# Supplementary material for: msBayesImpute as a versatile framework for addressing missing values in biomedical mass spectrometry proteomics data
Source: Commun Chem. 2026 Jul 7;9:236. doi: 10.1038/s42004-026-02106-3 (PMC13342297; doi:10.1038/s42004-026-02106-3)
Supplement: Supplementary file 4 — Supplementary Data 1 [file 42004_2026_2106_MOESM4_ESM.xlsx]

## Sheet: 564 samples
protID	2017_12_13_15_34_Q-Exactive-HF-X-Orbitrap_6070	2017_12_13_18_17_Q-Exactive-HF-X-Orbitrap_6070	2017_12_13_21_00_Q-Exactive-HF-X-Orbitrap_6070	2017_12_13_23_42_Q-Exactive-HF-X-Orbitrap_6070	2017_12_22_19_05_Q-Exactive-HF-X-Orbitrap_6070	2018_01_03_14_32_Q-Exactive-HF-X-Orbitrap_6070	2018_01_04_11_56_Q-Exactive-HF-X-Orbitrap_6070	2018_01_05_17_24_Q-Exactive-HF-X-Orbitrap_6070	2018_01_05_20_04_Q-Exactive-HF-X-Orbitrap_6070	2018_01_05_22_44_Q-Exactive-HF-X-Orbitrap_6070	2018_01_11_17_31_Q-Exactive-HF-X-Orbitrap_6070	2018_01_12_11_11_Q-Exactive-HF-X-Orbitrap_6070	2018_01_12_13_52_Q-Exactive-HF-X-Orbitrap_6070	2018_01_12_18_55_Q-Exactive-HF-X-Orbitrap_6070	2018_01_15_11_49_Q-Exactive-HF-X-Orbitrap_6070	2018_01_17_19_37_Q-Exactive-HF-X-Orbitrap_6070	2018_01_20_15_43_Q-Exactive-HF-X-Orbitrap_6070	2018_01_30_17_35_Q-Exactive-HF-X-Orbitrap_6070	2018_01_31_15_58_Q-Exactive-HF-X-Orbitrap_6070	2018_02_07_15_13_Q-Exactive-HF-X-Orbitrap_6070	2018_02_07_17_54_Q-Exactive-HF-X-Orbitrap_6070	2018_02_09_11_11_Q-Exactive-HF-X-Orbitrap_6070	2018_02_12_11_18_Q-Exactive-HF-X-Orbitrap_6070	2018_02_16_02_12_Q-Exactive-HF-X-Orbitrap_6070	2018_02_17_18_41_Q-Exactive-HF-X-Orbitrap_6070	2018_02_17_21_22_Q-Exactive-HF-X-Orbitrap_6070	2018_02_20_14_19_Q-Exactive-HF-X-Orbitrap_6070	2018_02_20_17_01_Q-Exactive-HF-X-Orbitrap_6070	2018_02_20_19_43_Q-Exactive-HF-X-Orbitrap_6070	2018_02_21_16_48_Q-Exactive-HF-X-Orbitrap_6070	2018_02_22_17_07_Q-Exactive-HF-X-Orbitrap_6070	2018_02_26_12_40_Q-Exactive-HF-X-Orbitrap_6070	2018_02_27_18_48_Q-Exactive-HF-X-Orbitrap_6070	2018_02_27_21_27_Q-Exactive-HF-X-Orbitrap_6070	2018_02_28_00_07_Q-Exactive-HF-X-Orbitrap_6070	2018_03_02_14_43_Q-Exactive-HF-X-Orbitrap_6070	2018_03_02_17_22_Q-Exactive-HF-X-Orbitrap_6070	2018_03_05_13_50_Q-Exactive-HF-X-Orbitrap_6070	2018_03_05_16_29_Q-Exactive-HF-X-Orbitrap_6070	2018_03_06_14_54_Q-Exactive-HF-X-Orbitrap_6070	2018_03_06_17_33_Q-Exactive-HF-X-Orbitrap_6070	2018_03_06_20_12_Q-Exactive-HF-X-Orbitrap_6070	2018_03_06_22_52_Q-Exactive-HF-X-Orbitrap_6070	2018_03_07_01_31_Q-Exactive-HF-X-Orbitrap_6070	2018_03_07_15_58_Q-Exactive-HF-X-Orbitrap_6070	2018_03_09_06_48_Q-Exactive-HF-X-Orbitrap_6070	2018_03_11_04_53_Q-Exactive-HF-X-Orbitrap_6070	2018_03_13_19_18_Q-Exactive-HF-X-Orbitrap_6070	2018_03_13_21_59_Q-Exactive-HF-X-Orbitrap_6070
AAAS	253850000	634110000	477100000	403760000	1096800000	94095000	515230000	615460000	511270000	530230000	856700000	636250000	625910000	730550000	883890000	833990000	630980000	430520000	275550000	134640000	231530000	276270000	336830000	175600000	416260000	396640000	120910000	143590000	440750000	318860000	587550000	678070000	224240000	213740000	251360000	303570000	564710000	235470000	969080000	498820000	392960000	321550000	615350000	631670000	430900000	337490000	149820000	369490000	285290000
AACS		83406000	54794000	56662000	62495000		37733000	146260000	45657000	59144000	77021000		89561000	85163000	105160000	96164000		35150000		38099000	111590000	138290000	137270000			47002000		11541000	107410000	81662000	32045000	142230000	29102000		30683000		66023000		123710000					96786000	37104000	25534000	37558000	15612000	66579000
AAMDC	42887000		142830000	152180000	85456000						28230000		29855000	78272000	116940000			34027000							55396000	45908000					157030000	101850000	43878000	81085000	54212000						45589000		37008000	38678000	9030200		13147000	111690000	99177000
AAMP	161180000	176150000	368030000	172190000	384880000	80744000	198940000	227750000	427730000	235500000	483150000	343320000	451920000	342710000	717470000	528880000	319420000	326550000	123800000	48661000	67555000	39854000	78604000	65732000	100510000	182930000	41054000	37815000	192740000	153170000	363940000	252320000	88198000	39832000	267300000	73713000	138920000	56022000	307350000	257110000	298000000	271090000	373400000	569540000	250240000	204300000	93118000	71648000	175100000
AAR2	21393000	139830000	53090000	66767000	229150000		50810000	111230000		96179000	209300000		53983000	127380000	472310000	214080000	67592000	73172000	57017000		77476000	69943000	61650000		62754000				11240000	133140000	107180000	117650000			20084000	36702000		33538000	169000000	232430000	272740000	116820000	82146000	191710000	77934000	79085000	11237000	43652000
AARS	3284000000	4861600000	4764600000	4817300000	8776400000	1653200000	3503500000	4975000000	3775000000	4514400000	7299000000	5790900000	5748500000	4493500000	10163000000	8701000000	6386800000	3145900000	6940800000	2840100000	8195100000	8954500000	9848100000	5441600000	4435400000	4783400000	3252400000	4019400000	8015400000	9349400000	10516000000	9530000000	4801100000	3559500000	7080300000	1843200000	4603200000	2462100000	7010900000	4128900000	3895800000	4522700000	6891100000	6877900000	2341800000	2401900000	2350200000	5858600000	7185900000
AARS2	55367000	68903000	57927000	78175000	361490000	13202000	131990000	246680000	117740000	149590000	92412000		82000000	185810000	1035400000	299710000	292050000	90481000	10432000	41573000	60359000	84928000	122520000	82199000	198290000	217070000	66005000	35001000	165000000	277600000	226470000	258310000	64282000	48664000	143880000		130070000	50103000	180060000	70387000	118590000	141940000	314890000	154620000	68707000	110720000	51811000	93283000	83830000
AASDHPPT	192320000	239940000	169380000	219270000	603880000	156510000	281660000	187100000	212540000	212030000	420050000	263110000	450710000	289760000	695710000	385150000	292620000	64825000	289160000	68641000	192210000	149530000	192660000	115160000	54504000	189820000	74711000	73744000	166910000	174450000	602230000	287420000	50070000	81834000	171540000	89316000	119080000	76758000	391570000	130270000	125940000	111260000	271240000	331850000	105670000	209770000	169490000	58749000	192180000
AATF	154330000	112250000	240940000	143700000	530410000	127650000	297330000	83591000	82596000	67097000	185280000	166130000	208530000	318570000	674970000	467580000	327940000	119610000	92940000		148990000	391090000	138060000	76425000	82076000	225870000	66120000	80792000	107010000	337640000	345760000	417890000	55173000		97517000		109180000	115540000	329490000	152350000	156790000	175440000	395350000	320940000	177790000	134420000	85421000	290720000	220170000
ABCB10															68880000							24226000	22924000							114730000	102890000	61199000	52827000		29294000												40120000	13866000
ABCB6		95804000			336600000	2500200000		5147900000	78851000	87592000	154780000	156070000	60555000	133260000	137190000	5705600000	111620000		98667000			77064000		32114000	164420000		32115000	15375000	147680000	268160000	5354900000	150810000	53764000		31134000	56754000	3677800000		65267000	46153000	40434000	66956000	167100000	95786000	79377000	166350000	129560000	144950000	119540000
ABCB7	289610000	121660000	167450000	234010000	473620000	296390000	116740000	195240000	136410000	252680000	256910000	103710000	285040000	205650000	580610000	424140000	162250000	80619000	232900000	120230000	380610000	367220000	429360000	56282000	64529000		140060000	97234000	245380000	446180000	466660000	353590000	292840000	155410000	559780000	72148000	110260000	18574000	345380000	66261000	135370000	133440000	477170000	353900000	89402000	103220000	90075000	242390000	123210000
ABCC1	155860000	273890000	285240000	287850000	642580000	109650000	235190000	594140000	457470000	390630000	740950000	390030000	355290000	453880000	978920000	915770000	507420000	471170000	394230000	240110000	322310000	468740000	708470000	341440000	658130000	647170000	119960000	164890000	336970000	557850000	805900000	546850000	203830000	227920000	419100000	259490000	347160000	137120000	634770000	210630000	324020000	285670000	628780000	669120000	277240000	174740000	170180000	317280000	401990000
ABCC4			33491000					27227000		92380000	93860000	68149000			71772000								24396000								41167000								49778000	17272000		35742000	15472000					9158400
ABCD1		71280000	78189000	82003000	189430000			61117000		109870000	41673000	75094000		65088000	115060000	103200000	95853000	24652000								40602000			33131000			73848000	42782000	26082000		25462000	110130000		94335000	19085000	35258000	79800000		38845000	50870000	42275000
ABCD3	519370000	803940000	880470000	1019600000	1661600000	129000000	748550000	954010000	816510000	772790000	1613300000	1049200000	1263100000	837180000	2179000000	1161800000	684470000	533900000	388710000	146920000	330840000	623800000	583580000	153140000	752600000	559910000	155850000	146780000	312590000	306870000	530740000	353970000	233550000	113890000	312300000	479000000	877740000	634040000	1338300000	866880000	831310000	945340000	1276700000	1249500000	574440000	432340000	158720000	363430000	514200000
ABCE1	2335800000	3124700000	3289300000	3135300000	7002200000	1352000000	2398300000	3043100000	2590600000	3315200000	4611600000	3513400000	4025500000	5387000000	10847000000	5259400000	3105900000	2971700000	2126500000	869280000	2642000000	3899400000	3521100000	2426500000	2097100000	3533700000	1117100000	1263300000	3055700000	3353800000	4538200000	3811900000	1778900000	1417800000	2947100000	1173200000	3588300000	2046500000	5613800000	3350300000	2940000000	3308000000	5719500000	5841100000	2151200000	1707900000	1194000000	2516500000	2795500000
ABCF1	3117800000	4018500000	4321900000	4583600000	4146500000	1194300000	3047800000	3289100000	2373700000	3540500000	5797800000	4742800000	4904400000	4375100000	8651700000	6348000000	3610100000	2532300000	1326100000	958070000	1785400000	2114700000	2661500000	1937600000	2189800000	2246800000	991550000	1320800000	2162300000	3022300000	4061700000	3230800000	920070000	1113000000	2084400000	1750100000	2748700000	1923300000	5926900000	4316800000	3825800000	3604900000	5062900000	4993300000	2360300000	2171100000	923310000	1583800000	2057000000
ABCF2	2176900000	2624700000	2810800000	2941700000	3368900000	379010000	1312800000	1706700000	1430300000	2416900000	3620900000	4020100000	3480800000	3513300000	5556900000	3030700000	2872700000	1075100000	1520200000	713230000	1830500000	2119000000	2034500000	944870000	393020000	1016500000	550600000	633640000	1559600000	1575400000	2127600000	2001600000	1031700000	1086000000	1856500000	1017700000	2549700000	1793500000	3601900000	2129200000	2151400000	2297200000	4089300000	4085400000	1452400000	1608100000	516690000	1116600000	1158400000
ABCF3	163330000	202790000	200330000	237440000	541850000	21329000	126240000	254940000	257240000	301250000	327660000	303630000	271540000	367560000	292410000	446630000	374660000	147030000	242650000	41278000	110200000	363940000	452720000	88091000	65044000	116550000	38740000	35927000	273260000	306180000	500280000	312890000	49765000	69223000	234870000	93148000	255740000	61734000	417090000	69494000	102790000	156010000	309380000	406720000	138900000	143370000	105990000	148100000	187880000
ABHD10	156020000	334740000	331640000	211500000	218580000	83031000	213270000	206240000	391360000	328750000	443400000	375290000	399690000	302110000	797990000	444600000	217490000	219010000	90264000	234440000	589730000	563080000	655550000	278090000	209610000	139260000	239330000	250180000	393540000	418140000	530870000	600820000	219670000	140380000	345970000		213800000	68569000	855620000	265150000	297560000	226500000	395800000	636220000	31637000	207500000	176010000	324240000	309120000
ABHD11		57339000	41781000	49119000	187900000		33674000	43094000	50617000	46802000	103890000	79053000	48263000	72521000		402690000			114160000	36987000	131010000	211440000	228430000	113370000	177170000	192980000	45424000	81523000		19474000	240410000	91030000	131970000	67536000	131820000	56911000	120820000				104050000	108450000	208550000	245640000	59472000		58366000	174240000	218000000
ABHD12	32020000				85809000									58512000	218370000	126320000			36412000		29991000	75638000	42960000				10576000		94240000	112350000	171380000	117170000	48968000		37387000		97122000				26152000	24474000	91230000	49051000	35572000	46003000	38900000	26152000	29143000
ABHD14A.ACY1.ACY1																121780000	86966000			104900000										583300000					246380000											30595000
ABHD14B	150500000	144630000	147940000	238800000	217990000	57075000	360000000	322880000	240050000	301950000	256050000	287150000	250620000	295480000	665900000	720570000	352210000	250430000	558930000	306930000	709740000	859450000	839390000	504300000	282990000	131690000	302310000	392920000	750070000	722640000	1121100000	677160000	607570000	300400000	798480000	90262000	128550000	155090000	393650000	224800000	257870000	279680000	472080000	557510000	198740000	232820000	296650000	522910000	637870000
ABI1	190790000	349070000	223080000	269940000	500440000			261980000		56448000	251960000	160080000	502420000	418850000	633660000	321510000	107730000	250730000		93741000	84069000	335760000			352490000		106380000	113840000	136970000	356410000	220620000	144050000	82593000	66632000	268140000	167490000	174590000		322720000	182990000	29223000		531970000	602120000	299040000	193420000		14472000	668920000
ABI2		66485000	47187000		68808000							225060000	70686000	61288000	52710000				124710000		134700000	126130000	192290000				19853000	41088000	203470000		262360000	75204000	129700000	84040000	108840000	20332000	74749000		177600000	40689000	136460000	178960000	48813000	155110000	31970000	11399000		89166000	81045000
ABLIM1		47188000			223170000	17893000	100090000	64717000			255020000	94674000	140340000	73045000	399350000	219470000	146160000	144470000	37150000		55928000	49338000	37314000	27916000					55817000	42138000	218310000	71119000	54564000	42420000	70108000			122540000			27781000			134470000	26076000	13175000	35372000	48262000	49507000
ABRACL	465780000	470580000	481610000	539480000	913590000	103760000	302040000	423300000	320600000	475850000	562780000	363810000	405110000	322070000	509850000	809780000	305880000	380660000	216310000	95974000	138990000	162780000	175170000		628440000	557460000	71967000	73558000	72434000	257900000	368980000	329900000	265260000	157500000	263890000	122140000	386940000	274950000	788690000	450620000	501810000	447590000	566250000	591950000	149800000	291100000	34329000	316050000	293460000
ACAA1	130260000	148410000	204970000	253160000	1052000000	97622000	250030000	328120000	319810000	339410000	553660000	314220000	254010000	565900000	1499200000	812980000	567450000	264860000	128830000	115040000	297380000	435960000	169510000	77729000	356510000	407140000	114990000	129810000	283830000	202800000	553050000	363100000	112020000	139140000	181340000	99943000	413940000	166020000	547490000	331080000	257180000	339970000	736120000	573650000	243410000	147400000	109550000	205630000	204310000
ACAA2	1116700000	1650900000	1678300000	1933300000	3406100000	486930000	1377300000	1479000000	1029500000	1917300000	2415300000	2003200000	1383400000	2332700000	5920700000	2986300000	1902100000	1364600000	1959900000	984350000	1988600000	3241200000	2646800000	1330600000	1815900000	1393500000	1402700000	1421800000	3231100000	3235400000	4242800000	3562900000	1477300000	922020000	2209200000	806430000	1741200000	795730000	2749400000	1237500000	1965600000	1079200000	2179300000	2791700000	916550000	1124400000	774160000	2038000000	2302000000
ACACA	1643400000	2895100000	2940600000	3216300000	6337200000	657260000	3648700000	3278700000	1734900000	2198000000	6377700000	3095800000	3186400000	3493600000	5982200000	3430400000	3254500000	1976200000	6012000000	2141400000	4011100000	6828600000	5044200000	2507500000	3211100000	2674800000	2013800000	1826500000	3818000000	4610500000	6089100000	5392100000	2408800000	1986900000	3751700000	1249600000	2451000000	1036000000	4109400000	2413700000	1933100000	2450100000	4229300000	4068300000	2031400000	1692100000	1667100000	3626600000	2852700000
ACAD9	713460000	1044000000	967110000	954090000	1385800000	225830000	600850000	650230000	741760000	645730000	1306700000	1206700000	988080000	898360000	1813700000	1218200000	1062000000	648570000	1020000000	579230000	916600000	1657000000	1572800000	885270000	792490000	661540000	807790000	784650000	1382500000	1964500000	2774300000	2112600000	1095200000	732710000	1754800000	477120000	978270000	526760000	1287700000	808110000	759690000	852160000	1461800000	1395700000	466580000	384670000	619580000	1293700000	1590000000
ACADM	862240000	931660000	756170000	1067900000	2285900000	579340000	667420000	682650000	932780000	1231800000	1287700000	1015700000	1096900000	1318100000	2370500000	2217200000	1281300000	825360000	1156500000	830800000	1872300000	1861400000	1545900000	1067900000	1079400000	1209500000	869580000	883120000	1780600000	2175500000	2811400000	1993600000	947720000	807950000	2176000000	386950000	758770000	711600000	1441100000	876150000	714830000	856210000	1873600000	1485900000	519540000	678830000	680360000	1600700000	2075000000
ACADVL	1439200000	1854400000	1772600000	1907700000	2833300000	914150000	1340800000	1598400000	1400500000	2164400000	3090100000	2330700000	3032000000	2448000000	4499900000	3978600000	2617200000	2070300000	5176400000	2806600000	5329600000	7442100000	7193900000	3362600000	3352600000	4532300000	2730300000	3283100000	6546400000	8149500000	8386800000	7238200000	2120600000	2803700000	5542300000	719550000	1595400000	1136500000	2776500000	1783700000	1496600000	2087100000	2583300000	3091500000	961980000	1451100000	1985000000	3656200000	5473800000
ACAT1	1141800000	1491500000	1415700000	1504500000	3584300000	634740000	1320300000	848570000	1449700000	1877400000	2580800000	1955800000	2166000000	1711300000	3564000000	3002200000	1759100000	1326500000	3602300000	1538400000	4237700000	7809600000	4000900000	2609000000	2069400000	2263200000	1554700000	1643500000	3229600000	4143900000	6279100000	5553600000	2357000000	2413700000	3830600000	984370000	1668500000	754430000	1810500000	1272900000	1237100000	1086500000	2736600000	2967700000	906480000	780290000	1552700000	2776700000	3255700000
ACAT2	4204000000	5567900000	4874700000	5710900000	10236000000	2273100000	6147400000	6542000000	4374500000	7236400000	8755100000	6523300000	7269700000	6395600000	8727300000	8286700000	5883400000	4341000000	4111600000	2138700000	5157600000	4399400000	4775500000	3883500000	5525600000	4580500000	2157100000	2268600000	5501400000	6437200000	5432600000	4987000000	2439800000	2143700000	3943400000	3859900000	7246300000	4057100000	9954300000	5917400000	6396400000	5977900000	9432800000	10190000000	3416500000	3735800000	1306600000	3527600000	4688100000
ACBD3	111060000	301020000	298970000	457660000	979950000	87985000	210650000	164750000	107670000	354980000	447610000	612010000	611730000	473310000	1057000000	689710000	568640000	247570000	222360000	88553000	113800000	183050000	225740000	62241000	156000000	39780000	95293000	90440000	217900000	113560000	478680000	395280000	83560000	118020000	222340000	148740000	270350000	178510000	665880000	291580000	292110000	330340000	861270000	942100000	252970000	307640000	124390000	148860000	209850000
ACBD6	41992000	76682000	58884000	62634000	284740000	23673000	44368000		60945000		53495000	90791000	91414000			89941000	64925000	57592000					44885000				8656300	31112000	24192000	82794000	98044000	51848000			56268000		47428000	38544000	217850000	26673000	35174000	34886000	101320000	171510000	55840000	60769000	18900000		15970000
ACIN1	1528600000	1769100000	2147100000	2604500000	4645300000	637040000	1332700000	1968000000	1175200000	2146500000	3595300000	3399300000	3504500000	3290400000	4351300000	3854300000	3746000000	1782700000	2108200000	947790000	2607200000	2844200000	3286600000	844640000	890010000	890170000	877890000	1204200000	2725600000	2193100000	3498100000	2955900000	1364500000	1264100000	2903600000	574860000	1980000000	1144100000	3070100000	1643200000	1905600000	1898400000	2659700000	2553600000	1140000000	1352900000	808930000	1288900000	1401900000
ACLY	27367000000	35561000000	34948000000	36199000000	61665000000	12390000000	28392000000	30364000000	27037000000	34621000000	50760000000	43754000000	48399000000	49941000000	63786000000	44067000000	37862000000	34873000000	40109000000	19312000000	43446000000	52812000000	50772000000	22082000000	25968000000	37382000000	18362000000	17513000000	37984000000	54018000000	65170000000	49849000000	22522000000	18450000000	42943000000	16791000000	34496000000	21980000000	56166000000	31694000000	34850000000	28239000000	53497000000	53887000000	18999000000	22192000000	16523000000	28044000000	36718000000
ACO1	856300000	1034600000	1300900000	1202100000	2530000000	684970000	795520000	1177400000	1064500000	1407100000	2242700000	1909000000	2223900000	2336700000	2941300000	2565600000	1887800000	1182600000	2419400000	1028000000	3060900000	3402200000	3716200000	1269100000	2143300000	2251700000	1103400000	1182700000	2869100000	3155100000	3875000000	3597200000	2042600000	1090200000	1984600000	943630000	884350000	931340000	2059400000	1257000000	1635000000	1363900000	2209100000	2659800000	1294500000	1343200000	1040000000	2450000000	2798200000
ACO2	1577700000	2596300000	2778900000	2417000000	5820000000	1025100000	1770800000	2780000000	2702300000	3215300000	3231800000	4014100000	2959200000	3859600000	8466400000	6341100000	4123500000	1736800000	5139500000	2349900000	5374800000	5909000000	7663500000	2482000000	3590300000	1923500000	1812000000	2467000000	4484700000	5458500000	9645200000	7993800000	3291600000	2692700000	4269500000	955310000	2459100000	1383100000	3289900000	2884700000	2909000000	2324200000	4843900000	4899300000	1921200000	1919600000	2467400000	3998800000	5379600000
ACOT13	110330000	130800000	153480000	142380000	183820000	207970000	293580000	130480000	256610000	409540000	420350000	45202000	429020000	181780000	371880000	623320000	318420000	351220000	30126000		486580000	861370000	482580000	116710000	411220000	48101000	143440000		387060000	692510000	678170000	290340000	365720000	359990000	115490000	82045000	426300000	179130000	517830000	318070000	343630000	317250000	584090000	473020000	278150000	198690000	273990000	492040000	650140000
ACOT2.ACOT1	462830000	596870000	617150000	703680000	588310000	69766000	248930000	418260000	303460000	280880000	472280000		1283000000	469320000	511340000	714370000	1087800000	934150000	329510000	435890000	447110000	575790000	442580000	390870000	244990000	176350000	138620000	164180000	426460000	839380000	893160000	533190000	211450000	192440000	220560000	86856000	413030000	402620000	572660000	706730000	859550000	308400000	764700000	741820000	199250000	161150000	173290000	305420000	497970000
ACOT7	829530000	1367300000	1433700000	1239400000	2028600000	533490000	561560000	1026000000	704810000	988120000	1368800000	983440000	1147500000	1350200000	2473200000	1814900000	1035100000	974230000	703370000	417400000	774190000	1125100000	1535200000	639300000	1296300000	1240600000	346760000	463900000	1265900000	847950000	1349400000	1005000000	449970000	387300000	867280000	304940000	1216200000	623470000	1456500000	671300000	996770000	830320000	1581400000	1894900000	620940000	639660000	485060000	736400000	893990000
ACOT8	42957000	20016000	25626000	64798000	122590000		46274000	75705000		60242000				30023000	142920000		22406000				65617000		86815000		60200000			35450000	83378000	38290000		35700000	11277000	21263000	19216000				95632000	98628000	52540000	88103000	69012000		73521000	61665000		27226000	37807000
ACOT9	444510000	707410000	525350000	798210000	1435400000	196810000	807550000	558840000	584750000	770260000	1459400000	694320000	1154300000	954380000	1409200000	686450000	674650000	652550000	942130000	436920000	909920000	1284400000	906720000	668740000	625010000	410770000	437460000	550160000	1281500000	1517300000	1260400000	1329200000	620260000	515170000	1201100000	377130000	265510000	316310000	976280000	743840000	743680000	601480000	1175900000	1247300000	411590000	505610000	440080000	733820000	646400000
ACOX1	35058000	196640000	76345000	114440000	332210000	36901000	546160000	248440000	180380000	147030000	190840000	150120000	152220000		409760000	176730000	296890000	111400000	234380000	48590000	291530000	309910000	333600000	109630000		45577000	10301000	91058000	291470000	352000000	159470000	398510000	81688000	67724000	204790000	41696000	163740000	49131000	339490000	151870000	141720000	202850000	318530000	716730000	140680000	58419000	98245000	40411000	231790000
ACP1	444720000	498380000	508170000	434010000	2141200000	501290000	852480000	1125400000	1222300000	1015100000	1572400000	1576600000	1260000000	1303500000	1519300000	1702100000	1349600000	853360000	1666800000	700170000	1328900000	1764900000	1395200000	634430000	590960000	1813800000	393700000	852020000	983980000	1339500000	2103200000	1457300000	540520000	504010000	1623500000	799300000	1033100000	753620000	1669400000	1209500000	944200000	1110400000	1723800000	1432700000	659850000	618480000	603360000	979870000	784750000
ACP2	174940000	243420000	399000000	282150000	328070000	66947000	238180000	204510000	259500000	275250000	333190000	257180000	306900000	412270000	293700000	324890000	165670000		125500000	52900000	103000000	121220000	231200000	97190000	148850000	321860000	93542000	139860000	138620000	371820000	312760000	203120000	168270000	149610000	225320000	55813000	338230000		294870000	182440000	268590000	230890000	382020000	485350000	200310000	157570000	12275000	118650000	148040000
ACSF3					33176000										26311000						47542000	133900000	110370000						46705000		49202000	139640000		30598000	150030000												11012000		72765000
ACSL3	1707300000	2409500000	2759000000	2496900000	5265900000	657830000	2032200000	2912600000	2430900000	3177100000	3912500000	3486000000	4210200000	4176700000	7068700000	4780300000	3110000000	2054400000	3610500000	895370000	2802000000	4725200000	4585500000	1944100000	2779500000	2619700000	1647200000	1462700000	3560700000	3659600000	4836900000	4285300000	1798200000	901500000	2413900000	1380000000	1888200000	1836100000	5236200000	2328300000	2591900000	2692000000	4954300000	4823000000	1261000000	1598900000	1942200000	2052600000	2750900000
ACSL4	1039400000	1358600000	1272400000	1328600000	2161100000	592290000	1146800000	1117200000	1474800000	1560500000	1810400000	1488900000	1796900000	1377500000	3681400000	2002000000	1273200000	1067900000	793650000	461060000	963980000	1269100000	1139000000	808030000	501510000	921890000	515470000	528520000	963450000	983640000	1632700000	1189600000	828840000	512980000	657720000	622150000	811470000	788750000	1756400000	1116800000	1188700000	1291100000	2146500000	1670800000	1134000000	1074600000	301650000	910860000	985170000
ACTA2.ACTG2	157780000	1303000000	1532100000	1532400000	1964700000	491910000	15429000000				692730000	481420000	1477900000	55730000000	1517100000				44344000	377050000	633090000	207800000	172020000				77787000				344450000	142870000					1358400000	206580000		245920000	197120000	854920000	491540000	1801300000	76410000	340960000
ACTB	10610000000	12792000000	13965000000	436340000000	17434000000	613070000	5099900000	8719800000	7086300000	10464000000	17501000000	502990000000	579840000000	5961400000	25431000000	723470000000	544500000000	8970600000	3964600000	192090000000	4845900000	4931400000	6581200000	216130000000	7690500000	7839100000	2377200000	169430000000	3709800000	7349400000	8564900000	6310700000	1634400000	168640000	1885300000	256180000000	2377400000	1577500000	7647900000	7491500000	9076700000	7124900000	11486000000	9321800000	298200000000	317410000000	170210000000	4641400000	6016200000
ACTC1.ACTA1	26521000000	33267000000	34702000000	35341000000	50033000000	7437000000				20010000000	42284000000	39451000000	28794000000		55831000000		37142000000		25315000000	16057000000	25022000000	29653000000	24343000000		16320000000	4620100000	7565700000	14933000000	20628000000	21947000000	31630000000	36442000000	12563000000			2309400000	28690000000	20216000000	38073000000	32866000000	32513000000	32720000000	45488000000	45615000000	26873000000	23248000000	9354900000
ACTG1	354400000000	431110000000	415980000000	3061600000	665080000000	288100000000	322650000000	302520000000	302740000000	354800000000	590720000000	7265500000	11373000000	650050000000	765550000000	13940000000	18518000000	441570000000	331160000000	1569900000	328690000000	342610000000	338960000000	7012500000	288980000000	270020000000	158740000000	1916100000	272840000000	387100000000	436010000000	456830000000	219930000000	165020000000	264510000000	7114100000	310930000000	316470000000	519400000000	377800000000	381270000000	428860000000	535430000000	512740000000	4946300000	6535500000	1859500000	287090000000	338090000000
ACTL6A	939590000	1454200000	1316400000	1845500000	2289500000	442460000	1609100000	1145100000	861760000	1287200000	2051800000	1756900000	1678100000	1174100000	2466500000	1725300000	2400900000	1624600000	1278200000	592580000	1446000000	2078100000	1714000000	1748000000		1434300000	609720000	799680000	1537700000	1392800000	1743900000	1818000000	913030000	442890000	1177700000	549280000	1576900000	522030000	1975900000	1101400000	1406900000	1374600000	2881600000	1978600000	509090000	789450000	243810000	977770000	963940000
ACTN1	20990000000	23807000000	23625000000	24922000000	42081000000	6317600000	15272000000	60488000000	18543000000	22700000000	39402000000	30783000000	38641000000	30582000000	52397000000	35337000000	25929000000	15824000000	6037100000	2825000000	9758000000	9848300000	7407800000	3746900000	10004000000	13187000000	3492400000	3704600000	7220100000	7384100000	11640000000	8700800000	2990500000	3280900000	6706300000	8609800000	15307000000	14136000000	35084000000	24972000000	22501000000	24951000000	41411000000	40190000000	12664000000	11637000000	3039100000	3269800000	6797900000
ACTN4	114460000000	153980000000	164700000000	165010000000	213560000000	40154000000	88635000000	64327000000	89821000000	109730000000	210640000000	161240000000	168150000000	176810000000	275300000000	205670000000	137830000000	99067000000	67744000000	34977000000	71138000000	87359000000	76067000000	36829000000	77412000000	67498000000	29594000000	34591000000	77398000000	87972000000	100380000000	83585000000	39806000000	31654000000	62034000000	79205000000	124490000000	83971000000	191350000000	126090000000	134240000000	136860000000	201050000000	204770000000	91538000000	87866000000	28213000000	48774000000	58088000000
ACTR10	38600000	79745000	74129000	80157000	162010000		175000000				169160000	49562000	77465000	131540000	92366000	332350000	91357000	45280000	18258000		51146000	28781000	97340000	57274000	135720000			29833000	74116000		30719000	22417000	38531000		27836000	12868000	24568000		170690000	81882000	83470000	64102000	100750000	113880000	54779000	18298000			31249000
ACTR1A	1945900000	1921200000	2480700000	2129600000	4209800000	734500000	910430000	2057800000	1495600000	2145500000	3258000000	2902300000	2335800000	2312800000	6698800000	3892500000	2130200000	1626700000	1846700000	731400000	2827000000	3156500000	3406400000	1386500000	1660900000	1980200000	850280000	716140000	1526600000	1632400000	3563600000	2304100000	1366500000	703120000	1759400000	1156200000	1459800000	1376300000	3066500000	2124000000	2346100000	2138100000	4066600000	3651300000	1375900000	1246100000	925140000	1838200000	1464400000
ACTR1B		58165000	18925000	50813000	403240000	29995000	49240000	50232000	25869000	20384000	235720000			99005000	348850000	580260000	158130000	32265000	55516000	39144000	326940000	482920000	453230000	243520000	304890000	357650000	17901000	17559000	135070000	218630000	558350000	325510000	87402000	46198000			26886000	34293000		180810000	75961000		82829000	80681000	151590000	110350000	90177000	89994000	109840000
ACTR2	3316600000	4350200000	4311000000	5153100000	8074900000	845900000	3066400000	3586700000	3615000000	4205400000	5551200000	6119900000	6428000000	5567400000	7810900000	6835500000	5060000000	2594500000	2689800000	1287400000	2967400000	3225700000	3339300000	1647300000	2945400000	2348600000	1314400000	1554200000	3299100000	2410200000	4193800000	3826200000	1295900000	749550000	2077500000	2203500000	3625700000	1311800000	7085400000	2655600000	3323100000	3125900000	5790300000	6778000000	3070500000	2237700000	771340000	1990500000	2350300000
ACTR3	5037000000	6269600000	6468500000	7564800000	10238000000	2077200000	5224300000	5657600000	5557400000	3989200000	8806900000	7068000000	6148000000	6458800000	12265000000	8537200000	6117700000	4376000000	3688700000	1688900000	4475800000	4346100000	4124100000	2784100000	5075200000	4189500000	1873200000	2293100000	3782000000	3710000000	5799900000	3913100000	2408300000	2203600000	4428000000	5461800000	8163800000	4852500000	11367000000	7597000000	6549500000	8823700000	12518000000	12309000000	3045100000	3125300000	1709100000	3391400000	3824700000
ACTR5					21576000		40052000					48580000																									25565000			15248000			36943000
ACTR8		44012000	39945000	24895000							119360000							20207000				68084000															41368000							62466000	33133000
ACY1.ABHD14A.ACY1	86450000	119380000	52769000	93843000	49628000		85945000				310260000		125470000	107290000					356550000		549630000	772130000	1118100000	349930000	107610000		247110000	332750000	407430000		572430000	843170000	248510000	141240000					175920000	60536000	39346000	26849000	151370000		15389000		59125000	99228000	369660000
ACYP1	45708000	46096000	60850000		109080000		54310000	60339000	58191000		136700000	119530000	114120000	50420000	193470000				95498000	43728000	131140000	176500000	151780000			49552000	77409000	35191000	100200000	141350000	163020000	177010000	109180000	35013000					61621000	25749000		45344000	66131000	80107000		13992000	44133000	16109000	94133000
ADAM10		129130000	128710000	82718000	283640000	64376000		121720000	117370000	236400000	257760000	284890000	370030000	212630000	466000000	308980000	144960000	65014000				108860000			67192000	103360000			45893000		91297000	80224000					109560000	33710000	106140000	141010000	145440000	149410000	264900000	91937000	138810000	106210000			36068000
ADAM9	26617000	45882000	70370000	57995000	246550000				51602000		186520000	67839000		144060000	432650000	130520000		101290000	135380000	47039000	97280000	218650000	374840000			93948000		17603000	69628000	140220000	489860000	359180000	86634000	108530000	284570000		65672000		151870000	62568000	78634000	47526000			83595000	115680000	53200000	79671000	117820000
ADAR	1482200000	1507100000	1657500000	2968800000	3889100000	511800000	1055400000	1650200000	1678100000	1571200000	3171000000	3497000000	4030300000	2777700000	4785100000	3805200000	1784500000	1517200000	1278500000	703250000	2086100000	2455900000	1975700000	742310000	1160500000	694050000	639030000	844560000	1512600000	2437500000	3245900000	2047500000	998800000	714430000	1960100000	717390000	2056300000	1338000000	2223800000	1489800000	1352300000	1523100000	1929500000	2160600000	1064200000	1104800000	526350000	1052100000	1132900000
ADARB1					25866000			29267000	19473000					27635000	96109000		97209000			20717000	28770000	122330000		50585000	37131000			11016000	58098000		51609000	80668000	67791000	17125000	115590000											13297000	26173000
ADCK3																			80455000	19673000	77041000	175080000	60233000	95621000	25580000	27082000		35806000	66145000	119450000		119310000	50509000	65464000	61470000												8339100		30661000
ADCK4					30772000	16280000					33928000			34313000						9219300	42869000	68755000	65895000		71801000		67607000	35727000	128190000		21036000	17231000	19551000		62003000				51874000			33079000	40845000	39470000		15358000	32506000	26934000
ADD1	47505000	98470000	200890000	173890000	398460000	94321000	175230000	128430000	119290000	72742000	203350000	197760000	115890000	290530000	916500000	305080000	288320000	116810000	152320000	140300000	320770000	613800000	355310000	209080000	167390000	240420000	82387000	160090000	262660000	272660000	772540000	421550000	153640000	105900000	241150000	70965000	186620000	53300000	238380000	218180000	144660000	109020000	242590000	369760000	94709000	113260000	112710000	34700000	305930000
ADD3	20043000	45976000	64818000	32639000	309110000				34347000		175250000				385270000	324910000	86473000		86439000	67386000	216490000	132540000	228780000	62685000	125690000	174140000	60313000	49156000	370910000	325600000	370890000	218440000	100060000	57469000	153540000	15408000	77843000	23311000	253530000	220410000	57040000	38455000	226480000	527960000	107750000	48979000	72050000	152790000	212410000
ADH5	2513800000	2670800000	2364800000	2772600000	5886700000	1150200000	2049300000	2359500000	971180000	3278100000	2592300000	2903400000	2299200000	4273900000	6897400000	6488000000	2425000000	2326400000	2992600000	1315600000	3090500000	3290500000	4970700000	2027300000	2874200000	1815500000	1577500000	2487100000	3054300000	4156300000	4953900000	5908100000	2113500000	1867700000	3099600000	703210000	2500300000	921190000	4519400000	2159400000	2472400000	2128500000	4136400000	2895600000	1406500000	2194600000	1336500000	2335800000	1561500000
ADI1	313170000	464450000	514080000	513610000	933480000		135530000	152210000	163820000	273900000	827680000	574960000	470690000	435560000	1008900000	338000000		178490000	354440000	133370000	501110000	539640000	145240000	240180000			79106000	97660000	469010000	175020000	452430000	342310000	173530000	202780000	481780000	95762000	294030000	49062000	301560000	203580000	199110000	203750000	371570000	609120000	170260000	139860000	55744000	147780000	396090000
ADK	1325700000	1264200000	1165300000	1553300000	2779300000	878040000	1849500000	713930000	846210000	1340700000	3366900000	2654600000	2011200000	3538300000	2389600000	2700400000	2296400000	1297100000	1516400000	597060000	1106000000	2234700000	1351000000	696030000	991100000	1128900000	439010000	763650000	1678300000	1914200000	1927700000	1631000000	1180900000	612020000	2171300000	782550000	2174300000	991450000	2684700000	1263100000	1647800000	1673700000	2153200000	3018800000	1218900000	1142300000	453600000	1051400000	743540000
ADNP	362820000	339500000	433730000	496910000	1031400000	143200000	389770000	659140000	322280000	493720000	645790000	610920000	452130000	692520000	1172700000	848170000	475360000	541900000	395310000	240750000	625460000	1038000000	996100000	347470000	416240000	566700000	137810000	279990000	484540000	917930000	1134600000	1271900000	322780000	353680000	553570000	153760000	426150000	160940000	843530000	226590000	387840000	337490000	682300000	717360000	347990000	410080000	214810000	452620000	425720000
ADO		52125000			104820000							54363000		138520000																				61348000									92570000		15826000				59494000
ADPGK	62657000	197170000	417550000	293760000	610160000	108440000			41079000	141310000	390970000	257870000	105680000	351760000	421560000	424000000	247860000		42999000	53551000	108350000	224180000	65123000			195970000	59759000	55062000	181030000	208340000	246730000	240480000		97704000	106260000		242200000	168230000	220760000	225270000	182560000	199840000	365540000	498000000	99611000	42010000	77081000	266370000	339590000
ADPRHL2	77306000	181580000	159750000	164770000	199890000	22231000		52312000			184650000	124080000	136430000	110490000	185620000	138870000	191360000	74676000	129980000		175310000	110200000	64974000				22883000	60216000	154040000	163710000	135940000	154830000	41437000	35267000	40633000		31313000	14420000	127650000	98042000	79066000	73166000	206760000	160370000	98094000	39954000	23308000		57719000
ADRM1	390440000	718560000	790580000	522660000	1417400000	424920000	555350000	697750000	604540000	505600000	866630000	698950000	697830000	721890000	2122500000	808500000	578130000	1154100000	276080000	161360000	511290000	442100000	738010000	449880000	130910000		162400000	189690000	395930000	461810000	1199500000	716960000	184750000	120970000	498100000	328570000	326750000	291990000	470000000	412690000	472020000	596510000	685810000	685300000	296270000	326960000	342720000	343470000	531960000
ADSL	2229200000	3161600000	2767200000	2996100000	5053900000	1163300000	2650900000	2290900000	2097700000	2738900000	4833700000	2133100000	3161300000	4194500000	6776100000	4434300000	3273800000	1031500000	1819800000	1121000000	1995000000	3002700000	2924900000	1793600000	2168100000	1817100000	895900000	949260000	2315400000	2733900000	3557500000	2906200000	1738400000	1150800000	2245700000	1601200000	2213000000	2095600000	4494500000	3105700000	2992200000	2775800000	3908600000	4454800000	1434200000	1337700000	567680000	1322800000	1355200000
ADSS	1650800000	2286000000	1911500000	2316500000	4215200000	614460000	955370000	1569900000	1032500000	2459500000	3048000000	2718500000	3217600000	2332400000	4327100000	3336900000	2767800000	821030000	707500000	385120000	898890000	1186300000	1307400000	1081300000	997900000	921280000	313960000	616330000	1417000000	1705500000	2544100000	2391900000	743210000	520240000	1367600000	1076800000	1726900000	1109600000	2703000000	2538400000	2393700000	2273200000	3736200000	3158300000	1472000000	1114700000	473740000	676750000	873670000
ADSSL1																			38208000	26473000	66826000	144720000	126550000	84162000	80026000	146850000	60662000	42294000	117950000	90134000	192150000	120730000	76451000		96713000												33669000	84364000	71961000
AES					183600000			25955000			41332000			69169000	83059000																								42321000			17935000	53891000			26386000	22645000		22430000
AFAP1	122890000	118120000	130580000	157420000	228720000	23226000	107810000	53077000	154640000	149700000	145800000	137460000	63391000	235930000	606710000	262440000	159290000			43481000			159770000	74321000		53097000		81827000		144740000		158150000	68274000	61342000	144440000				199930000		59436000		177000000	224370000	56837000	94718000	69973000		68969000
AFF4		47816000	52499000	87450000											50369000				14440000				91606000						18624000
AFG3L2	218260000	325530000	499750000	479470000	702120000	283990000	272500000	261080000	277900000	281060000	821190000	828820000	679750000	785960000	1057200000	915350000	657970000	367290000	451610000	193860000	441450000	653600000	896340000	404900000	277860000	205020000	400070000	379840000	492960000	831630000	1058700000	943870000	232510000	161220000	725650000	212980000	413200000	296900000	433280000	371130000	466520000	468570000	767750000	851030000	246040000	245670000	295370000	770220000	1233000000
AGFG1	78552000	178180000	255050000	354880000	431750000	221130000	208520000	165550000	228360000	318560000	553180000	309490000	429680000	388320000	817210000	261230000	333640000	654200000	202210000	98631000	205790000	453860000	310920000	89975000	45800000	58277000	160380000	197790000	265250000	295350000	387240000	395830000	236020000	64437000	343580000	34898000	393260000	128100000	350580000	305870000	252010000	372740000	426160000	490120000	204680000	302570000	117030000	93773000	109050000
AGK	90475000	314730000	262670000	235640000	517810000	128460000	173240000	427510000	345110000	414900000	355760000	435580000	521120000	176610000	261140000	201030000	322840000	184970000	153340000	131460000	246510000	703850000	372720000		567990000	351250000	59301000	241130000	447760000	523700000	787110000	757350000	115270000	308180000	460090000	54600000	164910000	77237000	197000000	104380000	159760000	96491000	150680000	164590000	198060000	215610000	179730000	429510000	557550000
AGL	292150000	540400000	483900000	590280000	933080000	153090000	545500000	446810000	453760000	634790000	1088600000	821560000	759800000	479560000	2324800000	1900800000	1128700000	154100000	457930000	317160000	929050000	841990000	1198600000	232980000	620990000	470470000	486960000	457750000	1060500000	846360000	1404000000	1033500000	615510000	543510000	1603500000	203790000	559400000	271590000	998750000	584870000	585440000	376000000	1380400000	1430400000	453560000	460790000	293230000	639990000	1097700000
AGMAT	12601000				200110000	22902000	47842000				100150000	36369000	70047000	71818000	180350000		193030000	58060000														81690000							72577000						20915000	47042000	25915000
AGO2		131010000	234460000	168670000	267710000						442440000	370620000		346600000	668580000	399540000	271020000					66649000										126250000			215220000		100850000									129420000
AGPAT5		36795000		57270000	50826000				34520000	44302000	41245000	80234000	69913000	103190000				39225000	52580000		31628000	67972000	53278000						39885000	120060000	82517000	14623000	17452000	18673000						19758000	16917000	27094000			12696000	51112000		15013000
AGPS	1680300000	2493600000	2368600000	2868800000	3928700000	867760000	1975600000	1957600000	2278400000	2847700000	4258200000	2295800000	2278000000	2978800000	6465100000	5093700000	2713200000	1915200000	1722800000	731550000	1267300000	2245200000	2047600000	1176900000	1686200000	1535500000	632590000	716820000	1372200000	1771700000	1822600000	1386800000	1032200000	740410000	2249000000	1283700000	1570600000	1378700000	4240300000	2678400000	2562700000	2559600000	4642500000	4324200000	1510000000	1558600000	549220000	1028600000	907650000
AGRN				71795000	67372000	11013000			36301000	40574000	57537000		103350000	302150000	262540000	411580000	70578000	32989000	164780000	29955000	28937000	145190000	153480000	39754000			115310000	171600000	158540000	213540000	407150000	211540000	108930000	46720000	145850000	44319000	19432000	9141500	172110000	79573000	73544000		61910000	82966000	46051000	51661000	67516000	124200000	90556000
AGTRAP											26056000					60337000							38766000			40904000																						34402000	56733000
AHCTF1	172700000	339650000	283260000	232620000	894250000	121850000	340750000	347600000	565050000	308460000	574690000	433120000	510110000	467090000	681590000	848840000	710820000	272070000	310280000	128790000	388240000	478510000	560120000	137020000	284420000	416390000	83241000	167650000	308400000	387900000	440470000	455960000	126530000	103640000	368080000	73337000	475320000	196200000	613840000	361350000	276790000	442700000	682950000	724350000	303070000	334300000	93669000	275540000	244540000
AHCY	6703300000	8608100000	7890900000	9893300000	14749000000	2910000000	4667000000	3474800000	5896700000	10866000000	12368000000	11264000000	10960000000	14796000000	24068000000	13847000000	10855000000	10379000000	10823000000	5759900000	15229000000	16742000000	17374000000	5871300000	6685700000	5505800000	5475900000	7353100000	13775000000	15236000000	21290000000	14904000000	5791600000	6149000000	12327000000	3822900000	8216100000	4800700000	13172000000	7301600000	8286000000	8871300000	11266000000	14290000000	5484400000	4567600000	3770700000	8274000000	7905300000
AHCYL1	1013900000		1855100000	2109200000		533130000	526420000	792590000	1417200000	1595700000	2099100000		1689300000		3344400000		1145100000		1202400000	713620000	1276400000	1879500000	2243700000	649800000	681740000	376940000	739250000	840440000	1659100000	1483100000	2147200000	1630100000	732520000	531980000	1474900000				1919900000	883910000	922770000			2059400000	503420000	508280000	388880000		961670000
AHNAK	46002000000	62956000000	71397000000	72779000000	132510000000	18789000000	45265000000	46697000000	40762000000	63202000000	118260000000	111850000000	99087000000	96451000000	203830000000	122800000000	109600000000	61099000000	45068000000	20841000000	55974000000	60108000000	57660000000	20831000000	37799000000	41418000000	18207000000	25456000000	50849000000	58679000000	83303000000	69655000000	26225000000	26182000000	47541000000	29296000000	71971000000	35731000000	106230000000	76284000000	72562000000	71172000000	127460000000	132030000000	50369000000	48966000000	20291000000	37290000000	46628000000
AHNAK2	689060000	997460000	911100000	839140000	2623900000	332720000	1379300000	1057800000	1071700000	956750000	1833500000	2141900000	1663600000	2092800000	3484300000	3039700000	2726900000	1427200000	693540000	514430000	906940000	1529400000	1375700000	771620000	606810000	360300000	286590000	543630000	1188500000	1845900000	2104600000	2439900000	783650000	828200000	1129400000	351210000	1396300000	562550000	2301000000	1251500000	1164600000	1412500000	1760200000	1981500000	784750000	1211900000	505530000	737760000	1577400000
AHSA1	2482600000	3428400000	3840800000	3237900000	3575000000	878780000	2684000000	1702900000	1743000000	3539400000	4126100000	3773200000	4547100000	3150900000	4572700000	4055400000	3938300000	2218600000	1369200000	1187100000	3114700000	3153500000	3433500000	1655500000	2387600000	2439800000	1118100000	1208200000	2460500000	1967200000	2550000000	2662800000	1501000000	1276300000	2786300000	2384800000	2736100000	2135800000	4208600000	2696800000	2973300000	2849500000	2549000000	4574900000	1556800000	2282500000	1038100000	2204300000	1672300000
AIDA		62032000	94818000	125770000	168910000		69264000	77947000	81007000	62081000	89866000	125610000	186160000	142050000	239670000	295370000	285300000	90129000	37097000	36536000	150560000	72228000	109920000		77188000	135340000	40127000		78288000	69154000	161360000	147060000	8566600	12564000	160670000	30786000	54275000		127470000	110140000	95881000	69528000	185820000	192330000	77972000	38448000	26992000	73180000	13462000
AIFM1	1056500000	1169300000	983180000	1177300000	2688700000	492580000	1157200000	1662200000	1023300000	1562700000	2192000000	1517900000	1949700000	2098900000	3880600000	2279000000	1838000000	1375900000	3336200000	1549600000	4162000000	4815600000	4422700000	2244300000	3495000000	2968100000	1251900000	1607400000	2636900000	3392100000	7056600000	5531600000	2718100000	2170900000	4401500000	1053000000	1183600000	822160000	1854300000	1132000000	1239000000	1034200000	2258300000	2376100000	830360000	1100400000	1399600000	2387300000	2452700000
AIFM2	89975000	62366000	76569000	38376000	306190000		235610000	124480000	131770000	320040000	101500000	32978000	249310000	325160000	419240000	189910000	140670000	112370000								37840000	9050100			58607000	28681000	58232000			65900000	54514000	86755000		195430000	181770000	187880000	165320000	192950000	84498000	67536000	103970000
AIMP1	1325900000	2022700000	1651900000	1795100000	2953100000	437600000	1329100000	1575700000	1010700000	1514600000	2201000000	2675900000	2240700000	2883300000	4731800000	3328200000	1579100000	1349500000	1264300000	513620000	1339600000	1977000000	1278200000	1046400000	1248000000	1939200000	450570000	836910000	1272000000	2373400000	2237600000	1929600000	719540000	676150000	1258100000	534100000	1330200000	966000000	2189000000	1111900000	1513100000	1702200000	2865400000	2528100000	1431800000	857410000	417510000	898090000	1255600000
AIMP2	1647300000	2288000000	2387000000	2904200000	3563800000	545190000	1941600000	1243600000	753440000	1257200000	2417200000	3260100000	2694700000	1851600000	4126100000	3294700000	2498300000	1550000000	1460900000	964400000	2032800000	2515700000	2212200000	1273000000	1531900000	1923400000	897060000	1236900000	2309200000	2339500000	3150700000	1957200000	1025900000	922450000	1987100000	1037600000	1457300000	1710200000	2763200000	1225400000	1739900000	1907000000	3217700000	3553900000	1079500000	1163700000	734130000	1866600000	1953100000
AIP	660560000	792440000	720410000	836850000	1872200000	250070000	446540000	740160000	562260000	804180000	1264900000	1047200000	1088500000	874460000	1718100000	1657400000	681350000	507200000	1172700000	434900000	1486300000	1884100000	2139200000	1271800000	799510000	1327000000	455920000	473900000	744680000	1037900000	1805100000	1363400000	735080000	279160000	1075100000	306690000	464230000	368360000	620940000	500390000	787620000	889870000	1569300000	1089400000	766780000	487710000	485820000	791020000	1065500000
AK1	1469600000	2566500000	2446900000	2685100000	2691400000	706010000	1639500000	1908100000	1921900000	2124400000	2630900000	2797100000	2392900000	2672300000	3498500000	3472000000	838540000	2153700000	2815400000	1374600000	3253300000	3392600000	3115900000	2066000000	2899400000	2508400000	1299400000	1740100000	3415200000	4208000000	5021200000	4619200000	2109700000	1504600000	2424800000	1127600000	1319100000	1133100000	2896200000	2077700000	2178200000	1884700000	2508200000	3257700000	830450000	1010100000	1236800000	1726300000	2322300000
AK2	1467100000	2300700000	2617700000	2183600000	6736000000	1546400000	2176600000	2805200000	3226700000	2497300000	4946700000	3338000000	2777000000	2771600000	8526400000	4913300000	3400600000	1677900000	4379600000	2806500000	6618200000	6813800000	6420100000	4009200000	3702000000	2698700000	2243600000	2477300000	5080100000	3818400000	9906200000	7160300000	3678000000	2666300000	6561800000	1589100000	3863700000	2290500000	5739100000	2727300000	2849400000	2848600000	6040700000	5179700000	1838100000	1189900000	2009800000	4570300000	5312800000
AK3	181100000	256020000	247160000	229960000	295870000		78709000	149010000	105300000	71669000	245580000	386110000	372340000	286190000	428770000	636370000	276070000	215760000	766830000	419940000	1140400000	1554200000	1516500000	482550000	686040000	502750000	827500000	933210000	1419200000	1635000000	2157100000	1398300000	613150000	595430000	1415800000	49806000	246680000	56609000	262000000	60483000	144740000	123030000	108080000	177300000	162360000	207890000	280550000	755280000	1150300000
AK4	352820000	540250000	621110000	636240000	955880000	127480000	658710000	365380000	359330000	428300000	1015600000	980160000	674700000	1079800000	1478400000	1361700000	809560000	319760000	721190000	201700000	807040000	1216900000	883350000	429220000	397170000	312630000	347440000	468420000	567730000	697100000	984620000	987160000	425160000	322240000	821780000	275230000	453140000	542770000	830030000	719670000	585540000	735140000	996590000	810950000	445840000	382780000	224410000	372500000	545270000
AK6.TAF9	249080000	355390000	411310000	509270000			293040000	335710000		225120000	321910000			469710000	701180000	685860000			265120000	126290000	239900000		355640000	323180000	347770000	206230000	49643000		180190000	201940000	445240000	372990000	198870000	139730000	161430000			167310000	399680000	323450000	312790000	312780000	381850000	477780000		233880000	103030000	224300000	286670000
AKAP1	47301000	72551000	98967000	86750000	155840000	43803000		42235000	55311000	25781000	95703000	28949000			276950000	530600000	121550000		19162000	40617000	121420000	125110000	247420000	80687000	183350000	274580000				72876000	105000000	160780000	92939000	77180000	64047000		75542000		165620000	56921000	64946000		148160000	170200000			37324000	151440000	135810000
AKAP12	2194000000	3730800000	3731700000	4084100000	7044900000	1506000000	2952800000	4040900000	3785600000	4140400000	6290200000	5975400000	6363400000	4483500000	14286000000	9310200000	6697800000	3682200000	925580000	546490000	1281400000	1927200000	2239800000	708110000	2058600000	2036600000	425880000	552800000	1023200000	1652400000	2505600000	1789900000	554650000	521160000	1254200000	1661700000	2896700000	1766800000	4646200000	3327400000	3080500000	3039600000	5856200000	5751200000	2658600000	3188100000	715800000	1142300000	1177400000
AKAP13	121760000	105180000	131060000	81064000	402280000	11481000	90024000	46136000		65391000	99123000	294410000	225100000	245960000	526290000	386790000	289690000	108960000		8481300		106740000	97328000				10679000	85549000	66467000	40091000	144980000	77656000	29086000	34270000	55430000	8461400	121000000		216100000	73732000	117630000	807270000	325650000	285890000	92810000	61740000		72561000	70691000
AKAP2	367950000	424800000	530510000	441820000	516460000		303720000	190310000	457180000	505440000	935370000	574710000	810080000	422270000	850840000	739890000	469360000	301730000	211780000		238730000	215670000	155680000	113960000		206530000		89967000	130970000	229340000	520570000	213880000	126920000	121620000	336810000		312610000	140990000	457830000	447540000	449560000	614730000	742200000	694650000	320880000	378500000	59997000	216550000	214720000
AKAP8	103540000	350410000	360070000	339650000	509030000	240480000	192870000	84351000	252920000	409960000	404620000	320390000	347940000	293280000	1178800000	812660000	312240000	186930000	92673000		87293000	111050000	210560000	26762000	184030000	231380000	63205000	59105000	218840000	140060000	305350000	223550000	113560000	56267000	58341000	88558000	131220000	69044000	247100000	201760000	196580000	162800000	209220000	265700000	290780000	131090000	37461000	128030000	303520000
AKAP8L	136340000	240520000	240700000	418940000	719880000		158630000	225120000	260180000	432150000	527740000	203070000	272870000	363180000	710670000	474460000	397110000	168860000	34163000		133210000	210980000	178110000			147390000	14449000	14529000	144890000	27393000	319870000	86598000	16644000	17321000	28964000	97744000	161850000	64180000	231020000	243060000	258370000	213690000	518410000	315370000	135770000	212260000	34316000	27182000	183320000
AKAP9											244440000					35023000									78510000		90526000			100010000	22115000
AKR1A1	1262300000	1410600000	1639600000	1072400000	2673800000	420890000	900790000	1457900000	1253100000	1516700000	2628200000	2439500000	2193700000	2257700000	3555200000	3225800000	1833400000	1228500000	2691900000	1334100000	2694900000	3125700000	3143400000	2110700000	1363000000	1807300000	966510000	1079000000	3216300000	2636600000	3933900000	4196200000	1799100000	1637300000	3153300000	664780000	1049600000	542780000	2331400000	1393200000	1336900000	1458400000	1999400000	2092200000	1023100000	1118500000	1185700000	1557400000	3056700000
AKR1B1	6373400000	7799100000	6870700000	7055900000	9804300000	1883700000	3477200000	5794700000	5938400000	7984100000	10668000000	9330500000	8060500000	9842700000	10548000000	11957000000	6946400000	3009900000	6925300000	3409600000	7666600000	9496800000	8484900000	5498000000	1797500000	3683200000	2763200000	3297200000	5823600000	6841400000	7400100000	7471900000	2785900000	2073800000	9439100000	5310800000	7752900000	6226600000	9270200000	6457700000	6867500000	6096200000	8526600000	7341800000	3745800000	3753000000	1939900000	5238700000	5199800000
AKR1C1	3450200000	4586600000		4611100000			7561300000			1624700000	2148200000	9312400000	7956500000	5203400000	12242000000		4954200000	8514700000	2619100000					2849800000			1541900000	1470800000	3098000000	3599300000	4879400000	32781000		1526800000	3069600000		700210000	3882300000		938650000		5748600000	8075100000	9878500000				3335100000
AKR1C2	2467700000	3680300000	7586300000	2474600000	15494000000	1728300000	1179700000	6843700000	9685000000	11570000000	14907000000	3977600000	5367700000	3455000000	3014800000	9921800000	2879000000	1470400000	1992900000	3107600000	6412100000	8383600000	8828400000	236480000	6137200000		939460000	1541900000	2868400000	2620700000	3090600000	6318100000	3558600000	864260000	1794200000	6052800000	11409000000	1589700000	14993000000	9190200000	11058000000	3141600000	7392500000	6552700000	5882700000	4561100000	1185200000	831040000
AKR1C3	6524200000	10629000000	8807400000	9860900000	11509000000	1086000000	1781800000	7711300000	5416200000	3720600000	5530000000	2890300000	4029600000	10887000000	13326000000	9890900000	9435000000	1507800000	9316400000	3830200000	8567900000	9498200000	6262700000	5494700000	3315800000	4608600000	2964400000	3434000000	10528000000	8224400000	14389000000	10737000000	4129800000	4282600000	7632200000	4741200000	1886400000	3288400000	14040000000	4288300000	5794600000	8785200000	14676000000	13627000000	5557600000	5083500000	2471300000	5233700000	6020100000
AKR1D1	528780000	1087700000	1392800000	1163800000								505240000	469290000	937360000		737730000		617190000	640410000		642280000	751500000	672650000				101720000	429260000	641550000	626830000	842240000	496170000		620920000		282790000		162700000	1479000000	311820000	495230000	437840000	777350000	726010000	306930000		335430000		688280000
AKR7A2	594290000	898610000	728110000	652290000	1812400000	288490000	670610000	752820000	644330000	664420000	609250000	655070000	627040000	1020900000	555870000	1609700000	670690000	511000000	729240000	478050000	1021900000	1160800000	1533000000	722790000	887470000		239940000	281870000	1131900000	882960000	1150300000	1334900000	435350000	672690000	1353300000	355370000	727150000	317420000	841340000	542690000	357070000	701950000	1091100000	1098800000	254070000	493940000	243910000	372130000	574570000
AKT1S1	47853000	84207000	235890000	138070000	232900000	33287000	171510000	116660000	72778000		345430000	318040000	240310000	56421000	456800000	427380000	481980000	99888000	47660000	56195000	330140000	131780000	217900000	57346000			73024000	145700000	221260000	153200000	259240000	166410000	40561000		229520000		235540000		319770000	262760000	366490000	317520000	324900000	290100000	104210000	91926000	68936000	111540000	162780000
AKT2	69316000	76147000	116240000	135640000	219900000		220710000	83528000	61489000		409450000	279600000	154090000	181170000	298760000	196420000	168340000	58688000	82396000	41242000	70611000	262350000	140700000	67357000	125810000	70429000	34032000	55629000	205340000	213870000	175860000	208720000		54036000	140820000	140740000	245650000	106430000	300400000	132080000	77077000	203680000	273820000	324940000	79368000	189610000	34522000	97438000	170220000
ALAD			19036000		62353000					56805000	47308000				33255000				26028000	16053000	26435000								22367000	48235000		27102000			41484000								43269000	46417000			8850100		31981000
ALCAM	354300000	714340000	528040000	482560000	1423200000	359600000	589780000	449890000	546130000	750630000	1075000000	1269800000	731820000	968340000	1345500000	1908800000	748350000	834800000	454620000	108200000	230030000	273290000	260240000	204360000	314550000	384580000	98204000	79778000	308930000	152340000	458600000	246970000	118320000	193680000	233940000	387540000	258050000	433840000	1263800000	855170000	903620000	680880000	1226200000	1055900000	397620000	570400000	196720000	110480000	209830000
ALDH16A1	150620000	404310000	158780000	237910000	450230000	60951000	25963000	140210000	299830000	185900000	498880000	416470000	345790000	168190000	413580000	1067200000	178380000	76361000	120750000	68718000	274620000	430970000	596720000	153820000	154510000	95801000	66414000	122330000	291020000	228530000	408490000	308180000	153200000	144510000	350220000	83812000	192790000	210800000	627040000	281040000	236540000	261890000	512520000	230090000	123660000	200960000	77382000	145430000	290100000
ALDH18A1	2250000000	2830100000	3158300000	3218400000	4988300000	1066300000	2318800000	2453900000	2821900000	2791400000	5500400000	4285800000	4017400000	4159700000	8509500000	4691800000	4148100000	1710000000	3329700000	2014200000	4481500000	5930700000	6752300000	3415000000	3698800000	4087400000	1873100000	2421100000	4277500000	6830700000	6565200000	5225900000	3117900000	2306300000	4835300000	1246400000	3249500000	1386600000	3932900000	1887000000	2709500000	1917300000	4427700000	4476400000	2126800000	2042400000	2001600000	3808700000	4615300000
ALDH1A3
ALDH1B1	1631300000	1722900000	2138900000	1921600000	3736800000	782150000	1920500000	2076500000	2041600000	2043200000	3867900000	3032000000	3204000000	2537800000	5794700000	4049100000	3639600000	1292500000	1922500000	973270000	2125100000	2494000000	2811700000	1835800000	1956200000	2477400000	888450000	1150200000	2711100000	2803600000	3584100000	2480800000	1638700000	964570000	2213300000	1237800000	2363200000	1034200000	4289800000	2552100000	2356900000	2481400000	4442200000	4781500000	1466100000	1517300000	883200000	1661600000	1469700000
ALDH2	63184000	321760000	275560000	312950000	586730000	98172000	299880000	223780000	255640000	395520000	719320000	282610000	309350000	326470000	786990000	865810000	479420000	345610000	1385600000	485690000	1437400000	1911500000	1974400000	884930000	997750000	552010000	769040000	698260000	1156100000	1960900000	2211800000	1594600000	675040000	800170000	1559100000	137900000	166240000	159160000	238230000	139040000	199450000	241670000	280540000	233740000	186120000	140840000	736100000	1273100000	1371900000
ALDH3A1	78466000	289430000	268310000	619390000	532120000	110670000	98319000	168100000	60307000	178460000	361100000	377100000	580230000	374080000	504230000	303230000	530290000	379160000	991240000	483700000	1405800000	2102400000	2400600000	1177900000	1483100000	1524600000	866670000	887430000	1211000000	1955700000	1560700000	2003400000	1104200000	589080000	2301300000	130480000	287470000	118300000	462640000	206270000	234270000	249430000	627900000	385890000	177930000	348450000	915060000	423740000	1213100000
ALDH3A2	728840000	913130000	915400000	741000000	1704500000	215710000	552750000	634160000	880220000	700990000	964230000	1152200000	1617400000	1174600000	2150600000	1129300000	837730000	563100000	1961200000	884050000	2395800000	2252900000	3252000000	1244900000	1926500000	1221400000	463770000	664510000	2426100000	2542500000	3155600000	1893300000	1081700000	1437400000	1194600000	442420000	797130000	516040000	1372400000	979000000	906310000	603180000	964130000	938110000	463600000	404640000	441490000	1337600000	1775700000
ALDH5A1	44685000	48419000	72414000	42456000	72325000	13185000	18717000		89158000	107740000	22211000	25604000		74338000	73088000	54173000	56313000	33088000	58290000	26846000	69475000	58754000	76937000	33244000	30645000	74989000	23855000	34019000	44853000	127420000	118660000	26563000		47703000	51012000	24112000	67061000			15590000	14129000	12009000	89220000		20435000	9029500			19810000
ALDH6A1															90432000				105720000	74434000	167130000	174300000	445240000	185550000			101380000	123320000	71173000	433940000	549350000	293380000	227430000	109520000	153620000									49713000			55137000	148810000	125310000
ALDH7A1	2269500000	2516100000	2685400000	2471000000	6673200000	1423000000	2284600000	1992200000	2508300000	2995200000	4147700000	3138000000	3924000000	3179000000	7695300000	4451300000	4228100000	2352400000	3493600000	2115800000	4614800000	5073000000	5975200000	4436200000	4422300000	3834000000	1842500000	2136500000	4989800000	4434900000	5747800000	5304600000	3281900000	2579300000	4013700000	1519500000	2749300000	1842500000	4624200000	3341900000	3193300000	3393500000	5148700000	5116600000	1863500000	1905500000	1579900000	2133000000	3537500000
ALDH9A1	616620000	723330000	955120000	819260000	1520100000	284390000	882500000	938480000	958460000	1495700000	2229700000	1114800000	971350000	1241800000	2667100000	1087900000	876020000	763210000	1124200000	538230000	1406300000	1347500000	1840600000	799850000	579840000	335660000	624140000	934090000	1048300000	1722600000	1772300000	1953900000	449110000	592360000	1078600000	349300000	605920000	651050000	1495000000	933770000	992400000	937260000	1360100000	1145700000	603990000	445880000	310470000	1075500000	859470000
ALDOA	58603000000	85725000000	89644000000	94163000000	128010000000	41300000000	56485000000	46097000000	60350000000	73760000000	117970000000	85732000000	99985000000	106660000000	134170000000	124280000000	95592000000	65009000000	57668000000	37271000000	81553000000	91808000000	70697000000	34280000000	41015000000	49488000000	32879000000	41052000000	74980000000	86298000000	111570000000	84061000000	44157000000	35445000000	60966000000	28417000000	55506000000	52036000000	102660000000	61085000000	61714000000	66879000000	124720000000	123770000000	49866000000	54998000000	38066000000	58101000000	72881000000
ALDOC	741160000	1198500000	1416400000	1649800000	2865800000	446280000	1245700000	2499100000	725140000	963120000	2412400000	3036700000	1386700000	1425400000	5435300000	3505900000	4383300000	1617700000	1789900000	877120000	2376500000	3264700000	3096200000	1805100000	2288000000	1509600000	680760000	1101800000	2709400000	2550900000	3909200000	3774600000	1774900000	1363300000	2921600000	861710000	1581500000	325160000	1916300000	1718100000	1269500000	1466300000	2541800000	2729800000	1091600000	1210900000	991720000	1473800000	2573200000
ALG1		166290000	297690000	223810000	531920000	72755000	246530000	128720000	140160000		330420000	200980000	333540000	483070000	523980000	336730000	241890000	348630000	27264000	91855000	119450000		157450000	74775000			49662000	50331000	99228000	137580000	401480000	61896000	91575000		151470000	173900000		172800000	427130000	267750000	205610000	190660000	445700000	483960000	167500000	247640000		56239000
ALG13	60020000	210390000	171890000	172750000		26488000	92605000	137470000	49990000		195610000	100460000		185390000	220850000	207900000	122500000			26135000		45614000	98328000				25097000	36829000	75943000	89318000	131570000	61178000	37098000	61371000	48387000	59594000	58497000	33095000	126020000	2208300000	99267000	105030000	170280000	116600000	102230000	47880000		4940200000	66687000
ALG2																26210000				12138000	28458000	23810000	23489000				33488000	21161000	26520000	54963000	106590000	80147000		15500000														13829000
ALG3											22676000	33321000					40002000	18817000				30791000	34042000		56423000
ALG5			17200000	20912000	182880000			38735000	23106000	22922000				89991000	193790000		130180000	44744000	51931000	38689000	41243000	65995000	83637000				19190000	64748000	65486000	120660000	200330000	46678000	49594000	156110000	51917000	13205000	42331000	24473000	101420000	45976000	56026000	45941000	29288000	34030000	9858500	28855000	27992000	75831000
ALKBH5	16866000		13470000	19743000	124040000						52182000	67680000	66726000	85695000	82117000	62419000	120620000		157550000		20256000	131850000	161330000	42094000			80736000	47888000	113080000	77298000	93991000	169880000	78831000		74491000		26360000						25983000	108630000			19426000	70366000	86037000
ALPL							28273000	24096000	33819000		82159000					96168000	154950000	56831000	1478100000	356810000	1706400000	3189400000	2565400000	588540000	227250000	318850000	720040000	666160000	1673300000	2206900000	3002300000	2438900000	902020000	830260000	1533000000					72789000	26908000				50960000	56409000	847350000	1071200000	1384200000
ALYREF	2429200000	3404800000	3277600000	3990800000	4397800000	1427500000	2292500000	1834200000	929190000	3569700000	5846800000	4742900000	4352200000	5745000000	4995400000	4298700000	2967600000	2564100000	3519000000	1414100000	2786000000	4942700000	4845000000	1074700000	982050000	765140000	1566400000	2115000000	3783700000	4159000000	5588700000	4345200000	1681400000	1670700000	3109600000	1726700000	2872000000	2373600000	4121300000	4499300000	3783500000	4084200000	4712500000	5133000000	3785500000	3530000000	2805400000	1288500000	754010000
AMPD2	139520000	96369000	57539000	109400000	291440000	50246000	80574000	265660000	303700000	316090000	369030000	393840000	289110000	383550000	688940000	337720000	274160000	195070000	52103000	53202000	165670000	243570000	394260000				53729000	45971000	224640000	411780000	264780000	162630000	96640000	107990000	184650000	104110000	110050000	72192000	89748000	95288000	167110000	75371000	145990000	338860000	89809000	212770000	100090000	122540000	114990000
ANAPC1				69642000	257250000			165950000			138100000			60302000	189430000	62053000	122490000			20186000	200770000	159620000	277330000	39091000		71104000		71303000	40202000	114590000	201930000	27598000	76717000		91422000	17089000	48559000		152970000	48220000	33464000		67068000	266320000	61076000	59858000		106730000	12836000
ANAPC2							35700000																			36521000			32756000	50407000	54334000		19419000						79323000	54470000								60130000	114860000
ANAPC4		10451000	64952000	102760000	122370000		48736000	48479000	79163000	140130000	131600000			71746000	240680000				116600000		151900000	80655000	189060000		55417000		48305000	51106000	113600000	76552000	110840000	106890000	52951000	134710000	87137000		30006000		16704000		33115000		34988000			11734000	34917000	50336000	15046000
ANAPC5		19760000		40363000				96470000	50816000		36676000	68879000	62201000	59133000		76788000						93857000			127120000		21555000		154110000	81365000	35863000	151230000			59789000		15818000		138430000					137820000	31001000	31885000		22401000
ANAPC7	368010000	291750000	384690000	436570000	1294300000	182490000	519330000	239240000	420280000	408730000	858020000	540410000	607980000	820930000	1067200000	740730000	667550000	405640000	303720000	76183000	384160000	480480000	451240000	159710000	313890000	333950000	272270000	307790000	670150000	666360000	944080000	460060000	149850000	120020000	429980000	167710000	322630000	160970000	385230000	308890000	301780000	445470000	722680000	663790000	312960000	292990000	129430000	178920000	274890000
ANKFY1	151230000	324500000	293340000	352320000	894330000	171510000	256520000	430260000	286220000	132940000	803520000	845160000	697340000	491140000	1099500000	1001100000	662650000	291310000	313110000	125640000	430080000	654120000	467560000	92289000	217340000	175540000	176710000	191110000	497270000	447110000	939560000	617080000	252400000	186260000	482160000	38284000	254110000	152010000	378180000	506710000	507120000	376200000	1074500000	1425500000	342190000	270760000	89916000	267770000	398600000
ANKHD1		50953000	42497000	274920000	114880000		32377000	72870000			264120000	45500000	78100000	75799000	827940000	205690000	139830000	51702000	408560000	37161000	330120000	396380000	270100000	331620000	341120000	104260000	232240000	233340000	691140000	700740000	460070000	513970000	241160000	209640000	503980000	30924000	123540000	9656000	60664000	75600000	37135000		29807000		22496000	41981000	78300000	351010000	374340000
ANKLE2	183800000	353800000	382750000	490660000	727300000		186490000	181410000	294520000	280860000	556050000	593460000	463910000	357770000	1043100000	531330000	625590000	238830000	51039000		21607000	126420000	28378000	51612000					50668000		173300000	88486000	49481000	42642000	89209000	29830000	286790000	142000000	469240000	318730000	151620000	240890000	311670000	438920000	157860000	323650000		67706000	67908000
ANKMY2	22807000	17681000									38594000	81830000	61524000					54544000									41128000		94806000		138670000	136140000		30938000	60015000										18762000	30500000	40500000		38583000
ANKRD17		232500000	205710000	69317000	477680000		148880000	228920000	279140000		594490000	515100000	426110000	358210000	258020000	485890000	295900000	309720000	76590000	148300000	63849000	124440000	427890000	70676000	128690000	123260000	11882000		78071000	97446000	164510000	103390000	24040000	14573000	61359000		246540000	140290000	496680000	434560000	504020000		514210000	352060000	236720000	159950000	12499000	35827000	67047000
ANKRD28	107270000	172240000	222000000	229120000	233370000			89521000	93359000	100750000	273560000	105840000			416800000	176200000	42622000	44267000			75178000	68959000	92803000	56458000			33431000		87652000	71473000	94104000			34232000		54315000	101710000		42266000		80880000	76223000	156090000	63904000	57118000	21564000			33465000
ANKZF1			82685000	18849000	202560000	39652000			34593000		82098000	48840000	58350000		209620000	118540000	751500000	36431000	104600000	93723000	237830000	225610000	260680000	186180000	249780000	42638000	93621000	93581000	311300000	290580000	363980000	272940000	160770000	134310000	53024000	95536000	91956000		23592000		78132000	89204000	43703000		12137000	27437000	13391000	247690000	301990000
ANLN	789340000	1445200000	1438000000	1815700000	2278100000	565480000	1280200000	1060300000	1835200000	1422300000	3852200000	2290100000	1982400000	1602300000	4135500000	2946800000	1969300000	1897200000	51861000			169490000	52216000		130440000	168110000	54113000	40413000	158570000	143710000	342660000	214160000	131540000	148460000	226470000	493610000	1140800000	989000000	3485100000	1618800000	1791400000	1510400000	3683300000	3860900000	1265800000	796770000	73939000	88203000	134640000
ANO10	90961000	118460000	109740000	69481000	213520000			103390000	42019000	50645000	271010000	193440000	239650000	265200000	310180000	143800000	100670000	46947000	30310000	13755000	27983000	98833000	122540000			61734000	62777000	9903600	99307000	99805000	359030000	101040000	20365000	22988000	30390000		101530000	56078000		165170000		130130000	122190000	41657000	31227000	57702000		206200000	175610000
ANO6					133230000		44904000				22387000	51549000		59513000			132600000					29174000					9988900	9498200	18100000		59145000	22225000			26164000					34239000		43375000		29116000		28431000	49062000	45647000	60968000
ANP32A	5849400000	8059800000	8710200000	7382300000	7208300000	1369500000	3354000000	6148200000	4773500000	6025000000	12148000000	11103000000	8775200000	6579200000	10565000000	5216700000	7399100000	7028700000	7560700000	3108500000	7065400000	8915000000	8945700000	4513300000	7704700000	1689100000	2847300000	2645800000	4115500000	8835600000	9399000000	8452000000	2473000000	2193600000	4253800000	1871900000	1441000000	3962400000	4896400000	5021200000	6985900000	4177100000	7410200000	6030700000	3516600000	4189100000	2860000000	2508100000	3953500000
ANP32B	1880600000	2307000000	3603000000	3003800000	6225200000	1609300000	959000000	2888900000	1725500000	3903600000	5744400000	4674700000	5066100000	5755800000	4054000000	5043400000	5186800000	3605800000	3630300000	1650600000	3432700000	4416600000	4903600000	2352600000	2672900000	2310800000	1293700000	1723700000	2847200000	5294800000	7269500000	4863300000	2534800000	2481200000	2571100000	2018900000	2867400000	2316700000	3687100000	4417800000	3780500000	2975800000	5117200000	5095100000	1799700000	878380000	905830000	2973000000	3518300000
ANP32E	783030000	999280000	1185500000	1254200000	2269700000	541200000	286720000	869840000	659950000	686200000	1399600000	233670000	409110000	986300000	2749100000	2048300000	1624700000	947420000	617660000	331200000	836480000	955870000	917590000	844860000	415730000	1312000000	474920000	530520000	521490000	1222600000	2825100000	1119400000	435200000	312110000	91895000	553570000	975450000	264080000	1279200000	836950000	786500000	896200000	1218800000	1027100000	677040000	555770000	311060000	396610000	464440000
ANPEP	42930000	103910000	46714000	76674000	113840000		52544000	13908000		57916000	186490000	172740000	198350000	108560000	141730000	71726000	32177000	41380000		28470000	61788000	97965000	117230000		256360000			22616000	112920000	66711000	97389000	31765000		25980000	129430000		1273500000		63561000	50144000	94146000	53525000	70320000	39460000	24624000	23732000		15317000	43724000
ANTXR1	150360000	236060000	165770000	294870000	496500000		59741000	214710000	219090000	193160000	251440000	117600000		222600000	558170000	627700000	32787000	53394000	48987000	44202000	186130000	226430000	102050000		249820000	294310000			62259000		127290000	24664000	17788000	16764000	84476000	71504000	240840000	125290000	534370000	336500000	166660000	382440000	176720000	548580000	85791000	78456000	26393000	47355000	50308000
ANXA1	13514000000	18462000000	18260000000	18590000000	23854000000	6969200000	12676000000	14563000000	16204000000	14342000000	27618000000	19569000000	20153000000	18212000000	35434000000	29113000000	21780000000	18310000000	19437000000	8640000000	22432000000	24153000000	27399000000	17549000000	18178000000	19780000000	9612900000	8796500000	20864000000	20604000000	26553000000	25118000000	12773000000	9142400000	12478000000	5959400000	14705000000	9813300000	21370000000	16485000000	16493000000	15706000000	24494000000	24965000000	7970600000	10003000000	8478100000	15893000000	19350000000
ANXA11	1196000000	1583200000	1450700000	1773400000	2332000000	467920000	610680000	1435900000	1160300000	1550600000	2871400000	2079200000	2117000000	1009700000	2944500000	2272900000	1470800000	1472900000	1756100000	1387000000	3055800000	3720200000	4255400000	2143600000	1865700000	2650100000	1427800000	1704300000	3419300000	3956900000	4220500000	2612000000	1531100000	1371200000	2539500000	536620000	1031400000	744300000	1440700000	1431000000	1255900000	1205200000	2172500000	1846500000	847350000	779520000	1061100000	2924700000	2378600000
ANXA13	53787000	50207000	57380000	68399000	144910000		67316000	59743000			142550000	190960000	158540000		145320000			103050000	57885000	44484000	70811000	112580000									116780000			45597000					136540000		63331000				64915000
ANXA2.ANXA2P2	119070000000	135050000000	110150000000	152240000000	209180000000	61150000000	85598000000	93576000000	114390000000	111340000000	170140000000	149850000000	161120000000	164400000000	222500000000	191240000000	157990000000	128930000000	89689000000	53304000000	112220000000	120890000000	117970000000	88919000000	76690000000	115010000000	49953000000	51470000000	93072000000	95565000000	125220000000	114100000000	48678000000	44044000000	73726000000	63689000000	114230000000	83069000000	169680000000	110810000000	104950000000	105170000000	169100000000	172850000000	76677000000	82680000000	39748000000	68782000000	89021000000
ANXA3	9163500000	12449000000	13442000000	12162000000	19198000000	3911900000	10959000000	10095000000	9515200000	11630000000	17094000000	17501000000	17024000000	11092000000	24340000000	20026000000	14079000000	10015000000	5325600000	2256500000	4672200000	5826200000	6450000000	2180800000	5512200000	6026400000	1755300000	2639100000	5276200000	5225200000	6644500000	5398100000	2664900000	2373100000	3388200000	3933200000	10843000000	7632400000	18170000000	10827000000	10377000000	10828000000	21172000000	20179000000	5877000000	5744300000	1613700000	3350700000	3964900000
ANXA4	312750000	432380000	497000000	634210000	1320800000	205230000	233470000	331930000	487480000	410070000	1274900000	625290000	914510000	527990000	1066500000	1379700000	807170000	423510000	642860000	406620000	1337900000	1767700000	1494500000	555730000	481250000	580760000	317490000	283220000	930030000	1313700000	1393400000	855050000	477610000	634400000	884050000	244840000	537230000	183560000	892610000	633210000	841730000	501770000	738940000	1268600000	461010000	304690000	425790000	722360000	763670000
ANXA5	17131000000	26729000000	21389000000	26853000000	33327000000	6205800000	14670000000	21688000000	14823000000	18809000000	33896000000	32562000000	31899000000	30037000000	43347000000	34790000000	26456000000	23750000000	16428000000	10832000000	21624000000	25272000000	24637000000	12245000000	18248000000	15397000000	10729000000	12122000000	20829000000	29605000000	32211000000	23369000000	13173000000	10713000000	17706000000	11853000000	19372000000	11659000000	33531000000	17719000000	17538000000	19134000000	31584000000	33481000000	10907000000	10128000000	7801900000	16497000000	18252000000
ANXA6	6455700000	8491500000	8432500000	8549400000	10240000000	1392600000	4144100000	4793700000	4956700000	5912100000	11947000000	9035500000	10299000000	8577000000	13605000000	10966000000	7550700000	4826100000	5750500000	2842300000	7276900000	8337400000	7391500000	5285000000	3482800000	5696400000	3421100000	3571100000	7508500000	10649000000	9493200000	6917600000	2677600000	2058300000	4716000000	2662700000	6213700000	3219200000	7560000000	5946500000	6557700000	5779900000	9840600000	10031000000	3391600000	4242600000	2777400000	4799700000	5572700000
ANXA7	1387500000	1688700000	1849000000	2106300000	1760600000	612860000	1390900000	1160400000	892830000	1263400000	2196400000	2351100000	2621300000	1912600000	7702900000	2343700000	1662700000	1993600000	1044000000	458020000	1368500000	2258100000	1631000000	767060000	1361700000	1285500000	569320000	833050000	1272500000	2388000000	2141000000	1489900000	602010000	903130000	1394100000	653480000	1701400000	626530000	2526700000	1298000000	1813200000	888210000	2289000000	2001900000	520600000	1152900000	581440000	855010000	1456400000
ANXA8L1.ANXA8L2.ANXA8												1221800000					354850000				144390000			136500000				79477000	172870000				34410000		190640000													100390000
AP1B1	293150000	482240000	335240000	834540000	2535400000	462280000	841790000	782740000	792120000	780700000	1106200000	500750000	655220000	1590000000	2866000000	1678400000	5511300000	748060000	534500000	195090000	720530000	934460000	1026500000	544680000	1038300000	1150100000	206540000	266160000	754120000	537900000	1293400000	891930000	578030000	493530000	928850000	346440000	961730000	560910000	4648300000	1054000000	882530000	989630000	2094700000	1819700000	649910000	549770000	171600000	783230000	919740000
AP1G1	954890000	1304200000	1380300000	1100700000	2298900000	205530000	841210000	1102500000	678500000	825170000	2324000000	1932200000	2089500000	1230000000	2566800000	1787100000	1334100000	808140000	674730000	245370000	882340000	1061500000	1143400000	380530000	316130000	231180000	255790000	339350000	779510000	860020000	1410600000	1335600000	497800000	464020000	802210000	575700000	911910000	425690000	1074800000	1224900000	1280900000	751830000	2009600000	1843600000	533290000	718330000	233280000	584870000	921820000
AP1M1	336430000	328530000	537420000	570800000	1456700000	305890000	547630000	564200000	648520000	493840000	918800000	913120000	659440000	801810000	1421600000	1218200000	716240000		230930000	383020000	516290000	1087400000	405200000	271750000	159450000	123380000	243510000	246050000	531450000	631190000	1063000000	791690000	436660000	332030000	404410000	214470000	562810000	317890000	866930000	1078200000	676200000	722510000	1006400000	1027300000	570480000	449660000	151720000	358990000	285990000
AP1S1	103500000		44113000	116630000	61271000					75473000		65590000				190550000	75797000	41637000					34134000	21299000	28445000	42135000				21478000						21705000	47497000		103460000		14564000		68406000	62280000	39046000	30511000	13667000
AP2A1	1441400000	1697600000	2096400000	2224000000	3701000000	821600000	1194200000	2129000000	1449500000	1679400000	2655900000	2445500000	2819300000	2789500000	4418600000	3038800000	2597800000	1631300000	1694800000	762610000	1631800000	2176800000	2328600000	1356100000	699950000	684600000	751350000	1056400000	1895600000	1850200000	2918100000	2479400000	1111100000	965750000	1790200000	1018000000	1377600000	1088800000	2933600000	1599100000	2059100000	1548600000	3699900000	3466400000	1330100000	1076900000	789730000	1593100000	1840300000
AP2A2	77671000	81685000	99148000	156610000	844030000	83439000	265840000	446690000	425550000	226730000	649540000	133990000	121620000	288430000	616050000	391380000	365010000	135050000	306290000	101470000	279250000	520800000	424650000	553680000	982420000	262470000	39795000	41223000	263830000	143010000	666880000	620680000	330850000	171650000	233450000	74536000	221180000	264730000	639550000	343580000	193800000	226520000	532740000	734540000	173210000	154680000	80865000	300610000	533890000
AP2B1	3223000000	4965100000	4282400000	4449300000	9247600000	2115500000	2795000000	4082400000	3451400000	4155500000	7620500000	5463800000	7532500000	6505100000	9944200000	7518400000	2007900000	4441400000	3523900000	1966500000	4126900000	6062400000	6055900000	2039500000	4315700000	2879400000	1682300000	2137100000	5511000000	5531800000	6917500000	5454400000	2463800000	2344400000	4562900000	1822800000	4184500000	2488600000	2093800000	4351900000	4396600000	4150600000	6292900000	5946200000	2717500000	3015500000	1297300000	2332800000	2948900000
AP2M1	978780000	1140500000	1292800000	1214100000	3145400000	220640000	937000000	1022200000	812570000	909230000	1840700000	1680500000	2016600000	1488300000	3377500000	1895400000	1240200000	615250000	782010000	404720000	648580000	1567300000	854780000	698980000	725850000	522840000	381590000	562020000	1022900000	1726400000	1701800000	1738700000	677600000	598760000	1455600000	425760000	1062100000	858970000	2256400000	1256000000	1623300000	1628500000	2299500000	2030900000	750910000	918890000	359940000	1070900000	1148000000
AP2S1	152710000	168640000		242720000	237520000			210040000	212400000	222660000	255290000	93564000			51315000		1664100000					249670000								315530000	75372000	258700000							71401000	2566700000			86498000	97886000	39609000	52106000	22226000	40668000
AP3B1	506710000	640340000	785250000	896660000	1333000000	456400000	688750000	547230000	741900000	891880000	939370000	1667600000	1957900000	1128100000	2155200000	1624600000	769240000	781030000	763000000	409590000	465800000	895980000	660720000	541930000	869920000	299820000	446880000	901390000	1272300000	1413100000	1069900000	1120900000	560920000	631460000	813040000	364100000	1182000000	438560000	1110600000	726730000	856010000	846260000	1349200000	1075800000	444970000	409490000	358740000	684350000	784890000
AP3D1	248530000	423720000	464810000	664930000	906170000	180940000	392710000	598290000	319910000	445150000	1024600000	770110000	635240000	794880000	1997100000	1269000000	407040000	365060000	450190000	255590000	753970000	723820000	641880000	337460000	523560000	574470000	227880000	339140000	1008100000	748570000	703170000	743150000	260590000	322140000	579660000	109850000	599310000	169250000	615580000	428110000	514060000	381490000	1057200000	704820000	303360000	601480000	156870000	391440000	595960000
AP3M1	163600000	114640000	150670000	111820000	616460000	72421000	222010000	223100000	103140000	314220000	683730000	294010000	289730000	545570000	1143600000	491950000	944380000	436660000		117100000	331150000	374620000	351490000			343720000	177950000	128850000	232610000	309670000	552900000	661680000	219500000	184930000	548300000	216490000	335430000	216400000	586630000	392050000	382810000	613770000	528750000	523110000	206770000	337420000		172560000	206920000
AP3S1	41622000	34541000	56583000	67205000	241490000			341370000		104020000	64648000	102670000	102700000	236780000	473820000	173500000	82570000	128450000	82513000	28111000	82007000	229530000	77472000		70562000		39884000	93326000	163270000	221320000	82808000	48613000		41386000	86268000		149080000	39425000	129050000	69898000	74468000	83102000	97057000	114330000	64137000	92968000	42507000	43501000
APEH	909950000	1115400000	937150000	1261000000	2270100000	452170000	1407300000	1696700000	848860000	1253200000	1835300000	1686600000	1732300000	1083800000	2109300000	2257400000	1400300000	937280000	1506800000	580880000	1921500000	2280300000	2312200000	899690000	1167500000	1368900000	618060000	1105800000	1233200000	2335800000	2519300000	2130600000	990250000	812640000	1815000000	357840000	1361000000	874430000	2284300000	1285200000	1553400000	1367100000	2098600000	2433700000	936940000	978090000	683710000	1086500000	1819600000
APEX1	3180900000	3982500000	4988400000	5301000000	12706000000	2717500000	4445600000	5368200000	5062800000	5669700000	6443000000	7407700000	7927200000	8142500000	13353000000	10357000000	8048100000	3752500000	5745800000	2558300000	7349900000	7029000000	7828600000	3454200000	4772500000	3602500000	2168300000	2911800000	6141300000	5518000000	8754500000	6101000000	4723700000	3130500000	7143500000	3333600000	4971100000	2797400000	4508700000	4573400000	4481300000	5003700000	5152900000	6556100000	3556700000	2907100000	2168800000	4855200000	5753300000
API5	1138400000	2097800000	2572200000	1685500000	2168400000	621930000	1141400000	906030000	1390300000	1042700000	1775400000	2724200000	1659300000	1379600000	3211500000	2276300000	1434800000	1045500000	1048900000	635340000	1728700000	1965200000	2040300000	846030000	1175000000	1490300000	695930000	793830000	1767700000	1031700000	1564800000	2219300000	1144300000	567230000	1093100000	320750000	871340000	599370000	1979600000	1275400000	1100900000	916000000	2393600000	2701900000	736770000	578130000	415530000	1260300000	1248500000
APIP	165070000	359050000	217310000	158030000	377020000		121950000	223030000	170230000	173760000	281070000	506960000	162470000	463620000	476200000	267170000	249390000	65323000	287470000	51258000	174330000	529460000	603870000	39831000	299820000	309870000	98276000	117240000	429190000	590970000	389660000	198500000	49219000		494930000		169160000	261090000	162280000	354620000	205410000	344420000	286010000	496330000	68184000	123290000	169170000		230990000
APMAP	763500000	1157300000	1265100000	1147700000	1899300000	324930000	942980000	1093600000	1311000000	1195300000	2296800000	1790400000	2001200000	1803900000	3368300000	1882500000	1504700000	623290000	959020000	407050000	1389200000	1743600000	1318900000	251030000	606450000	1102800000	362640000	367610000	1195000000	1471000000	1711500000	958260000	919900000	506580000	890610000	352550000	920350000	864300000	3072500000	1386400000	1654300000	1538400000	2418100000	2553900000	825990000	1004000000	487930000	1012200000	331010000
APOA1BP	297720000	795900000	562380000	600510000	1597800000	229990000	385860000	494070000	296870000	739350000	797880000	477960000	981280000	621790000	1788600000	1300200000	931830000	552780000	940750000	374190000	803490000	924950000	1352200000	874680000		880130000	412310000	412020000	990470000	908950000	1584100000	1176700000	717890000	429260000	1168000000	179830000	460380000	439750000	738530000	760250000	653630000	751660000	1381400000	1366500000	269930000	369200000	375120000	641470000	640480000
APOB	35957000	173050000	101070000	161370000	311660000		135120000	102080000	93031000	100500000	322200000	634540000	281020000	294070000	391420000	979050000	228350000	853950000							364540000											86584000	230460000	138510000	586520000	153790000	159500000	79399000	354910000	371560000	103020000	187390000	24859000
APOC3	24103000	61321000	109190000		130590000		50156000	84307000	56049000	76786000	60859000	122120000	121360000	116970000	287270000	225430000	123310000	55649000							55305000	36200000										55003000	39609000		140080000	80816000	93337000	63894000	135410000	61401000	43531000	64489000
APOL2	48023000	42517000	79378000	97976000	26562000		18666000			18811000	123180000	208700000		68715000	91250000	201970000		68508000	105850000	9837200		71644000	34816000					15740000		108240000	72456000			23832000	218700000	15151000							49170000					32283000
APOO						43335000	126830000	66199000	81732000	48716000	44252000	107550000		35316000	137310000	338260000	184360000	93974000	63357000		157490000	113730000	250160000		128360000		41638000	68357000	185990000	232060000	93719000	66070000	78252000	88737000	208820000	30234000	64779000	12485000		50613000		62221000	48259000	59813000	24159000		95371000	50793000	134100000
APOOL	83101000	103480000	198240000	202620000	413370000	21505000	179140000	70562000	124420000	80026000	290030000	275830000	273370000	261780000	504170000	307840000	135570000	117330000	219030000	65330000	244540000	243600000	233350000		259230000	81739000	53647000	18924000	70190000	87618000	311760000	250880000	92252000	73588000	129600000	72432000	39790000	44615000	281050000	82128000	84892000	134050000	188300000	182810000	138370000	95825000	69327000	156620000	199420000
APP	46711000	52120000	153960000	103540000	125640000	34059000	155810000	140350000	93343000	74806000	173700000	89842000	128870000	180750000	315920000	191020000	150400000	22982000	55304000	63566000	118350000	121440000	85571000	63463000	49641000	166470000	22693000	42811000	129860000	62303000	181420000	27905000	14251000	35614000				38151000	35230000	58822000	67336000	37767000	194520000	55846000	65915000	46732000	53486000
APPL1	183520000	120010000	133390000	245720000	274700000	41971000	112330000	152530000	117900000	168570000	260310000	81407000	210860000	197280000	766370000	289350000	217540000	75277000	329080000	102590000	178580000	416790000	398500000	81269000	167210000		119090000	126130000	436310000	487380000	221730000	505710000		27198000			55746000	22452000		45768000	73060000	73050000	155640000	132920000	81724000	188970000	118260000	118720000	260110000
APRT	1148200000	1609600000	2188800000	2233400000	4500800000	729270000	1863600000	2500800000	1551200000	1796600000	2355300000	1813600000	1497900000	2242600000	4706000000	2470800000	1555400000	1031700000	2082200000	1183300000	3811000000	2766400000	2679500000	3133900000	1939800000	2001600000	1172400000	1388100000	3434000000	1914800000	4664400000	3774600000	2101600000	1428600000	2112800000	1271700000	1259500000	1399100000	3797000000	2876400000	2928600000	3096700000	4238100000	4615200000	1409700000	760180000	834390000	2983700000	3158500000
APTX			20178000	34723000	67968000						118700000	40023000	35019000		52816000				47719000	19721000	84150000	119490000	43921000				49509000	30411000			102540000	36741000	10876000	36164000			32185000			10239000		40047000		50516000	48583000	60705000	31358000
AQR	242460000	940170000	870800000	542850000	987380000	219530000	513070000	918290000	453620000	618740000	1172500000	767440000	827610000	1378400000	2303500000	1588700000	1045300000	265340000	315890000	187560000	667390000	649610000	714750000	378140000	946270000	558830000	312570000	181170000	735930000	457620000	728990000	861880000	213360000	288050000	358610000	207740000	639260000	538090000	1257400000	659780000	713220000	534760000	1041500000	1058800000	588480000	522970000	193320000	386370000	677420000
ARAF																41396000		29373000	25693000			141200000	99704000				19001000			143750000	166130000	171350000	80739000	68471000	114830000											56543000
ARAP1	34540000	22920000	64122000	33294000	79408000						88796000			130950000	204200000	111270000	22286000	43261000	7778100			71747000	71054000		54624000		20339000	18201000	18471000	90009000	279780000	189410000			107700000		103970000		97340000		17073000	49100000		150220000	25107000	33550000	2926600	33027000	82377000
ARCN1	1893200000	2991600000	2914400000	2548800000	4128000000	985170000	1778700000	1436500000	1090700000	1625500000	3414000000	2860000000	3148900000	3095100000	4711600000	4287500000	3187600000	2710900000	1985700000	896330000	2104600000	1703000000	2374200000	965990000	1262000000	1899800000	997980000	1128800000	1710600000	2835200000	3327100000	2883300000	1067900000	919610000	1591200000	1164900000	1638800000	1209500000	3572800000	1653200000	1907200000	1743900000	3955600000	3533500000	1196300000	1651500000	799450000	1127100000	1371500000
ARF1.ARF3						850040000	6112600000		2648900000	5856200000	11755000000	5384000000	4159200000	9815300000	15663000000	11649000000	8476100000	5968000000	5028800000		5723500000		7237100000	1762600000	2235000000	5307200000	1437800000	2030100000	5399600000	8277900000		7757400000	3797600000	2789000000	3613900000	5703800000	9203600000	2701900000						10994000000		4181400000	141820000	4761400000	5013200000
ARF4	1963900000	4308800000	4399800000	4119400000	5568400000	1848800000	3166800000	1576000000	4535800000	1954900000	4976100000	4782300000	6494100000	2742000000	5295400000	4951800000	3225000000	3874400000	1207600000	972420000	2152500000	1381900000	2492700000	2785500000	4742100000	2473300000	1495000000	1146900000	1592000000	3388500000	3275800000	1674600000	1004900000	635410000	1690700000	651170000	3089400000	4498300000	5102700000	2410100000	2183400000	2335200000	3186900000	2658700000	1633500000	1832900000	2057400000	1641500000	2057100000
ARF5	539540000	671270000	752700000	981920000	672800000	143590000	608950000	219550000	236600000	419940000	826540000	677980000	366650000	639710000	1048900000	792960000	281770000	524580000	288970000	259010000	372900000	602400000	653240000	836870000	798810000	539780000	267070000	247920000	529810000	289160000	831650000	623330000	209280000	272010000	84424000		561010000	462630000	1084800000	444420000	710150000	714140000	927510000	884910000	290680000	301370000		106320000	223830000
ARF6	232390000	457790000	464790000	479950000	582200000	32090000	230650000	332920000	355660000	203360000	494990000	392170000	213350000	417530000	383400000	571250000	344030000	291980000	90768000	109920000	178550000	272590000	377960000	131400000	214240000	183440000		56827000	311050000	272700000	177340000	322090000	160950000	150960000	126150000	105840000	229590000	75960000	540690000	248840000	310500000	345370000	870840000	791960000	290310000	285450000	36271000	192090000	250060000
ARFGAP1	98134000	171100000	215980000	337140000	500460000	179910000	294790000	473490000	338990000	435060000	551250000	678840000	600030000	774350000	978850000	1005400000	503910000	383300000	202100000	97521000	324330000	613970000	462440000		369030000	363120000	89640000	156690000	312050000	228060000	597200000	379670000	153730000	62998000	314810000	169960000	602890000	184860000	691090000	407670000	378020000	323060000	678560000	596840000	228550000	211880000	93384000	160460000	232770000
ARFGAP2	190890000	355130000	533350000	209110000	679880000		151420000	221130000	152840000	208360000	463830000	492680000	532920000	633970000	2905600000	823210000	390900000	314070000	485620000	169610000	580690000	459470000	693910000	125410000	218260000	145570000	174990000	252920000	393070000	728330000	654710000	543940000	203350000	211170000	565740000	30955000	196790000	182380000	765110000	360440000	362990000	325870000	663350000	563450000	189430000	266190000	164960000	444520000	403340000
ARFGAP3	63817000	158510000	194110000	276750000	297190000			56873000	71178000	87238000	294270000	126190000	290600000	252860000	408410000	152940000	146310000	39013000	143600000	32620000	130320000	176730000	195910000		167990000		48785000	103290000	167030000	259590000	234230000	280080000	67707000	56134000	166440000	72840000	78052000	36242000	103310000	88800000	137070000	104820000	246390000	151450000	61583000	86698000	37974000	146010000	118380000
ARFGEF1		118710000	20818000	182670000												242250000										42766000			7847700		42500000
ARFGEF2		20396000	106580000	38900000	232360000				23855000							302020000		43744000			57039000	150150000	110490000			30739000			156620000			164980000			142490000					62446000					37047000		13805000		54601000
ARFIP1	173550000	342210000	543490000	654970000	336600000	18217000	249320000	77116000	191640000	172550000	203660000	305730000	368620000	269180000	752120000	1714900000	343740000	208890000	123500000	111400000	326150000	472500000	311630000	181000000	194510000	238950000	177040000	229320000	355430000	459860000	513790000	507080000	424720000	255330000	163830000	48626000	374300000	46314000	416120000	266210000	426850000	280350000	431360000	321000000	250610000	109170000	105110000	95339000	331740000
ARFIP2		52637000		38591000	173720000	30051000		82680000	49719000	39268000	124280000	80466000		121400000		175830000		57035000		61602000	178710000	99555000	164070000			147480000	41059000	42708000	30319000	149920000	285280000	190170000		24701000	87053000	37260000	6601200	49923000	152110000	43976000	75465000		187770000	153590000	61080000	34968000			190080000
ARGLU1	290640000	289440000	464800000	719820000	520330000	155610000		98559000		107500000	729820000	868920000	480390000	290120000	542330000	418210000			246640000	63602000		678340000	601540000			588530000	96783000	186740000	212580000	217150000	353030000	436260000	189900000	33180000			340330000	182680000	336280000	121310000	86640000	80302000	302410000	267780000	91176000	96087000		110490000	156950000
ARHGAP1	926080000	1529300000	1705800000	1311800000	3284300000	391440000	1299300000	1832100000	1601700000	1499400000	2184000000	1586100000	1169000000	2472300000	2898400000	3687100000	1259100000	951160000	859360000	476360000	1241700000	1585100000	1683400000	698740000	162180000	474170000	656680000	597390000	1795500000	1550000000	2310100000	1373500000	973300000	527490000	1278700000	690560000	1130000000	812640000	2724600000	1580200000	1128300000	1062900000	1907000000	1776400000	1019200000	659320000	431470000	768440000	1049700000
ARHGAP17	699870000	1182000000	1200600000	1241000000	1616700000	276380000	423850000	1034900000	386750000	1172300000	1874300000	2189600000	2063600000	1771200000	2819000000	2149600000	1225800000	983980000	522090000	341720000	637520000	886110000	919240000	447760000	633040000	635760000	376930000	186560000	1008100000	787950000	1529400000	1261400000	513680000	367700000	269070000	291270000	512170000	647730000	1799300000	989430000	1076500000	1046600000	2041000000	1562400000	939590000	963750000	440320000	678620000	826120000
ARHGAP18	55851000	68515000	133540000	130340000	222100000		41064000	93312000	31844000		144900000	326620000	380820000	224270000	392320000	261140000	207870000	46257000	104080000	33022000	23082000	104520000	90198000		43171000	59616000	23961000	21950000	59893000	134860000	152740000	83835000	65612000	61293000	103430000		154780000	28563000	152780000	40655000	43995000	55187000	175060000	99232000	30830000	73064000		35998000	45778000
ARHGAP35	92903000	112020000	186330000	112210000	294670000		119040000	26933000	51966000	50262000	321370000	359780000	180960000	346300000	342870000	325660000	190760000	92063000		31006000	145010000	175120000	157350000	34045000	95786000	99368000	319230000	419960000	151530000	182150000	297970000	169690000	100770000	93197000	180070000	67030000	124550000	33492000	233500000	76048000	75745000	89433000	220650000	131020000	144210000	55619000	22107000	24710000	92280000
ARHGDIA	4289800000	7724900000	6615300000	5180000000	10417000000	853090000	3901900000	4403900000	5658700000	7146600000	9955300000	9011300000	7691600000	7616900000	11951000000	14525000000	5969000000	3716200000	5333500000	2080900000	7307800000	9805300000	10030000000	1987600000	3902600000	4223200000	2785200000	3307600000	6469600000	6396000000	8251000000	6508700000	1910500000	2048200000	5702200000	2756400000	3539400000	3615100000	6368700000	7034300000	6961700000	7954400000	10793000000	10828000000	4230100000	3831100000	1899200000	5217300000	4484700000
ARHGEF1	251650000	606040000	526030000	408280000	582800000	168630000	532790000	468800000	420730000	611730000	623580000	738700000	547330000	710760000	1494800000	890800000	307000000	243310000	428630000	275950000	738280000	891800000	647750000	261410000	241330000	481490000	306400000	215310000	691540000	718130000	1311500000	958480000	261110000	122170000	275480000	210760000	486800000	207880000	945430000	313130000	373770000	387370000	704570000	630870000	358320000	326090000	279490000	413430000	615980000
ARHGEF10	19848000	19808000	68080000	78653000	165520000	22680000	34682000	12106000			113840000	35832000	54806000	163170000	229830000	327010000	185000000					81487000	52215000	54892000	86863000			22870000	128330000	193970000	281870000	97035000	48088000	63328000	158550000	19919000		20093000	92333000	61761000	79480000	67242000	118010000	204010000	35202000	87375000	24265000	115360000	108370000
ARHGEF2	107980000	159050000	284300000	145260000	564420000	84817000	236550000	388170000	242600000	20678000	437500000	324690000	238540000	188030000	542940000	368530000	245940000	161840000	334450000		313040000	692640000	438180000		102120000	80481000	97493000	145940000	327070000	355690000	689070000	466280000	160530000	214180000	355560000	112290000	376090000	109260000	392460000	231780000	241100000	268450000	404820000	412880000	243140000	92816000	122430000	137300000	173580000
ARHGEF7					616200000	14605000	105150000	192850000	236180000	287710000	115000000	231480000	223810000	218270000	577360000	575140000	296420000	127000000	64708000	86834000	208120000	272050000	186090000	122150000	245340000	227710000	70767000	88778000	195330000	188990000	370520000	561490000		98208000	271610000	48266000	73960000	28597000	190220000	129310000	159110000	183350000		344350000	69088000	68726000	59840000	231300000	220660000
ARID1A	66383000	54758000	53003000	54863000	153710000					14220000		83113000	62056000	40888000	303600000	34272000	36617000	51949000		26017000	43435000	169740000	106500000				25808000	16325000	294520000	132010000	183780000	128560000	82276000	42375000	76444000		69081000	48890000	116300000	90662000	61829000	49283000	223380000	251350000	54359000	69329000	28697000	90172000	2943200000
ARID2	104740000	179910000			139110000	24357000	112710000	34818000	74194000	34428000		138710000	23955000	38348000	384010000	98568000	403250000	42087000		273240000	64882000	142910000	103890000	41130000		69870000	39170000	13776000	49559000		145000000	267820000	601010000	161220000	153390000			33725000	49863000	57049000		346510000				24334000		120070000	884690000
ARIH1	171080000	171580000	196930000	228900000	394100000	47124000	130720000	221810000	238810000	227430000	359810000	498110000	218160000	563320000	715910000	190670000	112020000	76337000	29605000		65239000	46464000	152370000		109950000	114850000	92595000	130820000	186770000	208890000	310590000	327080000	129640000	96861000	158710000	34424000	370400000	127780000	448730000	206460000	222950000	184800000	381350000	392580000	139410000	194140000	39757000	72343000	16943000
ARIH2		68978000	107990000	199250000			40141000				88408000		59089000	58046000	73805000	80046000	39841000	69545000	83221000		26471000		83120000					15946000		138140000	40635000	29971000				18926000	32762000			27342000			96942000	112120000		20733000		26463000	47986000
ARL1	456070000	650210000	888990000	491820000	1191400000	154050000	260380000	766410000	417110000	369160000	435760000	287840000	408380000	457660000	1074100000	704260000	462620000	174440000	195020000	209930000	456530000	582460000	479750000	288510000	366050000		111500000	168690000	455100000	486140000	590090000	556890000	121710000	112920000	254050000	738540000	463740000	266790000	809960000	356820000	823690000	1054400000	1437400000	1329100000	329320000	258340000	89468000	498610000	387850000
ARL15			47322000			14712000									72911000		27919000	23851000				14886000								22315000	60887000	28804000	9415300	10458000	48222000				33717000				56284000	34989000
ARL2		300150000			492860000	121840000	310090000	78883000	122290000		420700000	446100000	285120000	428180000	776440000	528920000	234590000	97037000	213440000			360570000		356650000				189220000							211930000	115420000								290780000
ARL2.ARL2.SNX15	254280000		262220000	175940000						177050000											250320000		456700000		161970000		167970000		317170000	425830000	403040000	421150000	175970000	131750000				142630000	241010000	203260000	210680000	246360000	538950000		137950000	129960000		269010000	107020000
ARL2BP					41046000	13873000	27598000		40686000	33116000	72745000	74477000	152830000	56745000	74380000	78428000	103570000	25853000	44558000	18797000	41194000	91714000					15402000		47331000	50257000	100510000	128260000	13042000		27463000	19513000	29181000		36170000				28507000	348290000	34954000	11229000		69790000	71288000
ARL3	914100000	990930000	1018200000	1098700000	1199600000	209220000	422480000	724270000	937220000	721050000	624760000	846210000	1083600000	1015800000	1872900000	1135000000	901540000	536770000	736890000	444730000	887660000	1198700000	1029100000	699170000	90876000	232950000	220560000	355300000	874500000	1267800000	1325400000	673520000	585760000	512870000	728070000	482310000	847750000	200060000	1526700000	714200000	859130000	716960000	1440900000	1594400000	618010000	471660000	396200000	583290000	1067100000
ARL6IP4	98356000	104350000	70445000	74834000	310020000		80526000	107660000	74412000	100250000	170200000	166390000	339070000		239480000	131070000	109370000			23428000	120640000		76724000		78185000	73730000		24275000	47134000	36547000	238150000	64255000	61063000	60717000		60400000	90406000		209370000	67936000	74407000	109750000	184980000	284680000	8570400	66639000		78938000	45111000
ARL6IP5	178640000	316230000	498060000	328600000	986760000	57473000	634810000	685040000	735290000	441900000	435110000	315290000	372980000	392500000	832760000	1102800000	256020000	15109000	403180000	202580000	735100000	596330000	731700000	377720000	565770000	145130000	389580000	414480000	531360000	304070000	740930000	637380000	399600000	91733000	828420000	329240000	201040000	159670000	596840000	423710000	643260000	493060000	803890000	637460000	323560000	376650000	183000000	349740000	401730000
ARL8B	736230000	844860000	948710000	1109900000	1024700000			667140000	871360000		1384600000	330040000	673320000				864930000	228060000		308620000		852370000		836380000	930190000	759690000		335700000			845850000		370860000		788310000				1757400000		740460000		1683700000	1489400000					969750000
ARL8B.ARL8A						338000000	687530000			1192300000				1107000000	1698000000	1359000000			658360000		662900000		1189100000				361030000		849150000	763620000		891400000		203920000		543490000	674660000	537350000		805280000		825550000			678240000	684570000	331140000	712310000
ARMC1	107960000	183450000	227240000	291550000	314930000	23706000	218040000	150900000	161260000	62016000	456190000	226480000	291750000	252410000	344460000	582290000	122510000		262870000	155980000	284650000	380300000	455510000	229280000	126570000		34357000	46549000	278480000	1187000000	416520000	279480000	104830000	161680000	167630000	28111000	269000000	77052000	269620000	152470000	83494000	28446000	356420000	287240000	94235000	98213000	151870000	56778000
ARMC6	276890000	86911000	546410000	561300000	1229600000	39244000	540220000	234640000	179870000	197770000	626380000	521950000	373450000	648940000	1246600000	747840000	523020000	180960000		75785000	113210000	54813000	196980000		38901000	36604000	35637000	129780000	24352000	175210000	496950000	241660000	114530000	38271000	186800000	116460000	350050000	413490000	1088900000	730840000	664890000	518970000	930200000	1249400000	302060000	354740000	95172000	64390000	69438000
ARMCX3	139630000	185490000	220990000	237710000	421960000		153480000	123460000	258940000	168060000	364440000	434600000	326800000	296850000	1159600000	424330000	369390000	130410000	320970000	93228000	428420000	500270000	419230000	281000000	264850000	138060000	103540000	224070000	305710000	375450000	567990000	515790000	162450000	169990000	277730000	120110000	170180000	105440000	417960000	181990000	188170000	152540000	502720000	231180000	133250000	145350000	112340000	93480000	308910000
ARMT1	198460000	174110000	424860000	216630000	326880000	62359000	187480000	174640000	146790000	248960000	215530000	200860000	203810000	541780000	838050000	691320000	500740000	59072000	176200000	63553000	107660000	229690000	245830000	51204000	45683000	56904000	83920000	68522000	230150000	143150000	550400000	263040000	106100000	91800000	192120000	95592000	287810000	103970000	637780000	150090000	122060000	95335000	297270000	359170000	270040000	193660000	65155000	154600000	107120000
ARPC1A	185760000	278580000	5114300000	5447600000	6535900000		3011900000	236940000	2780700000	156630000	8200000000	6437700000	7778700000	6070400000	4933200000	670430000	3095500000	352290000	292920000	97961000	295160000	406390000	63493000	231720000	92172000			173580000	230610000	296760000	444890000	295330000	91623000	134140000	179460000	150670000	199140000	82674000	401290000	118660000	211090000	387280000	5260100000	386670000	255950000	301010000	147100000	180910000	107280000
ARPC1B	597470000	754000000	857840000	753110000	1478000000	238550000	669090000	868470000		251950000	1312300000	1232000000	1172800000	1276800000	1329000000	611990000	806380000	680790000	455200000	217590000	787570000	465030000	807860000	1590100000	2358900000	2166400000	321220000	341200000	660990000	601930000	3506400000	513020000	138850000	358260000	672480000	429710000	530870000	521950000	5568900000	2805100000	584990000	4669500000	1008000000	978720000	349940000	288230000	115100000	254130000	1905700000
ARPC2	2743100000	4430200000	4320200000	5091700000	9877400000	1459500000	3222200000	3800600000	3785000000	4067700000	9190400000	5648500000	5724900000	7750500000	15555000000	6970900000	3918700000	3050200000	3097100000	2378200000	4132800000	3860800000	3694800000	1499600000	3344800000	2169700000	1662200000	2049700000	4745100000	6111700000	6737500000	4313000000	2358800000	2360500000	3207000000	2676100000	4968300000	2858100000	8822500000	4568300000	4735500000	4568000000	10693000000	8788500000	3132700000	3349200000	1549500000	2472600000	3016000000
ARPC3	1980300000	2715500000	1723000000	1474000000	5023800000	299870000	919260000	1326700000	1351800000	2105600000	4565100000	3932700000	2820900000	3747100000	4112300000	3601800000	1609700000	2583600000	1921700000	864190000	1482400000	1576900000	2215100000	486860000	1210000000	1599900000	845230000	640350000	1759500000	1611600000	3033200000	2413600000	1284100000	981150000	1439600000	1442400000	1644900000	992170000	3400700000	3173300000	2901300000	2481100000	4211000000	4262600000	1153800000	1759500000	428930000	1847200000	1015600000
ARPC4.TTLL3.ARPC4	3786900000	4499300000	5313100000	5664700000	9868200000	1676500000	3255600000	4392900000	2662000000	3921200000	7962500000	7581300000	6233000000	6645900000	11443000000	6848300000	4009700000	3501200000	2524200000	1928400000	4147200000	4407100000	3755700000	1699200000	2054200000	1768400000	1346800000	2227300000	2853000000	4295800000	3982000000	3884600000	1014700000	1197900000	2893300000	1615400000	6319200000	3583000000	6327900000	4169800000	4651000000	4836000000	4249300000	5972800000	2863000000	3015700000	1456000000	2544500000	3795100000
ARPC5	1752000000	2251200000	2240600000	1959800000	3469300000	555630000	1020200000	915330000	1629200000	1459600000	2867200000	2701200000	2958800000	896630000	3639000000	2776800000	2703100000	2143300000	789570000	250470000	675040000	1550100000	526250000	477250000	2126700000	2169900000	452200000	524850000	1454900000	1321300000	1108000000	1154400000	683470000	404250000	1643300000	668420000	1865400000	1428100000	2216100000	2184700000	1972200000	1474500000	4167700000	3790100000	1087500000	1014000000	458600000	598480000	758630000
ARPC5L	292180000	316390000	540040000	558390000	654550000	187680000		330780000	511300000	374540000	769510000	471550000	646520000	42062000	1212000000	1009300000	760800000	437330000	227440000	183230000	421190000	649330000	672080000	333350000	368040000	343970000	192990000	197210000	309130000	620510000	644470000	798490000	130740000	267650000	528370000	90701000	391680000	273790000	509180000	591090000	778660000	319480000	846270000	676850000	246010000	252830000	126420000	183400000	375310000
ARPP19		63511000	61561000	85027000	186060000	158090000	79095000	43449000	128690000	124100000	145290000	126770000	128030000	168200000	225000000	335600000	185040000	112890000	215590000	70371000	346000000	211520000	281840000	72869000			106750000	52439000	104390000	509490000	356230000	264570000	35741000	33962000	227420000		106650000	27686000	72434000	94791000	143450000	110250000	187800000	197890000	50619000	67998000	121940000	32488000	140640000
ASAH1	41121000	56138000	84561000	92342000	164290000	21892000	50126000		36044000	20744000	123390000	47781000	117350000		103710000	2001200000	187550000		223510000	61260000	212230000	475260000	396770000	265210000	164700000	152180000	64405000	114610000	354240000	422960000	245700000	44452000	85560000	56356000	254180000	60047000	56766000	64878000	101370000	82804000	22963000	86945000	89717000	134040000	75443000	72718000	38594000	100260000	248660000
ASB6	13864000	42051000	78977000	56399000	210830000									40350000	205950000	58253000	58252000	65868000																					57476000				107070000		23260000	45115000
ASCC1	96699000	99244000	160740000	287000000	103730000	29584000			140840000	266130000	258310000	336730000	99791000	181140000	222860000	146850000			46230000	192900000	112740000	292330000	196380000				93738000	107510000	181280000	162480000		138470000	80590000	84966000		33626000	83323000	33488000	63799000	172000000	103120000	128710000	480440000	443270000	95595000	72527000	62322000		157300000
ASCC2	75406000	67851000	134340000	91784000	316720000	42725000		48206000	64413000		118600000	36623000		124600000	144090000	204150000	72619000	22660000	54652000			30648000	40724000				32778000	42885000	306100000	114420000	262650000	174340000	28886000		82535000		22709000		194670000		32169000		311690000	128040000	109060000	51832000	6335200	57539000	69852000
ASCC3	506840000	758900000	530570000	879310000	2003700000	157480000	513090000	566360000	704880000	900240000	1556000000	1105000000	654460000	1168100000	3095200000	1022800000	632680000	374720000	200360000	95905000	219070000	180450000	197770000	135400000	353190000	32034000	131630000	145600000	332600000	450550000	448050000	343070000	233600000	134660000	395490000	227120000	1065100000	422530000	1721800000	563310000	710280000	1092500000	1732600000	1678200000	549000000	515010000	132850000	126720000	252320000
ASF1A	139190000	279440000		95138000	178000000		31855000	299750000	304530000	317280000	176930000	162470000	77010000	376680000	630000000	358050000	192090000			115400000		79809000	80313000				19024000	43525000	99801000	49361000	80318000	115560000	135930000		126810000	171890000	176440000		332280000	140800000	295980000	166970000	473320000	459080000	204420000	238670000		21540000	99886000
ASF1B					219880000		76200000	79097000	67155000	75783000	259360000	169040000	181720000		47869000	26722000	263980000	56598000	134400000			36807000	41465000		314250000	295880000	80149000	13984000	137460000	139770000			133850000	185400000	82968000				58291000	123510000	26876000		176360000	48594000		31234000	58743000	126170000
ASH2L			29552000	31522000		14633000		58799000		45667000	33274000	55459000		42147000	179850000		76557000		100020000	28159000	42659000	101530000	76602000	54691000				31723000	51902000	115100000	278540000	228180000	69666000	30156000	101030000			23082000	51146000		33330000		27158000		22473000	9773000	20220000	54208000	38360000
ASMTL																			59584000	9759800	171030000	160590000	143800000			77819000	39373000	53787000	90165000	208470000	259200000	182630000	74006000	58456000	72860000											20621000	28825000	185400000	26633000
ASNA1	624930000	967710000	807060000	773600000	2187700000	402850000	629450000	1053500000	838270000	1181200000	1536500000	1075100000	1465600000	1197200000	2762700000	1995300000	1689900000	584870000	857960000	397550000	776410000	1372900000	1027800000	893110000	1031000000	477570000	475250000	563660000	885420000	1266100000	1524100000	1356300000	633560000	288260000	928450000	256230000	732860000	405390000	1442700000	917410000	965460000	899000000	1569700000	1709000000	924100000	527220000	355030000	865230000	1140700000
ASNS	1384700000	1668700000	1723500000	1828000000	3327400000	322920000	923600000	1407700000	888000000	2122800000	2427500000	1371700000	1341400000	2158400000	4559500000	2062300000	1428200000	1332400000	2746300000	975520000	3191900000	2833700000	2499100000	1891400000	1605300000	1906200000	1527600000	2023300000	3796300000	3253900000	5717600000	4098600000	2235300000	1817600000	2468500000	936710000	1771600000	697150000	2805400000	1266500000	1423200000	1472300000	3175900000	3371800000	1253900000	1056900000	1064500000	2309700000	2856400000
ASNSD1				72188000	28004000				89446000		100870000		125670000			40583000		31465000	48887000		54205000		56442000			76477000		48541000			111760000	27753000			24013000			78469000							26813000	16452000	15443000	34720000	80563000
ASPH	1410400000	2553700000	2621600000	3085500000	3648700000	412890000	1929900000	1675100000	1650800000	2471700000	4459100000	3533000000	3631500000	2528000000	5436900000	4303900000	2043200000	1825100000	3348800000	1198100000	3334700000	4588800000	5083200000	1870700000	3304500000	1965500000	1267700000	1770300000	3057500000	4155800000	4209400000	3707100000	1949900000	1490700000	3918400000	1167500000	1734500000	1047200000	3648300000	2180900000	2251900000	2223100000	3231300000	3738600000	1402100000	1821500000	1415000000	2561500000	2794600000
ASS1	341260000	219290000	289460000	324450000	757150000	230480000	316040000	211780000	262350000	266180000	678430000	217880000	301250000	288130000	538270000	775290000	764740000	35159000	3393600000	1703000000	4131500000	4575300000	3303600000	2321800000	2095700000	1348300000	1094800000	1688400000	3514700000	3428800000	6675300000	3337200000	2486600000	1744000000	2805800000	76367000	358140000	162370000	700420000	424570000	232620000	302960000	576250000	313570000	327390000	187170000	1055400000	2932300000	2565000000
ASUN		239540000	45354000	235310000	531140000	48291000	151400000	164820000	193940000	223510000	540920000	218440000	454930000	400680000	1139700000	349100000	384980000	142990000				36118000	377410000	45084000	52757000	54818000	29972000	17276000	85947000		122330000	59180000	75655000	41558000	128960000	143760000	196650000	54230000	390870000	192020000	166200000	195950000	422040000	408320000	151730000	76669000	8002700	18697000	104610000
ATAD1	457470000	430850000	598720000	605410000	1307000000	170500000	596790000	484740000	245090000	509340000	1110400000	911750000	1086800000	527700000	1529500000	963510000	564560000	610100000	295460000	161040000	406820000	639440000	307230000	135210000	475500000	504560000	151870000	167270000	400050000	415340000	465870000	357760000	248010000	134910000	152770000	235830000	578550000	309360000	689780000	499500000	672480000	625560000	1041100000	1195000000	354390000	411560000	180660000	94266000	249260000
ATAD2	23818000	45032000	133030000	180090000	212650000	46315000	131960000	103910000	115140000	116500000	96353000	138240000	234940000	164440000	314510000	268740000	41965000	205200000	232720000	97389000	325270000	514630000	528680000	178090000	212090000	129920000	110290000	188890000	384150000	383030000	870770000	482500000	224360000	168700000	523950000	23830000	116230000			75292000	70230000		97841000	203210000	54053000	72585000	158260000	246720000	398950000
ATAD3A	2790500000	4055100000	4486800000	4302600000	7639800000	1495200000	2381200000	2399200000	2680200000	4106300000	7027600000	6246000000	6285100000	5812200000	9357400000	4132400000	4375000000	4101400000	3700400000	2100300000	3521500000	5176400000	5694700000	1935200000	2376200000	1769100000	2024500000	2472000000	4132000000	5591200000	6425400000		2790400000	2270800000	4629700000	2390700000	4196400000	2455700000	8046200000	3931600000	2981900000	2360900000	8520800000	6777500000	2826100000	3167100000	1738400000	2657700000	4559300000
ATAD3B	101670000	297130000	155110000	286090000	264830000	39353000	89115000	145870000	164660000	48755000	321140000	175830000	193620000	445330000	422980000	798720000	165640000		36986000	28964000	126800000	132260000	283160000	23459000			46366000	84251000	158220000	111540000	171760000		43791000	9864400	89389000	103310000	240330000	31384000	451000000	255070000	218060000	202020000	237610000	127000000	132220000	182070000	36936000	72526000	88923000
ATF7		24594000		32470000							108910000		54175000	60255000	3498200000		27161000		21251000	15175000	37883000	51160000		71919000	53820000				35983000	31553000											16356000		37856000	36768000				22725000	34811000
ATF7IP				43806000							41138000	81888000	49410000	19694000	79265000		151980000					37904000
ATG16L1			50430000	78270000			112260000				150990000	64949000		215350000		120730000	94985000		30271000			21774000					19575000			73363000	83814000		23584000	26926000	40971000	19380000	59130000				48667000	84429000	139630000		46766000	53819000			37781000
ATG3	198590000	165160000	306670000	479520000	903600000	93187000	411090000	342430000	407640000	315150000	522850000	416120000	480810000	437470000	935750000	365930000	563480000	310700000	107230000	112530000	519580000	480600000	418530000	222860000	123920000	490080000	140170000	171690000	398050000	393930000	485310000	401900000	126350000	67139000	292350000	173310000	242210000	189920000	450960000	442780000	451010000	419470000	529720000	449020000	159200000	220010000	180170000	118420000	243340000
ATG4B	52117000	82492000		83332000	245870000	15702000	70132000	87901000	45803000	63179000	172300000		37309000	96909000	288840000	49706000	138230000	31491000		29043000		63330000			150400000	88462000	12562000	27531000	21896000	34875000	35183000	60348000			85473000		153390000	11989000	147930000	85624000	118320000	110710000	83582000	128580000	13794000	132020000	16988000	48183000	20387000
ATG5	39473000	144160000	163030000	127540000	255650000		13144000	44319000			142330000	35724000	95520000	177220000	214810000	157940000	208750000	132530000	51725000	39185000	59338000	93078000	121860000				6151400	43309000	56530000	114590000	80800000	110630000	50031000		39872000		39278000	18279000	191570000	136870000	68233000	101310000	265820000	329240000	72657000		14232000	43410000	72438000
ATG7	99238000	228130000	249050000	178300000	605870000		286010000	264350000	192620000	193360000	388930000	252320000	172470000	136350000	489950000	227310000	176850000	159960000	130050000	120560000	176680000	229590000	135370000	121300000	95831000	89992000	97559000	61969000	184580000	70870000	354770000	130260000	46317000	37725000	48568000	141280000	181980000	88464000	210450000	193980000	223370000	236680000	237450000	305600000	184970000	100840000	8322600	179580000	78608000
ATG9A		72772000		32097000	212040000			44391000	76023000	50473000	108560000	51306000	47797000		96797000	81881000	116850000	83829000	31650000			76783000	71688000	83249000	122310000				51800000	48359000	142810000	36620000	18671000	16931000		23664000	46365000	14137000	117880000		24241000	24177000	58668000	116340000	32224000			26839000
ATIC	9919000000	12706000000	14202000000	12202000000	20724000000	5234600000	7514400000	14117000000	13134000000	11251000000	16427000000	15630000000	16212000000	17146000000	32716000000	21210000000	17202000000	11578000000	11881000000	6153400000	14462000000	17447000000	14410000000	10915000000	11230000000	12072000000	6179500000	7204500000	11382000000	15559000000	20876000000	16427000000	8647800000	6344900000	13665000000	6144800000	13013000000	7693900000	20107000000	11848000000	12330000000	11624000000	18659000000	20486000000	8211400000	7028400000	4392900000	11095000000	11731000000
ATL2	201110000	366760000	440110000	313890000	338880000	43179000	213120000	77339000	78300000	197670000	442610000	196660000	305610000	268460000	425790000	610330000	233150000	134590000	97036000	44221000	154800000	201020000	222470000		117270000	259700000	70722000	77189000	202480000	223040000	83038000	159280000	59074000	36873000	79946000	123240000		184960000	376300000	205920000	204780000	168010000	1114200000	267120000	88443000	121920000	49026000	128060000	72977000
ATL3	1055000000	2005400000	1687500000	2616200000	3855300000	862870000	2126100000	2162200000	1834600000	4277000000	3464900000	1883600000	1218900000	3027300000	4220000000	4146800000	3161500000	3265800000	1009300000	1088700000	1217600000	3147600000	1833300000	823200000	1553400000	1796100000	1174100000	596320000	1405900000	2904700000	1471800000	1903600000	1442500000	1094700000	2030200000	1110200000	1288200000	1351600000	3029800000	2309200000	2498800000	2224500000	3783700000	3615500000	1498500000	1244600000	492450000	1025600000	1580400000
ATOX1	436690000	931790000	1123100000	553390000	690080000	21162000	172740000	175180000	342380000	361750000	1048900000	600000000	544750000	919620000	1038700000	357810000	237890000	194650000	623430000	165480000	623620000	348190000	743960000				401150000	220910000	343590000	761150000	1159600000	705590000	312710000	249290000	669840000	173490000	558950000	211160000	1252400000	253640000	648660000	676240000	715940000	968340000	30159000	334600000	200780000	720830000	367810000
ATP11C			37081000	43307000			21959000				44230000	47139000	51919000		361100000	36824000	74248000		22552000			48614000		26212000			5067800	17541000	23381000	38938000	94567000	34632000	74253000	13211000	32993000		38863000						52374000	46286000	20514000	10923000		27509000	101070000
ATP13A1	131490000	420330000	337800000	319980000	715080000	50718000	165270000	155610000	265250000	268810000	455640000	378880000	353310000	329140000	542750000	348690000	417580000	122220000	531100000	210430000	527390000	792470000	637930000	367880000	291420000	486680000	232240000	208430000	739090000	601670000	920200000	563750000	157760000	2379600000	355100000	98250000	123290000	208720000	458290000	322280000	323380000	280990000	294990000	427120000	166090000	202990000	175480000	431650000	370530000
ATP1A1	4575000000	6966600000	7370800000	7286200000	7621700000	3236400000	5478200000	5369500000	4761800000	6359400000	10290000000	9154400000	8207300000	7219200000	13628000000	8470800000	8731400000	5159400000	4365200000	3059800000	6101000000	7454300000	6759500000	2183200000	4111900000	5491800000	2523200000	3314000000	5849100000	8758500000	8922800000	6298000000	2900600000	2826700000	6548400000	2090700000	3910100000	2969100000	8852200000	4608500000	3911400000	4737600000	8179900000	8296400000	3771300000	3859000000	2341100000	4346300000	4847300000
ATP1B1	503290000	606200000	500730000	323480000	1407300000	219700000	569350000	505580000	422650000	494510000	937100000	470230000	752420000	733480000	1378000000	843450000	621610000	424970000	187670000	184960000	330690000	408820000	500570000	278740000	621230000	278770000	99088000	204720000	311440000	388670000	419220000	253550000	297530000	133280000	210830000	264340000	672870000	262750000	985110000	447700000	540200000	585330000	692020000	569610000	245390000	396570000	60761000	278120000	332060000
ATP1B3	400970000	499370000	453260000	520130000	585300000	302210000	463050000	496720000	277950000	564090000	903010000	798760000	696170000	1283800000	1167900000	486780000	203300000	298190000	867880000	246420000	1339800000	1458500000	957830000	333930000	247940000	213870000	247310000	526380000	1007700000	1161500000	1670200000	692710000	565800000	259010000	599400000	280020000	373210000	409990000	584330000	212440000	337290000	121140000	610320000	732180000	375840000	207720000	73933000	643060000	1183900000
ATP2A2	2623200000	4635700000	4494800000	4589600000	7761700000	1745600000	3584900000	3183700000	3816100000	4403400000	4954200000	6644600000	5329400000	5658300000	10849000000	8253800000	5631300000	3122200000	2488300000	1211600000	3195000000	4425600000	3813600000	1371300000	3005500000	2114700000	1343200000	1862000000	3366100000	4734100000	6968100000	5062700000	1999000000	1639100000	3083000000	1120100000	3216800000	1804300000	4644600000	3866500000	3605500000	3297800000	6075700000	5688400000	2484800000	3157400000	1500500000	2381600000	3665000000
ATP2B1	294070000				664370000	193230000	232750000	326020000	401440000	329810000	616250000	508290000	896260000	555510000	1485400000	317320000	476540000	336910000	597190000	183810000	635740000	651020000	1242700000	288170000	81496000		255000000	84526000	81309000	632530000	325860000	367190000	103770000	84720000	217040000				705480000	394970000	308580000	210090000	972930000	808650000	96563000	116550000	133170000	252540000	281190000
ATP2B4	36474000	240840000	83076000	264890000	184660000		147690000	61633000	110700000	122910000	167910000			162080000	205060000	861560000	238440000	89581000	34163000	37912000	131170000	101110000	201790000	72266000	385810000	307100000	35147000	387940000	484970000	212700000	931130000	191760000	270470000	53326000	408880000		280640000		78939000	80906000	55587000	102050000	214950000		206340000	238340000	28453000	45805000	27612000
ATP2C1	41239000	81567000	89132000	29741000	66343000	20730000	46065000				255420000	135320000	233250000	80499000	524790000	152790000	132110000	21833000				31885000	68721000		41298000	67958000										28720000	103340000			38690000				65263000	27881000	77408000	10132000	36121000	41641000
ATP5A1	24905000000	34397000000	30943000000	29793000000	42894000000	9223500000	18760000000	23768000000	18656000000	33353000000	39167000000	33242000000	31528000000	33684000000	61678000000	36126000000	29869000000	21810000000	44329000000	21491000000	45465000000	43526000000	53608000000	29726000000	27388000000	27232000000	17113000000	20434000000	44900000000	56296000000	57906000000	50955000000	19808000000	21348000000	35451000000	15353000000	24716000000	14158000000	35918000000	19440000000	19199000000	18195000000	38495000000	40749000000	15810000000	16194000000	17005000000	28697000000	27519000000
ATP5B	25284000000	28141000000	30456000000	32431000000	54133000000	9485700000	26248000000	27031000000	19959000000	28028000000	40504000000	33029000000	31311000000	36283000000	72972000000	43021000000	38055000000	25227000000	37737000000	21280000000	48684000000	52530000000	54931000000	37021000000	41847000000	47134000000	20277000000	20929000000	44255000000	45544000000	65823000000	55249000000	28544000000	21175000000	44013000000	19716000000	23175000000	18151000000	36240000000	29460000000	30776000000	28872000000	44237000000	37550000000	19561000000	16888000000	15633000000	35519000000	49761000000
ATP5C1	2991400000	3768500000	3480100000	3759800000	5432900000	1592300000	2843100000	2685600000	3435900000	3701500000	5966800000	5499700000	5160000000	3696000000	7238800000	3935700000	3057600000	2760100000	5706200000	2486500000	4990600000	7919300000	7914200000	3496900000	3784100000	5800400000	2668800000	3131400000	7086300000	7803100000	7438900000	4454400000	3608300000	3538900000	5562100000	1668900000	3121000000	2716200000	5426000000	2319400000	2727600000	1928000000	5539000000	4799700000	1805000000	1734300000	2015200000	3082900000	4057400000
ATP5D	733410000	1066200000	535890000	1226400000	2410100000	579900000	1106000000	381250000	913650000	911470000	1206400000	1339500000	1315600000	1220200000	3609800000	3043100000	632530000	1097500000	1268100000	725010000	1901200000	2058000000	772500000	1388700000	1535400000	1618100000	849830000	1007500000	655860000	1006600000	2544800000	1779500000	1222400000	1043400000	685590000	589870000	802450000	1227200000	2982600000	2094200000	1645500000	1630100000	2320300000	2843500000	837930000	650480000	565390000	1602000000	483020000
ATP5EP2.ATP5E																		764410000		354230000								454410000	681120000	1025500000										758380000	791550000
ATP5F1	2528800000	2724900000	4159800000	3806200000	3721800000	1645600000	2481600000	2246500000	2395100000	3460100000	5795700000	4940200000	4886900000	3807500000	9314200000	3886300000	3068300000	1850900000	3109000000	1810800000	3922900000	4514800000	4939100000	693170000	1899100000	1302600000	1832200000	1684200000	4967200000	4592100000	6597600000	4922900000	3002600000	2664700000	5014000000	1218900000	2759700000	1660700000	5848800000	2645400000	2370500000	2846400000	5020800000	3805800000	2096600000	1942000000	1526000000	3960600000	2865600000
ATP5H	1174200000	1899400000	1914800000	2302500000	1904300000	701060000	1408200000	1980400000	1478000000	2080600000	3773900000	1886400000	3268200000	2948100000	5234800000	3859600000	2630200000	2152100000	4134800000	1751300000	3756300000	4248600000	3275800000	2524400000	1785500000	1927100000	2021600000	1228600000	4243600000	5144100000	8395000000	4694600000	2663600000	2097200000	5753400000	1199900000	2536300000	1901600000	3153300000	2165800000	2190800000	2185600000	2356400000	2991300000	1672800000	1223900000	1541800000	2889000000	2252400000
ATP5I	492990000	738130000	827850000	931880000	1118400000	243610000	234630000	264730000	526470000	1073100000	1479100000	1078200000	1519300000	925720000	1687000000	709930000	1513400000	203950000	714160000	339230000	971980000	1045900000	812770000	967780000	324980000	1434800000	386830000	402120000	714240000	471630000	1562800000	1349500000	463450000	198490000	1001800000	385520000	426360000	374820000	787850000	486950000	791670000	775580000	1201100000	1406100000	373970000	399010000	527750000	431100000	1318900000
ATP5J	408510000	390730000	416620000	1018600000	1920400000	336820000	476940000	620520000	416060000	575300000	1647600000	952670000	646650000	1289500000	1903800000	1132500000	701790000	515650000	1186800000	256310000	761490000	1600600000	1286000000	5394000000	1393500000	1245400000	336090000	310110000	829660000	845760000	1090800000	1242400000	410930000	399130000	835050000	646560000	714480000	112440000	451840000	595320000	373930000	695600000	1657200000	1358000000	543960000	485290000	363020000	521310000	750420000
ATP5J2.ATP5J2.PTCD1		1269800000	1350700000	1517700000	2075100000	317670000	698800000			1288500000	121530000	1090600000	1555600000	1157100000	342250000		204160000	1107300000	1878000000			1259000000						565240000	1483100000		198880000	1712600000	897440000	470750000			1124500000	746960000		1042900000				1877800000		511990000	58113000	612550000	777910000
ATP5L	1215200000	1612300000	1858400000	1792900000	1999400000	443810000	1505900000	1516300000	980710000	1162600000	2371300000	2601300000	2665800000	1943800000	4224500000	3188400000	3180300000	1875300000	2073500000	989110000	2379800000	2800600000	3121400000	2198600000	3146500000	3277400000	869140000	1381600000	2280300000	730680000	3755100000	3361200000	1305700000	960790000	1491200000	677710000	1291000000	1009000000	3056200000	1368700000	1799000000	1605800000	2649900000	2203700000	835300000	537180000	832680000	1743400000	1636700000
ATP5O	1763200000	2499500000	2586700000	3153000000	5120500000	1512800000	3128800000	3689100000	2846100000	3045300000	4580400000	3978500000	4336900000	3628200000	5813600000	6154900000	5913700000	2979800000	4339900000	2225600000	4508000000	4980900000	5283700000	3062800000	4349000000	4641300000	2115200000	2277300000	4565800000	4054400000	6090300000	7042300000	3006400000	3144900000	3337200000	2053900000	2913100000	1886400000	4774200000	2871000000	2821100000	2140800000	6725100000	6612600000	2368600000	1951100000	1788900000	2972000000	4004400000
ATP5SL	17374000						93639000	26299000	37478000			26499000	31881000	58022000					19311000	11110000	32199000	24083000	28812000					33923000	56249000	63437000	39307000		17092000	12415000	45832000						27146000	29873000		47519000			11960000	26464000	28574000
ATP6AP1	228770000	425110000	140950000	113710000	427630000	84933000	92421000	430760000	137300000	139550000	217110000	227110000	267960000	366190000	482900000	183510000	176810000	135150000	194020000	125760000	601660000	198330000	352880000	92738000			46572000	134350000	352450000	401470000	382600000	204810000	91516000	29924000	284740000	26618000	206010000	85897000	457250000	189930000	230180000	274110000	340960000	238320000	157940000	67413000	60912000	51951000	232250000
ATP6AP2		75700000	35542000		99707000	20266000			46816000		216700000	113230000	185300000	135730000		64857000			118530000	48776000	135030000	155460000	168380000					43656000	54766000	373640000	294620000	228230000	13518000	36255000	65583000	31706000		98490000	172150000	63067000	24668000	36626000	176310000	222720000	57014000	35990000	27454000	104150000	104660000
ATP6V0A1	86986000	125810000	177450000	87193000	169110000		154580000	77597000	65359000	74222000	214290000	167530000	113650000	167300000	490020000	224550000	254350000	178350000	82836000	48722000	68044000	135560000	160400000	55392000	67165000	99323000	23082000	25827000	61330000	94555000	318870000	289590000	76203000	91350000	227470000	10440000	86304000	11216000	71245000	77966000	35506000	51100000	363570000	244390000	76445000	44566000	36583000	139940000	188700000
ATP6V0A2											55426000	35396000	27666000		91291000	36510000						14084000	37289000								71802000				24738000													13187000
ATP6V0D1	139420000	109680000	189270000	226280000	578480000	123670000	329490000	348230000	365810000	455560000	484470000	195940000	223780000	232590000	624840000	327190000	526300000	431150000	195940000	76525000	290130000	287990000	182700000	247420000	503120000	633430000	272160000	173420000	634570000	199440000	327320000	380980000	251370000	211750000	491480000	385150000	435960000	156330000	294050000	333150000	329230000	559780000	732150000	828210000	324030000	192780000	195360000	404470000	369550000
ATP6V1A	2050000000	2910500000	3174300000	3759900000	6061500000	548620000	1622500000	2292100000	2237700000	2750400000	4338900000	3282800000	4139400000	3524500000	6621900000	4789300000	3189400000	1719400000	1900400000	1351200000	4177900000	3435700000	3681600000	1758100000	2285300000	2441100000	1049800000	1267000000	3067300000	2837600000	4795000000	3868500000	1606200000	1480800000	3386600000	1252800000	3403500000	1494500000	4711500000	4006700000	2605900000	1984800000	4927100000	4437500000	1841700000	1292800000	1030600000	2325400000	3007500000
ATP6V1B2	374440000	932620000	831280000	967920000	1398200000	359190000	932070000	571420000	653370000	669970000	984200000	686430000	662560000	1168100000	1622800000	1975500000	1400300000	780360000	786770000	231890000	663680000	943770000	946030000	330060000	940860000		250890000	283600000	761230000		1344100000	752390000	189400000	352390000	713840000	459330000	675850000	450520000	1149100000	926720000	673090000	408740000	1260500000	1318100000	648510000	560600000	301230000	505980000	801870000
ATP6V1C1	309130000	487600000	600070000	652820000	570170000	65291000	307720000	329580000	473810000	493760000	1078200000	724830000	662120000	455820000	768010000	552010000	486080000	536310000	116760000	44599000	259050000	823480000	761890000	81532000	318030000	187820000	116120000	130850000	448320000	337100000	476490000	302050000	203960000	200230000	292590000	269180000	315980000	111340000	636810000	399140000	385230000	494050000	507000000	651040000	253620000	199450000	52446000	188600000	288500000
ATP6V1D	59780000	134910000	105060000	254820000	405460000	115690000	243440000	369110000	219800000	124890000	129370000	378550000	217980000	348850000	640480000	486040000	145000000	78930000	133210000	80907000	136950000	289690000	212550000	107770000	183220000	181400000	77349000	72843000	466910000	112610000	393670000	299910000	131390000	76654000	380840000	59425000	190930000	113870000	253530000	151150000	209630000	147710000	97125000	126450000	82599000	157080000	94903000	172030000	218020000
ATP6V1E1	275720000			972540000	733110000	122380000	472760000	446100000	247590000	349300000	664760000		915860000	503680000	404580000	712320000	293260000	280470000	247530000	60103000	217640000	336710000	715340000	36825000	497140000	303010000	147520000	154610000	688720000		369310000	698440000	242050000	189810000		91616000		127820000	527970000	203730000	151400000	145440000	900210000	540580000		397250000	240220000		356990000
ATP6V1F	134790000	238290000	157880000	212750000	452800000	142740000	82644000	176330000	55317000	93735000	425220000	430470000	446450000	180690000	340960000		54913000		104310000	73454000	79792000		197270000		112340000		62879000	120190000		69820000	206340000	224670000	190820000	188290000	377690000	160090000	289860000	109610000	173840000	158730000	157830000	133850000	286170000	333880000	136140000	138540000	67337000		187610000
ATP6V1G1	209480000	207730000	164830000	229140000	326170000	62362000	189670000	170750000	201630000	210750000	301360000	375850000	437560000	403070000	488800000	301010000		305770000	175890000	77338000	131200000	176430000	292060000			117330000	138160000	53631000	147570000	469850000	431690000	81847000	68022000	120130000	235760000	38144000	176690000	85836000	294030000		159670000		542030000		208150000	151040000	211750000	228870000	253670000
ATP6V1H	59938000	153710000	373140000	264860000	459260000	60276000	134810000	290740000	192430000	182710000	328060000	302700000	349460000	273420000	471600000	368260000	317490000	241040000	188660000	164590000	298970000	349390000	207100000		249390000	205580000	36433000	157030000	283320000	214760000	483100000	260150000	161250000	136560000	90602000	176960000	177730000	148270000	447830000	114690000	205930000	217690000	420180000	419940000	60791000	121580000	59375000	277520000	243090000
ATPAF1																				25638000		29842000					32595000	16522000	62558000	573410000	76958000	1100100000			557170000
ATPAF2	14495000			33723000	26213000						40510000									6428800	63897000	85165000	27860000				9703400			47773000	71778000	63706000	37746000		23099000													41575000	102470000
ATPIF1	178720000	453550000	776800000	245820000	1152900000	168040000		851060000	370140000	2286400000	2335300000	1671500000	2355800000	1673700000	3039600000	1618000000	734730000	141020000	2599200000	3619600000	4417100000	5966600000	6533800000		3578800000	614250000	347750000	1150600000	3461300000	5010800000	7560300000	1465900000	1310200000	495110000	785700000		1005500000	527650000	1416700000	1602200000	1118300000	1226700000	1098200000	1016300000	151600000	553740000	241380000	340050000	1413700000
ATR											17765000			7704100							12271000					19342000				36663000	72713000	24062000	3002500				13923000		38950000	16296000		15903000	20474000	22541000
ATRX	57313000		91800000	71482000	29317000	23350000	188270000	67405000	29819000	79013000	198240000	150640000	101190000		351610000	229090000	74067000	79996000	181980000	69131000	264280000	459330000	302690000	164410000			56277000	127710000	139030000	370810000	331690000	247970000	126250000	132130000	205630000		122940000		60575000	46579000		76711000	180800000	77226000	46760000	14805000	107620000	115770000	250240000
ATXN10	2123000000	2625900000	2127400000	3004300000	4015300000	830680000	2248300000	1743900000	1185500000	1727200000	2752800000	2563200000	3092200000	2988900000	6836500000	3811600000	3672400000	1971900000	2904200000	1360000000	4040800000	4224000000	3682700000	2087200000	2632900000	1462100000	1501000000	1535700000	3685200000	2675700000	5133300000	4114900000	1827900000	1165800000	1937100000	1132100000	2437000000	1304300000	3738500000	2054200000	2050400000	2200300000	4417000000	4434900000	1575500000	1382200000	1370800000	2470200000	2640400000
ATXN2		62695000	35719000	17995000	247440000		61738000		54094000		143120000	91994000	126860000		319220000	254150000	227040000	30941000	84784000		32327000	126330000	261600000	81178000					65313000	193350000	169850000	230050000	22349000	20068000	124390000		28653000		57549000	23027000	58626000	32518000	83046000		97144000	98285000	36679000	28519000	48972000
ATXN2L	773830000	1559900000	1441600000	1290400000	2411500000	391190000	1434400000	1309300000	1390600000	1355500000	2594600000	2486800000	1900300000	3000600000	4014800000	2802400000	2077300000	1228100000	989350000	561210000	1451800000	1599200000	1730300000	870260000	1005100000	819880000	614430000	706170000	1295000000	2095700000	2295900000	1877300000	901550000	944950000	1536700000	784730000	1684100000	1033500000	2527800000	1407500000	1477800000	1502500000	3193500000	3169900000	1079200000	1125100000	763780000	692390000	1472800000
ATXN7L3B													62327000		64758000							54458000	38732000						52477000															46151000
AUP1		144860000	183350000	195100000	250940000		153330000	62791000	75873000	97145000	182130000	294790000	175770000	318790000	430850000	358740000	361430000	166030000	103790000	69342000	146270000	151980000	169350000	64195000			49281000	69529000	120170000	215590000	253010000	210370000	56205000	78603000	299860000		219850000	45019000	161300000	89814000	160790000	143150000	170830000	198090000	133060000	112410000	73348000	111570000	194260000
AURKA	191070000	296100000	165090000	227880000	447960000	39416000	347180000	148980000	197260000	63794000	499810000	398890000	363140000	486900000	1138700000	570310000	299670000	114000000	21837000			74269000	61481000		55668000				32339000	95263000	37652000					64685000	361730000		358240000	193070000	219220000	314900000	344690000		279520000	213380000
AURKB	55457000	122180000	411820000	159920000	166350000	71522000		41478000	41619000	172950000	264840000	47325000	81935000	90301000	336420000	123660000	160980000	68379000			76294000		79609000		43743000	54690000				147770000	69620000	246540000	42679000					29717000	66133000	21967000	52857000	90609000	220410000	50688000	70080000	22646000	76005000		99377000
AVEN		57982000		68336000	167660000	14382000	95025000	59203000	79950000	24689000	45522000	52489000	135310000	100430000	290210000	144050000	100240000	49963000			21106000		59281000		36901000	68037000		10075000		50012000				20245000	56782000			50315000	145240000	109240000	119650000	41202000	269280000	311200000	61349000	34324000
AXL	333280000	546350000	491940000	530660000	905850000	96103000	228870000	326970000	415800000	308270000	643370000	682050000	728850000	706190000	1250900000	571960000	437510000	349240000		28729000	61040000		114040000	22764000	139960000	214500000				57322000	57680000	49445000	57973000	12040000		289670000	583540000	184540000	711430000	541330000	465320000	401630000	902050000	744420000	333360000	187230000	14894000		72594000
B2M	2194500000	2543500000	3450600000	3487700000	3871500000	1712700000	2313800000	3644100000	3173800000	6161900000	6413500000	4633800000	4563500000	3674600000	6796400000	3110500000	2106800000	2331100000	3176600000	1829800000	3960200000	4589700000	1939200000	1992600000	2907900000	2463200000	2222600000	2065200000	3900500000	4892200000	5318300000	4897400000	1932200000	2508800000	3365400000	3036800000	4319400000	1585900000	6189100000	2833300000	3015600000	2743300000	4233900000	6748400000	2765800000	666010000	990720000	2372800000	4040000000
B4GALT1	515600000	684060000	713140000	840550000	1816200000	351500000	584940000	512940000	172460000	333960000	898910000	677200000	953390000	1292500000	1304200000	1191600000	854660000	623310000	427500000	243740000	700600000	942090000	848460000	387650000	378370000	732630000	278550000	355480000	470130000	581940000	943740000	671070000	296150000	239040000	365950000	277530000	726990000	590000000	855030000	603640000	802800000	617560000	591660000	816380000	669450000	265840000	203060000	118470000	436180000
B4GALT5	29846000	180630000	185600000	181650000	298390000	69330000	140230000	137810000	104440000	146570000	239510000	255510000	247510000	338680000	370070000	394870000	238700000	164120000	176250000	86019000	172760000	188770000	225690000				107220000	101540000	198090000	766490000	364490000	667350000	20639000	21224000	339760000	27141000	190290000		83233000		92739000	122920000	83130000	66371000	98467000	110560000	107490000	21553000	192370000
BABAM1		16829000	136010000	26541000	131100000	62626000	116110000	76950000	104740000	116930000	53293000		199040000	179740000	130100000		158670000	180290000		48086000	110810000	174190000		213780000			21534000	59789000	123990000	647520000	170470000	190450000	127740000	160250000	117700000	58177000	75006000		138540000	100540000	101500000	126730000	119420000	99535000	50161000	59369000	42852000	41073000
BAG1	99831000	201150000	283100000	311130000	907510000	22479000	148800000	357670000	154150000	68604000	502970000	317730000	282250000	474120000	1306200000	543020000	543000000	151480000	371590000	241860000	631680000	339600000	753260000	629790000	710110000	587180000	256200000	188150000	424630000	468080000	1073200000	525030000	357210000	230730000	106320000	230000000	101010000	297520000	138710000	567280000	392340000	555450000	848120000	760730000	278270000	215180000	114770000	422320000	398690000
BAG2	2006500000	3023200000	3706000000	3193700000	4296400000	1180300000	1382100000	3236300000	2109300000	2508900000	3940600000	3545700000	3619700000	2852400000	7944200000	4189300000	3431900000	2660600000	1677900000	751170000	2161600000	1687000000	3363400000	1327400000	2321200000	2438100000	845930000	952810000	2348000000	2359300000	4358300000	2468200000	1091300000	1135100000	2017500000	796740000	2538000000	928480000	3614900000	2647300000	2930700000	2797600000	5066100000	3796800000	1722400000	1883900000	1032700000	1312000000	1963400000
BAG3	296700000	402440000	418400000	662480000	1823200000	247810000	490630000	624650000	448510000	606040000	717370000	881340000	1214600000	984150000	2300600000	1583100000	962100000	3425800000	481190000	185920000	455720000	608280000	540730000	244870000	349310000	339690000	149470000	285810000	566680000	525940000	984530000	668650000	223930000	169310000	502900000	140840000	1169900000	502010000	1454500000	591840000	903120000	678420000	1538200000	1437000000	452380000	297100000	142120000	151820000	513330000
BAG5		93093000	106310000	159540000	287760000		88169000	49544000	102590000		119010000				231240000	161290000	115770000	17273000			90058000	50553000		31733000		37004000	13963000	15137000			168330000	110500000	35871000	20744000	104670000		107030000			51169000	66350000		74539000		64823000	45319000	11878000		76545000
BAG6.BAT3	319560000	551500000	604790000	584100000	1629300000	230850000	653460000	474190000	499660000	641270000	847110000	844090000	814380000	1011900000	1728800000	1840300000	778260000	545500000	255790000	70113000	129680000	298840000		122450000	350920000	189330000	147350000	241730000	344830000	651390000	702660000	773430000	282060000	181740000	472450000	326970000	746940000	200770000	796680000	514780000	639960000	557840000	1018400000	1058700000	672860000	359180000	174870000	278450000	150550000
BAIAP2	70466000	112550000	74423000	122170000	194590000	58023000	156180000	35220000	106310000	78775000	126960000	295820000	256500000	243580000	367430000	223560000	205600000	227880000																		20653000		44492000	170510000	95861000	122940000	29961000	180250000	156740000	72129000	52830000	12515000
BAIAP2L1	145600000	188730000	159470000	143180000	436040000	69170000	83706000			80251000	155610000	152420000	80459000	406130000	228080000	281550000	163150000	121280000	113180000	64777000	113630000	150440000	148510000		127140000	179040000			108520000	142530000	164030000	160080000	73189000	60125000	69547000		186080000	117230000	241370000	160390000	163020000	166410000	197960000	221530000	88999000	70908000	31251000	108250000	130380000
BANF1	5638700000	6758800000	7524200000	6635700000	6769000000	1471900000	3686600000	3410700000	2186700000	4187000000	8522900000	3679100000	3210600000	5833800000	10535000000	5119000000	1666200000	1993600000	5843100000	3161200000	6921600000	8073000000	7979200000	2337200000	2846600000	3576500000	2430200000	2670500000	6433200000	9018600000	9946500000	6534800000	3637700000	3042900000	4412000000	3893600000	7125800000	3040400000	8544000000	4858000000	5114500000	4738800000	6058100000	7281500000	3480000000	3015600000	2195100000	3482600000	4288700000
BASP1	7674700000	11441000000	12250000000	13630000000	25046000000	19819000000	17462000000	10504000000	18796000000	22052000000	25124000000	25706000000	22107000000	22745000000	57939000000	33684000000	35040000000	24474000000	27407000000	11402000000	26772000000	38959000000	41858000000	17575000000	20180000000	30162000000	10140000000	12226000000	21281000000	32122000000	50900000000	39762000000	16848000000	17278000000	23467000000	7864600000	13546000000	11507000000	24835000000	17184000000	20147000000	19246000000	27864000000	28027000000	13109000000	16628000000	19988000000	18929000000	31999000000
BAX	176000000	115620000	295090000	256870000	190760000	52349000	89850000	276440000	56840000	99660000	323030000	257440000	260270000	255250000	478620000	689710000	259480000	98697000	159340000	75322000	241640000	335310000	414080000	389400000					169410000	457900000	389290000	289430000	137680000	81961000	92469000	150860000	112300000	67603000	412430000	138820000	132320000	143900000	237420000	347920000		227940000	89672000	155320000	286960000
BAZ1A	3511500000	82179000	27959000	73183000	6074000000		87803000	226810000	113740000	139790000	57680000	60034000		168740000	186780000	12918000000		168130000	77594000	9536700	45616000	131560000	211460000	23183000	76640000	181450000		36208000	3693900000		118300000	103900000	63093000	40207000	5124600000	41139000	261880000		330840000	152120000	182460000	229060000	706120000	439490000	47020000	69901000		5275400000	170130000
BAZ1B	2549200000	2510400000	2351700000	3069800000	3534700000	487810000	1195000000	1472100000	1429400000	2119900000	4478700000	3704600000	3324100000	3524500000	4687100000	3521700000	2414800000	1667900000	2936700000	1092300000	3322700000	4120100000	3754500000	1264500000	639350000	1205300000	1420300000	1660000000	3199300000	4575100000	4551300000	3542000000	1606600000	880410000	1846400000	858640000	1545600000	1225100000	3487100000	2005500000	2232100000	2216200000	2372000000	3475000000	1573700000	1574900000	1426000000	2381800000	2459800000
BCAP29	23754000	31451000		122940000	189290000			58533000			137930000	194840000	69163000	105840000	149240000	219990000		44822000													67313000									30309000					41972000	61317000
BCAP31	907510000	900920000	2046600000	2476700000	1339100000	295600000	741860000	1621400000	1235700000	1888800000	2050100000	984090000	2337200000	1991000000	1584000000	1013200000	676360000	742600000	1552600000	505030000	1672900000	2312800000	2012000000	595930000	1581900000	671560000	512270000	769080000	712490000	1130900000	2460900000	1906800000	646230000	934160000	1625700000	609940000	570530000	1003200000	895110000	1333900000	1414700000	1424200000	3724300000	2098800000	656050000	805110000	1021600000	1235700000	1077400000
BCAR1	82684000	226470000	118950000	194740000	390390000			54735000	139690000		280910000	286390000	410120000	228950000	925530000	199250000	120950000	69534000			46754000										51262000	19320000				52905000	55990000	47676000	313590000	173580000	199950000	202380000	114510000	169950000	118360000	187040000			11664000
BCAS2	707820000	727850000	848850000	772990000	1038400000	101220000	648420000	649370000	557580000	641440000	1071200000	1167100000	1198700000	848570000	1879900000	859010000	473940000	493160000	502800000	173860000	370250000	899250000	825980000	295300000	451830000	417510000	149300000	139230000	614890000	710300000	760960000	726870000	196500000	117110000	270600000	165740000	379060000	365410000	1088500000	230690000	417210000	317990000	1114800000	785790000	601630000	420930000	115990000	286480000	376590000
BCAT1	367720000	415530000	418990000	349730000	685220000	40593000	285900000	446410000	323130000	328410000	573020000	227690000	352630000	304920000	765010000	746380000	898420000	92325000	104460000	106020000	505010000	389490000	192830000	328750000	448730000	320590000		46503000	180020000	149070000	467430000		97919000	49483000	217500000	175330000	156280000	72051000	384790000	435910000	373620000	425030000	525810000	522240000	234780000	209990000	81211000	103660000
BCAT2	196670000	135260000	70605000	180000000	631200000		98321000	170480000	40860000	154480000	435860000	97403000	73302000	423860000	508360000	297050000	102540000		389240000	146900000	546280000	775720000	609650000	238370000	59254000	405870000	84401000	224890000	396810000	391880000	655900000	671120000	139900000	207790000	390880000	74867000	194300000	213210000	282650000	383050000	302490000	492830000	395960000	352100000	240360000	175320000	167160000	198020000	446190000
BCCIP	931370000	1084800000	1110400000	1187200000	1880200000	342010000	883200000	714780000	364860000	480180000	1392100000	1367900000	1556400000	1331600000	2460400000	1689400000	1282900000	1461900000	471430000	283430000	902830000	1162300000	176690000	338540000	930790000	46053000	191460000	104690000	957240000	731190000	1008200000	509800000	578620000	414060000	706920000	115460000	1305900000	873620000	1258700000	1189400000	1116600000	939080000	1773300000	1631900000	374130000	735290000	335410000	669840000	277630000
BCKDHA	160680000	93623000	147350000	105970000	375390000		82429000	109380000	152080000	61121000	438380000	108290000	121180000	234020000	200090000	52293000	124970000	199480000	345570000	165730000	370780000	668310000	257810000	245560000	240090000	321920000	193090000	179630000	417800000	544460000	1018400000	676670000	297570000	274580000	533340000	20860000	190940000	26928000	147380000	45555000	49383000	64587000	185280000	141390000	116530000	147570000	219860000	504960000	399210000
BCKDHB	119280000	220040000	138400000	201330000	473030000	25912000	69717000	112710000		37106000	346370000	296270000	153880000	73937000	406260000	311990000	53378000	106440000	214420000	124780000	196430000	247040000	446420000	246340000	118900000	55744000	88490000	63457000	378170000	251290000	463930000	570160000	224610000	183260000	145940000		66696000	98607000	269700000	131830000	190200000	241260000	591680000	364060000	81223000	94039000	119710000	304030000	423750000
BCKDK			37805000								46234000	25498000			96975000	56918000	35040000			236340000			33681000	19333000	46305000	36281000	26222000	22873000	46814000	60717000	51727000	51164000			23048000												18294000	37883000	39445000
BCL10			24152000	29030000							103610000		34064000	64014000		137120000																				10768000	25479000									9200000
BCL2L13					53222000							139230000	91414000		121870000	74975000	102300000					82430000							29064000	45485000	93108000			23637000										83558000
BCLAF1	1967500000	3209600000	3745900000	3762400000	4013100000	861930000	1894900000	2453400000	3323300000	3947800000	4554600000	5250200000	5108000000	4637500000	8588000000	4653000000	1836100000	2296700000	2877100000	1420400000	2820400000	4413800000	3175200000	1353800000	2047100000	1364600000	1265300000	1512700000	3490900000	4050800000	4249400000	4055300000	1985700000	2095300000	3775200000	1292200000	1469500000	1253300000	4547700000	2723200000	3017000000	2753000000	4761000000	5129100000	2160900000	1762900000	2071900000	1942700000	2732100000
BCS1L	123550000	187680000	175590000	139070000	403660000	155260000	112960000	248760000	194050000	166800000	288740000	150170000	292800000	220330000	319510000	369740000	433440000	64837000	395250000	112830000	263050000	430160000	443020000	315750000	65741000	480720000	195260000	195430000	528240000	484450000	372900000	574750000	223150000	196260000	420120000	99544000	171700000	95751000	325060000	224130000	51001000	192870000	440410000	302890000	114420000	141140000	184180000	465690000	509270000
BDH2		21965000	39561000	29174000		50365000		35475000	45177000	45506000		148840000	148870000	86271000		209440000	162640000			26115000	105270000	200290000		27569000			17326000	10709000	146530000	158690000	291240000	147780000	41648000	35677000		20020000	39510000		21204000	78877000			73207000	100180000	9778700	18133000		13058000	106950000
BET1.DKFZp781C0425	30844000	80903000	96745000	69447000	199390000	58811000		132610000			63905000	95618000	43449000			236320000		45591000	311570000	15285000	169700000	282620000	102390000			159570000	24187000		162460000	244530000	41644000	132350000	79063000	89784000	118910000		138510000	31432000	186750000				202570000	227170000	62536000	69638000	50275000	19940000	96459000
BGN												33756000				2700300000			196840000	141530000	292770000	264000000	180920000	88608000	102210000	118610000	90660000	163800000	339230000	101250000	591270000	413310000	123700000	94081000	345960000												81542000	90804000	234680000
BICD2	208160000	109420000	213580000	142390000	240150000		122420000	194860000	57436000	133290000	528410000	278880000	282980000	290500000	489970000	218140000	162190000	105040000			37845000	108400000	92629000			32249000		17763000	30195000	75788000	172190000			23719000		205480000	94937000	91127000	414680000	111370000	114410000	84857000	163270000	138830000	60900000	114850000	24757000	39029000	39082000
BID	12533000	61810000	19279000	91808000	252810000	37685000	151160000	254870000	99628000	85552000	407330000	43224000	235320000	232130000	398430000	719130000	130240000	67608000	52652000	16283000	142980000	110500000	136540000	161430000	95568000	193630000	31969000	68836000	174130000	155380000	273400000	242250000	134680000	84085000	126070000	38058000	123510000	17122000	175070000	136680000	58349000	117520000	495480000	331270000	48777000	128920000	103610000	168730000	145490000
BIN1	431560000	814330000	1057300000	764030000	1647400000	296570000	667060000	851490000	732810000	1441400000	1075700000	921450000	420520000	660250000	1346500000	1279300000	814690000	469300000	350230000	203170000	366200000	629910000	517770000	319640000	472910000	354590000	196390000	298370000	339540000	374290000	607720000	891630000	400290000	251620000	332800000	387110000	369570000	313690000	625250000	835170000	730950000	994020000	475640000	550280000	275870000	462380000	146450000	302800000	401060000
BIRC6					137320000			66278000	67294000		224750000	161640000	110310000	97284000	326000000	93029000	175210000	153740000	27403000	9861900	68102000	93297000	89084000	23321000	50641000	33927000	27727000	51979000	88142000	92089000	264540000	152200000		17026000	210090000		111200000				59550000		101530000	182830000	63788000	96152000		43777000	127710000
BLM		414140000	161630000	180000000		921010000				771150000												529100000	33233000				148380000	150000000		486640000	328820000							202510000				362540000	264880000	431960000
BLMH	904720000	952080000	750690000	814940000	2410300000	366670000	530790000	1065600000	873970000	989740000	1826500000	1252800000	1626200000	1517200000	1897300000	1748800000	862990000	635750000	862710000	245340000	1030300000	1111600000	1342200000	721930000	892540000	668650000	368830000	511890000	1103300000	1320700000	2194800000	1201600000	546280000	546260000	1060800000	534680000	819300000	569630000	1149400000	801210000	680020000	652230000	1465200000	1606100000	701280000	657830000	414680000	599330000	860310000
BLOC1S1								18959000	15990000							32533000			22721000	10637000	56644000	60133000	80182000			25778000			80362000		30484000		29051000	44108000	67604000								21619000					19270000
BLOC1S2	16389000	25022000	26579000	29056000				23821000	29165000	21406000										16140000			29230000			124050000		22711000		45068000	73426000	78842000			48133000		32094000			24413000				38021000	25436000		17566000		75031000
BLVRA	234520000	386580000	349250000	568260000	1093300000	121860000	319740000	533080000	374320000	558040000	925010000	926610000	845190000	812610000	1715500000	1473700000	655680000	592470000	910270000	514400000	1161400000	834100000	1439900000	495700000	101950000	557970000	318780000	324200000	1043700000	1380100000	1338500000	1446500000	399480000	420040000	983570000	259650000	445480000	403890000	916550000	492800000	326200000	649260000	1186800000	820270000	443790000	363070000	444620000	639410000	622880000
BLVRB	120730000	253320000	272450000	288540000	866040000	106930000	192010000	295290000	392120000	323280000	420820000	483650000	327570000	600710000	1420400000	1158400000	229060000	138340000	1503400000	349430000	1250900000	1596900000	1171100000	1087900000	1354400000	1231600000	761410000	882800000	2002700000	2039600000	3443600000	2528000000	644100000	657230000	1253900000	383170000	330820000	325820000	308840000	437730000	546550000	537930000	487370000	646300000	268630000	334040000	731970000	951570000	865300000
BMS1	449110000	447860000	565640000	588370000	874480000	105830000	255080000	445440000	377530000	492760000	804310000	802910000	527070000	1102900000	1506100000	933970000	813820000	379120000	620880000	207220000	536060000	884290000	853930000	318440000	335130000	540800000	220640000	180040000	589980000	526860000	891230000	637900000	297230000	270310000	404420000	199300000	379450000	134820000	1018700000	342860000	397970000	388160000	926760000	870260000	452320000	461280000	170700000	249380000	439440000
BOD1L1														51149000	177600000	89250000	172260000	30115000			156310000	264730000	184390000	99981000	136050000	215050000	28492000		30170000	117610000	299600000	317030000	72927000	23596000	168240000						58949000						47078000	74822000	55247000
BOLA2.BOLA2B	889250000	955070000	1504600000	1012000000			317960000	804100000	1332200000	1208800000						1901300000	1042200000	427720000				1222000000	1197200000	715580000	457730000		374750000			1358000000	2387700000						1400000000		2263500000	1194100000	1528400000	990510000	1821200000	2076100000	713950000	816030000	577300000	618890000	1507100000
BOLA3	44381000			48436000	38897000				58426000		69503000		101080000			58579000						38408000								49055000			31450000					41634000							31992000	25972000		26177000
BOP1	386620000	651670000	625010000	797680000	2717600000	335880000	313740000	1305700000	574480000	649800000	868240000	692220000	527820000	1285400000	2324700000	1223200000	721970000	259550000	228500000	159770000	491670000	677960000	625130000	168220000	380320000	286100000	158790000	296400000	381010000	260350000	1422800000	1023300000	327020000	432730000	707780000	432340000	854830000	503280000	1584100000	533750000	1206000000	825490000	1814200000	1820300000	864090000	680830000	470740000	603510000	951880000
BPI		31305000	49523000	77066000							86245000	43233000	38317000	128630000					38335000		69109000	64102000	50427000							67180000					267910000				55966000	37398000	45482000	35793000		61398000
BPNT1	433620000	937990000	873350000	643280000	1596900000	173000000	307510000	1329100000	676680000	941180000	1482900000	1565600000	1096600000	1413900000	1017400000	1295200000	887340000	654690000	314990000	263650000	676240000	1137100000	913970000	487880000	62427000	404960000	355400000	489290000	903570000	1755400000	1201800000	868380000	466640000	437390000	1071800000	118700000	406410000	409460000	1152400000	946530000	638240000	633920000	1701300000	1384900000	609120000	759170000	180750000	647330000	1022100000
BPTF		60493000	79469000	47990000	110090000			55740000	162660000		69940000	217340000		29933000	340270000	112410000	43910000	128860000	530340000	16238000	64487000	109250000	45511000		85085000	213020000	17038000	42969000	74971000	483820000	130280000	77709000	32633000	55650000	231040000				21889000			26290000	78282000	127750000					40971000
BRAT1	50472000	78693000	19838000	115550000	399830000	69982000	89122000	177120000	105380000	128590000	175760000	130080000	139950000	337290000	606680000	396930000	145930000	71780000			18541000		38378000			116110000	13162000	5803700	46060000		187470000	47764000		15718000			51739000		125990000	44577000	108990000	85052000	353250000	225670000	136990000	94646000	21994000
BRCC3	359590000	363560000	403980000	391900000	589970000	133190000	202180000	211180000	250030000	209840000	514400000	340780000	287570000	584300000	1014400000	652900000	504610000	58929000	223300000	105190000	307010000	321060000	366860000	179140000	430810000	392730000	91186000	120520000	373450000	239810000	406230000	249930000	169060000	169080000	317630000	47990000	394870000	127020000	624660000	221750000	303790000	313610000	493130000	378520000	152450000	77908000	152930000	124840000	336880000
BRD2		55931000	75158000	61572000	60908000			99890000	32693000	65935000	120260000	89547000		142330000	360700000	153730000	95038000	97916000	29392000	43419000	50180000	80262000	134410000	23971000		77930000	28938000	45724000		237160000	288620000	136670000	65602000	59915000	82376000	34842000	97354000	15141000	98914000		58654000	64339000	80217000	288880000	185590000	95499000		123930000	104340000
BRD3		65462000	74991000		104390000				95859000								151840000		393140000	22379000	411940000	414010000	568180000	51630000			157140000	202220000	427500000	454000000	392950000	432720000	51619000	79706000	585570000						22222000	27730000	55563000	29148000			45796000	388030000	116690000
BRD4	205010000	218090000	203470000	276030000	649280000		245770000		231610000	288000000		440770000	511690000	441580000	1014900000	899740000	431600000			182240000	83028000	85079000	74060000				81994000		380200000	552670000	754570000	349030000	240520000	158400000	636910000					216250000	323010000	278530000	374350000	398220000	132190000	79302000	206450000	109540000	422030000
BRD8											52578000										16254000												10477000	9355400															241280000
BRE		34670000			183230000	69502000		77629000		36422000	126440000	63402000	156830000	92381000	128320000	162590000	230110000	167700000	114970000		166150000	115910000	211220000	147190000			128120000	103280000	246570000	99616000	363440000	146300000	41270000	62730000	78627000	20028000			130960000		31008000		190210000	123810000	129170000	58946000	38133000	70554000	163180000
BRIX1	2593000000	3114700000	3419700000	2952200000	6065200000	1041900000	2102900000	2605500000	3159800000	3903400000	5426400000	4030100000	4541300000	3962600000	6932700000	4481000000	3581800000	1112900000	2720400000	1329800000	2468600000	2707200000	2957200000	821240000	2783500000	2022400000	1372900000	1688500000	4247100000	4543500000	4243300000	4129200000	1768800000	1452500000	2502900000	2487500000	3562200000	2536000000	5341500000	3244200000	2727400000	3757300000	5266100000	5607800000	2344800000	2064100000	1193200000	1685700000	2160800000
BRK1	102800000	180190000	205770000	269300000	376570000		54443000	111950000	69431000	289000000	248920000	237840000	234900000	93820000	323170000	349720000	283500000	126360000	132970000		50806000		298600000		71371000	89024000	52580000	61987000	111020000	187380000	146450000	108210000	135090000	34045000	209010000	62269000	49118000	82992000	200340000	143590000	125480000	156000000	208720000	155130000	38565000	167590000		77299000	53410000
BROX	334750000	479910000	408370000	663910000	795260000	159860000	285780000	425030000	404730000	496820000	743140000	804460000	710400000	856660000	1287100000	1188900000	647760000	419300000	262150000	274590000	156290000	270040000	422720000	226210000	436310000	467870000	137780000	197620000	536120000	320800000	788880000	549650000	293140000	239030000	573620000	294070000	692150000	243170000	934060000	575470000	669560000	466140000	369940000	358820000	153020000	249390000	186720000	274740000	469130000
BSG	1409800000	2003000000	1950400000	2659900000	3695100000	36751000	768450000	1100400000	1017400000	1314300000	4964200000	3985200000	3692200000	2613700000	3595600000	3574000000	3003500000	3250600000	3039600000	980400000	2190100000	2709800000	4328000000	1411800000	845530000	1137100000	889550000	1147500000	2560900000	4796900000	3811800000	2615100000	1232100000	971460000	1963600000	1137900000	2721400000	1015000000	1508200000	1984900000	2054200000	2076400000	4007900000	3980100000	1823300000	1089400000	796290000	2300000000	2767300000
BST2	652580000	1352200000	1370100000	1391800000	1408900000	420880000		429150000	856630000	875930000	616530000	1657600000	1741600000	1254800000	1630500000	1215800000	651630000	636370000	1298900000	455100000	965780000	998730000	1709500000	581900000	831140000		411800000	692360000	1839200000	2046600000	2026600000	2037400000	957620000	1012200000	1474600000	222510000	957170000	404220000	1015600000	344010000	304600000	302470000	1484300000	1517800000	333600000	503050000	565510000	1001700000	1205300000
BTAF1	44300000	153210000	154830000	146600000	239200000	14933000	65943000	128980000	174390000	146940000	154860000	196600000	155720000	219530000	569720000	294560000	120860000	61883000	106580000		129670000	161750000	161010000		96986000		35070000	71865000	103480000	76832000	186220000	111010000	102340000	104760000	173980000		86546000	74563000	122290000	107630000	12690000	62778000	139800000	175870000	47670000	109790000	43513000	70581000	40349000
BTF3	4239300000	6175900000	6476800000	6230800000	11878000000	2649700000	1973500000	4058300000	2838000000	4427200000	7170600000	3067300000	3204500000	7902500000	14418000000	11549000000	6274900000	4754200000	3036000000	2052600000	4392200000	4612500000	4291100000	2890800000	2080900000	2752800000	1798300000	1606100000	2788600000	4916100000	4850500000	4143500000	2059800000	1329200000	3736400000	2651000000	2844300000	3338300000	8547200000	6372000000	5722100000	5742100000	7836500000	7093700000	3449200000	2873500000	1726400000	2286100000	3157300000
BTF3L4	639860000	572980000	862620000	746430000	692240000	192820000	71715000	648680000	260440000	434600000	870610000	837180000	164060000	794240000	1189200000	458680000	824870000	368950000	642370000	321820000	799710000	831530000	641560000	945190000	486170000	409190000	267000000	213040000	648190000	401440000	858430000	792280000	529040000	321300000	891370000	351170000	241960000	409900000	951340000	540980000	677150000	627830000	953940000	589550000	385330000	343120000	225210000	613860000	518400000
BUB1B	220410000	261060000	201960000	219020000	560390000	72571000	599510000	364190000	294970000	984900000	1593300000	420020000	527140000	443880000	1153900000	418580000	681250000	1403100000	55206000				33384000		53645000	105750000	16314000		40291000	38780000	259200000	111440000	49282000	29577000	52633000	50030000	263720000	57001000	681950000	213960000	246920000	248740000	570630000	594840000	244070000	260500000		28530000	18510000
BUB3	2833900000	4314900000	4316300000	4340500000	6041800000	2021000000	4049200000	3003300000	3862100000	4587200000	5868500000	5287900000	4569000000	5866700000	7924500000	6048300000	4406400000	2786500000	2260200000	1208200000	2514800000	3228200000	3367500000	2264000000	2020100000	2814700000	1021900000	1386000000	2817100000	2998300000	3822800000	2418500000	1414500000	1465400000	2206900000	2295700000	2958200000	2404400000	5970000000	4168300000	4353600000	3590400000	5808300000	5785100000	2271800000	2320200000	905910000	1564300000	1619400000
BUD31	257510000	577420000	751270000	470020000	991930000	15685000	167620000	423300000	485410000	655600000	1023700000	881940000	847570000	579150000	1253600000	1108600000	708840000	165880000	439410000	224630000	203660000	565530000	707770000	247570000	93196000	78072000	83934000	82117000	321440000	317770000	516410000	300470000	169510000	158990000	150490000	261800000	334870000	325920000	836200000	424970000	454890000	208730000	714760000	881990000	69839000	416790000	74119000	176410000	573470000
BYSL	547630000	836380000	783380000	889710000	1332400000	141520000	440340000	781110000	479210000	777810000	820380000	1009500000	935340000	1178500000	2025200000	1321100000	798630000	300610000	271270000	118390000	343460000	512380000	380000000	77258000	495230000	380640000	142340000	177750000	316580000	407730000	710280000	601130000	264290000	152170000	448620000	418390000	801900000	324750000	1623500000	611210000	658700000	622280000	1288200000	1334300000	554930000	609860000	170290000	259180000	358550000
BZW1	8413100000	13191000000	12779000000	10309000000	17716000000	4149900000	4504300000	7538300000	5100900000	6767900000	15139000000	14794000000	11590000000	12098000000	21156000000	14735000000	9570300000	10998000000	8388000000	3962000000	9772600000	11055000000	9500600000	8724700000	5217400000	3427000000	3675600000	4682000000	7764700000	10897000000	13656000000	9313100000	4331600000	3133600000	7794700000	3257000000	7481100000	4497300000	14360000000	8172300000	6857500000	9266400000	15168000000	12299000000	4965000000	4514000000	1510200000	6092400000	8159600000
BZW2	2235900000	2990100000	3922500000	3632000000	5498500000	1059900000	1940700000	1454400000	1787800000	2347300000	4229500000	5696100000	5713100000	4841000000	5265000000	5534200000	2952100000	1609600000	1871000000	812830000	2097700000	3674800000	4479000000	1157700000	2627400000	2565800000	1413500000	1336700000	2211600000	4697200000	4303600000	3769800000	2181800000	1799700000	2339700000	838420000	1662900000	2202100000	4927300000	3516000000	4676600000	3954400000	4449700000	4630400000	3186400000	2140600000	1146700000	1843500000	1851300000
C11orf54	74473000	236170000	283570000	240730000	383690000	61615000	269770000	129700000	195930000	241200000	288900000	228000000	147100000	511820000	339870000	456220000	224760000	110240000	619320000	295150000	591130000	761100000	758750000	203250000	397870000	475260000	145520000	170860000	401120000	492760000	678890000	726330000	359890000	243560000	515440000	63759000	209810000	133830000	467350000	181140000	166540000	230520000	306070000	343480000	246830000	178770000	156130000	435640000
C11orf58.SMAP	149970000	389460000	680990000	415760000	189070000		132770000	102280000	348090000	595150000	817630000	873500000	715120000		681030000	1075400000	602850000	354020000	365140000	192140000	453220000	636840000	730400000		276700000	360910000	49677000	40938000				134780000	202790000	262110000	65428000	103530000	80457000		897420000	472670000	411640000	113400000	1277300000	309970000	365140000	399670000	340240000	354010000	367370000
C11orf68		59134000	44284000	76311000	105150000				39645000		69112000	119910000	68025000	100020000	163070000	42354000	95979000		26593000		36419000		52610000		59540000		45278000	36292000	51155000	108580000	97989000	74769000			69929000		59618000		53378000				50700000					97539000	43808000
C11orf73	78420000	141090000	170940000	182280000	124670000	52864000	193310000	109810000	118840000	147160000	242690000	230110000	158040000	240060000	357750000	187570000	131240000	110680000	157670000	81231000	186150000	108800000	239610000	114080000		144900000	54784000	111740000	191000000	161000000	275880000	158650000	79967000	68910000	193220000		122550000	92964000	54016000	73060000	135920000	150460000	107940000	162820000		64227000		84905000	138600000
C11orf98	174670000	129520000	94221000	60549000	77424000	30504000	100970000	220240000	268900000		212300000	234730000	340440000	125710000	289630000	133510000	201320000		179940000	134770000	137180000	233040000	46772000	48680000	91582000	228430000	76884000	83761000	128880000	228860000	380300000	180460000	63401000	112690000	96457000	33679000		34487000	95882000	45995000	64794000	108460000	238350000	280600000	90476000	98359000	23674000	79851000	147580000
C12orf10	669880000	1050200000	1092400000	1132200000	1285900000	282490000	856490000	971290000	665970000	655100000	1370900000	1282800000	838450000	1084200000	1924600000	995820000	1434700000	287450000	686400000	389060000	701060000	921290000	1192400000		302300000	690520000	327520000	359890000	918000000	819350000	1542500000	972160000	442310000	432410000	857160000	505870000	923480000	260960000	1314100000	828410000	729120000	665910000	1186700000	1030800000	485460000	512360000	327470000	592920000	779870000
C12orf29	75110000				51841000						43149000		21880000		138910000		37671000					80154000																			21417000				40723000	40693000
C12orf43									43788000	43030000		124550000	44023000		95093000	41439000	81959000						38242000																					28924000	37911000	27694000
C12orf57	213980000	339450000	377280000	529990000	1020200000	311120000	789020000	589130000	417200000	846440000	698240000	691680000	565820000	657330000	1442300000	1103200000	949040000	603140000	123880000	93145000	174030000	158990000	180540000	59280000	74691000	136140000	57734000	101990000	112310000	325260000	404830000	325070000	110440000	88947000	311800000	212870000	631760000	219340000	640920000	470850000	333940000	291100000	462660000	572890000	344590000	299820000	108540000	189110000	360630000
C14orf142	95642000	191480000	194080000		304040000		107460000		99725000	76396000		86639000			263440000	129250000	109660000					57177000		142190000	244630000	127890000	26915000		54327000	239720000	127950000	99668000	96676000		58761000		52441000		173520000	20654000	155400000	35525000	34183000	39194000	58372000	64927000	56505000	138840000	117630000
C14orf166	2860600000	4346000000	4545300000	3943700000	4070900000	917890000	1884200000	2589800000	633310000	2930100000	5024800000	3196300000	4052300000	4496100000	7203300000	4605200000	4855200000	2547400000	2556200000	982500000	1949400000	3809100000	3330100000	2399100000	2053000000	2361100000	1355000000	1380700000	3170100000	3955400000	5020300000	3700000000	1415100000	1408200000	1280500000	1894300000	2991400000	1869800000	5140700000	2537800000	2160100000	2398200000	5119500000	6045600000	2378700000	2008400000	1330400000	1765700000	1601400000
C15orf38.AP3S2.ARPIN		46224000	29084000	45415000	63552000			114460000			44604000	56561000		108160000					44813000	62003000	150240000	189770000	114940000				62272000	110910000	159920000	101770000	337000000	224670000	35871000	61059000		22002000	78791000		109370000		77715000					47133000
C15orf40							24968000	32484000	35633000					29293000						18500000	41120000	146170000	48956000								136430000		29176000	26447000			32947000		43403000	21785000	25498000	25981000	55443000	108520000	24446000			39817000
C16orf13					35471000						88066000			76455000					38238000		39529000	150150000	197150000		151830000		39919000		41407000	103030000	144860000	133070000			110540000													66500000	50166000
C16orf62	44535000	172860000	98943000	123730000	278280000	32191000	93820000	133120000	118960000	93599000	316820000	188090000	147200000	115430000	413630000	349830000	67617000	43507000	77545000	21558000	87375000	78461000	58267000		85752000	101550000	22692000	24325000	140820000	6385200	265570000	160850000	72346000	29517000	165400000		103210000	79523000	184000000	98379000	52883000	99422000	252640000	141910000	53379000	78512000	34862000		34962000
C17orf75	16338000	25806000	30731000	29019000	26269000			27330000	24388000	29344000	39223000				50399000	52188000	18645000			51808000	80006000	80371000	48971000	94122000	38477000	34549000	17346000	8486400	29149000		29532000	52168000	23861000	17327000	12312000			23341000		23406000	28347000	33991000	60825000	47391000		5408900		18681000	22981000
C17orf85		54612000	15756000	20855000	117670000	27851000		50023000	127580000	39426000	109050000	50982000	75329000	56421000	167950000	116090000	45254000	25711000	56537000			34120000	76958000		57797000		13555000		70921000	142450000	144110000	65382000	18410000	49682000					37464000					52241000		41938000		53444000	23753000
C18orf25		55240000	63690000		111530000					90476000	96625000	124950000															14108000				21099000														57944000	40500000		13163000
C19orf43	205590000	169890000	345930000	366910000	489960000	74563000	182990000	330600000	260540000	226650000	668800000	329040000	430730000	265190000	903310000	227890000	440040000	353340000	123570000	181690000	251600000	241920000	621460000	176590000	400740000		64397000	155870000	187920000	301880000		609340000	225910000	176780000	248910000	59662000	118370000	171390000	391510000	165110000	169170000	160380000	411150000	597890000	267340000	263790000	161800000	184410000	245210000
C19orf52					101400000		52411000		36294000			30638000	34239000			147370000	46588000			15276000	28483000		126300000								98463000	71939000							45026000		41847000	21761000	30718000	81685000		16942000	16573000
C19orf53	165530000	1367800000		398090000	945020000	312610000		374920000	85545000	993730000	2000000000	2715700000	1094800000		1114400000	153210000	214550000	984800000	94427000	178540000	717630000	1109900000	882490000				14436000	184930000	125560000	702620000	993870000	83167000	73434000	51563000	157140000			176980000	338890000	131260000	53423000	343780000	202960000	235110000		521500000		53228000
C1QBP	3327500000	4741400000	4984400000	5024900000	5198500000	1333100000	901200000	3384100000	3338200000	3163400000	5545500000	3320000000	5102900000	1951400000	8058300000	4259300000	5998000000	2805000000	7440400000	3482600000	6735100000	8319700000	9331600000	2901300000	6787200000	7408300000	3642700000	2531400000	5223900000	10424000000	10420000000	8185500000	4702900000	762620000	4456000000	1348200000	2168000000	1022300000	3519100000	3130500000	2635300000	2749600000	4030200000	3727400000	1174200000	2172200000	3720300000	6239200000	5177100000
C1orf122							28918000	29682000	30492000	47453000			95891000	24243000					41730000	38476000	14341000		59320000	22021000			32514000	39685000	29886000	107270000	96520000						34727000				55025000							33005000	24096000
C1orf123	177670000	293670000	327660000	448240000	253960000	109440000	172150000	95126000	184900000	185580000	282930000	163600000	227180000	450200000	851260000		285840000	70332000	240690000	19441000	216080000		185630000				56910000	167800000	359160000	87764000	377020000	333590000	245940000	167200000	368130000	112210000	118560000	64903000	375060000	159620000	129050000	120720000	545630000	406510000	204330000	142600000	114650000	239340000	268740000
C1orf174					22557000				31771000								34023000	24564000		17167000	18266000		41168000				15940000	23117000	47110000	51598000			27354000	32614000	33352000		24460000				16671000	15519000					17013000	24964000	29485000
C1orf52			40896000	40964000							63361000	64255000							27014000	20256000						60600000	13630000	20110000			16396000		28167000	21983000								42676000			26293000			13416000	14358000
C20orf27	43902000	57433000	60489000	52556000			54920000	65968000	32808000		141160000	112790000	106000000	109810000	180800000	21090000		59072000	87539000	46793000	91710000	101310000	107260000						90211000	147360000	198580000		35637000	31038000				41353000			69384000	59083000	93253000		49335000	34075000	22885000	44344000	51655000
C21orf33		299520000	323490000		635030000	67137000	193710000	199550000	336230000	344470000		298560000	373910000					101470000	697280000	72000000	602450000	1262100000	1198900000		339270000	745580000	226300000	289730000	686080000	710360000	1204500000	969170000	555840000	305800000	1047700000					269980000							375600000	408860000	405350000
C21orf59				19487000	91817000		36451000	116510000	101150000	46216000	159250000	92219000	93237000	96082000	123840000	118340000	44533000				106340000	137200000	35260000		85738000	72629000	19606000	29134000	97810000	80061000	133780000	133120000	25928000	42610000	122770000	25284000	51109000		42816000	98705000	60481000	150350000	168900000	107530000	77517000	41906000	14111000	45011000	124970000
C2orf47	182140000	273590000	267480000	172460000	375760000	40313000	133610000	157880000	283150000	412880000	451470000	324900000	409360000	219570000	546590000	419490000	277830000	220630000	305410000	129680000	315850000	508800000	343350000	178220000		233090000	72088000	150060000	338960000	547920000	247080000	272520000	142430000	240210000	174320000	220450000	137230000	404000000	596110000	280260000	254880000	305430000	200410000	239630000	191440000	86696000	65221000	200330000	228890000
C2orf49				27560000	31115000		75356000	92596000	28891000		47319000			30925000					59345000		40797000	50717000	59781000				25525000	26356000			136480000		11176000									25919000					9801200	35618000	53896000
C4orf27	74059000	104480000	261970000	129750000	297380000	23123000	185030000	126480000	116100000	189220000	111320000	177880000	125210000	292870000	283030000	335850000	37998000	47641000	245100000	108870000	187470000	349780000	210530000	53795000	125390000	161660000	101090000	64968000	291700000	298170000	321330000	227900000	102090000	152890000	216540000	29931000	161350000	104910000	187990000	179130000	99449000	113260000	243010000	184880000	123960000	139930000	93423000	175180000	126000000
C5orf22				11670000	220800000		106950000	102670000			191810000		76925000	77958000	110080000						17837000	92462000																42117000	87937000	62097000	69981000	66712000	104760000	103330000		25941000	13643000
C5orf51	269730000	191730000	252690000	312790000	465860000	93823000	157820000	287000000	173160000	329800000	412500000	291260000	230310000	232570000	817610000	494270000	322820000	50236000	297010000	234480000	247270000	450560000	472680000	480150000	677550000	622550000	169840000	150580000	593050000	198260000	749860000	475220000	265390000	176720000	323050000	27223000			415010000	328760000	157070000	291350000	550380000	633360000	142170000	79229000		199700000	248720000
C7orf50	257180000	309450000	274870000	308440000	1499900000	97582000	77383000	782020000	450670000	629620000	575410000	419680000	289750000	450450000	1308400000	630720000	578280000	55702000	531330000	251700000	828970000	828930000	623920000	554800000	588210000	577310000	226470000	308560000	649400000	805390000	1363800000	1702800000	510060000	458300000	682580000		105550000	56939000	201090000	284760000	336280000	363340000	832100000	853520000	475330000	247600000	206480000	575040000	647450000
C8orf33	218890000	214120000	129610000	126270000	458000000	116870000	171150000	173840000	236100000	159890000	469910000	161830000	150540000	454350000	1020500000	212050000	269460000	144860000	39926000	23304000	176630000	335140000	59707000	102570000	172800000	199700000	76236000	34163000	50455000	137810000	241400000	328620000	208770000	144860000	101120000	107400000	384660000	190620000	340890000	214640000	176070000	106350000	350460000	652930000	183150000	264870000	137320000	129930000	300220000
C8orf59					104870000			21607000	87345000		171940000	109810000	84866000	131360000		82104000													22022000	30607000	31563000	22939000											28327000		47885000	65923000
C8orf82																			65851000				44067000	73222000			25088000			45391000		101260000	50974000	34533000													9967800	33639000	42270000
C9orf114	36353000	96478000	146770000	130550000	167650000	40854000		42169000	71992000	53696000	121540000		129280000	118140000	61587000	124420000	160280000	41894000	84454000		33171000	108670000	69831000		86047000	125150000	24173000	13605000	111870000	41351000	60390000	232200000	36697000	20798000	100540000	52570000	142440000		140560000	105370000	106540000	46334000	76508000	48975000	158600000	67809000	99652000	52407000	108100000
C9orf142			23343000	19066000	33407000							26009000	33945000					22869000		29743000	127420000	101720000					18905000	20277000	37483000	124680000	81938000	221080000	82399000	58930000	56254000							12182000	28443000		21481000	13496000		106500000	117520000
C9orf64	126610000	309450000	285720000	161630000	651550000		364660000	301210000	127500000	151630000	531710000	258450000	740270000	723280000	951300000	449240000	221050000	195950000	156600000	54954000	329410000	291680000	432630000	148260000	298410000	218420000	144720000	92460000	470310000	412270000	614090000	599010000	141790000	83384000	283660000	151090000	287300000	193770000	671150000	269900000	341430000	62438000	371730000	337250000	247160000	154070000	105830000	149700000	315060000
C9orf78	130930000	496030000	468530000	704020000	363980000	59075000	212150000	174530000	146080000	285800000	1002500000	807610000	940480000	304540000	1041300000	12165000000	251160000	304610000	313670000	168180000	355170000	284460000	395780000			42097000	137470000	208830000	464250000	423250000	448760000	326190000	204750000	197700000	547550000	236900000	501510000	194010000	685540000	391580000	156460000	203550000	456970000	7127900000	3464200000	317360000	138520000	101320000	128210000
CA2		65073000		60413000	130110000	20201000	23393000		46407000		41649000			18531000	131120000	443020000	102040000	28440000	687600000	300790000	734960000	1428100000	1042000000	802530000	567760000	259570000	415380000	491980000	1567700000	1051800000	983820000	823390000	466360000	354360000	759760000		28270000	18499000	36849000	30731000	26919000	29780000	78119000	47329000	28510000	24910000	230990000	511280000	864940000
CAB39	483000000	614610000	541940000	503810000	1130400000	78685000	376380000	749580000	727510000	1250700000	1437500000	1741700000	1952100000	850290000	1247200000	448240000	464650000	163800000	599450000	220990000	475650000	653870000	1236300000	484760000	371660000	218670000	513200000	537710000	1508900000	1091800000	1027700000	665510000	383570000	275620000	831630000	320060000	129490000	359210000	864270000	408580000	590490000	467170000	545270000	903590000	307810000	301310000	197490000	515680000	704760000
CACNA2D1	151880000	232900000	281840000	280380000	1120800000	48136000	247200000	373870000	466800000	480570000	802140000	328840000	654640000	695050000	964080000	407230000	375440000	373930000	126310000	22411000	148660000	373630000	261130000	154730000	266220000	224900000	61291000	105270000	273090000	278500000	453350000	360080000	98295000	32739000	553840000	167240000	158030000	89955000	866360000	360590000	375710000	451260000	670580000	539400000	167300000	196150000	66478000	597240000	591120000
CACYBP	4775100000	6506100000	6259700000	7207300000	11474000000	1771600000	3460900000	4559400000	4231500000	4434500000	7611200000	6878600000	7798400000	7706100000	13958000000	6509500000	5561800000	3590700000	4668400000	2954000000	8364400000	9650000000	9558000000	4840800000	3761500000	4398100000	2608900000	4069600000	5568300000	8268300000	7520000000	8721500000	3508300000	3939400000	6905400000	2009100000	5586700000	2637000000	8933600000	3529100000	4471200000	4248600000	7841000000	8887000000	3971800000	3515000000	2770200000	5157800000	5749100000
CAD	5261700000	7315800000	7251700000	7425400000	15874000000	3284400000	6562300000	7143700000	7284500000	6906100000	8996000000	8326300000	9389300000	10699000000	20092000000	13806000000	9624500000	4509100000	6936200000	3740800000	8430100000	12161000000	11733000000	5402400000	8555600000	8049600000	3327600000	3443000000	7961500000	9541100000	13929000000	11807000000	4898300000	4134200000	9048000000	4491900000	8600000000	4809300000	12734000000	7468400000	7734400000	7604200000	13289000000	15191000000	4639400000	4762100000	3340500000	5821600000	8774800000
CALCOCO2		43794000	67237000	58355000			26732000		59109000		69166000	64317000		53966000	222780000	151080000				8029100						33103000										39569000			143700000	42397000		41991000	111850000	112290000	20837000
CALD1	7703600000	11258000000	12875000000	11418000000	19221000000	5676700000	6166900000	5949900000	6462300000	10599000000	17665000000	20918000000	12922000000	16301000000	36658000000	25827000000	13510000000	11035000000	2676200000	1327500000	3920100000	3507500000	4187600000	597880000	6166900000	7044600000	1146400000	2153100000	4472400000	4382100000	5350900000	4137900000	1937500000	2113400000	4314400000	5052900000	13042000000	10635000000	15200000000	13001000000	12193000000	15004000000	17567000000	19322000000	12036000000	11989000000	2233800000	2447200000	3230500000
CALM2.CALM1	12129000000	15920000000	17377000000	17265000000	13887000000	4714500000	6033700000	11280000000			15642000000	20808000000	18519000000	15599000000	24329000000	21330000000	22274000000									7712900000	3170600000								6093100000	5825900000	6333600000		13007000000	13028000000	11984000000	13174000000	20214000000	21501000000	5471600000	9196200000			7563400000
CALM2.CALM1.CALM3									9301100000	7195300000								10018000000	12500000000	5512800000	14867000000	13215000000	11658000000		7305100000			7063200000	12493000000	18592000000	13465000000	13143000000	5752700000	3566900000				7899500000									6707200000	3551800000
CALR	21514000000	29412000000	25941000000	29993000000	46752000000	7425300000	15137000000	27877000000	17460000000	32007000000	43698000000	30661000000	41110000000	25881000000	61152000000	48142000000	33984000000	10645000000	37112000000	15482000000	44674000000	54720000000	43698000000	19676000000	31946000000	22374000000	14631000000	15241000000	26647000000	48687000000	47972000000	38233000000	18864000000	12604000000	23308000000	16937000000	13245000000	10646000000	39455000000	23759000000	20231000000	21065000000	38205000000	36421000000	12711000000	20078000000	20654000000	26881000000	30043000000
CALU	4998900000	8305200000	9221100000	9884800000	14051000000	1627900000	5414800000	3942600000	5203400000	7576300000	10817000000	10408000000	8573800000	7891300000	19484000000	11385000000	8812500000	2965700000	7507100000	2821100000	8604200000	9452400000	10726000000	4907700000	7945100000	9384200000	3237600000	4631000000	8976800000	11048000000	11135000000	8900900000	4542400000	3814900000	6822700000	3919800000	7039400000	3736500000	8752500000	6315800000	6128400000	7125800000	11386000000	13890000000	4125800000	4772500000	2651700000	3777000000	7535000000
CAMK1D	38063000	79304000	52938000	42903000	43325000	17340000					372390000	148980000	191860000		122030000	50711000	37555000			39559000	62827000	214050000	140740000				26895000		140360000	163000000	184110000	165990000		221440000	213090000										54603000	55086000	101160000		163670000
CAMK2D	224030000	392220000	325140000	307070000	834440000	47464000		306780000			718010000		688790000	652350000	1025300000	664150000		266230000	187780000		403830000	313360000	475240000	241940000			63151000	241370000	396550000	425180000	993300000	260270000	167520000	115150000		126010000	228910000		653620000	192740000	253570000	357760000	490930000	521540000	334300000	213000000	157400000	298160000	245440000
CAMSAP2		75637000	35328000	183760000	482450000			168920000		101820000	110530000			158500000	478970000	151610000	26860000	56499000				34634000			48815000				78062000	22064000				13198000	185380000		52544000	16568000	137850000	39471000	25177000	105420000	114270000	170010000	47180000	38569000			31141000
CAND1	3383800000	5613200000	5002500000	5502800000	10549000000	2520500000	4721400000	4329100000	4291300000	4721700000	7869700000	7136200000	6521500000	7876300000	14590000000	11084000000	6812300000	4900700000	5520200000	2308100000	5918300000	7130900000	6506100000	3555500000	4206700000	4178900000	2644000000	2987900000	5899100000	7726700000	10627000000	7753500000	3838300000	3207900000	6272600000	2554600000	4540200000	4218200000	8366700000	4899800000	5261300000	5638100000	10099000000	9032800000	3232500000	2962200000	2491200000	3712000000	5839800000
CANX	7565500000	10940000000	11721000000	13267000000	15132000000	2844400000	7134600000	9330100000	7876300000	7463500000	19032000000	16726000000	16886000000	14979000000	24777000000	18313000000	12184000000	9192000000	13233000000	6326900000	19597000000	21355000000	17649000000	9428400000	7825700000	10277000000	5436300000	9292400000	16590000000	16811000000	21955000000	16454000000	8711200000	7655400000	12255000000	6035500000	8930600000	5124700000	14684000000	10647000000	9884500000	9890900000	17530000000	18296000000	7979300000	8083600000	7948600000	10047000000	18283000000
CAP1	13565000000	19743000000	17851000000	21179000000	30891000000	7235700000	11390000000	14982000000	12187000000	15432000000	25974000000	25160000000	26300000000	26974000000	33898000000	27226000000	16707000000	12562000000	8015200000	3662000000	9774100000	12623000000	11641000000	5424600000	10964000000	10250000000	3511900000	3633400000	8973600000	13266000000	11682000000	10582000000	4028600000	3670500000	7905200000	7563300000	16176000000	12960000000	28933000000	18715000000	19048000000	19761000000	30848000000	34220000000	12957000000	10335000000	3207900000	6956700000	6572400000
CAP2	232940000	212470000	130730000	193980000	299000000		109600000	174960000	25462000	301710000	471200000	403570000	380920000	345590000	1072900000	489480000	103960000					78428000	21363000				31809000	53760000		179600000		49718000				198150000	199830000	143670000	332420000	393370000	436390000	413290000	465810000	610900000	278860000	340010000	12057000
CAPG	1402800000	2457300000	2292900000	2282500000	4739800000	997430000	1742300000	2133500000	1965900000	3366600000	4249400000	3349700000	6044500000	3797800000	6968600000	4732100000	3460000000	2544600000	2393700000	916740000	2360100000	2777400000	2135700000	1279500000	2654200000	2687100000	816430000	1155200000	2024700000	2961200000	4695900000	3779200000	1234700000	1564200000	3562800000	1381100000	1347200000	1739000000	3355100000	3216600000	3094000000	3139500000	4781800000	4689100000	1720500000	2117300000	814490000	1952600000	924440000
CAPN1	693550000	2359700000	2306600000	2271500000	1599100000	605480000	920250000	609750000	517730000	708450000	2097900000	1682400000	2032800000	1527600000	1864400000	2336700000	1395000000	945470000	1510700000	693180000	1727900000	1521900000	1651700000	1070400000	914100000	1020100000	708650000	532490000	1781500000	1542700000	2007000000	1745600000	635650000	488940000	1135700000	519480000	896290000	717580000	2050200000	956110000	719430000	919790000	1276000000	1308000000	821730000	673360000	590640000	945700000	989750000
CAPN2	2728500000	4162700000	4275000000	5125900000	7167400000	1258900000	3819600000	3911300000	3122900000	3632300000	6609800000	4773200000	5069400000	6512700000	8581500000	7367300000	4784800000	2702900000	1662300000	451770000	1926200000	2280800000	2451800000	722940000	1817600000	2721400000	743160000	858650000	1248900000	1315500000	2523000000	1651400000	996910000	711260000	1247500000	1858500000	3779800000	2442600000	5929100000	4582200000	4106500000	4450300000	7603700000	6478900000	2768800000	2781000000	700120000	1376700000	1156900000
CAPN7					57429000									75003000							32498000			13157000					46821000		4206600000	37746000	30020000	26182000	49903000				26983000	20854000			144500000	66810000		33079000		27297000
CAPNS1	3335200000	4442800000	4723200000	4201600000	7771100000	836500000	3910500000	4280900000	3443600000	4417200000	6250200000	3407300000	4436500000	6187700000	9838900000	10598000000	3327800000	2654000000	1585200000	542760000	2438500000	2846400000	2217500000	1710700000	3407700000	2676400000	1019800000	1468500000	3063500000	2284100000	3974100000	2589500000	1301600000	998000000	1348400000	1879700000	3116100000	2690400000	8089100000	4570200000	5066800000	5677600000	9309700000	8408200000	2200400000	2313100000	609210000	1535700000	2851200000
CAPRIN1	2839200000	4666600000	4592400000	5422300000	9725400000	1752200000	4278600000	4231200000	4218700000	4743700000	6912100000	6254000000	6201500000	6199800000	7483600000	8515800000	5432100000	4260000000	2052400000	1120300000	2815400000	3331800000	3148700000	1771900000	3171600000	3249800000	853900000	1012200000	2744700000	3064900000	4717500000	3688500000	1914400000	1245100000	2953200000	2004100000	2944600000	3183800000	7286200000	3870600000	4508600000	4932600000	7642100000	7420100000	3641200000	2713000000	819170000	1789700000	3274700000
CAPZA1	3529500000	5670000000	4427200000	6244400000	5469700000	1289100000	3992800000	4653500000	2644300000	4339000000	7242500000	7189200000	6408800000	5748200000	13588000000	11141000000	7092600000	4419200000	3246800000	1123500000	4119600000	5023000000	4940000000	3257200000	1663600000	5287000000	1349600000	1577600000	1859700000	5283400000	5882700000	4182800000	2099100000	1216000000	4281200000	2201900000	3559600000	2357000000	5729400000	4704500000	4427100000	4448700000	6752500000	7210900000	3147600000	3843100000	2120500000	2887100000	3047200000
CAPZA2	1397700000	1765500000	2168100000	2002600000	2867300000	2035400000	1690000000	2367900000	3533800000	1508200000	2922900000	2347300000	2217200000	2020800000	4813300000	3596600000	2176800000	1205000000	1487300000	1224400000	1529100000	2049300000	2003700000	1602500000	3127600000	2083900000	513170000	494230000	2650900000	1828600000	2075300000	1808400000	721340000	511840000	1031500000	643700000	934900000	1006200000	1934800000	1799200000	1580100000	1275200000	2639000000	2439400000	1305600000	1814800000	679290000	776910000	943600000
CAPZB	3789900000	5218100000	5919200000	6295600000	9058300000	1333400000	4680500000	5049200000	3521400000	3558500000	9921000000	8995600000	8496500000	5014300000	14974000000	11004000000	7644700000	4630800000	2989600000	2122600000	3647100000	5050600000	3695900000	2627000000	2610700000	2813500000	2361900000	2631000000	4822900000	5273800000	5824100000	5733000000	2200400000	2020500000	3922800000	3128000000	6521000000	3049000000	9445600000	4864800000	5533600000	5333000000	9843200000	8699900000	3363800000	3215200000	2400400000	3424500000	3274100000
CARHSP1	331470000	418460000	636970000	602650000	1468700000	256530000	555930000	630280000	225750000	720220000	1209300000	911600000	1046400000	891540000	1746900000	1530600000	1384500000	281650000	787850000	367680000	1100900000	862160000	1222000000	1005100000	743330000	463100000	281920000	239350000	847480000	456840000	1064300000	1159900000	571990000	424930000	485680000	557150000	140490000	336280000	1547000000	557050000	558490000	523350000	1153100000	1167500000	530190000	483330000	176100000	480280000	1063800000
CARKD																			61884000	17590000	66512000	66551000	170490000	85660000			51275000	77715000	123890000	105630000	48320000	97995000	49014000	28873000	186380000								16269000				17021000	126100000
CARM1	221250000	406900000	396460000	498780000	581600000	70396000	176290000	115630000	208540000	191430000	451470000	356270000	423520000	404330000	486320000	637460000	581880000	168650000	150210000	128840000	386800000	379540000	667550000	273910000	311290000	119960000	162730000	200850000	524470000	676060000	578170000	541270000	167060000	112250000	395670000	85386000	153120000	196160000	567220000	402030000	327320000	736830000	1091500000	278550000	234440000	291200000	102160000	193500000	291420000
CARS	935250000	1166200000	960920000	1227000000	2146300000	416990000	827090000	645300000	1016600000	1144600000	1184300000	1115500000	1136800000	1667900000	2998500000	2565100000	1039400000	318340000	1467900000	602650000	1657000000	1524900000	1862800000	998110000	908790000	1165400000	518460000	813740000	2016200000	1870700000	2275000000	1547900000	866040000	802650000	1359100000	570270000	1154300000	721080000	1814000000	1543700000	1482600000	1264900000	1798500000	1821800000	805650000	579720000	545160000	1346000000	1396400000
CARS2	33451000	122330000	90749000	104930000	249250000	16832000	140540000	226170000	162200000	193560000	124560000	319990000	216180000	154410000	235230000	584640000	208540000		163370000	76687000	56140000	190190000	291900000		234590000	167250000	21172000	42037000	97024000	185010000	267990000	312600000	105210000	107380000	267690000		198780000	40640000	244960000	55693000	56236000	246730000	173760000	126970000	125500000	45139000	84787000	237740000	292810000
CASC3	23434000		48630000		108370000									32403000	59018000		48840000															56698000							31571000
CASC4				26137000								77326000			49856000					18984000	80525000		19191000				12582000		63424000	73220000		30747000																20568000
CASK	27984000	465950000	17835000	435500000	388660000	40142000	69899000				114820000	102820000	184560000	98108000	167780000	193670000		24053000	153130000	54239000	308150000	349250000	347150000	73642000	247310000	37979000	60011000	50388000	315250000	215520000	469220000	409740000	59311000	127180000	254080000	44860000	101500000	41798000		130890000	118000000	38861000	122940000	82789000	94059000	105280000	37833000	185850000	248360000
CASP2	26899000	59140000	43480000	70338000	209800000			31555000			75627000	59435000	73834000	38863000	151670000	26085000		28760000			59180000	21129000	19041000								22784000			11135000					123800000	15614000	15969000		77882000	66886000		20769000		17013000	19824000
CASP3	30766000			13825000	75226000	12798000	56138000	77722000	60609000	83786000	60861000						31079000		45144000	9958100	26234000	63310000	85679000		69849000			9759200	53717000	23875000	75697000	24869000			23089000					52376000	67385000		196720000	252660000
CASP7	56337000	43474000	64908000	60878000	60585000			101630000	40552000	56969000	102130000	74462000	309000000	28320000	107650000	75698000	56315000	27523000	52805000	11439000	53674000	52285000	41011000	34947000	93567000	47987000			60165000	25825000	117530000	66011000		9949000	23821000			49726000	74869000	42454000	26798000	15855000			39663000	12970000	11372000		51990000
CASP8	159260000	304460000	316470000	375090000	339750000	20016000	144140000	78246000	280610000	68776000	380150000	262860000	262590000	107160000	190560000	193760000	284150000	28807000	71701000	24931000		119120000				113640000	219610000	17213000	105840000		165820000	207500000	50564000	39325000	73452000	35468000	219920000	71540000	205040000	66151000	117770000	193400000	115710000	217610000	162310000	168120000		79236000	180280000
CASP9			19697000		41749000														17998000	6469000	43494000	88944000	171520000	58088000		31648000			65490000	131280000	112550000	99475000		20451000	140700000				43351000		20650000			34476000					66829000
CAST	2901600000	3870700000	5342800000	4299300000	7866800000	1530900000	2653000000	3838700000	3659400000	4702800000	7743800000	7749800000	7229900000	7363100000	12503000000	9188200000	7994800000	5989300000	6165900000	2263600000	6121800000	8240600000	8017900000	3705500000	4020700000	4657400000	2398200000	2735000000	5923900000	5510100000	11046000000	7576400000	2424200000	2057900000	6771400000	2054000000	4144000000	2254800000	4952400000	4665600000	4136400000	4670700000	6894900000	7181500000	2810100000	4105300000	3175500000	4282900000	6701200000
CAT	606250000	1208600000	1296600000	1394200000	2450700000	207980000	1122300000	1270300000	903560000	1280600000	1556100000	1330200000	1240900000	2243900000	1964000000	2929700000	1303900000	615470000	1087800000	561000000	1753200000	2065000000	2602600000	850610000	926260000	1471600000	899230000	844040000	1874700000	1414700000	4149800000	2214400000	1112500000	997690000	1484600000	430350000	820710000	612700000	1642600000	1203100000	1039200000	788670000	1425700000	1656600000	825010000	820150000	623410000	1283300000	1601000000
CAV1	804470000	1266900000	1202500000	1081000000	1617600000	183930000	536330000	702910000	565760000	710470000	1094200000	1964600000	1357600000	1323900000	2231700000	867230000	899110000	502330000	295780000	296410000	544910000	449880000	728350000	218470000			99945000	30150000	500570000	679140000	890250000		255780000	200590000	756630000	736070000	1544900000	390710000	1630700000	1678900000	1578300000	1984100000	1720700000	1071900000	740160000	605840000	210020000	345670000
CBFB	124880000	175330000	176950000	238410000	728520000		41797000	81009000	238460000	268910000	413600000	632760000	268770000	282550000	316500000	384560000	185080000	176700000	44963000	27129000		216240000	137070000	61277000		215640000	15531000	16675000	127660000	239600000	193800000	65044000	50528000	56848000	155000000		106450000	64912000	170440000	99399000	105930000	242580000	352970000	355560000	96911000	283020000	73263000
CBR1	3574900000	4179700000	4762200000	4463100000	7725300000	1931300000	3109000000	3650800000	3082600000	2927900000	5866900000	3975700000	4401600000	5228200000	10201000000	8613800000	7004600000	3000500000	4010800000	2302700000	4451100000	6586900000	6775300000	3896700000	4075900000	5175800000	2058700000	2509800000	4613600000	5518800000	7821500000	5683100000	2630400000	1614500000	5696000000	1953300000	4224800000	2245800000	6002800000	4146400000	3447500000	4173600000	6114000000	6375800000	2564100000	2787400000	1851300000	3689500000	4721400000
CBR3		325160000		347330000				467060000									320040000	508500000		250510000	628900000		675070000				456200000	415220000	591000000	933850000				264540000	646530000			239060000	484000000		307210000	318000000	569690000	543110000				16974000
CBS	569530000	804950000	798300000	876560000	1888400000	336620000	719260000	857120000	1054100000	1286800000	2270700000	1633200000	1811500000	1541200000	2342000000	1709200000	1065600000	1191900000	845110000	546490000	1580000000	1707600000	2312700000	718660000	511620000	526670000	502250000	436720000	1239300000	1200900000	1841900000	1726400000	728330000	634820000	654990000	745850000	1088700000	729470000	1911800000	994640000	1238800000	1263000000	2289500000	1951600000	599530000	731180000	717520000	1193900000	814040000
CBX1	138810000	237750000	273460000	293270000	120210000	55696000		176650000	146690000	118980000	203010000	254620000	152030000	56835000	303480000	241330000	421150000		49563000	54281000	256820000	141140000	326530000	119920000		449870000	75989000	90500000	121410000	259290000	154200000	99887000	89827000	92339000		61601000	119700000	97283000	146360000	140990000	101740000	151130000	376830000	470620000	154820000	90861000	122080000	174600000	146600000
CBX3	1793500000	4458400000	4804700000	4313900000	4756400000	1130000000	2453300000	2172400000	2167800000	3024500000	2650200000	3774500000	3964600000	2848600000	7239000000	5734900000	4314000000	2068700000	2689700000	1236900000	3853600000	4767500000	4269600000	2201800000	1839900000	3392500000	1285100000	1224600000	2249100000	4585500000	4609600000	3831200000	1700500000	1510900000	2925600000	2614200000	2870600000	1053100000	3824300000	3305600000	2928700000	2447800000	4004800000	4160500000	2440400000	2040400000	1927300000	3110700000	3536200000
CBX5	1671000000	2996200000	3176000000	2813700000	3767700000	467750000	646790000	1068300000	2228300000	2554100000	3643700000	4281900000	2915500000	1997800000	4042400000	2524600000	945110000	1481200000	2809400000	1614500000	3174400000	4473100000	3847800000	2176400000	233280000	1493300000	1681800000	1629700000	2855300000	4096000000	3106500000	2373600000	1067100000	1031600000	1784700000	781700000	1024000000	799450000	2465500000	1115200000	1345600000	1675500000	3207500000	3420200000	798190000	1170200000	599380000	1971800000	1968000000
CBX8				18126000	64700000							49035000		88926000			97267000					31959000	59553000								141060000	88645000	36726000	45804000			26996000	18804000	47098000			33860000	19742000	35247000	12832000		10973000	63714000	93210000
CC2D1A	45718000	61966000	42033000	76804000	109130000				22812000		49451000	88857000	29132000	44889000	191830000	126330000	154150000	115460000	70404000	37459000	96954000	109410000	164210000	133260000	34379000		47531000	80863000	154200000	234340000	97864000	169550000	80904000	41125000	179630000		66812000	16549000	56583000	103270000	62298000	62332000	68456000	83441000		29091000	37987000	64897000	83059000
CC2D1B				34394000	169290000						92967000	30258000	65250000		111460000								1876500000						42914000	80426000	93092000															18596000	20694000
CCAR1	788250000	444450000	517940000	779400000	1466600000	275100000	694630000	512690000	352770000	363720000	1677800000	1134900000	1046500000	1094300000	1600700000	1415300000	1016300000	543520000	769210000	288900000	780710000	911400000	499800000	301740000	244750000	604730000	218220000	355800000	1133100000	951240000	785090000	1130800000	346280000	213840000	826640000	155870000	713510000	515280000	1199900000	324830000	560860000	532620000	734360000	1462400000	406540000	438080000	218320000	645610000	568380000
CCAR2	687690000	921870000	1009000000	1108500000	2535200000	413340000	792700000	1171800000	997220000	1139500000	1868400000	1876800000	1818000000	1801600000	2854200000	3593600000	1779200000	1129000000	1839400000	713990000	1748700000	2617000000	2025600000	1245600000	1611600000	1794000000	866090000	927200000	1462000000	1935900000	2933000000	2703100000	1275200000	1123500000	1910300000	749590000	276860000	669620000	2769700000	1085400000	1314700000	1040600000	2449400000	2346600000	880240000	841230000	631030000	1304300000	1560300000
CCBL1			40904000	59539000	218460000						183780000		74998000	109340000	165740000	112070000	46372000		230710000	189900000	321780000	295700000	123760000	290340000	292080000		60368000	160780000	389990000	352650000	314110000	694960000	193510000	216020000	370470000			59061000	164890000	128110000	87483000	21524000	119270000	111350000	22646000	37264000	26648000	324210000	363020000
CCBL2	87155000	162900000	129500000	172020000	230000000	15905000	75850000		51429000	66486000		250860000	227680000	227560000		134520000	125480000		22100000		153060000	173030000	181330000	102130000	57176000	74304000		48184000	175060000	91219000	293390000	265680000	99305000	69664000	158180000		138960000	20467000	228140000	68081000	113860000	99265000	433190000	132520000	47217000	74193000	59572000	121720000	139990000
CCDC101					90708000						62580000	39270000		43765000	55220000	52452000		34968000									21895000										60541000						52891000	57716000	14176000	19246000
CCDC12		53776000	134000000	72752000	250150000			59850000	26087000	86559000	160610000	52795000	132340000	78018000	97237000	63346000	47253000	164970000	117010000	26443000	133160000	248730000		132010000	95091000	157930000			126280000	126300000	244860000		124360000	104750000	278410000				40958000							28456000	50049000		159140000
CCDC124	749390000	1629500000	1905600000	2541100000	2324900000	436020000	782180000	1020100000	880990000	1532400000	1809500000	1695400000	1994000000	2378700000	4017900000	2269800000	2494300000	1107500000	1003000000	366670000	1174200000	1578200000	1604800000	303630000	700860000	1703200000	619470000	658210000	1406600000	1738300000	1841200000	1474000000	607730000	519000000	969430000	765740000	1000300000	477460000	2622200000	1059500000	1348400000	913200000	2313300000	2283300000	953410000	730060000	303950000	861210000	1256300000
CCDC127	11860000	47217000					78073000	66600000		65082000	106670000			10578000		38422000	38730000		113620000		43971000	133720000	136560000	44972000	52921000	69534000	15686000	68714000	225920000	115660000		97084000	21147000	28830000	111940000												27060000
CCDC132	20618000	52670000	67495000	89238000	95124000		43466000		41533000		190500000		164420000	111780000	111270000	128070000	32782000	21748000	21708000		55927000	49724000	54717000			37933000	30812000	55805000	179030000	1639100000	689780000	131030000	36011000	41036000	135010000		36704000		101370000	73097000	44033000		479290000	141190000	68344000	38760000	28683000		36099000
CCDC134				60952000	108330000									230180000	528610000				34392000	34491000	63130000		151030000					30141000	19278000		120330000		41948000		105100000	14805000				74812000		46777000	98773000	49758000	50462000	107530000	29846000	54819000
CCDC137					69429000						141290000				205760000			18525000														15974000			26906000								23401000	26892000		14740000
CCDC22			53827000	33516000	81420000		34281000			15002000	40115000				116620000	132950000	29210000			22938000		41370000		25700000			26383000	32169000		96469000	253810000	100740000			68898000		111880000						76876000		46448000	23719000	59977000		18776000
CCDC25	128510000	179750000	243470000	227090000	451640000		89691000	177130000	234510000	239870000	259970000	288120000	140500000	341010000	207360000	51323000	193400000	86078000	131300000	242060000	449330000	264230000	272530000		33805000		163070000	181370000	298850000	267440000	415700000	319950000	137730000	148690000	241800000	85023000	199120000	98298000	306190000	172400000	85373000	191650000	545460000	566980000	131460000	129370000	61241000	121110000	323420000
CCDC43		151440000	130640000	195400000	279430000	84788000	47202000	101830000	112930000	182430000	371200000	334770000	413620000	327010000	236070000	127600000	261650000	231450000	184350000	68294000	115970000		33399000	175820000			126530000	129580000	317510000	383110000	179010000	241730000	77558000	146800000	358230000	71504000	227090000	25518000	382160000	53262000	149140000	161790000	171680000	157050000	127670000	167870000	131870000	175120000	104280000
CCDC47	977140000	1283500000	1426200000	1714500000	2754200000	125040000	794950000	1093100000	1289900000	1205400000	2153800000	1816300000	2313100000	1541900000	3923000000	2082900000	1163600000	678950000	882750000	425400000	672310000	1512400000	975810000	815320000	873000000	771160000	345070000	394320000	889890000	1421800000	1257800000	1017300000	485350000	421760000	886840000	358860000	979270000	674950000	1706200000	1200700000	1252500000	1026700000	1402300000	1610300000	758200000	672480000	318230000	695320000	374650000
CCDC50	157220000	236240000	346090000	294080000	236390000	94276000	353080000	337960000	145820000	217680000	260810000	245350000	265340000	198620000	262530000	138010000	192240000	59061000	60790000		34139000	91968000	97602000	182000000			24555000	25090000		101940000	112460000	86374000	53635000	36284000	46924000	57326000	50288000	110990000	447170000	142710000	178320000	88840000	358150000	252560000	177930000	190570000	18148000
CCDC51	75819000	112270000	178120000	133330000	135580000		58879000	122480000	175630000	146650000	121340000	185910000	111900000	57857000	352080000	209980000	181830000	39408000	297020000	177770000	423400000	635100000	735790000	338000000	247010000	92641000	59119000	129870000	335750000	432920000	567260000	487760000	185800000	146430000	178390000		46432000	18198000	150490000	50293000	39745000	49088000	115650000	125620000	48796000	35316000	154160000	180470000	222670000
CCDC53	19256000	59463000	42316000		70549000						28729000			54785000	120250000	173700000			15752000			19293000	92947000				28399000			116830000	162020000	15831000	61203000		114220000								34537000	33264000					15386000
CCDC55.NSRP1																			59678000	27227000		85678000	158700000	62448000		57151000				33379000	89453000				67405000											12033000			91323000
CCDC58	156010000	307950000	318200000	338730000	331980000		292100000	116700000	258130000	343970000	236880000	400410000	287750000	368710000	485210000	309630000	366300000	292200000		87661000	230430000	302720000	468240000	85330000			60986000	130900000	85275000	554750000	349620000	320730000	135930000		564990000			70328000	174540000	161650000	153180000	261300000	245330000	218330000	51734000	176750000	23807000	221530000	151350000
CCDC59			47564000	19545000	36023000						61184000				62296000	29502000	25234000				31687000	86210000	68107000		68403000	73333000	11024000	19039000	48005000	36907000	66605000				99133000						33877000	15355000
CCDC6	467610000	709250000	418100000	353950000	1060100000	29312000	151060000	152660000	126700000	446320000	628320000	1242900000	839190000	487380000	632200000	605570000	689710000	514400000	306980000	123060000	252620000	240500000	471550000	194230000	223430000	288120000	211870000	182230000	411410000	629140000	586660000	268220000	98074000	124010000	347590000	139950000	421630000	267440000	333530000	361310000	376760000	433010000	718100000	619350000	200190000	318590000	214340000	171800000	164280000
CCDC86	185900000	407930000	355640000	310380000	491940000	188060000	531690000	392670000	535740000	273150000	612470000	685110000	402960000	1085500000	1247800000	685750000	397290000	275160000	126940000	76873000	188200000	282510000	247660000			254910000	119930000	167390000	129650000	457800000	612660000	403260000	175720000	295270000	165140000	72023000	325540000	204930000	893150000	221870000	440540000	319440000	372480000	461400000	161630000	433310000	146860000	179880000	276110000
CCDC90B		90210000	87189000	102230000							227840000											133070000	65582000				36614000			53728000	64262000					69090000												29183000
CCDC93	16157000		29165000		56513000				89800000	49504000	97144000	82786000	44460000		137380000	30906000		19075000	27698000			63793000	48947000			117670000			68562000	62179000	170270000		27776000	58018000	77973000	17624000	61720000		113200000			29479000	118620000						82892000
CCDC97									29132000										22762000					53215000		55939000		37024000	67223000	78174000	98126000
CCNA2		151890000		40575000	163040000	22551000			48195000		81045000	94263000	91883000	131790000	173330000	203980000	100520000	120660000																			77318000		66733000			25253000	65655000	74029000
CCNB1	368290000	407160000	616680000	733660000	1530200000	164300000	281590000	436920000	457790000	421120000	557960000	490640000	671340000	697960000	1254900000	633050000	2395000000	266290000	223690000	590490000	438960000	317070000	246320000	89626000	247590000	345820000	164570000	159900000	315350000	396470000	569150000	585090000	242730000	95401000	280710000	184850000	629740000	1224500000	725460000	543230000	475970000	612870000	716950000	825760000	369210000	276520000	142010000	241430000	277860000
CCNB2.CCNB2V		36043000	62742000	21663000	198040000			76169000	77299000		73793000	192820000	102580000	335160000	361520000	301240000	186370000		17798000		36387000	79796000	119230000						13100000		32176000	61323000				28256000	198970000	64663000	123130000	35586000	65767000	112360000	105570000	207250000	29319000	39543000
CCNH	105640000	181340000	248680000	280310000	368930000	27857000		93600000	149920000	81839000	152480000	133870000	68013000	211810000	351080000	149930000	208660000			12899000									36763000		92318000	50840000			28368000	32933000	44116000	43905000	138600000	75192000	34263000		274520000	214760000	77110000	45229000
CCNK					97020000		51052000	57396000			77983000		76808000	127200000	250930000	82963000					51948000									141070000							97619000		97576000			58512000		75379000	51518000		13294000
CCNT1		91248000			111250000	68321000	107040000	47505000	132750000	111630000	299580000	116180000	161990000	37195000	328390000	144610000	211960000	104620000	221270000	66428000	79828000	346510000	281850000	71250000	174720000	248490000	37529000	112070000	131320000	165710000	280540000	256390000	89117000	193020000	222210000		104820000		94859000	87235000	77578000	39861000	140880000	137140000	19534000	53832000	64069000	264610000	75248000
CCS											54062000	146590000	79946000			277150000	70588000			33958000	54456000	85823000	103380000	49592000				20112000	131770000	87869000	240890000	102160000	34698000	60276000	119760000		52923000								11601000	9166200			52192000
CCT2	15913000000	22405000000	23708000000	21151000000	38628000000	8949700000	20229000000	26808000000	18648000000	26663000000	27661000000	17269000000	22699000000	31079000000	47466000000	39744000000	26954000000	17398000000	17679000000	9504400000	22487000000	24928000000	25007000000	12212000000	16952000000	19856000000	9465700000	9902100000	21321000000	23305000000	33196000000	22443000000	12387000000	10147000000	13724000000	10915000000	18390000000	14981000000	33259000000	18126000000	16387000000	19089000000	29945000000	29465000000	13721000000	13076000000	7739800000	17730000000	18220000000
CCT3	16127000000	20529000000	22114000000	22939000000	37251000000	7727400000	10015000000	19485000000	13499000000	21533000000	31936000000	25247000000	32955000000	28311000000	49528000000	36507000000	28969000000	20921000000	15224000000	7438200000	15915000000	22451000000	22752000000	10450000000	18327000000	18604000000	6804300000	8589000000	20040000000	22642000000	27063000000	23828000000	10203000000	8100100000	19548000000	9111500000	22313000000	10561000000	34096000000	20972000000	22200000000	21230000000	31431000000	30972000000	12337000000	11539000000	5792900000	12889000000	17837000000
CCT4	14336000000	15974000000	20109000000	21310000000	28275000000	7023000000	11967000000	10493000000	13818000000	21108000000	30410000000	24664000000	25025000000	28304000000	45869000000	24132000000	25415000000	18129000000	17913000000	8618400000	20604000000	21127000000	20733000000	11464000000	11160000000	10673000000	8452400000	9262500000	18534000000	19841000000	28142000000	19833000000	12739000000	7688500000	16215000000	8261300000	14198000000	12831000000	26870000000	18439000000	20285000000	19897000000	29597000000	29754000000	10708000000	10850000000	6472500000	10034000000	13981000000
CCT5	15642000000	20348000000	20133000000	24770000000	38784000000	8141700000	14293000000	15404000000	13885000000	23371000000	34369000000	30907000000	27348000000	31293000000	41757000000	30527000000	24146000000	20118000000	16755000000	7032100000	18342000000	19785000000	24362000000	9120700000	9909200000	10845000000	7634400000	8920000000	17114000000	20792000000	29079000000	21180000000	10517000000	8726300000	16523000000	11166000000	18908000000	12214000000	30245000000	20086000000	17848000000	20146000000	38963000000	34594000000	11936000000	12266000000	5572500000	11467000000	15625000000
CCT6A	11168000000	17127000000	17311000000	19175000000	27347000000	8675800000	13069000000	14235000000	12726000000	18339000000	33562000000	18134000000	18457000000	24161000000	41156000000	32692000000	19003000000	12130000000	9739900000	6449900000	15966000000	16766000000	15096000000	8149800000	12694000000	13709000000	5647600000	7517500000	15845000000	17819000000	21148000000	15515000000	9007600000	6993200000	12915000000	9289000000	21396000000	12682000000	35317000000	20915000000	20456000000	19557000000	35829000000	31467000000	9945100000	9713100000	5039200000	8775900000	11371000000
CCT7	10986000000	12160000000	14871000000	14193000000	23709000000	3848700000	12625000000	14583000000	11527000000	12771000000	18884000000	14933000000	16067000000	20033000000	30840000000	19812000000	16676000000	14206000000	11259000000	4497900000	13002000000	13973000000	14525000000	7310800000	9322800000	10064000000	5320400000	5623800000	12808000000	15980000000	18860000000	15801000000	6739000000	6056600000	13829000000	7850300000	13084000000	7809600000	21420000000	11585000000	14708000000	14726000000	26966000000	25147000000	8036400000	8374600000	3792700000	10947000000	12273000000
CCT8	16129000000	18667000000	20637000000	22331000000	31108000000	7348700000	16340000000	15565000000	14810000000	22824000000	33382000000	29118000000	27678000000	33499000000	48342000000	34677000000	27048000000	17120000000	15528000000	8931100000	20980000000	20369000000	23171000000	12000000000	15286000000	15032000000	9300700000	11022000000	21310000000	27815000000	32795000000	25454000000	13020000000	10615000000	20572000000	8942900000	15992000000	13519000000	32673000000	17072000000	18039000000	19187000000	29474000000	30478000000	15027000000	12760000000	7133300000	14874000000	17283000000
CCZ1B.CCZ1	69840000	96192000	108720000	100600000	368590000	30179000	25618000	69912000		139290000	187270000	294340000	260140000		154620000	180910000	118650000	54011000			19397000	50494000	152610000		27553000												71856000		46881000	44048000				235240000	74211000
CD109	658450000	1337800000	1284100000	1412000000	1988200000	320550000	642350000	1167900000	841300000	854830000	1345000000	1247200000	1125100000	1285000000	2077900000	2694000000	1209000000	781040000	356430000	255800000	708930000	975160000	975570000	678540000	1126600000	739420000	172590000	199790000	823410000	636370000	869100000	731650000	400120000	306930000	529010000	553490000	1048400000	725530000	1589500000	1077300000	1183800000	924850000	2127800000	1943900000	634210000	479040000	285050000	830670000	458810000
CD151	141050000			315400000	147600000			338800000		104860000	238910000	677570000	481850000	426850000				201430000	30000000	88857000	130610000	193070000	210730000	83474000		238750000	100590000	120090000	238030000				102740000					166230000	135270000	266600000	209770000	98309000	254710000	234070000		159900000	106690000	53229000	232160000
CD276	21340000	79302000	31154000	87115000	157750000	40938000	151040000	107700000	124510000	89885000	115080000	241790000	109860000	80475000	258550000		152030000	131630000		29650000	70616000	92936000	304340000	34555000	129110000	98464000		85767000		122340000		112060000	60856000	83082000	100660000			55343000	103910000	22153000	50939000	31572000	127860000	57128000	57430000	64056000		113020000	52924000
CD2AP	532290000	1036400000	919590000	932660000	1816700000	218580000	595590000	849750000	762500000	924750000	1704800000	1297500000	1314800000	1857700000	2572500000	2458800000	985520000	820070000	221330000	201850000	228950000	370380000	510450000	143430000	497940000	452830000	137530000	168880000	458520000	474490000	784140000	550640000	198910000	146670000	638450000	222630000	666500000	562740000	1222600000	683750000	1028200000	1081900000	1213100000	1365300000	638560000	401820000	77223000	156480000	315070000
CD2BP2	177770000	117020000	395320000	430380000	553530000	72824000	84955000	95123000	46056000	117040000	249820000	174050000	199040000	229150000	510310000	353270000	152920000	229530000	169610000	66847000	58859000	339810000	284180000		79870000	129250000	42942000	46440000	145860000	322970000	159440000	112890000			76915000			79130000	187110000	177320000	74305000	93566000	260310000	89178000	86220000	54478000	23791000	91675000	19968000
CD320	19996000											56731000																																					24579000
CD3EAP	102160000	100400000	112990000	126530000	438280000	124380000	254760000	335840000	204240000	220060000	412970000	277480000	398490000	415680000	1289800000	751180000	416660000	245580000	41353000	66309000	130600000	229140000	118760000	131410000		155530000		44737000	151650000		399060000	177420000	90445000		92210000	47715000	194010000	84951000	256060000	172870000	257560000	175730000	369660000	560250000	129430000	187080000	50065000	141210000	180100000
CD44	4196200000	5602800000	5040300000	6046400000	8346400000	2257200000	3013200000	4221100000	5345800000	3134600000	10201000000	7969800000	7061900000	5847200000	14669000000	9972700000	5829500000	3223700000	2865500000	1989400000	4722900000	4338500000	5375800000	452950000	1794500000	1386400000	2467300000	3467700000	6191400000	6843600000	5457100000	4018000000	2036500000	1901600000	4405900000	2503700000	4262700000	3144300000	7066500000	4027200000	3739200000	4881600000	6840500000	7202100000	2891200000	2724700000	1246700000	3052300000	3306600000
CD46	109660000	132030000	134420000	161910000	220280000	33401000				135910000		29585000	208010000	231760000	426530000	158760000				71846000	26202000	36943000	21180000									41619000								78273000	45194000	77353000	195910000	164150000	108820000	69857000	38768000	32435000	38564000
CD47	82683000	357020000	370020000	351730000		44549000	85769000					89550000				143090000	74343000	77458000	288620000	44946000							86138000	187290000	197640000	191430000	365310000			90763000	190920000				72015000	68366000		100320000	216730000	181940000		14414000		73955000	64608000
CD55	583760000	445690000	715300000	797320000	1470200000		539090000	628590000	552670000	728350000	1574300000	2254500000	2164300000	1509400000	2517700000	1707600000	1004200000	1591800000	240840000	470940000	1111100000	394820000	1291900000	218890000	511480000	277400000	151970000	431250000	1010600000	861290000	1082000000	1629600000	588160000	685720000	1282900000	376560000	715580000	473700000	1796000000	903790000	1057200000	1537500000	1372100000	2160000000	712620000	707210000	426670000	459890000	659700000
CD58					128020000	57435000		101910000				162860000	160300000	125490000		202800000	112300000	86160000	57236000	36968000	69403000	91898000	116180000		131030000		28892000	47659000	96638000	124870000	77996000	122320000	48174000		57287000		91916000	43912000	96774000	60738000	96744000	86105000	76085000	81443000	69201000	59981000	49836000	73832000	81412000
CD59	2714000000	3775500000	4144600000	4568200000	6469800000	1007300000	5174600000	2002700000	3836000000	6803700000	7318700000	8304400000	9342400000	4475500000	7007800000	5258400000	3496600000	3941400000	3895000000	1681800000	4163200000	6404400000	5201700000	255430000	710120000	1911300000	1673000000	1632100000	4093200000	6000500000	3814700000	2524200000	2368200000	2284200000	3695800000	221530000	2847700000	2731100000	2605500000	3978800000	4085600000	3550300000	2975400000	5108300000	2944600000	2766400000	1712000000	1643700000	2904800000
CD63																			148370000	42826000	134600000	281750000	278400000			134660000	15436000	103460000	137640000	73043000	271760000	31152000	77614000	98061000	184000000													110510000
CD81	82640000	96086000	222330000	195470000	337660000		90478000	82765000	90548000	157700000	122630000		204010000		373060000	294050000	227030000	147050000	106470000			179050000	209890000	105060000	249440000	170490000	37100000	14653000		103510000	88196000	133560000			54987000	117060000	77042000	80631000	111830000	83745000			221190000	250280000	107010000	135020000	34023000	84920000	68005000
CD9	651070000	749270000	1186600000	1265800000	1210800000	430800000	180250000	420150000	343400000	1459200000	1684000000	1351400000	1385500000	1847100000	1715400000	1153200000	765080000	244420000	701750000	259900000	845260000	926010000	1458300000	195460000	144720000		455290000	419580000	805690000	1094900000	1351100000	326630000	440660000	448470000	74784000		92254000	784500000	1481000000	1256900000	1127700000	1345700000	1550300000	1791500000	1224900000	1292900000	531800000	402640000	714390000
CD97	607790000	1214400000	1603000000	1616500000	3067200000	148630000	1033300000	1001300000	906680000	1148700000	1943300000	910000000	2228000000	940540000	2895800000	1518600000	1292700000	904780000	458170000	195510000	992380000	1083700000	1062100000	549690000	469340000	559530000	83481000	178710000	570850000	957670000	1040100000	1408500000	454930000	365990000	361180000	507200000	351400000	254370000	1138100000	1129100000	1115400000	1075800000	1310000000	1616700000	700560000	864280000	287440000	563340000	578450000
CD99	144030000	303710000	216590000	188320000	241450000	37517000		155120000	430480000	121270000	167310000	704930000	641280000	340520000	951790000	427230000	737370000	363080000	567930000	221310000	747680000	676150000	1257200000	1051700000	121140000	273680000	169910000	253760000	528360000	252710000	516990000	815340000	266480000	274700000	528640000		295990000	67960000	462540000	289380000	330900000	125480000	135060000	502750000	339060000	290720000	101300000	231740000	266600000
CD99L2																			33748000	21945000	39814000	49562000	66296000		80144000	146080000		50871000			91168000	87327000		31491000	71141000												21240000	36624000
CDA	419230000	848610000	958090000	893290000	2327700000	389730000	1251900000	505180000	413330000	745760000	1344500000	1731400000	1475300000	1306900000	3952900000	1516800000	392320000	841770000	276710000	50915000	300540000	476190000	458670000	83546000	645950000	268000000	39711000	39192000	152920000	172780000	300900000	451990000	55407000	45702000	290110000	259390000	924140000	305750000	1301900000	852240000	908590000	941070000	1640100000	1783900000	685010000	490650000	113440000	85697000	263270000
CDC123	427680000	541570000	642870000	756540000	1090400000	166530000	485540000	620510000	435140000	541400000	980870000	418080000	945920000	601290000	1241300000	859210000	581870000	341460000	115610000	53329000	199510000	179130000	233500000	184440000	637890000	583020000	118290000	138340000	285300000	184660000	286210000	265930000	140630000	76182000	163050000	132340000	374620000	262560000	761540000	620810000	536260000	488750000	969650000	974480000	300080000	374460000	51584000	218130000	187320000
CDC16	79458000	171440000	200030000	305060000	360990000		140730000	99677000		111380000	359820000	181330000	110360000	323810000	416560000	327700000	228570000	82555000	229930000	27356000	151320000	242690000	163660000		165420000	264940000	72368000	58214000	149560000	193160000	251280000	180020000	15072000		139140000	34275000	122290000	13505000	296990000	76977000	42308000	55857000	336180000	394800000	144530000	145250000	28906000	98180000	176600000
CDC20	76860000	71512000	92591000	95604000	505450000	160450000	124020000	164210000	62842000	263340000	394260000	277410000	217220000	141700000	373230000	227430000	216790000	163880000				45849000	39366000							39328000	57981000	38957000				77246000	155920000	81868000	400820000	169130000	112140000	157110000	229930000	437640000	186490000	182470000
CDC23	135280000	161530000	93235000	112750000	376490000	27507000	120050000	150300000	122190000	133230000	391620000	410850000	219320000	226990000	360830000	116850000	384710000	122610000		93909000	240320000	141800000	451480000	97324000	39225000	83114000	154470000	160740000	298660000	281110000	227860000	134540000	104940000	85155000	53593000	90874000	253230000	54689000	335270000	167260000	126600000	140280000	191980000	241890000	94978000	73285000	74402000	211120000	241420000
CDC26	24866000	37973000	47896000	92017000	53830000										172840000					35039000	87871000	105360000					23193000	47770000	191240000			142720000	32592000	49732000		30507000		31982000	115690000	39975000	48196000	57867000	69807000	79225000	25152000		33640000	75656000
CDC27	283210000	332190000	426590000	129960000	1106400000	52271000	237620000	343100000	415620000	218510000	565500000	432720000	352150000	483050000	933980000	566030000	206170000	253090000	410480000	109160000	287290000	414550000	374390000	218410000	113600000	165530000	195060000	155570000	233680000	593420000	401200000	399140000	292220000	174440000	539060000	164290000	285550000	168040000	609100000	193380000	205030000	261860000	506190000	634870000	235910000	274160000	73602000	181000000	216090000
CDC2.CDK1						1985600000	2579000000	4664900000	2971600000			4611000000	4786000000				4745900000	2498300000							1441400000		1141100000		2892900000					1027900000		2175900000		1946500000	5637500000				6109000000	5380200000				1409300000
CDC34	57452000	54621000	70146000	58955000	93076000			82369000				43234000	108230000	183440000	330760000	245760000	38596000	86371000	44215000		43848000	39297000	84505000				20587000	48821000	53609000	72340000	102100000		27123000	108550000		29368000	75076000				88304000	45016000	66852000	89515000	85522000	46132000			86097000
CDC37	1559300000	2658800000	3017700000	1575100000	4505500000	487700000	1242100000	1825100000	2062500000	2208800000	3676900000	3103600000	3155000000	3917400000	4868200000	3097300000	2141300000	2172700000	1248900000	640090000	2262100000	2195500000	2536700000	1242200000	1004200000	1277000000	624950000	828190000	1329100000	2058000000	3703900000	3335600000	862490000	724050000	1581900000	309620000	1208100000	1286400000	3460200000	2649900000	2649800000	2136900000	3401300000	2859900000	1644800000	1637200000	807020000	773840000	1321400000
CDC40	44716000	80175000	104570000	104110000	326210000		127910000		98342000	28209000	134920000	48091000	78964000	36566000	208010000	229990000	97806000		41006000	36734000	102780000	45873000	61694000	41039000	62939000		18925000	39175000	80541000		38454000	36258000			49179000				65710000	26405000	25471000	72001000	93488000	30643000	67513000				36556000
CDC42	2651200000	3745300000	4274500000	4169000000	5950500000	2992700000	3296200000	2692900000	3118800000	2921400000	5889500000	4121200000	3517900000	5866700000	5189100000	9140400000	4336100000	2098900000	1570500000	689430000	2794500000	3029800000	1847600000	938210000	1368600000	1359000000	878920000	1146300000	1980700000	2780200000	4484800000	3349200000	1325800000	1144300000	1846500000	2800200000	2078100000	2427800000	6286100000	3318300000	3485000000	2721700000	6777100000	6267200000	2604900000	2332000000	641650000	1712300000	2842900000
CDC42BPB		32634000	110740000	168320000	199640000	899670000	107230000	96445000	132010000	228990000	439240000	315550000	143340000	210300000	476280000	356360000	282320000		229760000	67746000	199430000	437960000	630710000	101400000	271030000	100750000	118800000	106000000	526030000	334750000	635420000	343950000	94125000	120390000	265020000		281950000	110300000	210480000	155640000	104700000	62610000	193390000	1445100000	118270000	192350000	74395000	133080000	344950000
CDC42EP1	51503000	81182000	91819000	93617000	131320000			48597000			82187000	111830000		50010000	146550000	83020000	40459000															56780000				20250000	53412000						93968000	115770000		15577000
CDC42EP4					43750000																						52228000			48986000	67307000				52702000		44110000												83877000
CDC45		31200000	27823000	84426000			21007000	114540000			67714000	63572000	184860000	37135000	71041000	89874000	30708000				97774000	162040000			86835000	95254000	34948000	51436000		60526000		24091000	23717000	49156000			136880000		22105000	243970000	28275000	32341000	41699000	29995000		66821000	23563000	33547000	90253000
CDC5L	754800000	1697200000	1413100000	1513300000	2756500000	334140000	1190000000	986090000	976760000	1480900000	2694400000	2166200000	1727100000	1768400000	4155300000	2744600000	2925400000	1188300000	927150000	979110000	1157200000	1386100000	1485500000	754890000	799410000	959890000	583880000	630040000	1467900000	1745500000	2469100000	2043700000	1057500000	758360000	1560200000	808970000	1401200000	707050000	2040500000	1194300000	1328800000	1236900000	2432600000	2859600000	1158400000	1295700000	656220000	818100000	1169400000
CDC73	1179900000	565490000	862490000	791980000	1909700000	242680000	489770000	710570000	744270000	890690000	939000000	1114700000	1122500000	1282600000	2289600000	1064100000	1545500000	435210000	340000000	160250000	473690000	595060000	741430000	155000000	858580000	561440000	169620000	231230000	707650000	698560000	881840000	689550000	333660000	355260000	511470000	438420000	1156400000	500420000	1176100000	624910000	781900000	839160000	1657000000	1426600000	481100000	509870000	198880000	591940000	626690000
CDCA7L			18747000	83548000			23301000								77666000					8472900	161290000	47967000	71974000		42019000		27576000	54758000	67414000	44384000	62597000	92437000			52132000													20799000	33571000
CDCA8	48138000	66190000	76940000	45363000	198700000	14310000	53483000	20636000	11204000		137790000	113290000	102110000	92965000	239930000	249370000	21624000	82499000			47347000		41246000	31371000	55072000	52439000			67516000					20221000	39289000	23192000	79392000		38118000	104860000	95872000	22237000	147190000	164080000	62683000	126980000	10935000	11128000	10748000
CDCP1	4298200000	334220000	364800000	365590000	538850000	33275000	332400000	196540000	437630000	362730000	735580000	560380000	390670000	657780000	589470000	183440000	212980000	222100000					15420000		151590000	63421000										108220000	244770000	237790000	488960000	496050000	369350000	417180000	748430000	583140000	124000000	142240000
CDH13	157500000	126990000	230320000	235730000	633880000	90206000	360350000	435360000	309730000	367400000	409440000	1007100000	285230000	371490000	311640000	686080000	220490000	203060000	92766000			49469000	27755000	32154000	82548000	107990000	37596000	24948000		77192000	270850000	31282000	65896000		44867000	137420000	238130000	171770000	379190000	506040000	353780000	385140000	445020000	508270000	186660000	156630000		83556000	55213000
CDH2	442900000	961000000	1017300000	1009000000	1618200000	233570000	615790000	683730000	550260000	1064900000	1131400000	1393400000	1462700000	1848700000	2804400000	1575300000	1267000000	833400000			97666000	237710000	99666000		41626000	510690000	65655000	39544000	204400000	199630000	475860000	222530000	18399000	15297000	241620000	760650000	692720000	752550000	2043700000	1140800000	1348600000	1077400000	1550300000	1476500000	655820000	787420000	537590000	105930000	176060000
CDK11B.CDK11A	423950000	813340000	548350000		690230000	219490000	296310000	392500000	475090000	349620000	832550000	794220000	741090000	411650000	1047100000	960600000	545220000	313940000	599980000	179570000	667000000		930180000	395920000	449830000	362170000	273420000	399550000	920610000	778520000	877620000		280880000	277510000	447810000	210200000	286680000	219330000	945260000	412360000	516580000	271170000	622460000	754950000	319330000	334880000	229430000	285550000	448140000
CDK12		32395000	16290000	30256000	196300000										128530000		58018000						36214000	16326000			12351000			74065000	70293000	88392000		20881000					77199000		48751000		37530000	54532000	72928000			20323000
CDK13			32552000	66021000	45458000		21093000	28336000	23533000	32469000	71146000			23933000	124670000	103270000											6166900		63354000	6086200		7517500	3213100				44236000	46218000		16116000	44797000			82349000	12183000				52670000
CDK1.CDC2	2267800000	4861100000	4429900000	3822500000	8520400000					3537900000	5334900000			6637100000	8530900000	6842900000			1961100000	1184300000	2703900000	3822100000	3277000000	794010000		1398600000		1671200000		3018200000	5028000000	4566900000	1525000000		2422800000		4023600000			3513200000	3855700000	3603100000			2723000000	2564900000	1342400000		2396800000
CDK2	763010000	1098000000	1125700000	1099900000	2101700000	214170000	820660000	1006200000	831020000	1030000000	1688900000	900830000	1231200000	1571600000	2907900000	1928100000	919670000	616470000	663380000	186540000	671120000	855100000	766990000	318510000	456640000	548360000	220960000	329900000	631120000	804400000	1333000000	760420000	580020000	243620000	981850000	455170000	1165600000	428740000	2026600000	981180000	1071000000	893060000	1488600000	1864500000	514390000	711570000	264840000	514920000	601580000
CDK2AP1.CDK2AP2		614700000	270710000		216910000		200990000		56059000			63491000	92329000	98846000				107880000	98843000	23713000	80073000	64341000	145970000				30677000	46028000	158910000											102950000	50261000	145090000	235890000					113970000
CDK4	752750000	885790000	704160000	801740000	901830000	410940000	729190000	806380000	637330000	1519900000	1263000000	1529100000	1591300000	1335000000	2372400000	936950000	630250000	371830000	633580000	206840000	611870000	772340000	816500000	147980000	312230000		298800000	400340000	523640000	667370000	843180000	1044500000	280970000	334750000	476060000	285430000	445190000	461000000	1596500000	337810000	896910000	997090000	1652100000	1696200000	583280000	467000000	138780000	358010000	383370000
CDK5	130210000	224420000	181130000	216500000	319200000	23103000	270680000	151290000	134050000	121670000	283770000	256460000	272610000	528230000	598560000	303190000	430200000	177800000	264500000	162960000	311220000	290240000	430770000		192430000		162060000	147420000	185880000	348040000	381940000	460900000	112880000	65427000	380320000	164850000	217030000	93868000	395790000	199370000	195720000	205870000	275180000	330140000	153080000	180590000	194310000	208990000	305030000
CDK5RAP1								12538000			81366000	38583000	74187000						63727000		28530000		116400000		52535000					34880000	72363000	172060000		18306000	24111000					16856000		22303000		85563000				18555000
CDK5RAP3	95484000	76241000	150220000	341220000	385040000	37181000	244310000	123800000	265640000	103530000	320480000	210490000	232200000	287700000	558360000	471530000	169850000	141840000	81309000	81411000	251330000	177270000	372810000	114310000	88912000	186410000	55508000	44907000	479150000	80811000	202760000	333370000	41285000	47408000	153260000	64491000	252620000	125830000	407470000	455780000	277280000	319760000	539660000	414580000	79232000	88921000	73962000	120370000	274660000
CDK6	448930000	483450000	569880000	560650000	964070000	351130000	231530000	420650000	630220000	280840000	1154600000	855090000	799040000	1011100000	2003700000	871160000	1081400000	102860000	70792000		26412000	27686000			167860000		18502000	49535000			80230000		37837000			301570000	687960000	366150000	1251300000	729480000	709110000	622790000	1358500000	1185400000	470430000	355030000	13056000	46593000
CDK7	14970000	14265000	52486000	47594000	195470000	62425000					101680000	69185000		39333000	277500000	125820000	161860000														168700000				28139000	49776000	104940000	49611000	48215000	69849000	109120000	85947000	221530000	311440000	18831000	56338000	9795900		72574000
CDK9	59439000			96341000	263780000	31062000	104790000		161100000	32933000	137070000	140000000	180860000	229030000	323460000	92872000	64719000	80256000		17493000	160280000	68282000	101350000				21528000	87802000			181690000	254680000	20573000	77035000	130770000	51831000	137990000		192040000	98931000			87537000	105080000	84841000	20709000	41202000	51966000	106680000
CDKN2A	2071000000	2828700000	3149200000	3068600000	5551800000	29514000	3254300000	1890300000	2273400000	3036900000	3129300000	3262400000	3056200000	4295300000	7952300000	4805600000	3206700000	620740000	1657800000	714780000	1798700000	1782800000	2036600000	87695000			92694000	548210000	1456300000	1806800000	2941500000	2151400000	1189500000	881480000	1591200000	1896500000	2907000000	1433100000	4588700000	1803400000	2001700000	1886400000	3865200000	3362600000	2132900000	1942300000	575770000	1113900000	1186500000
CDKN2AIP	132500000	158120000	216140000	260240000	329010000	84230000	188060000	175210000	222550000	52085000	593520000	601610000	339880000	438900000	468490000	475840000	348110000	245740000	101880000	156050000	348600000	419820000	354320000	250820000	349670000	412310000	108050000	140040000	249760000	314540000	408460000	379600000	88249000	50163000	198090000	75686000	79662000	120970000	124640000	132750000	123670000	119990000	144180000	251390000	201230000	158460000	45990000	226920000	248090000
CDKN2C		115030000	175760000	108480000	252660000			80757000	15604000		117220000	265560000	188530000	97385000	328620000			94076000										67554000			187660000	93223000							215340000	63350000	126790000	153870000	160640000	137920000	64027000	88125000	40122000
CDV3	609800000	897870000	817220000	1025700000	1941100000	639590000	990600000	678150000	600800000	876510000	1357200000	1438600000	1096600000	1388300000	3369600000	1713900000	1852700000	1272300000	690310000	178950000	762480000	914780000	680850000	823270000		237360000	195910000	247860000	451000000	827520000	908600000	327180000	318690000	165420000	699130000	371090000	1183600000	552710000	1343000000	1160300000	1184400000	1014200000	1366500000	1528900000	619140000	701900000	242540000	346820000	702200000
CDYL		29574000	107860000	108720000	99521000		30861000				68515000	128350000		29306000	86723000	121690000					40856000		90995000								117280000	67326000	10311000				37663000								38938000	46124000	7791000	14368000	44596000
CEBPB	15731000		33540000	25275000	42858000		32654000		27825000	34435000	37687000	59944000	43259000	57462000	74557000		82217000		22919000	45275000	21822000	154680000	189490000	100380000	34500000	139640000		98659000	191560000	144720000	312650000	159890000	53857000		174780000		61965000		71506000				39416000	41742000
CEBPZ	355170000	866790000	726630000	453670000	1506300000	47408000	404160000	351840000	406930000	358470000	707410000	612230000	533990000	908170000	1633300000	1022800000	321880000	159470000	179590000	149750000	324310000	652790000	417670000		111490000	549130000	120910000	146940000	563900000	467810000	629610000	663840000	226790000	268990000	630070000	104470000	488450000	138430000	574450000	620580000	676280000	488910000	734150000	679230000	323490000	306910000	142830000	262470000	504030000
CECR5			128480000	70663000	690790000	309160000	300890000	174060000	111020000	304990000	548980000	59598000	247170000	325140000	884730000	1559300000	492860000	407940000	405150000	224970000	514960000	883240000	827680000	426440000	342670000	591650000	276650000	188230000	602450000	530330000	847370000	674150000	355710000	197460000	482690000	458690000	60500000	137660000	440680000	225520000	251320000	277960000	645860000	409730000	173630000	232790000	238830000	627360000	772020000
CELF1	898760000	1102000000	1296900000	1413500000	1543600000	151620000	682650000	597010000	404220000	534920000	2063600000	1405200000	1631200000	1898800000	3219600000	1875900000	476100000	1230500000	660630000	242260000	1076000000	786860000	1184500000	172900000	565390000	487650000	140760000	340750000	983660000	1119600000	1059200000	1092000000	221390000	189430000	624770000	702440000	1004300000	770560000	1809100000	1270300000	1159400000	831760000	1558100000	1815500000	797300000	688260000	285930000	400910000	595290000
CENPF	11774000	113320000	56778000	60148000	89969000			105480000	27341000	68082000	118220000	126110000	1264200000	169950000	733760000	241580000	135670000	65319000		66890000		11352000	113800000		71095000		21344000		73612000	125910000	110600000	222830000	89043000				56700000		54637000	42083000	44997000	275970000	93660000	54928000	16654000	78053000		73278000	32363000
CENPH					137080000			74893000	54435000		145060000	90793000	92688000	73060000	210130000	128370000	49778000	25102000		57665000	160570000	125490000	191490000	123790000			50295000		201210000	147650000	300050000	125590000	124570000	98366000			103090000		87128000	67323000		95626000	140490000	54114000	45029000	51303000	16964000	63654000	131690000
CENPM	25163000	163640000	77135000	17934000	233100000	22154000	39305000	196100000	150890000	70284000	191990000	152600000	81281000	74933000	220190000	175100000	167180000	115850000		38004000	63733000	162490000	138180000	24962000	93581000	141310000	41067000	49064000	86028000	69504000	177030000	104870000	30786000		182720000	81651000	96343000		67074000	103420000	116790000	70182000	173510000	182240000	124120000	85604000		111510000	100190000
CENPV	112170000	268540000	257660000	289860000	197480000		31439000	91581000	146810000	139460000		115750000	125160000	137670000	284610000	176910000	232680000	70863000	162840000	119640000	250110000	239590000	239330000	144550000	39347000		104520000	92507000	244390000	231560000	261390000	235080000	159670000	100900000	246790000	73610000	43323000	68167000	186780000	130590000	120460000	74641000	245800000	216870000	144810000	88019000	98960000	175290000	137930000
CEP131																					44381000	48384000	191260000												35999000
CEP170	137150000	201950000	242930000	196550000	301900000		71716000	604930000		120600000	141900000	261610000	216870000	196610000	247050000	200630000	193220000	127970000			58891000	80982000						58514000		148200000	181870000	88324000	63422000		76480000	36367000		102180000	119420000	140130000	218410000	176320000	231090000	225450000	92341000	166360000	44583000		111500000
CEP55		54187000	50090000	57037000	59995000				23996000						137600000		67833000	71720000					52411000			40402000					54469000				15868000														19145000
CEPT1	44308000	93504000	91107000			61984000	170210000	36556000	62296000	34875000				238690000	338370000	364500000	230850000		45854000	27421000	63648000	85487000	101120000		79430000			26803000	57277000	50588000	255830000		76619000	50597000	148980000			73053000	64269000	113710000	106720000	93406000	66754000	78258000	110440000	43717000	27973000
CERS2	165620000	224290000	276980000	285350000	453320000	159230000	42322000	113290000		104910000	286860000	258150000	143810000	494850000	593830000	402450000		45847000	70936000	51686000	215350000	360930000	77597000					50214000	310810000	92176000	330330000	254150000	99628000	72840000	297190000	137720000	224430000	195060000	266700000	127060000	35262000	185110000	249490000	362350000	188470000	174670000	119680000	51942000	49312000
CETN2			159410000		202170000						222260000			109390000	121410000				75235000	18605000	37172000	57057000	221430000	67389000		100310000			222050000	75874000	194680000				40658000		62507000	40232000		407280000	56573000	64055000	158160000			25426000	21984000		100600000
CFAP20	147710000	458110000	256640000	269600000	165390000	61858000	220530000	326690000	255880000	253710000	286640000	164200000	149930000	161250000	550520000	283100000	216400000	48719000	124390000	116760000	166660000	187260000	172300000	40084000	169280000	200610000	74256000	98292000	238200000	240400000	282700000	89465000	106850000	67864000	67096000	156440000	301840000	134890000	1022600000	95895000	298110000	178430000	476060000	288500000	36285000	48832000	66015000	119730000	144860000
CFDP1	13844000	69977000	65155000	63729000	113570000		88261000	97418000	89272000	28163000	78686000	90013000	98179000	135320000	277640000	184820000	157980000				140150000	151850000	163420000	121960000					50187000	253260000	98126000	182660000	88120000	56878000	132060000		158260000		178050000		86272000	83118000		125670000	30354000	73692000			57703000
CFL1	65697000000	72101000000	60653000000	68249000000	96491000000	30231000000	46111000000	63612000000	40177000000	70884000000	87276000000	89265000000	95532000000	117880000000	112700000000	112650000000	77050000000	79858000000	48472000000	27183000000	52715000000	70552000000	61572000000	33520000000	64027000000	30054000000	22795000000	28938000000	49597000000	66928000000	67407000000	72533000000	34208000000	23268000000	45345000000	28530000000	77580000000	48184000000	85775000000	54992000000	62309000000	63028000000	98791000000	101640000000	51550000000	39827000000	20525000000	41312000000	46627000000
CFL2	834760000	1913700000	1563300000	1958700000	3333000000	998580000	753070000	1162600000	732900000	1649600000	2757900000	2878200000	3307900000	2332000000	3831500000	2733500000	2089300000	1127900000	615640000	355660000	1106800000	1130200000	1239600000	713350000	1333200000	785760000	410420000	583390000	1086800000	895630000	575720000	527070000	394750000	524420000	628830000	492770000	1668000000	461760000	1559400000	1921400000	1514000000	1886000000	2713200000	2032600000	537570000	650710000	263470000	941850000	627730000
CGGBP1		29638000		28241000	78075000							60914000	51589000	82555000	220330000	127240000	77757000	49237000					30281000					68213000	51175000	93084000	74668000	95297000	109330000	106900000	142050000	20662000	102050000		148100000	98356000	90331000	80119000	161870000	134870000	130810000			86019000	130770000
CHAC2			59370000	74431000	59030000			136430000	182200000		122180000	75861000			196750000		99053000											19351000	40107000	49194000	42222000	41741000		9713000	41661000		33211000	38044000	194710000	57616000	58323000	43749000	228340000	236600000	72415000		31895000	29337000	65010000
CHAF1A		59315000	51007000	41244000	208840000			54127000		59498000	139050000	174860000		113550000	275340000	28514000		23138000						53560000		35737000				21588000	137840000	167770000	15864000	14163000	24268000				88592000		24890000		86249000	84736000	55100000	70071000		23065000	25963000
CHAF1B	115680000	114490000	167420000	124080000	100230000	65994000	84253000	54689000	62179000	43410000	162810000	100350000	161610000	145750000	152890000	312740000	190190000		170150000	54345000	279720000	267610000	334420000	73904000	106860000	100000000	114580000	88160000	201470000	210850000	330630000	186130000	86222000	58550000	219320000	48829000	162240000	129850000	217110000	129550000	115640000	126190000	161400000	177610000	82117000	90188000	67216000	137930000	80706000
CHAMP1	81592000	79220000	200580000	148280000	259590000	29892000	102540000	126970000	135360000	117260000	245540000	242740000	188900000	117650000	281350000	270820000	287730000	78298000	249080000	92413000	280800000	366390000	440860000			208170000	55327000	176810000	157400000	229060000	533640000	246330000	80751000	37157000	281830000		107490000	26000000	122560000	213480000	95113000	166420000	209990000	139710000	77586000	101470000	87467000	287620000	377420000
CHCHD2.CHCHD2P9	203590000	332660000	296470000	369650000	777410000	148030000	497990000	365560000	225380000	558100000	528180000	613550000	594570000	674900000	1136900000	1060100000	698860000	552370000	369600000	73097000	331310000	375530000	473270000	159290000		310140000	61413000	72693000	91651000	291380000	665270000	654270000	232200000	245310000	506200000	205590000	356840000	160080000	629080000	376930000	398440000	413790000	373080000	257980000	245960000	231710000	204060000	386030000	389400000
CHCHD3	975240000	1863800000	1538300000	695470000	2049100000	257940000	782080000	923420000	253410000	1334500000	905600000	959860000	1114600000	2128200000	3070000000	1781100000	863010000	1287900000	1410900000	506340000	1076000000	1187300000	2714000000		610850000	354240000	653120000	558350000	1270500000	1722000000	1866700000	2662100000	1344300000	1136300000	2426500000	472380000	1683800000	883320000	1685200000	1238500000	1586300000	1616400000	1791600000	3202800000	408890000	479100000	975230000	935360000	699970000
CHCHD4	28809000	34667000	103370000	66337000	294850000	62668000	131940000	117180000	63905000	148580000	236720000	263950000	254850000	345160000	562780000	256010000	214430000	98224000	153340000	77676000	266520000	277750000	291840000	82735000	139190000		69328000	84106000	199820000	335960000	425360000	272260000	65151000	107900000	134130000				141590000			103070000		70346000	52570000	56746000	82129000	103600000	157960000
CHD1		90222000	111020000					179600000	194660000					295020000		259540000	155220000	55591000			115700000	189130000	353080000	61841000	229400000			106780000	612340000	315170000	610480000	371310000	139160000	289670000	138500000		214860000		229090000				333230000	55272000	120810000	117270000	87398000		299580000
CHD1.CHD2	116630000			130470000	544930000		66301000				375250000	174030000	155510000		655160000				89764000	140200000						227600000	85237000											164160000		97663000	146970000	215270000						117700000
CHD1L																19226000														32227000	21110000			8802300														10130000	10671000
CHD3	89272000	23242000	95074000	84221000	234540000		46728000	30290000	52869000	30489000	226320000	81754000	64828000	76839000	197880000	1273700000	66920000		85529000	43530000	222410000	361110000	337600000		118880000		81038000	153170000	385490000	349140000	488920000	387150000	121840000	147820000	416250000		87137000		59409000		49189000	20883000	87155000	121860000	20853000	38280000	52203000	174190000	509630000
CHD4	3089900000	4804900000	5233400000	5907400000	8699500000	1020900000	3121600000	5019200000	3910000000	4555300000	7763800000	5621000000	6444200000	6721900000	12786000000	6487600000	4442200000	3112400000	2793700000	1436200000	3732400000	4298900000	4939400000	2296800000	2783800000	3626000000	1444200000	1922900000	4301500000	3848000000	5634600000	4721700000	1701700000	1768700000	4049500000	2273800000	4179900000	1754500000	6945000000	4093900000	4860700000	4442700000	7098000000	7971200000	3041500000	2406500000	1235100000	2511400000	3664400000
CHD8								30274000										39908000				117770000	147100000		47208000				40521000					25027000
CHEK1					27726000						90134000	29971000	25422000	79745000	156850000	49935000		15363000	24004000				493330000									64305000												50617000	15725000
CHERP	189630000	328980000	372380000	538460000	764260000	90609000	346210000	388500000	502530000	677980000	748400000	187440000	501270000	693190000	933000000	1130800000	536130000	273950000	185640000	112700000	302070000	277620000	290760000			109710000	174730000	269380000	373460000	540700000	960700000	609180000	203750000	265080000	359900000	205760000	461720000	143010000	562960000	369110000	265540000	493450000	429000000	384240000	263650000	292620000	130700000	130020000	338440000
CHML		94000000	113530000	112430000	132830000			94138000	77886000	70564000	83962000				191410000		139280000									31367000								16093000					38610000	24762000	28122000	27216000		84063000
CHMP1A	144750000	217570000	154000000	199940000	135400000			52420000	125120000	188630000	211300000	174860000	276120000	334810000	242070000	131640000	238050000	61579000	70635000			107850000	86917000				23859000			81984000	146470000	103240000	53941000	20072000	100680000		122730000	194790000	149300000	147030000	151240000	97573000	40758000	210990000	79619000
CHMP1B	203070000	385190000	483480000	426170000	490850000			219950000		453940000	298430000			490360000	257410000	493920000		877840000	181550000		587960000	793180000	857270000	295330000			249270000	646190000	584160000	1351400000	902910000	329820000	320570000	153660000	375000000	160020000	111090000	177660000	638830000	234400000	349990000	456500000	507740000	571050000	123420000	216850000	181750000	423080000	436080000
CHMP2A	213860000	277910000	341890000	455850000			191440000		22942000	289800000	245880000	399370000	703240000	914740000	958270000	768420000	418030000	488030000			469240000	229530000	383200000	59592000			204660000	110820000	417260000	833480000	554440000	462780000	227450000	277950000	330330000	137610000	25187000	351060000	695200000	455440000	516700000	417330000	734930000	1051500000	274270000	378870000	138320000	417910000	415890000
CHMP2B	286280000	267220000	267810000	86601000	587720000		175390000	311980000	486090000	346550000	333440000	337790000	293170000	410250000	484040000	698040000	403730000	336920000	61576000	38871000	154020000	133270000	307830000	100280000		100260000	75443000	101400000	133780000	120700000	304330000	102310000	83385000	33216000	181580000	121950000	141680000	209520000	101620000	459920000	416570000	360320000	233330000	228240000	221070000	179960000	92091000	28006000	87022000
CHMP3		46832000	21247000	66402000		18185000		52678000		143980000	130340000	145750000	206710000			220950000	26189000				29833000	25053000	34690000								79190000					87108000	153780000	73350000	66377000	100430000	25046000	16958000	119380000	104980000	55177000	177780000	47296000	69693000
CHMP4A	178570000	174420000	160150000	171480000	62767000	137490000	70134000	244390000	274690000	269840000			66874000	263220000	921820000	372870000	197030000		374390000	140480000	538960000	382700000	494070000				129930000	149630000	302210000	535390000	433970000	494600000	347090000	384830000	446420000	68005000	228020000	78714000	245280000	224380000	1659300000	2221000000	333440000	376770000	109910000	75237000	170330000	329850000	396860000
CHMP4B	501200000	907480000	1221200000	1162400000	1399800000	400730000	1227000000	601150000	453570000	818200000	677140000	1297500000	1143800000	1166500000	2915300000	2406400000	1523300000	913630000	720580000	374770000	643820000	768070000	1181400000	377290000	450390000	1545000000	417520000	485550000	889830000	1502600000	1691700000	1419600000	501650000	526070000	697210000	107630000	1708900000	314800000	1461400000	897530000	1199100000	1127300000	1347500000	1522900000	634060000	1167800000	385470000	832700000	959360000
CHMP5	212340000	192970000	350680000	510150000	717950000	74652000	311100000	192750000	113150000	176180000	167370000	439890000	401650000	524650000	520170000	149690000	418590000	933250000	397280000	36042000	232680000	1275800000	206190000	46539000		103060000	143030000	175590000	246350000	219990000	185810000	221410000	184790000	142670000	495470000	97277000		69007000	948280000	398250000	341390000	396550000	734210000	1008100000	91997000	74211000	37527000	213440000	306620000
CHMP7					194300000	32674000	68356000	118550000	91951000	52880000	127750000	51527000		86936000	177040000	288780000	61641000	47308000	18874000		60417000	34167000	52571000	33885000	89365000		13774000	26660000	43101000	81691000	178140000	69160000	10170000		72025000	27809000	78835000	45604000	186790000	139540000	112190000	97805000	145710000	156050000	66909000		37303000	34372000	70136000
CHORDC1	2293700000	4097900000	4152100000	3521300000	6320200000	705770000	1773000000	3761400000	3299200000	3901900000	5245700000	3606800000	3168800000	3647000000	7178500000	4929200000	3083100000	2088500000	2799200000	1166500000	2792500000	3317400000	3851800000	1327500000	724440000	2606800000	705380000	989710000	2086300000	2665200000	3445400000	2631900000	996290000	884660000	2655800000	889600000	1800300000	1714300000	4199100000	3087900000	2530500000	2313800000	5389100000	5512400000	1845200000	1694300000	828960000	1320300000	1985800000
CHP1	97317000	74010000	169930000	31542000	235300000	47786000	285550000	88811000	68715000	190350000	318350000	1202900000	268520000	325360000	450380000	278880000	453820000	57579000	31374000	20237000	132810000	153750000	55610000	16668000	42059000		60038000	30090000	131010000	140610000		203760000	35683000	14344000	51217000	47502000	228780000	72998000	61255000	90947000	97918000	85474000	358160000	361910000	127160000	105780000	48167000	58469000	116460000
CHRAC1	127860000	91848000	91946000	107710000	53338000	142990000			48029000		175130000			172600000	218370000		145230000	106750000				20299000	142830000		73521000		57692000	89267000	182380000	209510000	116110000	25986000	125850000	104780000	278660000		228930000			69488000	94855000	85338000	179420000	171860000	91278000	93809000	28693000	11398000	145860000
CHTOP	253550000	542510000	520320000	435330000	288650000	248460000	126210000	357480000	108250000	105130000	921780000	1129500000	1003700000	539270000	479480000	840420000	498340000	516650000	246620000	111240000	347600000	406920000	494030000	249180000	623500000	562390000	143190000	185180000	208590000	424520000	482140000	223000000	113850000	146660000	189720000	56238000	261880000	90529000	1028600000	382210000	418930000	476410000	523550000	661010000	322680000	242650000	66392000	221250000	290480000
CHUK					23746000							65506000		156730000				137800000				119840000							27322000						22739000				18518000				35445000	33056000
CIAO1	322300000	447670000	485350000	525620000	504990000	11310000	421450000	255120000	455950000	465520000	950600000	782600000	779780000	310840000	638690000	768570000	251190000	262640000	240030000	111080000	290010000	421360000	412170000	219970000	292350000	323320000	89300000	211490000	405440000	274430000	459540000	764540000	120120000	153200000	308490000	95032000	341990000	52149000	525860000	250860000	259340000	311760000	654320000	721870000	215160000	272860000	197390000	169850000	306690000
CIAPIN1	595050000	854950000	777770000	870310000	2340500000	533650000	789060000	889100000	1004400000	856930000	1165300000	1218000000	1516200000	1686000000	3007100000	1828000000	1208700000	523460000	525680000	372000000	389710000	748150000	846820000	450710000	247400000	642160000	346940000	384000000	821210000	970470000	1615300000	925800000	370330000	316630000	1006200000	180950000	1156300000	321150000	2052200000	770080000	713620000	873070000	1762800000	1697000000	689660000	656630000	278950000	597390000	828250000
CIRBP	129310000	243550000	242550000	207260000	286270000	169180000	185250000	161050000	110890000	124970000	490170000	363320000	434720000	199260000	552840000	866200000	477040000	193440000	309600000	200590000	490490000	700190000	641760000	434900000	327110000	248000000	177070000	124110000	363020000	424950000	674730000	431770000	298560000	180960000	283050000	170830000	58444000	59670000	421450000	244360000	339020000	195630000	427730000	480480000	243720000	199050000	263350000	300480000	467030000
CIRH1A	318230000	371040000	561880000	465790000	1272600000	118890000	318520000	528250000	291240000	380300000	599230000	586070000	415640000	843860000	768470000	1051100000	434890000	220090000	291590000	260460000	306470000	596680000	641430000	90895000	123920000	79326000	137310000	209230000	264470000	165420000	505370000	592490000	254230000	328350000	351090000	245720000	312780000	235420000	680480000	623700000	410570000	827760000	698120000	818420000	351280000	513720000	126720000	195870000	236540000
CISD1	594440000	617280000	691870000	942550000	1166900000	59495000	574540000	60994000	459570000	744440000	1305200000	874130000	1332400000	1399700000	1396700000	1048600000	658760000	229950000	1490400000	558980000	1279900000	1606200000	1778100000	600470000	647760000	179800000	244350000	554700000	979300000	1744300000	1709000000	1004400000	660040000	576290000	1623300000	194940000	942950000	232420000	973590000	582380000	536860000	547200000	1048000000	1000700000	314930000	483270000	364760000	564620000	804640000
CISD2	233250000	274330000	311570000	358390000	218550000	163750000	376350000	257230000	514680000	472960000	342410000	393940000	361670000	247450000	534060000	397180000	273480000	431100000	318160000	150560000	421080000	400940000	531480000	246590000	192520000	187360000	111030000	52881000	168580000	637080000	512270000	298240000	108240000	202040000	310840000		554200000	141570000	420690000	83218000	84305000	86975000	320380000	350820000	211450000	163580000	93347000	121820000	133660000
CIT							20925000				124750000			72026000								20420000	76713000	17275000	31471000	36551000		34527000	36503000	81476000	113350000		26653000						44538000				18718000	37407000					69695000
CKAP2					84280000								31594000	15842000	116410000	30939000							109170000									103780000										51800000
CKAP4	4538400000	5348700000	6869100000	6386900000	8385100000	2469600000	3637000000	4367700000	5025800000	6264900000	10475000000	7710500000	8727700000	7715500000	12698000000	10665000000	6614800000	4841800000	4595200000	2276800000	4211900000	6754400000	5904900000	3313300000	3882400000	4469800000	1993800000	2426200000	5860600000	6531400000	7148800000	5931100000	3085800000	2964300000	5316600000	2494900000	3146700000	3318300000	7017200000	4805400000	4465100000	4079200000	7102700000	7816800000	3644000000	3897600000	2141200000	2637900000	3087700000
CKAP5	1626100000	2661800000	2788200000	2538800000	4531500000	452180000	1418300000	1677800000	2187700000	2552600000	3336100000	3017300000	2837900000	2764500000	5614000000	4428800000	2357800000	1577300000	1165100000	496010000	1243800000	1990300000	1946600000	838330000	860640000	1116800000	536270000	859810000	1411900000	1849100000	2793600000	2373100000	1013300000	857010000	1578400000	832960000	1667800000	1431300000	3957000000	2296800000	2022800000	2049400000	3206200000	3693600000	1630400000	1630400000	465140000	1262400000	1265200000
CKB	12144000000	13449000000	14431000000	11733000000	26286000000	5193300000	10433000000	7755500000	9574200000	16287000000	25542000000	20062000000	20729000000	15721000000	34116000000	22868000000	18772000000	11122000000	18272000000	9580700000	18690000000	26531000000	22170000000	16072000000	13325000000	12592000000	7299700000	7191900000	15237000000	19953000000	23829000000	20781000000	10869000000	7629600000	15985000000	7624800000	11234000000	7220600000	25113000000	13956000000	14494000000	14669000000	24731000000	24244000000	8797200000	8327800000	6630600000	13504000000	14059000000
CKS1B	972010000	758180000	991220000	1153300000	1730300000	140100000	527530000	600010000	992910000	568940000	1630900000	630150000	767290000	836490000	1259400000	470510000	136310000		492070000	90407000	349170000	577240000	464510000	377380000	765420000	586800000	19490000	60570000	332700000	41507000	527610000	409040000	184440000	160890000	428800000	541920000	787980000	658510000	1904100000	893930000	418120000	439670000	1458100000	1994200000	313350000	484210000	155390000	114310000	215170000
CKS2	714290000	1227500000	1143800000	1136400000	2067400000	181640000	826740000	1016300000	587860000	650620000	1741900000	646490000	459650000	1084700000	1831800000	910120000	77683000		143230000	109630000	329310000	345630000	324140000	44284000	125740000	285900000	69326000	61336000	176670000	184720000	322540000	178240000	116700000	52086000	262150000	457260000	1362400000	779490000	2095200000	1127000000	982980000	648470000	1349700000	2010700000	394650000	227610000	60598000		105440000
CLASP1	312250000	562460000	128080000	357290000	912760000	185890000	119930000	433110000	412350000	425160000	683200000	598420000	691410000	819620000	710960000	1083400000	418850000	466680000	5716900	16185000	201540000	287570000	338380000	195860000	149820000	197480000	98890000	120240000	228900000	507670000	556510000	536090000	234960000	141150000	238340000	131860000	411830000	338150000	539960000	400260000	469130000	523310000	698840000	648680000	303020000	335810000	118990000	244620000	395490000
CLASP2	62085000	85904000	341330000	1021700000	240990000	22838000	316430000	304000000	155070000	216410000	1226400000	244290000	118390000	201250000	531610000	400310000	190670000	175570000	788730000	539290000	938520000	912780000	104410000		45047000	362970000	15027000	115310000	108330000		210880000	87718000	20522000	36452000	40575000		73057000	89956000	1114200000	682540000	690650000	94170000	228610000	1079400000	49318000	95327000	53746000	57032000	71857000
CLCC1		18491000	25007000	26819000	83146000			32853000			63669000		32388000		195900000	72060000	43933000														44287000			10411000					115830000				144720000	29123000					24442000
CLIC1	9869500000	12996000000	13757000000	14101000000	22371000000	5346000000	10087000000	11457000000	10144000000	12528000000	16790000000	14460000000	17510000000	14697000000	28667000000	22752000000	19385000000	11827000000	8853600000	3675400000	11408000000	11033000000	10749000000	5919700000	10251000000	9842600000	4783000000	5011600000	9669800000	11043000000	13690000000	13471000000	6717500000	5318800000	11294000000	6947400000	10410000000	6440300000	15914000000	10553000000	9000100000	9539800000	17065000000	17382000000	8208700000	8405300000	4804200000	8077900000	9435100000
CLIC4	2366900000	2779800000	3065500000	2987000000	5090000000	1393800000	2018600000	3055900000	2287700000	3519600000	4023300000	3768100000	3530200000	3942600000	10103000000	7816100000	4327100000	2343400000	1744800000	896800000	2231400000	2855200000	2618800000	1377800000	2026300000	2583600000	948050000	969370000	1813000000	2547800000	3552200000	1953700000	1305100000	1102900000	1817600000	988270000	2221200000	1639500000	4665200000	2161900000	2135800000	3171700000	3604800000	4072200000	2329800000	2447000000	749400000	1540200000	2007600000
CLINT1	759690000	1054700000	1171400000	1311600000	1416900000	419670000	490190000	458090000	548050000	861560000	1409100000	1179800000	1297700000	1062600000	1381800000	1312500000	873410000	729170000	575330000	349270000	1042300000	1350200000	1263300000	502380000	1215500000	1328100000	303700000	357500000	1107200000	1543700000	1526700000	1008200000	463260000	423930000	1394000000	184560000	919940000	718810000	1124000000	1009100000	851310000	934690000	1411900000	1964500000	600480000	708860000	434960000	656330000	710880000
CLIP1	224750000	408560000	1568400000	1586900000	549410000	102030000	227580000	4759200000	317810000	217340000	754450000	679400000	606970000	419600000	848530000	451540000	413080000	273470000	161580000	65054000	91378000	390080000	447440000	36561000	180640000	251200000	50260000	106030000	385400000	490740000	2902100000	320690000	105600000	107620000	317060000	73569000	389260000		397950000	222100000	195630000	242000000	365840000	429000000	190190000	280920000	114710000	94655000	234510000
CLK3	38985000	56866000	95852000	73831000	199660000		50869000	183050000	47335000	123520000		28222000		41194000	108750000	81750000			45545000	15029000	58092000	59410000	129560000		68907000	138350000	14035000	12991000	40528000	42695000	63774000	57225000	20518000	12741000	37568000		95196000		269580000	38429000	50978000	38752000	95228000	124620000	17348000	35956000	14729000		118900000
CLNS1A	146980000	307760000	150620000	279800000	859230000	322820000	170340000	235480000	174530000	579650000	576250000			367700000	1003500000	620050000	756810000	93949000	102710000	45186000	132920000		280710000	395650000	104940000	50752000	118530000	199570000	351600000	460190000	602230000	633080000	226660000	163680000	401930000	136060000	164560000	360320000	1194900000	357330000	391520000	318030000	740180000	801570000	351950000	89396000	204340000	262740000	409520000
CLP1	28164000	28575000	62257000	35601000	199100000		58441000	57587000		133950000	64809000		46765000	36159000	241820000	86781000	86198000	31531000	28335000			87862000						14641000	89974000	103700000	87617000	81690000	91742000	62812000	114830000		71660000	73269000	100860000	20264000	15372000	33052000	71230000	113770000	30233000	25266000		47729000	45244000
CLPB	317530000	354980000	417950000	453020000	839420000	213790000	541830000	745560000	685300000	648850000	724930000	828180000	778440000	779080000	1471100000	1318500000	896700000	365890000	353670000	169890000	564420000	552100000	704880000	395950000	291330000	357790000	150140000	221210000	548520000	597480000	766420000	928690000	262740000	238580000	306680000	170800000	237780000	280370000	1115600000	633320000	515680000	652570000	1003300000	1094400000	411210000	376660000	138680000	141920000	392110000
CLPP	150760000	214180000	159570000	208740000	862190000	41666000	165030000	205960000	146920000	140440000	144590000	135480000	157380000	214280000	748110000	651490000	406740000	252800000	251930000	113900000	343270000	455360000	321980000	302430000	289390000	206280000	71899000	114800000	408510000	737440000	985370000	495030000	178330000	174230000	435030000	170130000	185940000	71437000	382170000	228090000	141020000	189930000	358100000	609090000	191700000	368990000	475310000	286040000	263230000
CLPTM1	20291000	336300000	334480000	170920000	403390000	103330000	132140000	275250000	215510000	223680000	296790000	741150000	236740000	277750000	557390000	434350000	328670000	165320000	233730000	57957000	209080000	208800000	349250000	86775000	96500000	153070000	68364000	60850000	238880000	57548000	516110000	120590000	90189000	28433000	150910000	36774000			289840000	178600000	189530000	229770000	468430000	501060000	191110000	158570000	43693000	188520000	179220000
CLPTM1L	360380000	194270000	587960000	369660000	811030000	364120000	344640000	278360000	274740000	481800000	1056500000	696410000	934890000	751990000	1867100000	1014900000	833570000	123300000	1026100000	346540000	783720000	1157800000	1191000000	552600000	1121700000	1607600000	232390000	197370000	852600000	817870000	1127900000	1253500000	714870000	432930000	732100000	377220000	813320000	512470000	1189100000	879980000	529930000	872790000	867400000	1100200000	384180000	316280000	415740000	662330000	869600000
CLPX	318610000	653990000	666640000	500070000	1060100000	99941000	920500000	664370000	629520000	1623200000	1178800000	1042700000	887450000	619920000	1566800000	855510000	1317600000	619810000	498470000	218050000	567060000	934420000	757650000	272960000	497730000	396190000	359650000	455470000	832400000	1208000000	1398500000	957420000	369300000	432540000	824850000	157090000	382790000	341380000	1234000000	785090000	502710000	639120000	1154700000	1307600000	433330000	322370000	369340000	552410000	511200000
CLTA	1860200000	2098700000	1911000000	2453300000	3110400000	574740000	491620000	996570000	1320200000	798300000	4394900000	5261900000	4199400000	1911100000	2511300000	1543600000	1827500000	1308300000	1655900000	796050000	2275900000	2430000000	3820700000	468700000	560050000	688390000	788950000	1255100000	2575400000	2334200000	3314200000	2141200000	1272500000	1466600000	1398600000	458460000	2246200000	747730000	2595700000	1215300000	956340000	1339200000	1836100000	2303900000	739410000	810680000	963900000	2150800000	2123600000
CLTB	400700000	738790000	780520000	764010000	1276400000	195700000	407600000	281060000	348530000	983360000	1413800000	1509300000	1441500000	1095400000	1273700000	1355600000	664080000	425290000	525010000	143910000	672110000	1002200000	761450000		202860000	1024200000	69523000	187970000	513710000	733910000	874290000	1285100000	314800000	385600000	366360000	402600000	795420000	348160000	987360000	534560000	594690000	503670000	1289900000	923910000	444150000	497270000	165800000	375600000	316940000
CLTC	27427000000	35799000000	38793000000	40102000000	64964000000	17377000000	27556000000	32780000000	26965000000	33046000000	55368000000	47174000000	50200000000	50299000000	74027000000	57575000000	44847000000	28947000000	31352000000	18856000000	45219000000	52031000000	44873000000	31184000000	39653000000	41215000000	16789000000	19331000000	45003000000	41596000000	56038000000	49622000000	23767000000	17727000000	35858000000	22063000000	30454000000	24952000000	60460000000	37646000000	36213000000	37740000000	57051000000	57169000000	23946000000	21097000000	13705000000	29445000000	34581000000
CLTCL1	140260000					82108000	65683000	90959000						59758000	215090000	122010000		101230000		364130000				76821000		70482000		147580000	85209000			121780000		35677000	96087000			30801000	669490000	86350000	47401000		33859000	107510000	59043000		49722000	44698000	45778000
CLU	457450000	737420000	943320000	965880000	1178600000	313530000	721350000	641100000	517440000	584110000	1236500000	732090000	841630000	1012300000	1804800000	1387500000	1102400000	633280000	3109800000	1658900000	3121000000	3748300000	4755000000	2858600000	3203900000	1794300000	2004900000	2553100000	4477200000	6539000000	5840500000	5693500000	2743500000	1869000000	5558200000	280650000	514860000	263300000	1281800000	444010000	564450000	531940000	1273400000	1192500000	433110000	316430000	2021000000	4002800000	4131800000
CLUH	492180000	682580000	861690000	1183900000	1636100000	231440000	794010000	1045400000	1120400000	958700000	1651700000	979950000	1059700000	1339100000	2022600000	1534800000	1131600000	577020000	582250000	424710000	504080000	978640000	1453400000	419030000	269450000	570360000	362320000	501700000	676280000	1032700000	1450500000	863110000	576860000	475460000	932860000	362810000	960990000	531550000	1898100000	729720000	1072000000	1034200000	1790400000	1616800000	733170000	479100000	199790000	391950000	628850000
CMAS	82137000		17939000		73069000				10005000		126420000	139650000	202060000	129430000	79577000	252140000	182090000	65644000		13924000	55703000		192290000				11241000	27321000	117090000	83943000	88663000		52852000	37011000	40788000	24624000			133800000	47935000	27232000	38674000	78972000	66745000	26337000	48185000	16877000	56612000	82256000
CMBL	404610000	733320000	688670000	775720000	838700000	206860000	425360000	370740000	350540000	476190000	1164900000	1068000000	630510000	531890000	1277000000	975890000	1107700000	431780000	2647900000	1198200000	2544300000	4342100000	3080500000	294560000	1255200000	972310000	1505200000	2244600000	3362900000	3628400000	5019800000	3620000000	1136600000	1510300000	3156000000	469300000	756780000	610130000	706360000	438540000	448120000	476500000	606800000	477050000	515310000	305810000	1071900000	1858200000	2547000000
CMC1		61853000	93127000	56586000	53789000							81370000									27175000	39587000	89639000					66001000			304010000	40426000	56300000	32109000						24703000						9635700	18551000	104590000	29487000
CMC2		53657000					68629000	51000000				39916000	108230000	42136000		62815000	56716000		27770000		88068000		53781000								175050000	80089000			73509000									29330000			28428000
CMPK1	1912900000	1643400000	2397800000	1778700000	3782800000	744120000	958380000	1780900000	1808000000	1692000000	3084800000	1918100000	2697800000	3045200000	4671800000	5189300000	2147800000	1162500000	1962600000	936120000	2449700000	2769600000	2694700000	1510900000	1768800000	2150100000	877320000	920230000	2613400000	1830900000	3810500000	2585000000	1476500000	870490000	1526400000	1138600000	1917900000	941170000	2726200000	1970300000	1653100000	1839100000	3357000000	3501100000	1173500000	1150200000	725820000	1570900000	2120500000
CMSS1	152020000	129800000	110310000	103090000	508410000	32925000	42627000		175920000	137370000	327600000	310360000	160280000	269420000	502350000	120290000	33383000	42250000	99739000	64675000	155620000	132480000	248500000				29738000	95283000	314620000			602820000		48351000	182170000	58080000	140190000	173330000	423130000	241670000	256610000	241490000	222010000	330140000	94924000	133290000	52724000	143240000	258920000
CMTR1	31726000	86595000	90883000	106500000	258350000		152120000	84798000	98954000	93659000	73204000	141040000	181960000	179070000	127920000	127370000	153490000	46949000	82963000	17959000	114080000	76453000	85456000				26992000	43562000	81379000	229300000	164180000	299310000	12944000	28708000	107140000		46651000	51004000	140620000	79160000	107150000	73735000	140490000	178940000	40260000	62785000	26164000	58006000	39187000
CNBP	296680000	1135300000	948220000	758810000	1422900000	747760000		347100000	534810000	672920000	701970000	1171500000	508930000	1538800000	1692200000	581060000	595460000	1324400000	318090000	61372000	199400000	503040000	859310000	32817000	35640000	64982000	217850000	216630000	387110000	623980000	681000000	372690000	334200000	299400000	508150000	325820000	582330000	461080000	1826600000	643980000	923480000	870050000	1756600000	1994300000	912910000	758180000	340720000	529360000	283550000
CNDP2	711580000	1124800000	959180000	1333000000	2789000000	526970000	1013100000	1115600000	634820000	513850000	1900900000	688300000	1370400000	1469500000	2545300000	3448800000	1894400000	660210000	2029300000	943860000	1907100000	2022000000	1484100000	716460000	743120000	388220000	543450000	759490000	1313000000	1767700000	2937600000	2234800000	1185200000	1021900000	2108400000	627340000	723580000	881710000	2331900000	1365000000	1101700000	1218800000	2051800000	1677700000	684620000	817280000	727210000	1479600000	920130000
CNN2	2933300000	3287200000	3516600000	3739300000	5751300000	650150000	2758600000	3671900000	2954600000	3170000000	6701200000	3753700000	4646800000	3256800000	7302600000	7622900000	5204400000	2550300000	589000000	214780000	552810000	749220000	999820000	432490000	2551700000	685250000	68006000	503680000	306720000	333270000	998280000	883700000	364220000	154660000	770240000	1510400000	3790900000	928670000	4316500000	3499500000	2286800000	2038400000	4551400000	5769700000	2223500000	2958100000	155830000	471750000	429330000
CNN3	1080700000	1608400000	2514000000	2591800000	2138200000	1102600000	1764800000	2451600000	1434600000	1471600000	2633600000	1914300000	1882900000	2788800000	2588800000	2208100000	1621200000	2310800000	816220000	453960000	1351200000	1167900000	1284900000	777420000	355670000	816760000	286130000	115140000	1078700000	1368700000	1607400000	1679100000	820740000	499250000	1356500000	487070000	1119700000	1361400000	3184400000	1306900000	2248500000	2168800000	3227800000	2443400000	1548100000	895900000	500200000	696790000	901290000
CNOT1	344960000	845080000	842230000	1045000000	1717200000	189920000	795030000	758510000	531090000	576960000	1533800000	1302700000	917830000	1250400000	2624200000	1171100000	964010000	590330000	589650000	224780000	940000000	1202000000	743260000	306100000	445890000	851160000	405680000	427130000	842950000	609060000	1590400000	1521600000	533020000	472310000	871830000	268920000	587130000	321260000	1649500000	985830000	851180000	1017400000	1811000000	1462700000	582180000	642340000	294800000	733800000	776390000
CNOT10	59150000	76584000	116130000	53192000	145980000		64799000	68836000		160040000	270000000	121320000	19803000	112870000	312070000	234070000	202520000	187960000	133930000	49034000	91511000	201010000	61937000		155370000	110750000	51373000	57631000	245210000	47441000	306110000	196860000	78443000	59893000	205740000	66134000		65000000	143300000	98799000	75253000	49549000	264130000	277080000	55935000	58513000		33501000
CNOT11					57077000		15165000		20259000						129540000								34428000		46493000	61669000			21417000				11153000		62319000											71500000
CNOT2					318620000			177560000		103000000	281630000	369290000	208520000	26663000	148240000	43776000	63715000		43145000	32763000	38000000	23792000	108060000			93957000	15920000	50319000	93525000	69481000	80650000	20913000	120870000	46475000	114950000	104790000			46949000	122580000	106470000	117690000	63801000				40821000
CNOT3	56920000	124400000	145640000	213150000	184760000		54310000	114530000	84605000	139010000	180030000	250540000	264630000	278310000	153690000	72564000	392620000		30360000	27302000	84413000	58935000	95815000	49816000			31269000	30627000	223280000	148670000	233390000	93055000	34457000	63138000	116800000				151360000	48580000	139460000	76559000	256790000	167410000	108060000	70017000	59140000	93061000
CNOT7		41674000		88936000	160150000			88906000	88050000	155500000	115890000	118080000	89569000	119340000	226390000	155600000	141830000		82841000			63674000	257750000						150820000	102980000		140700000	11596000		207920000	53018000	98460000	64542000	130580000	168830000	90865000	127010000	124120000	53255000	80035000	65428000			89747000
CNP	478060000	859930000	961260000	1157200000	1525300000	185350000	414780000	576480000	541820000	998960000	1206200000	853120000	1237400000	1314100000	2127100000	1457100000	560870000	693670000	897310000	701950000	1273700000	1407400000	1083200000	216270000	357680000	853750000	684460000	752650000	1258100000	1518600000	2511100000	1462900000	447980000	611150000	723250000	296660000	690550000	715640000	953330000	776900000	508480000	765100000	1030900000	893610000	597810000	555560000	342730000	663730000	1096200000
CNPY2	940070000	744340000	1278100000	1418000000	1323800000	287960000	655530000	1284400000		927060000	1092300000	2152100000	2757500000	1644600000	2378000000	1627700000	1547900000	405160000	1279100000	844090000	1382200000	2554900000	2296300000	967030000	1497700000	1443200000	501880000	779330000	1655700000	1569900000	3194600000	1403200000	137310000	594940000	1249200000	653350000	266850000	279880000	1084200000	745060000	1896500000	1400000000	1673300000	1523300000	610460000	482150000	488070000	763280000	999550000
CNPY3	164560000	159070000	180150000	339830000	311280000		106730000	230430000	190750000	213610000	294450000	380370000	477770000	116440000	564020000	194590000	283400000	85501000	137400000	13136000	74129000	218480000	196980000	22580000	319500000	84537000	103680000	139500000	249640000		496220000	395530000	85723000	184670000	284680000		196410000	142960000	239440000	311720000	127780000	165420000	207090000	60015000	126060000	95868000	86142000	207310000	99520000
CNPY4						16180000	20613000	44022000		54881000			28448000							33245000	85532000	160990000	18702000	48669000	74405000	104890000	11304000	27603000	123810000	81483000	142430000	89803000	37928000	27302000	60569000				42174000		23061000		33322000	42641000		23069000	17789000
CNTNAP1																		36545000		8672800	27232000	19092000			33231000	31874000	11902000		30753000	42844000	21628000	24528000	13403000
COA3	148270000	377230000	212090000	140810000	176000000		104830000	42191000			147050000	349360000		140830000	67570000	401600000	297870000		346800000	101520000	436090000	190890000	511220000				52223000	133410000	208550000	248790000	151730000	110950000	84883000	76089000	238430000			120350000	311210000	149230000	83584000	107610000	293430000	329860000	95252000	34817000	77961000	366730000	310330000
COA4	38800000	83772000	83509000	100390000	80139000	45496000			53340000	92880000	185370000	90584000	79295000	69655000	216200000	137540000	41755000	113900000	48779000	25938000	118090000	110530000	142060000	51177000		162860000	20801000	25033000	62898000	274110000	148470000	97720000	32489000	29138000	54028000		87670000	29470000	43565000	83639000	65713000	98120000	139070000	133880000	42419000	59738000	19278000	28240000	33952000
COA6	48869000	223150000	299930000	85714000	278450000		79562000	130070000	106620000	177200000	150470000	212310000	138480000	149960000	201790000	296010000	167320000	188030000	158940000	55464000	137690000	220160000	220720000		185940000		50261000	48510000	211110000	91838000	234730000	154590000	81441000	68903000	155210000	56028000	126880000	41443000	174220000	103130000	80293000	73287000	74365000	193560000	81979000	86910000	102410000	89056000	120640000
COA7	116870000	193800000	235800000	261520000	279490000		177170000	225900000	190710000	170890000	495270000	325440000	275640000	128840000	214340000	356060000	260160000		107070000	53926000	200200000	224870000	199350000		148890000	245000000	31944000	48278000	70702000	111070000	400090000	253940000	171550000	174950000	157670000	130570000	123940000	88750000	205190000	142910000	188280000	974510000	221770000	118440000	103280000	211230000	65499000	36962000	113950000
COASY	264720000	505250000	437680000	542840000	1313700000	188690000	499680000	637480000	443160000	512690000	639190000	492700000	559400000	633910000	1414800000	1034500000	351400000	463700000	1116800000	483920000	779180000	1178600000	1315300000	853460000	628850000	537510000	379160000	438160000	1086700000	909620000	978140000	997840000	656960000	686610000	926720000	301050000	420310000	555460000	1242200000	571610000	599690000	371750000	954810000	795060000	319460000	314190000	319030000	871640000	819330000
COBL					23721000										248420000	83852000			68319000	54799000	162250000	263970000	304420000				64521000	48080000	142790000	97970000	358680000	235370000	74559000	38849000	161600000				91352000				64842000			18937000		118720000	132610000
COG1									15977000		9920800									6795500	14730000								16823000		21210000													19068000
COG2																											8888400		12978000	109530000	19071000	15228000		17593000	63293000
COG3						11681000	19324000				20748000									8424700	23780000	20907000		31073000	29071000	32847000	12355000	10505000	69878000	37376000		25011000	26446000		19630000								58612000	32591000				42915000
COG4								56982000	18596000			49995000	34494000		120440000			298430000			49063000		22522000							226780000	55545000	107630000	17603000	16854000					69995000	18016000			42056000	28254000			14016000	33423000	45419000
COG5		41856000	68715000	92249000							153590000	142380000	110010000	68983000	221900000	156550000	102860000					37863000	92304000	27643000				31292000		117430000	154110000	209120000			95850000		79723000		74736000			35342000	155930000	167810000	80578000	31774000		64690000	67152000
COG6															47252000						43474000						25765000	7683600	56908000	153560000		35523000	61570000		88054000												22160000		77800000
COG7	21206000	210180000	123520000	100960000	198390000		96527000	55448000	61735000	133530000	277580000	112500000	209240000	31742000	278590000	154540000	99730000		105300000	22169000	99867000	155750000	223670000	26550000		115890000	57369000	136270000	104730000	151450000	140760000	114120000	64665000	41776000		37546000	134050000	99870000	129400000	70224000	78437000	63431000	107620000	136340000	97504000	40828000	37871000	46130000	117760000
COIL		38161000	32376000	39416000	90782000		59196000	27948000				42149000		66851000	193260000	57337000	83880000	17739000			24756000	133380000	59458000	16694000			81269000	19895000	27310000	35500000	95816000	163120000	121480000	69694000	120080000		53051000					13691000	38867000	84745000	33630000	42012000	31156000	165370000	114920000
COL12A1	55136000	137760000	154590000	98948000	722510000	55129000	85847000	260460000	92299000	69727000	349930000	306100000	241800000	229410000	1094300000	1188500000	403670000	159360000		10526000	29371000	52290000	40884000		36615000	82114000	17047000	55702000	33144000	23002000	28967000	23440000	45973000	20773000	57925000	624090000	246220000	100260000	1092700000	270190000	154760000	113780000	296980000	467530000	108940000	141090000	174990000	20757000	25710000
COL14A1											152530000					56270000						16161000									103570000			23373000	167570000
COL1A1					250030000		100090000	56101000	30628000	33721000	115510000	127610000			468280000																						89464000						115530000	176490000
COL3A1		143140000	232150000	238830000	506730000		399130000	428590000	317360000	384710000	464930000	589210000	571850000	532680000			538660000		129910000	44139000			223890000	35774000		88683000											386840000	181500000	421770000	259080000	492070000	286790000		592940000	170940000	277790000			171030000
COL4A1	164540000	239310000	305760000	263720000	553500000	142140000	54973000	374050000	478450000	302090000	521200000	237630000	325990000	489280000	587210000	444650000	392430000	226750000				29581000	27447000						54059000		65006000				33058000	172180000	431460000	189240000	401760000	447720000	417880000	352280000	234180000	364780000	226630000	222900000	43327000
COL4A2	55469000	179230000	197660000	196830000	239960000	53049000	109870000	139870000	107390000	107720000	211460000	93042000		99280000	410010000	276670000	79792000	205930000		15411000			36876000					34002000			213940000	61677000	24738000	19714000					251400000	146960000	51232000	205090000	301440000	189370000	48573000	42675000
COL4A3BP	102710000	31507000	98788000	68383000	115130000			90041000	61734000		205890000	82136000	75536000	112760000	214310000	204500000	172940000	27034000	109560000	24143000	123300000	113370000	184520000		93031000	153160000	32264000	51323000	48308000	127250000	121220000	25134000		27415000	84947000		38830000	19421000	72977000		37764000	165040000		94223000	26535000		44813000		63262000
COL5A1	338350000	362330000	573980000	438680000	1011700000	199420000	351960000	655010000	487690000	469050000	3267800000	774770000	607460000	923820000	1895600000	1323900000	852920000	369540000	109470000	17051000	304400000	39322000	180280000			133180000	121510000	97783000	269720000	159550000	508330000	175040000	99415000	22920000	37325000	379050000	403520000	205190000	1180900000	603390000	456910000	770530000	1098300000	1249400000	481130000	546780000	95841000	90660000	232020000
COL7A1					158250000		21403000	86191000		34853000	57284000	57857000		127470000	227650000		26248000		99048000	34153000	90542000	116810000	108930000	117620000	29107000		57032000	30983000	128710000	161120000	311320000	216190000	50022000	56073000	113550000		52532000			40906000		10660000			37655000	51087000	64064000	41698000
COLGALT1	1080700000	2249100000	1591000000	2161500000	4940100000	582740000	1205300000	1360800000	1925500000	1598600000	3006900000	3699700000	3551500000	3286500000	4520500000	3221000000	2218800000	1417600000	3452400000	1292600000	2592100000	3169400000	4230500000	1213100000	2284200000	1101800000	934550000	1021900000	2367300000	2704700000	4314900000	3058800000	1685200000	1808300000	3530300000	834850000	2041800000	912330000	4024400000	2039100000	1738400000	1797200000	3879000000	4014600000	997750000	1143900000	911080000	1514900000	1748400000
COMMD10		63014000	65268000	71844000	49797000						101330000			102660000	220890000	57648000	44279000		33150000		21592000	18906000	42505000	25545000			13578000	16222000		57680000	164960000	148840000	83018000	70683000		15346000	45734000		47892000		19648000				23884000	50779000	42835000	75793000	27462000
COMMD2	34916000	60408000	65237000	36612000	471880000	30238000	124210000	55463000			294030000	146950000	1554000000	231280000		225690000	78109000	21800000	141430000	109650000	208920000	29677000	19620000		244110000				54954000	75048000	114910000	263000000	27765000	38266000	166840000	67403000	398470000	75156000	109580000	220220000	37395000	38724000	115730000	129090000	101630000	141570000	45120000	19692000	166700000
COMMD3.BMI1.COMMD3							60359000							117020000	184910000	278190000	175570000				109900000											162490000		40039000					232940000		92132000			333420000			87533000
COMMD3.COMMD3.BMI1				183490000	206140000			30839000										52616000	139160000					74031000	253780000	236540000	70170000	73850000	178380000	44912000	268490000					51990000	75644000	19370000		30719000		165160000	198660000		37915000	156770000		90507000	136040000
COMMD4	260410000	246960000	396900000	192110000	478380000	37976000	168970000	144890000	87155000	139660000	363300000	267320000	337560000	240890000	748670000	265770000	408010000	252160000	47172000	33881000	147470000	155240000	181480000	75454000	65764000	237590000	38276000	55895000	216600000	144560000	80257000	177160000	52718000	55428000	23368000	116930000	305900000	181230000	241270000	259880000	179600000	316990000	264910000	226660000	151480000	139810000	59834000	119650000	218010000
COMMD5					47803000						70302000	95514000				14920000					23979000	41581000	36832000									25724000							26348000				61311000		13406000
COMMD6		66581000	55907000	69628000	81931000		32386000								106230000	55198000													12374000	34439000	11420000									19350000	45306000	25277000	38324000	38606000	13618000
COMMD7	29059000	34625000	43312000	42400000	90235000						49572000	68259000	46970000	18976000	36249000	138430000	81016000	69625000					79520000	10460000				14078000	56284000		45820000	14934000		9090500	15506000			11025000	24030000	41015000	31466000	50583000	57823000	27193000
COMMD8	76280000	189400000	143080000	163420000	557450000		139710000	153380000	106390000	165200000	347990000	213120000	265700000	406390000	507710000	184240000	184520000	152020000	44023000	38814000	121770000	104120000	76726000			151650000	15177000	24930000	41968000		82889000	152660000				98906000	56066000	103340000	427160000	208680000	230670000	263640000	409170000	339410000	100610000	121620000		49883000	63581000
COMMD9	722820000	863120000	885640000	879890000	1038000000	311190000	620030000	699550000	726550000	726870000	901920000	917970000	782340000	652610000	1343200000	1107500000	488660000	851660000	583400000	160130000	479540000	503280000	630810000	209220000	429310000	697900000	231920000	241540000	507100000	358960000	718940000	641560000	335730000	332680000	509650000	391100000	695540000	333680000	1074300000	453830000	485870000	560960000	1217600000	996210000	277560000	339940000	87411000	354100000	314920000
COMT	965270000	1422300000	2010900000	1835300000	2400900000	529920000	1267900000	796280000	640400000	1539800000	1521500000	1111300000	1720700000	2109100000	2882800000	2405700000	1302400000	875250000	1545700000	484370000	1818700000	2276800000	1786400000	1056500000	1737500000	1167900000	199730000	148590000	1289600000	886260000	1793000000	1660400000	549710000	184630000	714310000	1051200000	1306700000	1003600000	1649100000	2171000000	1524200000	1881800000	2381300000	1415700000	913090000	931700000	663110000	1105900000	1468200000
COPA	5416000000	7811700000	8577700000	8079000000	14690000000	2934800000	5850500000	6360600000	6415800000	7388900000	11816000000	8569100000	9779000000	9891800000	15493000000	14087000000	9937300000	3895000000	5898800000	2490500000	7351500000	10789000000	8154100000	3770200000	5145400000	5550700000	2922700000	3249300000	6322900000	8690700000	10856000000	8865500000	4715200000	4511200000	8419200000	2260600000	7727800000	4876100000	14484000000	6691700000	8026200000	6615500000	11577000000	12355000000	4704500000	4661300000	3267600000	6024900000	6510300000
COPB1	3155900000	3692200000	3990000000	4335800000	8331500000	1049100000	2612300000	4175700000	3018400000	3212100000	5918600000	4641900000	4572800000	4358500000	8269400000	9669500000	5576300000	3120400000	3175700000	1406700000	3651400000	4957900000	4839800000	1430600000	3086900000	3774000000	1458700000	1988600000	3114100000	4012500000	5742600000	5091800000	2061400000	1117300000	3146600000	1824000000	3620500000	1505100000	7246900000	3343400000	3044700000	3355400000	6332700000	5412800000	3053600000	2503200000	1228700000	2331600000	2636200000
COPB2	2280700000	3930400000	4158500000	4313300000	6220700000	1821500000	2812400000	3902300000	3009800000	3588300000	6479200000	4944400000	4329800000	3891200000	6190700000	5815800000	3638800000	3662800000	2175300000	1157500000	4007800000	2982200000	3102800000	1170400000	1552800000	2870100000	1305300000	1657700000	2419600000	2092000000	4785300000	3560600000	1802800000	1760400000	3186500000	1181500000	2656100000	1811100000	5461400000	2873100000	3298800000	3483000000	5714700000	5178100000	2468100000	2608900000	1308500000	2209900000	2730500000
COPE	1160800000	1980500000	2072500000	1703700000	2889600000	541270000	1786400000	1588700000	1485700000	2106000000	2843900000	1861300000	2749500000	1472400000	5175000000	3450000000	2633000000	1097300000	1348200000	698240000	2425200000	2394600000	2381000000	2156100000	1558000000	1071500000	759340000	778520000	1961300000	2463800000	2912100000	2137500000	955220000	458820000	1396100000	848360000	1203300000	1026600000	2862600000	1679900000	1900300000	1461300000	3485300000	3081800000	1003000000	1275500000	657440000	538900000	1653100000
COPG1	3576700000	5043100000	5819800000	5844400000	9928900000	1674300000	4308300000	4779200000	3624700000	4849500000	7043600000	4142500000	5062600000	5772900000	13269000000	8603400000	5879200000	3237500000	3686400000	2014600000	4639400000	5242900000	5526800000	2475700000	4538300000	5150900000	1833700000	1904400000	3546800000	5519400000	7618500000	4922600000	2777600000	2364500000	3467000000	2702400000	4967200000	3386400000	7260700000	5451800000	5063900000	4347200000	9310000000	9241300000	3073100000	2507200000	1515700000	2763600000	4064100000
COPG2	84565000	129740000	152690000	183000000	289220000	17346000	165690000	72901000	118490000	219730000	346880000	153800000	217350000	162000000	422350000	287770000	439290000	109470000	131260000	53030000	131310000	272020000	227650000	87136000	246520000	121080000	37312000	94956000	243980000	289050000	275300000	121270000	58030000	52118000	187330000	78637000	257940000	50709000	219890000	212620000	283730000	285480000	506310000	571510000	81935000	211630000	41439000	165090000	211640000
COPS2	1189600000	1322200000	1487500000	1434800000	2911000000	268120000	562330000	1018700000	1373200000	1948700000	2480000000	1885300000	2367300000	2048900000	2855600000	2407200000	1396800000	1340500000	1455600000	549010000	1296600000	1358400000	2230100000	869650000	876660000	441540000	631410000	1001800000	1379700000	1556400000	2368100000	1622100000	907440000	477960000	1721200000	543390000	1172600000	462670000	1603000000	1345000000	1407800000	1772200000	1536900000	2249000000	1034200000	960840000	803190000	1007600000	916230000
COPS3	678100000	1497900000	1795300000	1454900000	2048100000	402880000	1022000000	803940000	1095300000	1246300000	1610300000	864450000	1343100000	1208100000	2481900000	1820500000	940480000	721140000	480630000	291720000	951990000	958790000	759500000	231530000	659860000	1328800000	447000000	457160000	1239300000	594410000	807790000	1375700000	433140000	253730000	773670000	578280000	725230000	719070000	2009100000	1115200000	1168500000	1013800000	1695000000	1606900000	642920000	1047300000	340830000	618800000	477480000
COPS4	1216200000	1992700000	2257000000	2438900000	2621800000	572370000	1264400000	1347200000	998340000	1771400000	2451100000	2464100000	2409200000	2011300000	3407800000	2006700000	2238600000	1679100000	1353100000	608560000	1641300000	2225600000	2125300000	959640000	1026800000	1870100000	640080000	989510000	1789600000	2371000000	2327200000	2167200000	853010000	698020000	1926000000	640830000	1564600000	985970000	2993900000	1907700000	1856900000	1872000000	2514700000	2546000000	1084200000	1061700000	433480000	1274900000	1653700000
COPS5	813770000	968700000	1351700000	1235700000	1793900000	208400000	649810000	929240000	960840000	475740000	1326000000	1145500000	1147100000	1632900000	2044000000	2023300000	1155200000	966670000	1186700000	401240000	973540000	1301900000	1018600000	396960000	464560000	1230700000	340440000	407540000	942450000	1501000000	1363200000	1024400000	541540000	403260000	841910000	468390000	799550000	653820000	1291000000	601060000	734360000	754650000	1632200000	1379400000	588270000	646050000	284590000	539190000	808110000
COPS6	1067800000	902600000	1115400000	1459200000	1709000000	216020000	1002100000	502610000	706700000	1274400000	2223300000	1541200000	1754600000	1201100000	1843000000	1526200000	830520000	835750000	1166800000	308500000	985040000	1368900000	1170400000	370190000	468920000	359490000	336890000	497090000	957190000	1127200000	1222200000	1308300000	788860000	589450000	986930000	424720000	241780000	277740000	690110000	1233100000	1125700000	1076300000	1089100000	1585300000	529460000	750530000	319350000	645480000	1039300000
COPS7A	113570000	234840000	245280000	322290000	766180000		179550000	406590000	176790000	114150000	421010000	351790000	349060000	392760000	546540000	428080000	238300000	223980000	197530000	158660000	238560000	340950000	351260000	106660000	171640000	105140000	97467000	109830000	509360000	193340000	390760000	218370000	242000000	264210000	299910000	154340000	375020000	133810000	393480000	241100000	262050000	392040000	541500000	526400000	175740000	40845000		167790000	281230000
COPS7B	78005000	191400000	156270000	70795000	185190000	200720000	59884000	151850000	87439000	94345000	114740000	125460000	37937000	166170000	272850000	549120000	224610000	140820000	202050000	80084000	239100000	278530000	373940000	412160000	175660000	229340000	73622000	40092000	304970000	187800000	334500000	287170000	194660000	228620000	339190000	83334000	116180000	108050000	241740000	173690000	152150000	250330000	234480000	497890000	60163000	65095000	27531000	192680000	206280000
COPS8	230410000	236990000	346630000	319640000	1538500000	170740000	446870000	527780000	498500000	756770000	735260000	446100000	475390000	593590000	1612100000	1276700000	850030000	461220000	166970000	166110000	349730000	302450000	402470000	445130000	500180000	506210000	128980000	133710000	392620000	530170000	601730000	537410000	215040000	136670000	374110000	431820000	613580000	337110000	793240000	596640000	641490000	641870000	1137600000	965080000	441110000	387000000	237550000	242380000	344550000
COPZ1	411890000	607050000	919580000	677980000	1677500000	413580000	964290000	998290000	580180000	1318700000	647300000	856050000	1160300000	1038800000	2421300000	1327200000	1440900000	1019500000	872040000	360880000	951490000	954890000	963610000	419780000	932930000	902390000	203270000	166680000	295130000	749480000	1509800000	991480000	542570000	349270000	654760000	665960000	520930000	363610000	1191600000	782870000	720030000	646040000	1369200000	1408600000	614930000	641500000	374970000	634880000	823190000
COQ6		22823000		22659000	80683000										40903000					149680000		425120000	33637000				205540000	208650000	72858000	406390000	960170000	40143000	300690000	265610000	85930000		554520000		890720000		544760000				16292000		34350000	13013000	19174000
COQ9									25505000	32416000	35809000	39306000	30263000						63754000		87606000	49293000		76529000			71389000			47952000	121370000		94801000						42764000	27614000					26432000	25910000
CORO1B	740800000	1116000000	1551500000	1569000000	2597500000	130730000	1185400000	1100900000	912010000	1293800000	1745300000	1893600000	1546300000	2075800000	2549600000	1504200000	1327500000	880960000	945980000	414980000	984860000	2311700000	1377000000	738420000	900690000	539980000	429020000	682020000	1093200000	1456800000	1889100000	1690600000	613140000	470860000	1264400000	403260000	832560000	625160000	1557700000	508390000	733910000	938920000	1450500000	854510000	702300000	657190000	290260000	574220000	775990000
CORO1C	2194100000	4310200000	4630100000	3933800000	6436300000	1407500000	1822700000	1788300000	2378900000	4805300000	6845800000	4734700000	5280200000	6685900000	5305200000	4728700000	4563400000	2554900000	1198700000	1170600000	2903600000	3603700000	2731500000	724920000	1603500000	2215300000	508220000	1239600000	2896400000	2625000000	2138300000	2414300000	734100000	1043900000	2285600000	1115000000	2410600000	2257700000	6388500000	2911000000	3469000000	3042600000	5192300000	5072000000	1831200000	2092100000	894900000	1302000000	1569400000
CORO7.PAM16.CORO7.PAM16												235830000	333330000						144020000		62286000	415860000	303360000					63692000	277170000	319110000	464010000	413010000		54062000									47886000					280000000	132230000
COTL1	2497300000	3528200000	3686400000	3298000000	3991800000	1314200000	2031600000	2909600000	1604400000	3286400000	4464100000	3985300000	3174400000	4372800000	7181600000	5251300000	3539200000	2666400000	1153000000	646810000	1246500000	2827500000	2484800000	787670000	687520000	2675300000	882990000	1050100000	1464700000	2592400000	1935600000	2100400000	807850000	950640000	1980100000	629860000	2915000000	2080600000	4488800000	2726300000	2636600000	2462000000	4534900000	4367500000	1743600000	1539600000	592320000	987410000	1555500000
COX11		41925000	90949000	103180000	189270000	44821000					92194000	101850000		74400000	136490000		91784000	72873000	33283000	34879000		44662000		91693000			74783000		72248000	89970000	150630000	191250000	164270000	84758000					51066000	109820000		75439000	161940000	204050000	74352000	42141000	39020000	90028000	150970000
COX17	234510000	457190000	573840000	620490000	597440000	399440000	334910000	225770000	412820000	690480000	413290000	733770000	713460000	951150000	2168800000	883960000	639220000	369640000	445250000	157610000	330410000	560090000	696550000	232790000	262380000	708050000	187820000	266790000	414020000	491900000	771380000	451940000	202780000	250470000	599660000	255180000	380880000	227610000	1269700000	604640000	586330000	375660000	1219500000	882030000	394040000	503890000	158050000	218980000	676050000
COX20	93909000	128790000	210130000	145670000		159090000	244620000	183790000	170000000	325550000	320820000	583460000	800040000	308810000	704340000	89919000		113630000	262290000	116160000	278690000	227400000	344980000	219030000	65526000		149670000	147540000	152770000	266640000	313520000	256680000	71714000	49696000	239250000	32674000	154420000	74846000	196270000	237250000	188590000	95938000	443650000	268120000	27982000		25900000		114720000
COX4I1	1237200000	1859100000	1953100000	3735400000	5478700000	1080700000	2360500000	2903900000	2318200000	2766200000	4010200000	4015000000	3654300000	5103800000	7518500000	4374100000	2120600000	1604200000	2183200000	817630000	2987300000	3472400000	2807100000	680120000	1247100000	1758500000	1165300000	1906900000	3844100000	7093300000	3873400000	3402900000	1460200000	1702400000	3793800000	1300400000	2648300000	1216500000	3143500000	1235900000	1025500000	1621100000	3716800000	3962300000	1500500000	1271500000	1129600000	1806100000	3424700000
COX5A	2048600000	2619100000	2570600000	2709800000	4509200000	324270000	1260500000	989300000	1368100000	2146300000	1678600000	3919100000	4426400000	3223500000	6219400000	3992800000	1651900000	1435900000	3138200000	1208700000	1396300000	3996100000	3415900000	151270000	797810000	1082300000	1251200000	1617500000	4513400000	5089900000	5410600000	2768500000	1648200000	1191500000	3141000000	746070000	1580300000	1133200000	5367100000	2115900000	1751300000	1446800000	4493700000	4678900000	1482200000	1362100000	753040000	1217000000	2700100000
COX5B	479000000	318030000	681890000	335010000	1523900000	231730000	286100000	557280000	666400000	890640000	83472000	1402400000	132870000	760660000	1585600000	1127400000	1088300000	761380000	494790000	193190000	532050000	629110000	636360000	288920000	175250000	1133300000	149630000	650170000	866310000	1655100000	3124300000	1585700000	1004100000	1141500000	1287200000	272750000	43621000	54366000	729710000	430150000	430390000	436580000	1198300000	801210000	87723000	218070000	528290000	956740000	1897200000
COX6A1	72853000															416960000				48796000		838950000										515210000	67346000						56105000			26644000	276360000		61809000		43132000
COX6B1	305030000	266910000	300960000	240910000	1406500000	222560000	749830000	785820000	764630000	400120000	753940000	743860000	569110000	747220000	706040000	893070000	657210000	319100000	1026700000	301990000	573530000	530170000	237140000	451630000	492940000	195230000	168920000	322660000	512270000	572340000	638300000	779620000	388990000	363980000	825830000	166680000	838900000	371040000	1083400000	442040000	468030000	364790000	671000000	750990000	367760000	387590000	275030000	716000000	737330000
COX6C	511340000	462440000	827550000	886340000	954450000		378860000	55858000	88877000	312000000	894500000	1091100000	1048500000	1354700000	886460000	1253000000	519100000	452160000	1274600000	508560000	1582000000	2258500000	1684400000				917620000	983370000	1052200000	1653700000	1911600000	954080000	655220000	913180000	769970000	461050000	78730000	715580000	1517700000	640040000	564310000	570150000	1066000000	1191500000	558220000	583880000	839420000		1029400000
COX7A2	303410000	506900000	432300000	520010000	567550000		95893000	417960000	368950000	441870000	296820000	203670000	412870000	402540000		472050000		346610000	668110000		760130000	882230000					189410000	67033000	422110000	1044800000		1183300000	606880000	256740000	919420000	296890000	131020000	149360000	460610000	120800000	214660000	180390000	488760000	530080000	207250000	280500000	301300000	379040000	602930000
COX7A2L	87576000	110040000	29441000	94281000	224450000		110380000	183970000	69708000	148970000				150720000	240100000	144980000	92006000	163540000				142250000	75358000	134200000			45071000	52471000		98968000	118410000	115230000	93147000	53221000	81814000	51015000	122110000	53796000	161740000	61698000	132220000	94320000	238820000	249380000	105750000	77386000		150620000	132040000
COX7B			281130000	269590000							556990000	479750000	616430000						434470000		556870000	758040000					320210000			608310000		1298900000	286670000										587260000			215900000
COX7C	121180000	372340000	377160000	322280000	839590000						545920000	433450000	536710000	685390000	991600000	1188100000	861140000	379690000	800410000	336550000	1081500000	985510000	1010200000	277120000	721860000	691170000	355190000	535720000	818780000	703150000	1528100000	1214600000	322740000	479920000	1239600000	135910000	180880000	272040000	66886000	203390000	289300000	284250000	750780000	406570000	199590000	455330000	797190000	834620000	1442900000
COX8A										17127000				99032000					43992000	16192000	21866000	63208000									120200000	131840000		34063000							29533000					13503000	22446000	38171000	39240000
CPD		43959000	86089000	24100000	52812000			45403000		35415000	53975000	67930000		21929000	40740000		33193000				36926000		25829000	14368000		58565000		29643000	36121000	61630000		51777000	37006000		55553000		36607000						42704000	54235000	15529000	20548000	7469200
CPM																			391760000	156070000	334410000	408440000	443070000	193840000	178980000	181290000	134990000	121720000	277660000	283710000	544910000	454290000	221430000	42929000	488970000												224490000	168950000	230630000
CPNE1	1108100000	1154800000	1296500000	1479500000	2306100000	648230000	716250000	1035500000	1197000000	1006700000	2246400000	1484500000	1744600000	1627300000	3399200000	1883900000	1086200000	899070000	1449000000	490650000	1674900000	2492000000	2171500000	1217000000	1564800000	1435200000	879310000	701030000	1914500000	1620100000	3030300000	2337400000	1293000000	650290000	1762000000	688320000	1125700000	791790000	1746200000	992710000	1463500000	1056000000	2257000000	1521600000	811180000	835230000	654410000	935630000	1740600000
CPNE3	824420000	995790000	930910000	668520000	988290000	267360000	691180000	896580000	714240000	807950000	1097700000	1263600000	1354500000	629260000	1706200000	1126900000	948150000	800910000	492770000	452870000	1026300000	1691800000	1078000000	583680000	434410000	587500000	338290000	543480000	933710000	1352700000	1335300000	999250000	505540000	487930000	846170000	334410000	752390000	411090000	1174800000	831480000	914830000	723900000	1249900000	1243800000	455320000	387650000	358230000	846970000	807730000
CPNE8	22722000		76690000		202870000	26529000		117720000	76109000	31831000	115450000	118260000	74740000	52348000	233210000	150340000			31600000		19380000		111180000				12104000		90912000	61698000	47190000				54026000		102900000		154500000	81191000		37706000	63980000	78548000	49645000	46736000		80833000
CPOX		102160000	149210000	189990000	251070000		91173000	170740000	137050000		221500000	190320000	429500000	330550000	375440000	439350000	225110000	42561000	274510000	40760000	374090000	323040000	412460000		275650000	143110000	104640000	117250000	345420000	409380000	436080000	340540000	137150000	157400000	281950000		138690000	55147000	165040000	66537000	98116000	106570000	184130000	214310000	165250000	71048000	43169000	277240000	238640000
CPPED1	54924000	68558000	106010000	162050000	140670000		86677000	77202000	92012000	78301000	238020000	154250000	143170000	107540000	247100000	507570000	64809000	109930000	40461000	19509000	97570000	66171000	69285000	75079000		88081000	51065000	59408000	77844000	80807000	94139000	147560000	67988000	70363000	234780000	39412000	137150000		244800000	32620000	25672000	23025000	256610000	170150000	85026000	30754000	25307000	71025000	126400000
CPS1	25546000000	33271000000	34022000000	33954000000	56333000000	9944100000	24171000000	26450000000	24208000000	28281000000	48738000000	43458000000	41266000000	41199000000	72320000000	49016000000	49333000000	30411000000	69381000000	34952000000	83225000000	96337000000	91604000000	47710000000	55858000000	58811000000	34364000000	38768000000	74990000000	99275000000	118440000000	104310000000	51954000000	40289000000	72575000000	17704000000	30653000000	19791000000	50187000000	30356000000	31442000000	30976000000	47583000000	49159000000	19661000000	22213000000	27654000000	63559000000	77560000000
CPSF1	111560000	215660000	149570000	182950000	390200000	39372000	101540000	582660000	208010000	145600000	308910000	542330000	497830000	630100000	572550000	389110000	209440000	114170000	146720000	44375000	120950000	144300000	268660000	4910400000	168200000	889180000	49779000	68824000	348060000	276900000	451900000	275030000	105220000	82033000	363520000		213980000	101080000	132950000	183330000	283700000	251820000	304350000	465540000	156840000	176390000	45213000	88117000	429910000
CPSF2	176000000	247660000	312340000	179780000	917070000	35381000	409290000	280170000	234360000	352350000	770170000	511680000	528020000	333620000	1559000000	553800000	333630000	133010000	259860000	123240000	404020000	510740000	423730000	81467000	297840000	257860000	69560000	114400000	498160000	425280000	461100000	216600000	196190000	115210000	546610000	142650000	936290000	38999000	494650000	126970000	246220000	144240000	524850000	400300000	183610000	295230000	134660000	172450000	164910000
CPSF3	226920000	501770000	541350000	606850000	627270000	99738000	223830000	207850000	280820000	348680000	425730000	726570000	410330000	858690000	601180000	380010000	229460000	204380000	265460000	96681000	562720000	286780000	723440000	135010000		55188000	347020000	315690000	506630000	580670000	867640000	581670000	247570000	243810000	338900000	168740000	115100000	311320000	630670000	259230000	612780000	317710000	735790000	408270000	335360000	476940000	146250000	360580000	272190000
CPSF3L		48022000	72971000	75219000	41333000	16098000								22456000	180290000	98664000	50116000				43587000	16351000	61845000	44428000		47200000	28027000	27085000	51282000	85683000	132860000	23610000	27814000	22512000	26828000		42320000						154350000	86944000	22735000	20756000	26341000	73625000	51032000
CPSF4	81964000	103320000	104740000	111220000	213190000	18740000	61669000	69850000	71510000	63633000	35217000	163190000		92223000	236170000	101640000	91242000	114580000		36396000	81419000		68450000	82087000	127690000	134140000	62608000		92977000	138960000	147090000	93129000		42467000	50611000			61417000		105240000		80915000			37111000	40807000	29812000	71555000	102100000
CPSF6	632990000	1393400000	1111500000	1530900000	3095300000	426810000	1415500000	1415800000	1105600000	1235400000	2243000000	1325000000	1548600000	1891400000	4032600000	2121400000	1058300000	1098900000	757450000	458250000	1217400000	1336000000	1261100000	679710000	1667800000	1770200000	337970000	462060000	827390000	1471400000	2255600000	1586300000	809940000	425440000	1147100000	606380000	1537300000	681740000	2492100000	1295200000	1585800000	1200400000	3194400000	3070500000	646500000	854530000	173500000	1033000000	1010100000
CPSF7	354800000	538760000	792200000	596140000	1736200000	305770000	687830000	3494200000	3199800000	2989100000	970230000	987300000	1114600000	649840000	2162700000	847090000	780830000	770600000	560580000	755860000	463770000	1026200000	932250000	411280000	583120000	457950000	332420000	415560000	751360000	971680000	1292700000	811550000	488940000	333610000	932550000	252570000	744170000	254260000	794480000	545310000	747020000	800220000	1271400000	884210000	350990000	342340000	223070000	365050000	630350000
CPT1A	479170000	774320000	855060000	738180000	789190000	153620000	837160000	645070000	659500000	1151600000	981550000	992850000	1003200000	767330000	1687800000	1192100000	582160000	650210000	719080000	423700000	907320000	1192900000	1223900000	301250000	936360000	501810000	361540000	505280000	1171100000	911490000	1786200000	1197300000	530990000	404640000	965630000	278610000	630670000	249300000	1018800000	517500000	573080000	686310000	1239000000	980710000	442600000	445210000	274040000	917750000	644160000
CPT2	68701000	63893000	123240000	95865000	132600000	40296000	66763000		32021000	96929000	353610000	162840000	118060000	90419000	158300000	192280000	149360000	93229000	434800000	202210000	511940000	555260000	415560000	363510000	171710000	156650000	148110000	194560000	469400000	737270000	1055000000	568920000	218270000	219860000	424410000		77215000	39308000	72082000	35074000	73911000	72930000	88916000	97292000	77623000	83923000	142140000	297230000	501520000
CRABP2	2041600000	1272000000	923670000	1167000000	1189200000	347240000	686910000	877030000	1145000000	1090500000	1799300000	1731600000	2091300000	1275500000	2721700000	4557400000	1037100000	1100600000	848580000	255380000	631680000	1236700000	1186700000		852050000	1116500000	292380000	356130000	2561600000	1808000000	4120700000	1548700000	666170000	555010000	579430000	415730000	1224200000	501650000	2873400000	783620000	799720000	854330000	3230100000	2831000000	537370000	891720000	395340000	805780000	1341700000
CRAT																				262920000	132380000	645010000	312430000				82176000	61041000	164530000	292830000	353650000	117610000	35296000		193480000												50904000	65294000	168790000
CREBBP.EP300	89717000			21763000	230730000	14888000	70734000	88551000		194070000	178650000		92733000			177830000			22768000	9097200	13642000	63497000	79780000				31038000	9910800				58903000	11187000	15084000	106240000		39953000	17927000	79212000	55180000	58686000	76514000	577490000	647740000	44307000	49341000	9480100	20678000	34636000
CREG1					154940000				89015000		267660000	56918000		116310000	93388000				53091000	143540000	283350000									59644000	20853000								55866000		144820000	38420000		72323000	105450000				97914000
CRELD2	56394000	139750000	152130000	171760000	105850000		47225000	121960000	69662000	75625000	96442000	79321000		18669000	72723000	57296000	38908000	114800000	131430000	83206000	138900000	52112000	341250000	92341000	77659000	182710000	91652000	113400000	83718000	88776000	195720000	159760000	28968000	28841000	67366000		65480000	41738000	59235000	89390000	59487000	202840000	51752000	113000000	41664000	55944000	35929000	56306000	232490000
CRIP1	3308900000	6827300000	7785500000	9213100000	12085000000	1653900000	3527700000	3847900000	2430300000	4409800000	9779500000	8622900000	9303800000	7411200000	5858600000	6076600000	2625700000	2310500000	8754100000	2285900000	6130300000	10067000000	12310000000	1925700000	9841100000	5370800000	4417300000	3903600000	7136700000	6081900000	9082000000	9962800000	4716700000	3602400000	10687000000	754120000	2069500000	2289700000	7963400000	4895500000	5842600000	5396400000	8169800000	10598000000	2619600000	3866100000	740910000	5243900000	9441400000
CRIP2	776690000	1251600000	1562700000	1694000000	3366200000	598780000	2000600000	1816900000	1758800000	1386600000	3128400000	2511600000	2474800000	2789400000	4260100000	2737400000	1696200000	993170000	2182400000	1020900000	2110900000	2610100000	2262000000	1790600000	2463100000	2590900000	701260000	1294400000	2350400000	2163100000	3537300000	2131300000	1006800000	1021500000	2322900000	1085200000	1607200000	780710000	2746300000	1456100000	1664200000	1688400000	2633300000	3199300000	927200000	1551800000	857930000	1710500000	2011600000
CRIPT		45170000	39226000	81569000	124390000		136190000	33698000	113100000	90587000		180740000	121030000		41167000						34918000		85645000									26075000				31841000	46612000						76885000	60716000		17267000
CRK	249020000	377310000	725870000	513190000	859490000	90829000	467760000	440090000	457840000	685270000	970060000	304830000	467800000	737620000	1386300000	938910000	348670000	268880000	258280000	120110000	239870000	398190000	369280000	251070000	275220000	404250000	200540000	171740000	361400000	254920000	782430000	437880000	145040000	157140000	305980000	84434000	551100000	149120000	395350000	217060000	173650000	169260000	576110000	431830000	326650000	304600000	159790000	274450000	287330000
CRKL	263400000	361070000	315490000	364380000	933750000	68935000	182110000	282330000	160930000	793750000	903060000	858000000	963660000	768240000	877690000	1062000000	596510000	179080000	246710000	188120000	442800000	518010000	602310000	144370000	308530000	160860000	226530000	298500000	690510000	263590000	894390000	553210000	294870000	115390000	324690000	111890000	273560000	165880000	483750000	394870000	659130000	607170000	960920000	1062600000	286170000	272070000	50675000	351540000	475760000
CRLF3															86418000						32952000												15634000	104900000	60571000										38376000			27547000
CRNKL1	29713000	54516000	47626000	33392000	60596000		64076000		76710000		187700000	90851000	91939000		135140000	64726000	96284000	49342000		54461000		54631000	83127000	64933000			29820000	40543000	116070000		129310000	55171000	16714000						132680000	47155000	48192000		405980000	157950000		40691000			37272000
CROCC		962670000							1578600000										505410000		418870000																727080000	565290000					841690000	912680000	642800000
CRTAP	917650000	1139500000	1123000000	1369700000	1431300000	287320000	105600000	1162900000	900850000	1060600000	1519000000	871100000	1341600000	1009400000	1908100000	1933900000	1013100000	882630000	1161500000	492180000	1264000000	1329100000	1189000000	659450000	961640000	1461000000	453370000	718560000	1423800000	1330900000	1721900000	1522600000	704970000	352200000	573900000	344080000	734020000	424680000	1283900000	672760000	654540000	866640000	1610500000	1886900000	629610000	744470000	318810000	806110000	706390000
CRTC3					62880000			56320000	82241000		58512000	104150000		58819000		138470000			22462000	9439400	77187000	42139000	150670000	94772000		48488000	52759000	110680000	131920000	218690000	378470000	144880000	78424000	75322000	65203000		22842000		28832000		34407000	25505000	51651000	38473000	33024000		43704000	130420000	124510000
CRYAB		65011000		44848000	170590000	26289000	63104000	73870000	86356000	69348000	204030000	249940000	186700000	244700000	482210000	412450000	190120000	19991000	162320000			56211000	51872000						29457000		139960000	174400000	14679000	19939000		46214000	164300000	10594000	70360000	51007000	56150000	32611000	22677000	162570000	30198000	63013000	65820000
CRYZ	837630000	898290000	1192300000	1093400000	2668100000	545720000	538310000	1120200000	837740000	864590000	2082700000	1370300000	1712300000	1398300000	3410000000	2920700000	2140100000	852050000	1287400000	574040000	1615800000	1991900000	1876100000	905250000	1203600000	1093000000	943340000	822810000	1835900000	1972300000	2592900000	2020300000	645440000	651620000	1973000000	349870000	890310000	721450000	2764200000	1363300000	760080000	749800000	1936700000	2497400000	600160000	1124400000	904970000	849280000	1137100000
CRYZL1	32281000	45625000	52812000	41506000	107520000		46669000	29892000			108670000	128720000	104930000		82220000		31712000	62631000		64472000		88693000			53970000	54820000	15808000	11315000	57670000	168550000	70995000	217480000	72327000	23163000	79947000	37436000	29561000	17683000		29110000	26467000	22944000	42906000	47822000
CS	2691500000	4755700000	5227800000	5022300000	8845100000	2237300000	3968600000	5675900000	5798000000	5093600000	8163500000	5476500000	5157700000	7413800000	12858000000	10910000000	4741700000	4872100000	4825600000	3055800000	7039300000	7542200000	8253300000	4171800000	3446300000	5560300000	2099700000	2744500000	6715900000	7214000000	8258800000	5977800000	3454600000	2363200000	4952700000	2684400000	4461600000	3391200000	10636000000	5482700000	6426000000	5958000000	8972000000	11079000000	3790400000	2366700000	1758200000	4447800000	5442000000
CSDE1	2532200000	4167500000	4403600000	4254900000	6226700000	1185200000	2705000000	2970000000	2302100000	2902100000	6785200000	5835800000	5962600000	5268600000	8859500000	7195400000	3926200000	3589700000	1830400000	1217300000	2363900000	3017100000	2736700000	1115500000	1738100000	1794100000	930450000	1296300000	3267600000	4570900000	4922700000	3573800000	1318000000	1164100000	2704000000	1182700000	3157400000	2370200000	4811600000	3135600000	3461300000	3303800000	4468600000	4554700000	2054900000	2161600000	1131000000	1737800000	2124900000
CSE1L	23209000000	11756000000	12417000000	11105000000	21667000000	20914000000	6407700000	9767600000	9231300000	10576000000	17499000000	13010000000	13020000000	14993000000	26116000000	20536000000	11522000000	8613300000	7323100000	3880300000	11115000000	14850000000	12285000000	5339600000	10454000000	10676000000	3958400000	4603100000	9544500000	10835000000	13182000000	11904000000	5115600000	3003000000	8615300000	5520800000	10467000000	6353300000	43405000000	11511000000	11882000000	10753000000	40268000000	17214000000	6847500000	6003100000	17720000000	7251600000	8177900000
CSK	104330000	204740000		165550000	323130000	71394000		196800000	211780000	175100000	241060000	168760000	203640000	283230000	559310000	211660000	64850000		72516000			168710000		35148000	96620000	157910000	41461000	69443000	230520000	164810000	280080000	174310000	60550000	30546000	111730000	114240000	170520000	83740000	391440000	113440000	199620000	229620000	362780000	405420000	160560000	243230000	44425000	154100000	162000000
CSNK1A1	703940000	777380000	714110000		1063900000	178850000						898710000	802680000	1038200000	1257100000		270540000		215010000			785360000						292720000	561690000		845160000	730980000		77143000						548020000					502600000	261240000	288800000		592350000
CSNK1A1.CSNK1A1L				816680000			542010000	272120000	244530000	256720000	760860000					510700000		257830000		184410000	519760000		760550000	459090000	230790000	158550000	126900000			511050000			159930000		454820000	269870000	599930000	281570000	469340000		522460000	358600000	618550000	569180000				240370000
CSNK1D.CSNK1E	50851000	60735000	52926000		279160000					33026000				79356000	332760000		150670000								55810000	48968000											67611000		136580000		108910000						27923000
CSNK1E.CSNK1D				135230000			79341000	61890000	59083000		249220000	315670000	149480000			32514000			104030000	77313000	151620000	272470000	204920000	137190000			24806000	43552000	256680000	117650000		217650000	30630000		92049000			51869000		119240000		80270000	199240000	128890000	130960000	83324000		156000000	189930000
CSNK2A1.CSNK2A3	957460000	1014600000	946040000	1227300000	2085000000	378060000	670730000	1325100000	1026500000	1395900000	2120600000	1461600000	1781300000	1191500000	3006300000	1092700000	1052400000	417540000	1481500000	373370000	997220000	1214900000	1007100000	712850000	461010000	1088900000	406600000	421600000	1274200000	1252200000	1636000000	1134700000	691930000	440150000	1326700000	564310000	951920000	498900000	1782300000	796040000	796650000	1013600000	1643600000	1441600000	739450000	977270000	287590000	801890000	906740000
CSNK2A2	293240000	522800000	606850000	443220000	369610000	100220000	253440000	378310000	505430000	365810000	772320000	614460000	596400000	830030000	1176400000	188080000	278210000	361820000	285860000	144700000	197690000	407020000	250880000	113880000	145580000	98918000	135220000	154260000	458220000	445990000	510800000	329190000	155220000	170610000	421600000	101880000	356000000	240690000	638560000	457150000	490530000	423370000	953190000	818630000	307730000	101570000	55793000	189320000	413050000
CSNK2B.CSNK2B.LY6G5B.1181.CSNK2B.LY6G5B..991	611740000	678420000	658700000	740590000	948810000		1052400000	482880000			1319400000	1043200000			2216900000	2147500000	772920000	942560000			836650000	943780000	876490000			406270000	250880000	344340000	764500000	774910000	1517300000		468430000	296840000	620410000	402380000			1700100000	828520000	1074300000	800200000	1039500000	1115100000	514240000	528210000		805700000
CSRP1	10250000000	12424000000	19946000000	17601000000	18756000000	7545700000	11403000000	11002000000	12456000000	12752000000	15060000000	15882000000	17153000000	17198000000	28164000000	19381000000	21494000000	14495000000	7221000000	3510900000	7041800000	11309000000	10190000000	4090900000	11042000000	9096400000	2804000000	4005700000	6548000000	9433200000	9766100000	11316000000	5870300000	4858100000	7198300000	4338700000	15254000000	12065000000	22116000000	14916000000	14290000000	14414000000	19626000000	23559000000	11224000000	8143900000	6524500000	5746600000	7693500000
CSRP2	326060000	604790000	647350000	531470000	573380000	215300000	390770000	488900000	694600000	740660000	906480000	1119200000	1139100000	842430000	713720000	1182600000	621680000	542710000	813010000	373970000	705670000	1431600000	1034900000	750470000	622470000	522820000	561750000	683480000	1327600000	1248900000	2221600000	901110000	450910000	449830000	966960000	251190000	598480000	253800000	349900000	782920000	631320000	454340000	936640000	591370000	372140000	422820000	396570000	397030000	312540000
CSTB	2298200000	2992700000	2970500000	2919700000	3951700000	546110000	3405500000	3447600000	3867600000	3893800000	4918600000	6452500000	4566200000	5643100000	12252000000	7895800000	4318100000	2669600000	3631100000	2060800000	4860700000	5074900000	5238200000	2540300000	716760000	2769800000	1390700000	2214500000	5100600000	5215700000	5812300000	5347600000	1675900000	1848000000	5280900000	910980000	2250400000	2299700000	5031400000	3014100000	2903400000	3324800000	5700500000	6211500000	1728700000	2478100000	1998600000	2638200000	3252600000
CSTF1	504350000	403720000	396140000	387280000	925110000	193160000	475330000	479200000	387650000	516470000	631450000	627670000	671750000	527250000	1279000000	1087500000	754550000	398010000	533450000	255820000	540310000	699420000	645530000	173490000	515460000	665340000	213810000	226860000	831040000	392080000	885180000	900660000	322670000	292560000	705080000	228630000	484900000	231570000	1046900000	546450000	614690000	472380000	600520000	1232600000	353530000	440080000	247890000	426220000	197380000
CSTF2			615160000		1647200000		195710000	677800000	536650000	457120000	470180000	593510000	912310000	846320000	379270000	982930000	651060000	428210000	426290000	77989000	556510000	325350000	670810000			374510000	211290000	338800000	112870000	197020000	621950000	1427800000	132550000	316270000	721600000	372240000	499950000		941640000			585830000	796900000	706290000	247010000	547260000	51529000	420550000	186680000
CSTF2T					74121000		69553000	74637000	56286000	66001000	39522000	66010000	52230000	229080000	1278800000	98076000	102080000	59082000	72525000	213660000	39014000	152580000	156650000	137420000			42223000	52483000	278880000	537330000	115260000	71654000	60844000	15905000	224440000				26426000				66278000	23123000	34075000	49661000	141130000	73258000	157430000
CSTF3	400150000	464510000	884340000	535870000	874000000	143420000	291420000	561840000	463480000	380840000	796390000	642890000	541980000	641180000	1222700000	720040000	600070000	773550000	259850000	249470000	444050000	544890000	445670000	157600000		222970000	260690000	238900000	537750000	464010000	610250000	583260000	217740000	172090000	638410000	180530000	457300000	344400000	1414000000	428660000	413040000	303260000	830140000	870400000	221840000	207490000	138570000	453540000	555850000
CT83																							32989000				12172000	28077000	24700000	41173000				20291000	29300000
CTBP1	366410000	762240000	817560000	823780000	1214800000	130410000	282000000	286160000	352910000	351290000	1504700000	471240000	254280000	676900000	1486400000	910720000	908130000	225690000	340780000	287610000	481820000	567100000	770130000	161560000	159780000		294700000	236090000	345150000	931180000	492810000	751340000	228920000	224290000	419360000	98429000	350250000	104150000	487560000	398770000	521110000	243060000	413010000	399100000	263550000	320650000	105350000	431230000	190740000
CTBP2	272590000	1064400000	637080000	358380000	923200000	213960000	687770000	478970000	465370000	316470000	821210000	1116800000	991980000	982740000	1529900000	912750000	463740000	750270000	484490000	288640000	909650000	1128800000	1122900000	342430000	672910000	396050000	485540000	887460000	1827600000	710200000	1456700000	566490000	518060000	185250000	1126700000	380370000	742740000	388330000	1222900000	877480000	812430000	706610000	1111800000	1519400000	536500000	292930000	430050000	308980000	792840000
CTCF	108710000	91431000	263150000	265590000	203330000	126030000	119090000	122220000	129210000		344300000	170510000	177400000			361880000	125640000	102630000	67267000	42008000	77554000	200100000	229010000		33324000					217700000	277950000	261620000	133060000	142230000	237570000	85696000	133150000		64334000	151040000	210580000		151700000	214620000	110020000	56467000	13244000	59067000	153010000
CTDP1					22284000											38233000																72194000
CTDSPL2	46600000	107590000	101770000	101820000	149080000	31452000	31459000	103920000		88275000	202910000	452590000	112140000	239060000	370880000	465160000	241580000	138040000	78246000	23949000	113710000	157080000	209170000	54764000	111110000	146080000	26218000	19504000	233880000	105330000	178800000	104780000	32670000	16450000	73509000	62743000	147620000	33850000	145340000	76800000	88032000	77039000	267950000	182230000	116940000	62631000	31970000	39813000	47273000
CTH											41062000							18615000	23068000	34864000	125440000	203030000	185450000	64353000	28170000	86103000	52177000	13564000	121930000	88435000		131740000	98995000	85377000													31099000	84329000	62617000
CTNNA1	7217400000	11062000000	9908100000	9451900000	16175000000	2853400000	6240700000	8737800000	5620700000	8882200000	10963000000	10554000000	11869000000	11242000000	20056000000	13332000000	10869000000	10045000000	3000500000	1374900000	3663900000	4583300000	5620800000	1557600000	5734900000	5310400000	1624400000	2275900000	3622500000	3677800000	6718600000	4798300000	2112700000	1630700000	3964300000	4681400000	7797000000	4117000000	14052000000	8611900000	8081000000	6777200000	14172000000	15766000000	4208000000	4334100000	1362000000	3360100000	3061700000
CTNNA2	295480000	568410000	254240000	258240000	402610000	256140000	384790000	720560000	537320000	672220000	648230000	535950000	163140000	701670000	531550000	907360000	909060000		375040000	132370000	350460000	424440000	395370000	367590000	668000000	1192700000	161660000	40046000	347670000	151780000	756560000	108950000	323970000	166790000	250110000	721260000	904990000	97373000		610450000	521230000	432160000	295670000	315030000	257580000	329410000	119590000	56894000	66830000
CTNNAL1	17911000		23552000	28459000	183060000					40091000		57446000		297700000	76202000												17033000			51315000	30297000				37078000						25801000	28422000	50938000					25141000	55429000
CTNNB1	848610000	1159400000	1226900000	1722100000	3530300000	559960000	1318200000	1309900000	1482700000	1816600000	3703500000	3237800000	3526700000	2417500000	5092000000	7792900000	2663600000	1343600000	713900000	245340000	1147900000	1025500000	685410000	320790000	1290600000	1234600000	383520000	294850000	729580000	498890000	921480000	861910000	355700000	361470000	644800000	885290000	1722300000	860880000	3266100000	1597100000	1364200000	1689300000	2481200000	2367800000	1232300000	1231600000	175360000	345120000	466950000
CTNNBL1	496890000	488270000	574140000	430430000	657230000		378710000	383170000	177510000	439800000	850470000	653780000	859640000	844530000	1304400000	574710000	321340000	368110000	451030000	121210000	586730000	659770000	1134700000	253490000	195900000	441150000	169100000	128550000	353640000	674720000	545560000	421580000	19678000	84759000	373720000	261800000	320980000	118120000	506580000	331390000	296780000	262700000	560470000	631280000	158070000	260130000	215380000	149860000	333690000
CTNND1	1483100000	1718600000	1339400000	1954200000	3655200000	642910000	1656900000	1701700000	1499400000	1865600000	3057000000	2118000000	1767900000	2191600000	4418200000	3482500000	1803500000	1203400000	440700000	204250000	659390000	1008400000	652240000	380710000	656320000	903830000	311520000	219360000	633310000	525090000	1124300000	874190000	372900000	297720000	579210000	335030000	1239000000	634600000	2386200000	1604600000	1599400000	1452000000	2551000000	2511000000	1075300000	1349800000	290580000	532880000	714740000
CTPS1	4010600000	6073600000	6146000000	6471500000	7728200000	1214400000	4745000000	4611700000	3792000000	6304800000	6727100000	8193800000	7342100000	6601400000	12152000000	7442200000	5678900000	4140700000	2501200000	1275200000	3382600000	3053100000	4041100000	1361800000	2093900000	2754600000	1471600000	1682100000	3231700000	3831000000	4457100000	3172000000	2035700000	1672700000	3027700000	2073800000	4114500000	2609100000	8944800000	4550300000	4278800000	5195600000	9249700000	7559000000	2960000000	3069600000	1188100000	2822600000	2209500000
CTPS2	20550000	56197000	47376000	140210000	78213000	20443000		86520000	29833000	54944000	86981000	96592000	107540000	67869000	405020000	77919000	187340000		85138000	48466000	102310000	161700000	94715000	26671000	49575000		90149000	59887000	161800000	292780000	313940000	131310000	72239000	52585000	235370000	20136000	55066000		163030000	23386000	47919000	62303000	213170000	371200000	80092000	38819000	107710000	56390000	90471000
CTR9	592670000	970630000	1023100000	751460000	1165500000	32453000	322650000	327360000	453620000	714340000	951880000	754510000	822570000	553940000	700270000	686760000	504180000	428880000	334980000	77247000	287920000	330610000	422100000		457210000	207720000	64936000	93262000	223090000	306280000	363020000	484790000	177720000	13063000	258130000	48006000	246710000	269130000	554160000	424520000	604070000	405980000	474550000	939900000	326580000	340500000	95309000	68847000	304990000
CTSA	172890000	388340000	359050000	360880000	609790000	113690000	194710000	472260000	243060000	264580000	694510000	764020000	558670000	525240000	824290000	468810000	429960000	169280000	812230000	353260000	1048300000	1216100000	849390000	402250000	447240000	821630000	327650000	503810000	1382700000	1613200000	1627700000	1367000000	463610000	412810000	653770000	252450000	354900000	208490000	545960000	309140000	184870000	439170000	465620000	466710000	317600000	175960000	285330000	759340000	600730000
CTSB	133020000	174760000	176660000	207890000	429790000	89602000	244870000	375930000	223500000	251860000	348670000	545390000	382030000	178100000	442610000	374170000	363010000	84765000	414730000	130680000	377080000	454170000	456350000	82978000	224170000	172440000	194990000	251420000	650390000	466610000	437820000	464140000	202470000	165270000	324260000	53432000	147670000	83600000	459200000	219600000	202860000	168300000	463650000	375770000	187880000	114730000	123640000	266060000	311320000
CTSC	480110000	542460000	435430000	450310000	1092700000	21037000	388220000	425920000	133230000	399660000	977400000	587970000	402040000	620670000	937460000	1077800000	156930000	250730000	1497900000	627630000	1235300000	2255600000	2155100000	773290000	652590000	523510000	642760000	791880000	1878300000	1105100000	2549900000	2292700000	1050300000	918150000	1257400000	113560000	742800000	506260000	1073100000	700000000	762680000	642190000	1661700000	1227600000	391680000	316660000	442420000	966960000	1366800000
CTSD	709710000	890130000	904610000	946580000	2577300000	153170000	629930000	588370000	364440000	403160000	1727500000	972640000	788890000	1477600000	3258400000	4516600000	1294100000	818080000	824980000	580330000	1270300000	1247500000	1205100000	686830000	603290000	406780000	382420000	492030000	673220000	851540000	1386900000	1719300000	687980000	287790000	1045500000	332200000	600700000	542280000	1273700000	976520000	984180000	1039100000	1553200000	1511000000	490470000	414160000	201330000	810060000	1050100000
CTSL		28145000	56870000		58944000	100100000					152280000	257810000	113910000	164500000	234150000	152030000	92974000	28817000	60937000		58551000	48855000	56536000				21886000	33007000	114890000	48902000	147440000	63059000	14991000		64970000		52273000			48345000		44061000	37145000		128930000	83438000			47059000
CTSZ	387890000	290370000	610270000	463700000	746320000	94612000	275110000	303370000	442910000	491730000	777670000	1033800000	962550000	617780000	819380000	729600000	368930000	601220000	806970000	247680000	713810000	1653800000	1311200000	49736000	240120000	571600000	82800000	274870000	514420000	562460000	1179800000	674820000	73956000	152480000	644680000	142790000			211570000	335310000	358730000	243370000	580690000	649900000	270240000	363420000	325440000		568300000
CTTN	4111000000	5460300000	5003800000	4663000000	7333500000	1252300000	4273600000	2670900000	3517700000	8243100000	9286500000	10455000000	10415000000	8041800000	15701000000	5437500000	6284000000	5021000000	2428100000	1766500000	4419900000	5397500000	4485900000	1233800000	1549400000	2436000000	1410600000	1819300000	2592200000	5224300000	5561200000	3975500000	1834100000	1584900000	2965400000	1946000000	2222200000	4166300000	9004500000	6163100000	5797200000	6224100000	8788000000	8637400000	4810500000	3880900000	1159400000	2793400000	2765200000
CTTNBP2NL	52165000	728500000	95127000	162100000	371900000		51896000	102230000	41838000	108360000	132280000	200380000	244230000	166310000	307300000	238430000	71256000					125850000	29895000		149250000	167920000	7243400	14754000			33277000	19527000			40023000		105220000	106340000	202010000	178950000	59801000	96316000	131420000	47384000	61552000	73846000
CUEDC2															118850000			14161000				34868000	25079000				10841000	16626000	31110000	45481000					47329000
CUL1	1707300000	1642400000	1901000000	934790000	1250100000	224390000	528020000	480750000	499690000	684160000	976810000	1070200000	1100100000	517240000	1901400000	1143600000	700560000	430620000	351600000	112660000	393980000	520890000	666570000	310060000	137140000	195890000	229900000	278210000	565000000	639000000	646710000	685410000	270070000	221000000	380530000	209910000	508630000	213500000	814950000	403350000	490930000	647070000	1032300000	1027300000	365170000	532660000	225090000	320020000	457760000
CUL2	573060000	915980000	851300000	984640000	1356100000	110860000	364850000	588980000	844930000	658670000	1099000000	1066200000	2032300000	659320000	1394300000	852860000	534370000	490630000	315690000	90141000	221520000	567740000	499200000	169780000	333580000	333480000	225250000	288600000	618900000	433200000	964880000	578210000	321930000	168520000	289760000	131440000	465240000	391460000	517480000	568580000	582030000	544940000	1272900000	1136300000	450780000	374780000	168100000	394080000	548400000
CUL3	363500000	519340000	544890000	484180000	891340000	110390000	418160000	339030000	386690000	396150000	774370000	449880000	645260000	706130000	1118100000	1001200000	660440000	459720000	267810000	161450000	425220000	706310000	511070000	148120000	328030000	418850000	158040000	147920000	719920000	533870000	796890000	561070000	230970000	238510000	567310000	207200000	563130000	179020000	1116600000	656100000	865400000	404630000	1333000000	1254400000	466160000	344870000	299130000	243680000	617580000
CUL4A	900800000	1509600000	2753800000	1544400000	4676000000	874540000	1260500000	1351100000	1283200000	2954400000	2325500000	1618200000	2797600000	1879400000	2783300000	3571200000	2622000000	757440000	3208500000	2209100000	4522500000	5332800000	5038500000	1843800000	1538800000	1850000000	1754300000	2255900000	4257200000	4643700000	5935900000	3705100000	2036200000	1701500000	3848700000	1419300000	969330000	770290000	3208700000	1759000000	1828100000	1891700000	2067700000	3958500000	883110000	1870100000	1498900000	2271400000	2719700000
CUL4B	2110800000	2925400000	1698000000	2691600000	3982500000	450800000	1908400000	2023800000	2138900000	1206300000	3205100000	3632200000	1878400000	2273200000	5957600000	1693000000	1633800000	2072900000	694380000	291010000	744630000	1201600000	1413400000	762760000	595940000	991750000	466550000	613050000	1143800000	1341500000	1366000000	3633000000	582320000	348760000	771750000	447480000	1801800000	1289400000	1589400000	2189700000	2291100000	1897400000	3737700000	1723000000	1317500000	704840000	377400000	539300000	572650000
CUL5	703170000	68440000		427510000					63132000			40035000	41839000		37468000	59192000	78303000					36304000							38133000	59232000															14436000	12689000	35755000		24424000
CUTA	466140000	944440000	818970000	1219000000	2396100000	507440000	1487300000	1784900000	584920000	1061900000	1860800000	22796000000	586960000	588540000	2322200000	2182600000	1193900000	526300000	98823000	569700000	803290000	1381800000	523520000	876040000	2135700000	1748900000	554320000	446620000	475580000	759670000	2074900000	1625100000	876000000	539350000	576990000	509170000	1072100000	810100000	2687600000	2008700000	2145800000	1785500000	1731100000	2287700000	953960000	823860000	502190000	1314700000	1186500000
CUTC	21683000		34825000		65140000	32717000	45762000	56307000			30220000				259600000			24608000					131930000	121550000		92225000	64343000	55300000	131840000	205510000		150320000	161930000	77206000	95041000	27244000		28267000	23073000	95082000	22696000	17900000		15647000	29960000		34430000	82006000	112730000
CUX1	878130000		25269000		66089000		31596000	41798000	47025000	62658000	137300000	205970000	35255000	75016000	97433000			30485000	171940000	64623000	226850000	360110000	509060000	148630000	205910000	190500000	63033000	83536000	308700000	257710000	319920000	290620000	82187000	72952000	204110000	38079000			100270000		58829000			91839000	29930000	76818000	88817000	176510000	229230000
CWC15		323560000	197600000	148320000	535990000	161460000	213540000	143140000	234560000	67001000	168650000	234960000	375440000	246950000	374640000	287100000	338030000	68446000		78170000	69459000		102510000	90106000	75374000		21136000			134500000	352460000	281500000	78411000	24553000				49436000	157070000	136920000	213860000	171540000	90587000	117880000	85950000	175060000
CWC22	36654000	42272000	63560000	61601000	72469000					29769000	21206000	84302000	469280000			82755000		53001000			860270000	89893000	82721000	33377000	103570000					43771000	57802000		94540000	40851000	83351000								53453000	28482000			31281000		52402000
CWC27	104710000	135940000	154730000	281350000	455670000				112180000	31595000	235880000	148370000	258360000	160030000	481490000	316810000	395790000	65946000	124790000		35725000	140070000	87284000		163800000	147370000	101860000	71335000	155510000	195380000	284900000	143920000	61490000	68095000	188570000	95485000	171010000		158000000		114170000		192110000	187520000	122410000	112330000	57632000	128710000	142910000
CWF19L1	221790000	99261000	140630000	136640000	276760000	17710000	133210000	182620000	86076000	188750000	215530000	71545000	69908000	226360000	490000000	409450000	245660000	73896000			150150000	387740000	199580000	74164000		45075000	27857000	86459000	194730000	261930000	277300000	167100000	62712000	60385000	128730000	31252000	168100000	61720000	178840000	134490000	76456000	107390000	432120000	389460000	67840000	109850000	30994000	71743000	127450000
CXADR	162170000	242860000	331350000	205300000	476140000		193760000	244780000	309870000	215080000	410070000	212690000	285640000	271640000	839800000	382940000	328160000	154190000	24583000	13596000			18974000				61973000		106650000	37681000	188200000	210710000	86348000	60444000		89156000	252590000	46325000	158240000	98037000	103880000	114010000	377900000	326560000	214630000	120970000	28679000	67320000	259510000
CXCR4			30563000	43448000		35954000		47173000	57692000		80953000	69082000		76294000	118860000	86901000			60498000	24736000		115360000	313230000						69341000	203440000	236890000	202890000		67174000	104300000							45309000	32800000	56048000		37078000	147050000
CXorf56	31811000	26878000	34942000		123200000	18626000	37161000			63273000	1392700000	111890000	97611000	115560000	145040000	106730000	103230000	76939000					26118000	24353000						98809000		60523000	11534000	12555000		17994000				52102000	45676000	29552000			14720000	33835000		19795000
CYB5A	208970000	415970000	367570000	505540000	501620000	23209000	244340000	222710000	182350000	188480000	315280000	340940000	444460000	353170000	168370000	150690000			186460000	117700000	225960000	347380000	307980000	52391000		179960000	35323000	61206000	364100000	329510000	220920000	304960000	204480000	215990000	195150000	239850000	189650000	75840000	387980000	102410000	139340000	180540000	313690000	499690000	146880000	212020000	136600000	107300000	282920000
CYB5B	273380000	472270000	426560000	645210000	804910000		190820000	656560000	657240000	684940000	975690000	271000000	236910000	293460000	1170800000	1531200000	627710000	227610000	653840000	391700000	1208500000	1405900000	927700000	280320000	1494800000	582170000	336900000	382890000	848790000	896530000	809480000	654510000	504180000	210460000	719440000	554190000	541920000	423720000	598570000	668230000	681360000	606000000	794870000	910480000	266010000	461120000	399430000	863210000	762310000
CYB5R1	141210000	193710000	206160000	293090000	445570000	47445000	73022000	80551000	39886000	49557000	356540000	347730000	325610000	531490000	815480000	557450000	988510000	117190000	149470000	72469000	211910000	165020000	126250000	159770000	96865000	191740000	113090000	120730000	285080000	226470000	507410000	344220000	103970000	107100000	294650000	41740000	154530000	51414000	443680000	235080000	253880000	146230000	497670000	741830000	253140000	135050000	50939000	213030000	103580000
CYB5R3	1886700000	2737100000	2825900000	2245500000	7185000000	1142900000	3997400000	3030000000	1955400000	3384600000	6623200000	3768800000	4618000000	5769100000	8220400000	7235000000	4346800000	942520000	2970300000	1507600000	3961300000	2778600000	3673400000	673860000	2456900000	2495200000	1128600000	1218200000	3221100000	3892200000	4103000000	3659900000	1895700000	1799900000	2962300000	1580100000	3597800000	2411300000	5133600000	3824000000	3660300000	3501000000	7519900000	7315700000	2754600000	2466400000	1025300000	2104300000	2671900000
CYC1	820590000	1372700000	1245100000	1575400000	2481500000	266050000	481300000	1415700000	1328000000	1217000000	2074600000	1451900000	1340700000	1490700000	3193300000	1662400000	1909700000	398630000	803850000	325700000	974560000	999160000	814850000	176480000	119960000	308670000	225050000	312230000	753880000	1089400000	1353900000	779690000	489480000	435930000	398980000	535850000	1194100000	966140000	1889400000	1408700000	1711400000	1506600000	2873400000	2576600000	901990000	1111900000	161440000	448440000	542100000
CYCS	1855800000	3810300000		4520300000	3587300000	1478500000	1440300000	2990500000	732460000	1301900000	4196500000	3615600000	4378000000	3355900000	5821300000	2808000000	3623600000	1371500000	1541200000	919300000	1729900000	2161800000								1318100000	1611900000	1333400000	747450000	766390000	1434400000			1610200000	2784300000		3322500000	2438200000	3304100000	4143300000	1393700000	1409500000		906650000	1098600000
CYFIP1			1007200000		1998500000			1704100000	1343400000	3124100000	1994000000				3890100000	2834900000	2384800000					879470000	973230000	356060000	1087300000	814350000	351750000	312660000	967810000	1334800000	1593100000	970560000	581470000	350710000	616000000		1190500000	1538500000	1367700000	1021800000	1119500000	730280000	1590100000		846600000	740600000	340040000	351980000	587850000
CYFIP1.CYFIP2	681500000	1139200000		2375800000		449060000	2939100000					1746300000	1560200000	1669200000				1070800000	615210000	283160000	785310000															356710000								1768000000
CYFIP2						32656000					105470000						101220000				59817000		66059000				77785000	109520000	84750000	140230000	172870000		16805000		76845000	79698000	78825000	62811000	104480000	83280000	98717000	65533000	109240000		48248000	47011000	37829000	47110000	97925000
CYP51A1	804320000	959070000	1110100000	1005500000	2097400000	760030000	1331400000	1316100000	1057500000	912840000	1690500000	724810000	590270000	1464300000	2805900000	1789700000	921160000	396930000	545420000	406850000	1144600000	1170600000	1065500000	945070000	2002200000	1407700000	181520000	454910000	1253200000	500610000	1319200000	950200000	559260000	392070000	968810000	721520000	1167100000	707100000	2677100000	1363100000	1199400000	1259000000	3085600000	1922600000	528090000	367360000	105810000	600050000	1140300000
CYR61	2419700000	3260900000	3757600000	3820000000	6445600000	2331600000	3582800000	4372000000	3619900000	4535100000	6201500000	6924800000	7267200000	5514800000	12022000000	7723800000	5303700000	4490000000	142510000	74164000	150440000	279190000	294920000	206920000	641330000	1408800000	43049000	100460000	138990000	198300000	156440000	263110000	111410000	102650000		2548400000	3525700000	2573200000	4839500000	4159200000	4316200000	3798800000	5763300000	4955000000	1977900000	2789500000	46907000	109110000	125830000
DAB2	282320000	429360000	334540000	673660000	767380000	76571000	169040000	331370000	354000000	353310000	627770000	334230000	528830000	523640000	979790000	301930000	472050000	266530000	1425700000	516090000	1242800000	1203500000	1963100000	1047700000	282980000	1011200000	566820000	689410000	1230600000	1899500000	2333700000	2039100000	552710000	493680000	1519500000	77490000	657430000	89640000	708820000	423460000	429540000	348420000	745060000	519250000	152920000	272580000	559880000	1030900000	1356300000
DAD1																												25735000			27034000																		17043000
DAG1	189780000	209400000	356640000	336430000	1201700000	216990000	346460000	305540000	271770000	265140000	816640000	433430000	505100000	833060000	1317100000	596730000	599640000	218800000	306180000	135130000	310790000	320300000	226500000	158240000	67162000	81159000	69427000	118940000	215730000	313290000	618140000	449880000	113760000	96814000	302610000	77291000	543260000	164670000	364980000	307830000	368370000	245880000	284870000	454150000	274620000	354610000	129260000	133420000	105610000
DAGLB		86744000	73921000	116800000		35874000	104040000			44458000	201670000			66573000	106620000	60697000	88065000										22939000	11898000			113930000			24253000				35692000	85065000	70454000	68746000	52536000	48981000	78786000	54886000	21521000		51261000
DAK.TKFC					311100000					162790000	289870000			434060000	793310000	946440000	628200000	302970000	588840000	341930000	806700000	1082100000	787160000	392810000	523080000	328410000	282410000	331510000	995840000	1252700000	1230900000	921610000	615590000	483940000	984760000	134950000	287090000	106710000		178450000	189680000	235240000	602530000			244190000	485550000	485490000	613850000
DAP		216880000	364460000	286910000	686060000			42356000	97629000			377360000	200720000	783670000	1086600000	1017200000		111970000	421310000	265930000	755690000	643740000	284060000	372150000	379570000		194310000	99895000	490440000	263210000	1240700000	644930000	114420000	273350000	705030000	31117000	562930000	125910000	256400000	944150000	705770000	778590000	98189000	183390000	50696000	81059000		115710000	72294000
DAP3	420220000	435210000	461600000	467140000	1336900000	58637000	484820000	547070000	434390000	423330000	1250600000	300360000	318410000	1016800000	1754100000	634850000	688100000	137090000	448070000	338670000	792710000	882800000	1015900000	509350000	218950000	300020000	317260000	359740000	1128200000	957160000	1256800000	1020300000	593980000	337680000	634570000	352100000	656860000	355590000	1142600000	513910000	243230000	442820000	1045800000	841150000	431010000	487670000	388240000	706870000	1162400000
DAPK3			19369000	57183000	99551000		42092000	32125000				89192000	76866000	82042000	150500000	32658000									35033000	48781000				19789000	31506000					24236000	109120000		41659000	41833000	31239000	44467000	67108000	93929000	22765000	29297000
DARS	3004700000	3291000000	3709900000	4237800000	5384200000	866860000	2542700000	3320400000	3051700000	3933800000	5616800000	5770400000	5546900000	5402200000	8340800000	5853200000	4757500000	2257900000	5146200000	2498300000	6847700000	7029100000	7081500000	1937300000	3039400000	4899600000	2524400000	3054500000	7294300000	7634600000	9891400000	5847600000	3198400000	2899500000	6308600000	1633200000	3901200000	1983600000	4235400000	3683100000	4264600000	3915300000	5234800000	5384100000	2028000000	1893000000	2245500000	3189400000	3742500000
DARS2	277290000	392710000	390870000	432680000	895770000	108100000	380650000	204220000	204890000	445460000	570960000	530540000	368930000	728000000	965500000	667220000	523500000	288660000	430370000	250720000	641790000	1004600000	861530000	405950000	322500000	218020000	243430000	196140000	704290000	739460000	1354400000	1223700000	393220000	324740000	985710000	134960000	344560000	136390000	656870000	367620000	422290000	424900000	583210000	326670000	330530000	316780000	338570000	513500000	805350000
DAXX					97140000		102520000					104280000		52338000	243580000		104250000			17255000		33619000	35370000				14486000	26390000	48272000										81023000		15268000		79182000	77480000				26486000	39708000
DAZAP1	1061000000	1065600000	924080000	719340000	3111900000	216630000	425390000	776830000	523580000	628200000	2152700000	1830600000	1700800000	1867600000	1995600000	2893700000	284860000	525000000	1143600000	440030000	1597200000	1452300000	1854600000	402610000	595250000	240430000	603260000	618920000	1377900000	1330500000	2316700000	1425100000	631490000	612260000	1294000000	436490000	1278500000	1337000000	3113200000	1265100000	1334300000	1672800000	3269100000	2601100000	730420000	1171100000	570720000	698310000	1541000000
DBI	2142600000	3055500000	3236600000	3089000000	5554200000	930350000	1768300000	3205200000	3022600000	1795300000	3911500000	2870900000	2526400000	3532700000	6589800000	4352800000	1759200000	1480400000	2015300000	1139300000	3133700000	2771600000	2844700000	795230000	2113500000	1150000000	614400000	1726400000	2437900000	2757400000	3433200000	2769700000	1393400000	1265400000	2306000000		1632500000	256910000	2155600000	1540100000	794980000	1751300000	1967500000	1515100000	1621400000	1862800000	990540000	1416900000	1684500000
DBN1	1884000000	2722100000	2467000000	2887800000	4448300000	797390000	1893100000	2760400000	1725500000	2856300000	4384600000	4451800000	4850200000	3673300000	7333100000	5681100000	2288400000	2054000000	1633300000	1043800000	2043900000	2337200000	2545400000	887950000	1999400000	2103700000	788460000	889150000	1729700000	2739700000	2611300000	2438000000	1192100000	936910000	2536600000	793880000	2967400000	1508700000	4667100000	2738300000	2659000000	2430600000	4576400000	4764000000	1520100000	1898600000	601730000	1094800000	1482900000
DBNL	1389200000	1107300000	1563900000	1320900000	2207200000	447530000	863030000	1566600000	998410000	1743200000	1730100000	1200400000	1377000000	2466600000	2903900000	2323200000	1724800000	1025400000	842320000	289900000	823560000	1537100000	1280300000	496340000	266940000	1118800000	528120000	640540000	1228000000	1170100000	1737200000	1500700000	592010000	675000000	974560000	429910000	900030000	654580000	2492100000	1210400000	1174700000	1053900000	2356600000	1917300000	740860000	1194800000	881840000	686470000	1208500000
DBR1	70204000	136080000	167040000	153230000	294640000		108590000	132050000	193690000	80237000	271470000	85706000	97351000	100660000	312970000	231900000	214590000	98376000		25677000	68906000	113180000	205370000	27481000		69037000	12360000	37821000	31289000	182330000	98317000	138250000		32391000	119070000		27050000	69040000	242750000	158640000	122050000	138790000	220860000	285480000	167150000	49740000	29849000	56454000	25848000
DBT	48437000	124640000	165030000	79921000	366800000		158950000	51197000	62898000	140100000		261420000	152870000		649730000	160130000	175660000		163630000	72616000	392650000	452570000	511720000	111150000	133060000	59440000	96830000	76633000	233510000	364110000	582080000	713390000	116480000	131550000	391470000	67457000				207560000	170360000	204690000	174170000	204830000	106930000	63495000	105870000	185080000	420720000
DCAF13	227660000	441700000	191440000	226460000	651780000		161200000	330910000	233840000	407120000	290690000	571880000	463700000	288400000	727050000	563970000	439820000			41662000	285680000	413760000	359250000	243800000			147200000	115380000	290870000	262830000	546920000	303150000	196070000	156470000	352640000	181410000	318800000	216290000	360990000	245140000	275190000	262760000	344020000	636250000	294090000	311780000	77722000	51877000	195230000
DCAF16					30891000														58459000	24763000	41539000	29422000								41232000	40066000		20541000	19714000	28941000												10556000	51256000	24150000
DCAF7	126750000	144380000	234710000	280870000	373310000	46169000	230460000	307310000	121190000	123910000	317400000	276000000	258730000	227080000	525990000	175670000	261430000	131040000	277320000	48752000	63083000	275910000	300090000	82927000	56244000		65013000	63280000	150670000	205820000	329010000	315870000	110040000	104990000	221410000	71922000	230470000	65377000	125340000	85137000	96058000	70473000	86923000	107840000	88770000	113090000	42249000	76508000	116430000
DCAF8	12034000	20712000									170880000	153440000	225420000			38917000	112420000	66375000			57691000	20055000	41677000	27398000					48305000		133060000	35034000			73619000			24862000				45114000	34040000		51118000	46263000
DCK	96668000	267800000	211050000	235190000	462380000	24968000	87864000	175700000	195660000	225960000	326190000	342520000	266220000	391550000	497640000	329880000		87770000	268200000	102740000	308060000	324230000	220620000				95115000	188260000	143270000	204090000	346590000	288280000	82987000	108150000		81066000	136820000	37078000	316160000	99332000	158590000	176490000	407530000	534840000	36606000	145430000	44128000	122530000	88346000
DCP1A				29862000	90110000						120940000			68548000	282050000	137750000	57426000		58798000	10990000	18916000	70658000	64355000				23977000	32821000	64710000	80874000	39775000	64926000	31848000	24915000	93766000	10820000	113860000		82948000	21685000	66724000	64354000	208130000	172580000	45804000	24115000		37286000	51431000
DCPS	141820000	275570000	278660000	213080000	486320000	71658000	197550000	213570000	275550000	306450000	236840000	319170000	209690000	322600000	796060000	472340000	185730000	128580000	615060000	121980000	397060000	218740000	376170000	115930000	362150000	316060000	100630000	252960000	460670000	271220000	580490000	212790000	165050000	138180000	426000000		151520000	92669000	204060000	180530000	167650000	204060000	414810000	304000000	170170000	104090000	164160000	242620000	285990000
DCTD	77076000	105880000	102790000	70870000	229050000			22035000		140340000	250230000	331460000	256450000	222620000	294540000	161400000	113850000	96233000		51218000	115660000	28200000	112520000				22128000	18027000	45023000	81242000	175170000	134410000	18556000	9565000	61766000	41328000	115500000	47255000	220610000	52816000	61223000	99175000	197130000	164510000	110190000	62193000	14046000	48305000	50193000
DCTN1							1583500000					2394300000												842730000				520570000					651940000			719110000	1138100000
DCTN1.DKFZp686E0752	1261000000	2048400000	2203900000	2257600000	3529300000	526480000		1602900000	1553400000	2468800000	2712900000		2325300000	2374100000	4033300000	3575200000	2028000000	921910000	1325300000	832540000	1768400000	2570700000	2867100000		1983000000	1456800000	454920000		1435600000	1493800000	4372500000	2118500000		539800000	2690600000			853520000	2776900000	1122700000	1541600000	1192200000	1678700000	2434300000	1520800000	1315800000	631800000	1148400000	1312300000
DCTN2	1001500000	1122900000	1243400000	1658900000	2716400000	619810000	935360000	1424900000	1847800000	1822200000	2316500000	1682500000	1918900000	2012200000	3333100000	3340200000	2331200000	920820000	1061700000	466040000	1321500000	1745000000	1527400000	797920000	1411800000	1435900000	554270000	788350000	1695100000	1883900000	2221300000	2030300000	1074600000	596800000	1729700000	413810000	835900000	608950000	2236800000	1007900000	1506200000	1409100000	1787300000	1941600000	1031400000	1088500000	725340000	702270000	1269400000
DCTN3	179030000		35539000	45856000	156960000	101580000	134350000	230570000	110370000	375400000	155760000	318870000	256600000	372900000	486430000	182920000	180600000	308070000	267760000	58111000	75205000	81704000	178430000	124520000	237190000	171060000	43417000	112420000	218400000	115370000	323610000	289840000	157970000	210870000	158190000	52742000	230410000		196760000	85529000	111800000	806590000	250410000	201980000	86051000	149710000	184750000	516810000	264480000
DCTN4	86904000	183950000	144910000	145770000	176400000	32152000	152400000	109410000	182510000	178370000	217430000	210860000	306660000	264160000	443430000	219090000	328420000	159690000	111150000	25817000	43607000	221120000	107940000	41910000	224660000	166650000	50340000	42884000	81185000	74474000	137920000	279660000		61090000	176720000	39493000	111350000	24346000	136370000	83479000	104230000	36563000	371870000	297710000	79415000	89710000	63403000	81714000	136440000
DCTN5	83851000	97590000	127500000	100490000	356890000		56570000	132550000	132740000	130810000	164100000	78485000	48449000	110500000	120950000	46295000	129840000	247340000	45788000	23950000	40194000	306710000	91652000	38317000	64610000	73796000	15877000	27643000	18898000	41337000	142330000	109230000	15355000	24845000	55413000				113560000		85673000	94288000		30790000	20712000	130570000			51897000
DCTN6	93900000	106230000	140870000	163430000	112600000		76639000	151200000		102740000	320920000	287640000	279770000					165300000					111850000			198960000		31882000	108920000			63017000			17903000		68797000		250580000	112150000	130110000	148000000	69306000	48964000	55297000	80709000
DCTPP1	136290000	335090000	628080000	601610000	1204700000	81951000	642660000	676620000	367920000	487080000	761470000	852730000	697920000	753340000	1115600000	1657400000	681290000	191870000	761480000	444720000	911590000	1131300000	1143100000	438720000	188630000	47246000	157460000	310660000	768030000	723310000	1444700000	979790000	369590000	446750000	713690000	261680000	961630000	371420000	892300000	431370000	598480000	663830000	573520000	749660000	497210000	633510000	243060000	222390000	416670000
DCUN1D1	138300000	245470000	137620000	245280000	503430000	108400000	176260000	202920000	109630000	299630000	331030000	110580000	129510000	365790000	408480000	353590000	451170000	100300000	77986000	25924000	46233000	138090000	124230000	180200000	186640000	277650000	133310000	89436000	165350000	136110000	244450000	198790000	164970000	98316000	187950000	171680000	50906000	57175000	320570000	92965000	181150000		662660000	625340000	126970000	174800000	111150000	95314000	73472000
DCUN1D5	300630000	69785000	94848000	126880000	255120000	400900000	299290000			82458000	208920000	157380000	164460000	148690000		128300000	110960000	260790000	65918000	21676000	28522000	536590000	146080000	62669000			305370000	333160000	67261000	944840000	170390000	69770000				40425000	122800000	77570000	451900000		52367000	32159000	105820000	542240000	52489000	36097000	31368000	51892000	29445000
DCXR	49510000	70623000	259150000	92989000	270110000		51643000	54744000	28266000	117650000	144280000	134540000	86509000	63810000	388020000	253600000	160320000	75690000	350530000	60780000	330110000	330410000	367700000	56640000	174020000		123920000	59744000	123890000	422360000	500830000	413540000	186110000	84618000	370460000		96416000	22842000	124800000	21524000	51771000	76890000	114250000	124640000	20503000	52559000	139020000	239380000	248980000
DDAH1	264730000	531110000	424290000	566870000	642340000	287010000	315720000	652700000	329190000	488700000	852170000	1162800000	869920000	713410000	1267200000	841350000	857010000	700930000	212050000	154760000	203310000	224110000	669870000	148120000	36359000	66326000	79760000	146230000	287170000	816570000	488420000	164020000	174770000	125040000	220060000	166170000	616200000	137870000	493550000	419730000	589170000	394380000	871880000	933520000	340620000	255220000	69115000	213240000	281110000
DDAH2	125690000	258510000	229570000	215010000	431920000	87658000	255420000	277460000	68077000	295660000	405840000	344250000	206640000	272570000	629750000	1180500000	464140000	221370000	139590000	78908000	180100000	262070000	228250000	109940000	202670000	467800000	49686000	74878000	144240000	122250000	205730000	237990000	47260000	65348000	161020000	26492000	235500000		481320000	110910000	201190000	206610000	421660000	476180000	81106000	141070000	54112000	209560000	159600000
DDB1	4996300000	7334600000	6872500000	6208500000	9887700000	2221400000	4116300000	5377000000	3499800000	5865900000	10050000000	10872000000	10850000000	8059800000	13636000000	10248000000	8476000000	5045500000	6050900000	2910000000	7948200000	7723000000	6325000000	2961100000	5072300000	6226800000	3000800000	3858700000	7028900000	7549500000	10952000000	10558000000	3768900000	3569200000	7067300000	2481000000	7727900000	3908400000	8553900000	6796100000	6815800000	6162900000	10075000000	9999400000	3852500000	4131300000	2424900000	4001300000	7433000000
DDB2	292360000	328920000	328060000	427610000	1039700000	223290000	477460000	410090000	113890000	331390000	437560000	750090000	860510000	890850000	1150700000	916970000	652900000	365850000	534810000	254160000	449040000	280020000	392960000	201960000	253900000	142220000	321430000	277010000	434900000	453940000	1132200000	816740000	444380000	365210000	735930000	159490000	206740000	213190000	822840000	524190000	519080000	413210000	1435700000	1293300000	263500000	404870000	123900000	525260000	474250000
DDI2		70993000	102330000	113620000	143210000		76001000	84419000	83685000	98053000	333060000	260940000	161240000	279880000	591600000	281220000	393970000	115540000		15839000	58517000	250920000	107500000		171140000	135050000	23782000	42710000	69517000		238730000	227640000	56755000	18645000	148790000		132500000	46586000	241060000	67100000	70808000	40134000	160600000	163200000	60146000	94666000	60529000	132210000	159320000
DDOST	1992700000	3505700000	3419200000	2350800000	4606300000	1097400000	1566100000	1821000000	1608300000	2168300000	4003800000	2389700000	2635000000	4093200000	6791600000	4271400000	2858600000	1161900000	1976800000	1628800000	3841500000	3953400000	5189400000	3723700000	4513700000	3453900000	1300800000	1203700000	2703300000	4024800000	4108900000	2842800000	1803400000	1890000000	3413600000	1150700000	1833400000	888040000	3295700000	2287500000	2600600000	2611400000	4660700000	4548900000	1683100000	1622900000	1479300000	1833100000	2724300000
DDRGK1	57061000	133810000	216420000	388550000	184610000	136370000	112090000	121420000	120210000	133870000	169700000	74826000	242650000	174100000	551130000	509650000	286220000	47453000		54826000	220800000	281680000	212160000	96120000	168260000	313860000	81851000	52307000	64320000	160760000	263790000	295190000	90135000	116680000	126330000	112130000	271760000	18619000	83741000	30364000	94142000	127580000	119590000	269130000	146140000	107190000	44449000	153970000	161560000
DDT.DDTL	2667400000	2620000000	2800600000	2879400000	4467300000	249750000	2828000000	1706200000	1488700000	2789100000	5649200000	5521700000	6291900000	7299300000	9209200000	4930100000	3828000000	1450900000	5468500000	1442600000	4233000000	5390400000	6499800000	3918900000	3464500000	4026000000	1246500000	1712700000	3296800000	3585000000	6781100000	4642000000	1843300000	1262100000	1846800000	1469400000	2500900000	937940000	3174400000	1097500000	1331300000	1166200000	2347900000	2496400000	2966600000	1675300000	1813400000	1404900000	2290400000
DDX1	3669300000	4725900000	5118100000	5480300000	10765000000	1993800000	3700500000	4678100000	5265600000	4005000000	6878900000	5466900000	5634300000	7535000000	12559000000	9182500000	6562700000	4067800000	3684800000	2469900000	5616900000	6147300000	6360200000	4020000000	5996300000	4899000000	2692000000	2450900000	5177100000	6471100000	9211400000	7043600000	4126700000	2744600000	6227600000	2647400000	4517700000	3269700000	7122400000	5739600000	6910200000	5270800000	10027000000	10099000000	2843000000	3036500000	1845600000	4764800000	4099500000
DDX10		43430000	78855000	100240000	365560000		187140000	22903000	131980000	67988000	160300000	235500000	183150000	123330000	204470000	191610000	142150000		58342000		107980000	58853000	100810000		94052000	79035000		11962000	134410000	338540000	244340000	81049000	40927000	21868000	56746000		194610000	71152000	162780000	60928000	91806000	143210000	122520000	179900000	57785000	111820000	12915000	51001000	34420000
DDX17	3337000000	4429500000	4210700000	4618800000	7392100000	1264500000	2697200000	3789400000	3409300000	3975700000	14317000000	7785100000	7554100000	5587000000	10670000000	6464000000	11697000000	3467000000	8714700000	3525600000	10372000000	12448000000	12623000000	5775300000	3881200000	9474500000	3916400000	5797800000	9892300000	4568200000	11777000000	5529800000	3128200000	5357200000	4674800000	1330200000	4740000000	2892100000	7775600000	4297600000	3932600000	4238400000	6476400000	6720200000	2862000000	2827400000	3332400000	3348700000	3985800000
DDX18	1500800000	2202700000	2631200000	2603700000	4219200000	549610000	1245500000	1738200000	1533700000	1970700000	3224400000	1924800000	1743900000	2850900000	5250900000	3239400000	2123300000	1304700000	1523800000	658250000	2067300000	2566300000	2377700000	1286600000	2600900000	2227700000	646570000	786880000	1942500000	1971100000	2736400000	2096000000	1039200000	758130000	1215400000	1111200000	2312500000	785780000	3189200000	1973600000	1896000000	1840200000	3254300000	2698000000	1218600000	1120600000	598780000	1305700000	1772600000
DDX19A	1743100000				2533200000					1956400000	2822900000				4420600000	2931400000	2689300000		1205100000	544350000	1610200000	1758600000	2114900000	867320000					1392800000	1954200000	106370000	1837900000	1039900000						3528900000		1973400000	2273000000	3781800000				476930000	1187800000	1931800000
DDX19A.DDX19B	54591000	2116700000	2348700000	2635700000		581650000	1050600000	2090700000	1587700000		107680000	2848300000	2520100000	2868200000			77223000	1349100000							1432900000	1666200000								666980000	1579400000	855340000	2118500000	1695600000	110090000	1909600000	99173000	63152000	93304000	3129600000	1187000000	1480400000
DDX19B					58851000										138740000	42298000	91139000		118580000	57851000	63149000	67179000	146750000	61406000			596070000		78533000	80903000	1977300000	49760000															20402000	51677000	59231000
DDX20	322810000	431340000	520820000	565230000	1022500000	275070000	474080000	616400000	383150000	390910000	786000000	660150000	626010000	462470000	1267900000	967980000	766320000	434480000	296590000	226240000	452700000	551920000	520380000	503930000	439000000	565200000	138070000	108060000	271990000	399120000	578700000	792590000	128010000	162200000	347060000	139090000	268710000	211170000	665370000	479120000	520780000	349420000	814340000	880410000	204310000	281480000	183820000	292200000	425080000
DDX21	7669800000	10160000000	11331000000	13363000000	16874000000	4175900000	8501200000	8255000000	7560600000	8537300000	16343000000	12770000000	15425000000	16485000000	24363000000	15057000000	12211000000	8124700000	4671500000	2564500000	7247700000	8535500000	9512200000	2967600000	5921100000	7564000000	2372300000	2572400000	6336000000	9086500000	12134000000	10209000000	4006700000	3585300000	7016000000	5578800000	7721800000	5474900000	14165000000	9757100000	9817000000	8886900000	17499000000	14672000000	6761300000	6895800000	3476300000	5344300000	6679200000
DDX23	1528600000	1117300000	1471700000	1323800000	1665200000	321520000	827310000	932320000	1476200000	962160000	3152300000	2383000000	2343200000	1351500000	3229500000	2108500000	1049800000	860900000	1009900000	705060000	1728000000	1681900000	1611900000	437050000	1032300000	693090000	748910000	677740000	1003100000	2097900000	1079800000	967520000	553160000	492280000	812460000	350360000	1304000000	528790000	2213200000	1176900000	1090000000	934850000	1727000000	2060800000	741310000	784610000	361580000	703150000	1033100000
DDX24	463420000	553580000	658130000	711700000	1116500000	69289000	314580000	352890000	540660000	723120000	887650000	822180000	762940000	1086100000	1532800000	1293100000	623890000	660780000	525590000	193900000	520730000	952280000	1059600000	451690000	437040000	280130000	237950000	279610000	435740000	616240000	960150000	610380000	301290000	331980000	605350000	241060000	623970000	418120000	852660000	645970000	297210000	297000000	1093200000	950910000	296890000	442130000	227770000	389920000	612450000
DDX27	581060000	529220000	783320000	533940000	744120000	190320000	685690000	430970000	315630000	485740000	1380800000	1117100000	1116500000	1409400000	1458600000	1019500000	1145000000	506400000	323420000	246790000	495400000	381640000	507970000	117450000	394630000	536290000	219890000	322300000	495920000	323620000	700820000	511510000	223550000	253500000	543150000	314670000	665070000	265100000	7783900000	312010000	544050000	488290000	1329900000	929990000	521120000	466550000	172850000	374570000	667870000
DDX28				12539000	110390000										130040000			26450000	98073000	18363000	20100000	140110000	139590000	29570000		69371000	20780000	24662000	57373000	24103000	148160000	84460000	36977000	13852000	57906000												15414000	17078000
DDX31	48133000	67030000	60851000	165080000	143540000	25064000	67405000	75890000	112250000	136650000	170160000			235220000	433160000	196580000	92952000	31249000	27875000	39307000	108830000	81493000	63142000			138770000	9881700	21889000	95735000	174700000	72610000	124590000	89889000	61358000	258120000		49131000	110810000	375350000	130650000	160600000	161870000	432550000	231540000	24318000	97605000	21461000	36949000	100460000
DDX39A	8778300000	11735000000	12059000000	4087400000	15618000000	2373800000	8681000000	6139400000	1657700000	2085100000	15835000000	14186000000	15169000000	2222300000	4289800000	4236300000	3820900000	6976400000	2354100000	1212300000	10981000000	4649900000	3834500000	1267100000	7155600000	10374000000	760060000	728300000	1826600000	3363600000	3207000000	2041100000	1167400000	5526200000	12432000000	1106200000	7352000000	1211000000	16603000000	9715200000	9990300000	10890000000	3274000000	17530000000	5716700000	6339100000	4374900000	6071800000	8271200000
DDX39B	1918500000	2295200000	3415400000	11244000000	4361100000	509130000	1655000000	2628300000	4829200000	6191400000	3508600000	3004100000	3269400000	15873000000	20078000000	14903000000	11719000000	1841300000	10916000000	5580100000	3142300000	16545000000	12457000000	8068900000	2044300000	1571900000	4369800000	5891400000	12420000000	13535000000	16831000000	13851000000	6797200000	543650000	2289000000	6389600000	2016400000	8003600000	3420200000	2092900000	2320100000	1998200000	19190000000	3174500000	1464600000	1070500000	966280000	1130300000	1581500000
[truncated: 3,591 more rows]
[truncated: 515 more columns]

## Sheet: 50 samples
protID	2019_12_18_14_35_Q-Exactive-HF-X-Orbitrap_6070	2019_12_19_19_48_Q-Exactive-HF-X-Orbitrap_6070	2019_12_20_14_15_Q-Exactive-HF-X-Orbitrap_6070	2019_12_27_12_29_Q-Exactive-HF-X-Orbitrap_6070	2019_12_29_15_06_Q-Exactive-HF-X-Orbitrap_6070	2019_12_29_18_18_Q-Exactive-HF-X-Orbitrap_6070	2020_01_02_17_38_Q-Exactive-HF-X-Orbitrap_6070	2020_01_03_11_17_Q-Exactive-HF-X-Orbitrap_6070	2020_01_03_16_58_Q-Exactive-HF-X-Orbitrap_6070	2020_01_03_20_10_Q-Exactive-HF-X-Orbitrap_6070	2020_01_04_04_23_Q-Exactive-HF-X-Orbitrap_6070	2020_01_04_10_03_Q-Exactive-HF-X-Orbitrap_6070	2020_01_04_14_59_Q-Exactive-HF-X-Orbitrap_6070	2020_01_06_20_17_Q-Exactive-HF-X-Orbitrap_6070	2020_01_08_16_43_Q-Exactive-HF-X-Orbitrap_6070	2020_01_09_11_07_Q-Exactive-HF-X-Orbitrap_6070	2020_01_15_13_56_Q-Exactive-HF-X-Orbitrap_6070	2020_01_20_15_10_Q-Exactive-HF-X-Orbitrap_6070	2020_02_05_20_55_Q-Exactive-HF-X-Orbitrap_6070	2020_02_10_15_41_Q-Exactive-HF-X-Orbitrap_6070	2020_02_11_10_35_Q-Exactive-HF-X-Orbitrap_6070	2020_02_12_05_06_Q-Exactive-HF-X-Orbitrap_6070	2020_02_13_00_26_Q-Exactive-HF-X-Orbitrap_6070	2020_02_13_03_11_Q-Exactive-HF-X-Orbitrap_6070	2020_02_17_13_55_Q-Exactive-HF-X-Orbitrap_6070	2020_02_18_01_25_Q-Exactive-HF-X-Orbitrap_6070	2020_02_18_18_55_Q-Exactive-HF-X-Orbitrap_6070	2020_02_28_12_27_Q-Exactive-HF-X-Orbitrap_6070	2020_03_01_23_00_Q-Exactive-HF-X-Orbitrap_6070	2020_03_06_16_22_Q-Exactive-HF-X-Orbitrap_6070	2020_03_07_18_15_Q-Exactive-HF-X-Orbitrap_6070	2020_03_11_11_25_Q-Exactive-HF-X-Orbitrap_6070	2020_05_04_11_39_Q-Exactive-HF-X-Orbitrap_6070	2020_05_12_15_13_Q-Exactive-HF-X-Orbitrap_6070	2020_05_12_18_10_Q-Exactive-HF-X-Orbitrap_6070	2020_05_12_21_07_Q-Exactive-HF-X-Orbitrap_6070	2020_05_14_14_46_Q-Exactive-HF-X-Orbitrap_6070	2020_05_14_17_28_Q-Exactive-HF-X-Orbitrap_6070	2020_05_14_20_11_Q-Exactive-HF-X-Orbitrap_6070	2020_05_15_10_30_Q-Exactive-HF-X-Orbitrap_6070	2020_05_20_12_33_Q-Exactive-HF-X-Orbitrap_6070	2020_05_20_15_35_Q-Exactive-HF-X-Orbitrap_6070	2020_05_22_14_57_Q-Exactive-HF-X-Orbitrap_6070	2020_05_22_17_43_Q-Exactive-HF-X-Orbitrap_6070	2020_05_26_14_20_Q-Exactive-HF-X-Orbitrap_6070	2020_05_27_13_57_Q-Exactive-HF-X-Orbitrap_6070	2020_05_28_04_06_Q-Exactive-HF-X-Orbitrap_6070	2020_06_01_10_22_Q-Exactive-HF-X-Orbitrap_6070	2020_06_01_15_41_Q-Exactive-HF-X-Orbitrap_6070
[truncated: 4,535 more rows]
[truncated: 1 more columns]
