# Supplementary material for: msBayesImpute as a versatile framework for addressing missing values in biomedical mass spectrometry proteomics data
Source: Commun Chem. 2026 Jul 7;9:236. doi: 10.1038/s42004-026-02106-3 (PMC13342297; doi:10.1038/s42004-026-02106-3)
Supplement: Supplementary file 5 — Supplementary Data 2 [file 42004_2026_2106_MOESM5_ESM.xlsx]

## Sheet: Sample annotation
tissueType	recurrence	sampleType	Tumor.Cell.Content....	Tissue.weight..mg.	Cohort.Identifier	PatID	Age.at.diagnosis	Gender	Pathological.stage	Smoking.status	Adjuvant.chemotherapy	sampleName	sample
Normal	NoRecurrence	FullProteome		149.0	DISCOVERY_COHORT	L2G45L8E	51	MALE	IIB	EX-SMOKER	true	SC_A_111M7W_NG1	SC_A_111M7W_NG1_FP
Tumor	NoRecurrence	FullProteome	100.0	100.0	DISCOVERY_COHORT	L2G45L8E	51	MALE	IIB	EX-SMOKER	true	SC_A_111M7W_TU1	SC_A_111M7W_TU1_FP
Normal	NoRecurrence	FullProteome		186.0	DISCOVERY_COHORT	22G062JJ	62	MALE	IB	EX-SMOKER	true	SC_A_19XOBE_NG1	SC_A_19XOBE_NG1_FP
Tumor	NoRecurrence	FullProteome	100.0	250.0	DISCOVERY_COHORT	22G062JJ	62	MALE	IB	EX-SMOKER	true	SC_A_19XOBE_TU1	SC_A_19XOBE_TU1_FP
Normal	NoRecurrence	FullProteome		196.0	DISCOVERY_COHORT	U2F8LURN	71	FEMALE	IIB	NON-SMOKER	true	SC_A_1KXTYW_NG1	SC_A_1KXTYW_NG1_FP
Tumor	NoRecurrence	FullProteome	100.0	177.0	DISCOVERY_COHORT	U2F8LURN	71	FEMALE	IIB	NON-SMOKER	true	SC_A_1KXTYW_TU1	SC_A_1KXTYW_TU1_FP
Normal	Recurrence	FullProteome		110.0	DISCOVERY_COHORT	ZKEE1LU5	66	MALE	IB	EX-SMOKER	false	SC_A_KBEQL9_NG1	SC_A_KBEQL9_NG1_FP
Tumor	Recurrence	FullProteome	88.0	133.0	DISCOVERY_COHORT	ZKEE1LU5	66	MALE	IB	EX-SMOKER	false	SC_A_KBEQL9_TU1	SC_A_KBEQL9_TU1_FP
Normal	NoRecurrence	FullProteome	0.0	64.0	DISCOVERY_COHORT	60U2R73L	66	MALE	IB	SMOKER	true	SC_DIS_A_1B71HX_NG2	SC_DIS_A_1B71HX_NG2_FP
Tumor	NoRecurrence	FullProteome	35.0	69.0	DISCOVERY_COHORT	60U2R73L	66	MALE	IB	SMOKER	true	SC_DIS_A_1B71HX_TU2	SC_DIS_A_1B71HX_TU2_FP
Normal	Recurrence	FullProteome		89.0	method establishment	LHTPY0M7	60	MALE	IIA	EX-SMOKER	true	SC_T_A_15BOK5NG_1	SC_T_A_15BOK5NG_1_FP
Tumor	Recurrence	FullProteome	86.0	72.0	method establishment	LHTPY0M7	60	MALE	IIA	EX-SMOKER	true	SC_T_A_15BOK5TG_1	SC_T_A_15BOK5TG_1_FP
Normal	Recurrence	FullProteome		149.0	method establishment	K0UAM0HL	66	MALE	IIA	EX-SMOKER	false	SC_T_A_1MKZXRNG_1	SC_T_A_1MKZXRNG_1_FP
Tumor	Recurrence	FullProteome	90.0	143.0	method establishment	K0UAM0HL	66	MALE	IIA	EX-SMOKER	false	SC_T_A_1MKZXRTG_1	SC_T_A_1MKZXRTG_1_FP
Normal	NoRecurrence	FullProteome		112.0	method establishment	AHTYU035	61	MALE	IB	EX-SMOKER	true	SC_T_A_1WFPXHNG_1	SC_T_A_1WFPXHNG_1_FP
Tumor	NoRecurrence	FullProteome	90.0	42.0	method establishment	AHTYU035	61	MALE	IB	EX-SMOKER	true	SC_T_A_1WFPXHTG_4	SC_T_A_1WFPXHTG_4_FP
Normal	NoRecurrence	FullProteome		100.0	method establishment	32J2VZQM	78	FEMALE	IB	EX-SMOKER	false	SC_T_A_O1WHE5NG_1	SC_T_A_O1WHE5NG_1_FP
Tumor	NoRecurrence	FullProteome	80.0	69.0	method establishment	32J2VZQM	78	FEMALE	IB	EX-SMOKER	false	SC_T_A_O1WHE5TG_1	SC_T_A_O1WHE5TG_1_FP
Normal	Recurrence	FullProteome		70.0	method establishment	D1174FWT	73	MALE	IB	EX-SMOKER	false	SC_T_A_Y4W4L7NG_1	SC_T_A_Y4W4L7NG_1_FP
Tumor	Recurrence	FullProteome	73.0	178.0	method establishment	D1174FWT	73	MALE	IB	EX-SMOKER	false	SC_T_A_Y4W4L7TG_1	SC_T_A_Y4W4L7TG_1_FP

## Sheet: Undiluted
protID	SC_A_111M7W_NG1_FP	SC_A_111M7W_TU1_FP	SC_A_19XOBE_NG1_FP	SC_A_19XOBE_TU1_FP	SC_A_1KXTYW_NG1_FP	SC_A_1KXTYW_TU1_FP	SC_A_KBEQL9_NG1_FP	SC_A_KBEQL9_TU1_FP	SC_DIS_A_1B71HX_NG2_FP	SC_DIS_A_1B71HX_TU2_FP	SC_T_A_15BOK5NG_1_FP	SC_T_A_15BOK5TG_1_FP	SC_T_A_1MKZXRNG_1_FP	SC_T_A_1MKZXRTG_1_FP	SC_T_A_1WFPXHNG_1_FP	SC_T_A_1WFPXHTG_4_FP	SC_T_A_O1WHE5NG_1_FP	SC_T_A_O1WHE5TG_1_FP	SC_T_A_Y4W4L7NG_1_FP	SC_T_A_Y4W4L7TG_1_FP
A0A075B6H7	59745600	135611000	91458000	184301000	151690000	129736000	107324000	273670000	57194300	193851000	150666000	180446000	32670500	74239200	118850000	104414000	158270000	194025000	273780000	75899200
A0A075B6H9										6493490		2584540				3146190
A0A075B6I0	6825570	7510870	2433240	2487340	2620450	1928130	9724740	9804300	4064600	9759600	17425100	18521700					25283200	16457800	22337700	5737140
A0A075B6I1
A0A075B6I4			1148320	1218380	1538610				916685	668972	4587590	5416420			759120	360588	2447650	1553380
A0A075B6I9	11262200	10266900	9060890	12827500	8859040	4974130	9624680	13228500	11345600	34753300	13977900	15755200		4399390	16205400	8136790	16000900	15981300	23620700	4566190
A0A075B6J9	1321040	2011790	1520630	2698290	8602650	3180450	1496070	2152610	2352790	6186680	2563650	6432630		719074	2729950	656710	2760600	2629030
A0A075B6K0			793676	1726060	1826220	1471660			762657		839091	1369790	1001750	1119850	826814	796616	1699690	1516510	2601380
A0A075B6K5	16984400	32898300	37170700	58870900	22503800	16347000	16564200	52284800	15783300	64701600	29888600	35451900	12963100	14898900	31880800	23022200	46159100	39749700	64057900	16140800
A0A075B6Q5										2037940								564553
A0A075B6R2	595419		5194340	6757830	3759430	2512640	2925860	12155500	845614	3872100	4872940	4316620	992195		326244	2768750	11772200	12248700	5689650	899387
A0A075B6R9;A0A0C4DH68	6487150	9904180	13895800	18297800	12155600	6634660	12891000	16832300	10594500	18174100	14668400	12071500	7559950	6331790	6538680	4504660	16819400	15512600	13416000	2811330
A0A075B6S2;A2NJV5			717114	1050080													357106	437084		361765
A0A075B6S5	12141200	19637700	18544300	24645100	15382800	10785600	13493800	24888100	15039300	26589700	15161500	11188000	5234400	17387100	25415700	11636300	25769000	20437100	32006200	5264120
A0A087WSX0	113087		217398	322259	572856	408250	462744	788774	199762	254190	963666	369468		77527.2	813720	309589	146272		1321930	156142
A0A087WSY6	6404070	10851200	16767700	26411700	15957500	13055800	15293900	35460600	7576550	24787000	14667000	29243800	6397670	4676320	12864100	10786300	21024300	20569100	29381000	6465410
A0A087WSZ0	459286		422987	906924	530018					449134			880459	718568			831846	276466
A0A087WW87;P01614	8774960	13537500	17127600	27443800	12445000	9148110	11268100	28872900			7308420	7078860	205320000	46998800	9030000	3871690	18120300	11128100	25690200	4224100
A0A0A0MRZ8;P04433	41758400	65530000	70030100	108211000	87926300	56355400	83243200	133802000	44069300	93830800	98428600	85876000	33522100	36912800	71759100	46599500	113308000	96892400	154236000	33097800
A0A0A0MS14								1674750
A0A0A0MS15	5504400	10756700	7580150	28104400	9511880	8088870	6660590	6976660	3859140	8881540	8208130	49821000	1112940	2405130	9186200	6132150	14840600	15069000	5768990	1368290
A0A0A0MT36	581069		994091	1385080	1684160	608337	910389	756085	1985860	2336340	1581070		2291860	1161460	2346360	964341	1801320	8014900	3744380	446586
A0A0B4J1U3	1171770	1382780	350847				293358	879660		836245			225279		834464	732310	708706	356662	1172920
A0A0B4J1U7	14049600	17426800	22715800	41550500	14976600	10258800	12537500	19267000	9598360	16659800	14514900	24023800	5940740	5534990	13612000	7257280	22081700	30858500	29980400	6293330
A0A0B4J1V0	39418400	55134600	54772200	64767800	50376700	35349200	61509000	83903000	32545000	82133500	44060000	48701100	19269300	23057400	40956200	22281500	61941200	109786000	129643000	25061200
A0A0B4J1V2		535046	361808	410062	946345	567945	385150			285316	853935	596132		321755	496508	180377			1686240	463196
A0A0B4J1X5	9863810	17690400	21334900	23223500	23162000	14681800	30070200	45179900	9092960	28486100	29235600	23810800	7425970	8705590	13550500	13348300	31595500	40224900	40760100	9720920
A0A0B4J1X8			413303	831389		2100090		1114900		412381	373868						1183870	2529550	539464
A0A0B4J1Y8	1315630	2306020	1515570	3140700	940523		3688850	14560600			5181650	70844600		925115	2046810		3759810	4228860
A0A0B4J1Y9	588669		1935560	1911100	1357820		1604430	2061530		3610660	1203570				291321		1216020	1647150	1599120
A0A0B4J2D5;P0DPI2	36770500	89127400	39314700	81211100	68916800	206582000	29091000	44426200	57192600	29044500	29603600	63876800	33807600	81763400	39775300	53084900	52473600	75143000	32163900	68285800
A0A0B4J2D9;P0DP09			498376						3686800	19958100
A0A0B4J2F0	984010	2613800	990750	1950380	1608400	2392070		2085980	2800630	2641130	826851	1685410		1908530	772677	1980650	1557860	1006980	1022140	2717130
A0A0C4DH24	1208490	2846730	2595440	4340270	5876380	2838410	3875100	7237970	2799320	8461680	3187840	1528910	1656010		1310890	810933	3028060	4317950	7199950	858296
A0A0C4DH25	17640000	25845000	19890700	25855300	39736200	22719900	18147300	29313500	12621400	13246200	19368900	15360200	12165400	9247500	19707300	10904900	84750800	65043600	46374500	10180300
A0A0C4DH29							200614	1164600			771896	626027					1784760	2271670
A0A0C4DH31		1473640		3349860	2568250		1922860	11618800		1971720	2008340	1373360		829225	1385470	2533470		2267990	1912740	548345
A0A0C4DH33								3527930
A0A0C4DH34			3091690	3322730			3072800	7544170		8241730	4176490							7501420	7650280
A0A0C4DH35			1515900	1708850	624139		597761	1644290		839780	822018					701566	993583	2176500	1542490
A0A0C4DH36	1524360	2749300	1631240	1994820	2094610	1145420	1712430	4022490		2417060	3363180	2433240		1665380	1381450	2349500	4186190	4192250	2846360
A0A0C4DH38	1048820	2279760	1296790	2222590	2024610	976336	1914210	3044300		4629290	3307810	2059760	867991	1426850	1464500	1763820	3195320	4212130	2355850	418787
A0A0C4DH67	2305270	2131120	1896250	1923070	885349		1166930	2023480		2692500	2802240	1712260			1145420		1074840	2227970	2678810	476979
A0A0C4DH72	12213100	21502600	20337300	27476400	17805800	6841090	15550200	34208600	9478710	20291200	19458800	21754300	8928740	12349200	40017900	13896000	23561200	18360900	31510200	3904080
A0A0C4DH73;P01611	1219880	2701550	4212130	5506220	1729620		2201330	5303420	2050220	4162540	1790350	1524500	954872	304280	1148250		1457170	1785910	2300610
A0A0U1RRL7	1163290	995884	718282	982067	684064	841881	826741	634409	2458390		615626	323506		1669120	1571910	2073080	1225770	947030	622275	1517330
A0AV02						266082				184439								450632
A0AV96	1118590	4506620	766542	2566960	2396870	6186120	822678	1458300	1815610	1409660	622083	2299600	1286670	1735090	1271670	6084780	1524170	3796580	906787	5524010
A0AVT1	5038160	40542800	4911300	7230000	9201260	10492200	4835010	10933900	4722280	6365400	3761900	11176200	5515600	8167280	5423560	15029300	6603310	9145060	4026640	13893700
A0FGR8	11757700	13128800	7700080	7392750	16741100	23313000	8456540	11454700	13884700	7819700	7474990	19568200	9021330	11489200	9253950	13065100	6040140	7412730	6820130	13657100
A0JLT2		544710		285089		970082		279217		398764		216314				425981		388050		322280
A0JNW5																				549511
A0M8Q6	19848500	33136900	58997800	84466400	31061400	27138100	29611100	40240800	86903600	95712700	53020400	52039100	17129200	25309000	49547600	16675000	77687200	62398800	62070700	7772050
A0MZ66	8915880	17096800	7499560	13386000	17894800	34017600	7508430	12478800	11790200	17721400	4940550	7192450	11503200	12638200	9367870	32282200	7632670	19302900	8336820	34855300
A0PJW6						989062						1008280	285397			1367400		513778		1551680
A0PJX4						1354970
A1L0T0	2110590	3291080	2922300	3735650	4985900	20101200	2099980	3249610	3623380	1726810	2091310	3976160	1953760	2889340	2428440	4226580	3248830	2823940	2543580	2058660
A1L157			2922950				527588									1919090
A1L188																		530123		259206
A1L390	165533	5692350		1270040		472894		424196	815682					1324170						210947
A1L4H1	850078		1300660	701302	579212		296548		693644	502347	1275290	908215	764158		325841	697083	1447120		363740
A1X283	1771540	15982300	2015520	3995110	4157090	21344200	3083590	6660330	3396110	5588270	2524430	13994500	1889210	8913680	2518020	5667690	1782970	5137860	2162310	5571330
A1Z1Q3	400845		671021	398543	435242	669909	317025		735030		266907	231544	377317	299641	339339		442837	179754	327220	95729.9
A2RRP1	420566	865703	518492	613231	1106030	1685420	525862	922180	720612	761115	475631	960966		1159030	474227	1047300	481076	882827	462968	877303
A2RTX5		415150	192007	167330		276544	111618	219113	306708	348126			146690	406486	236122	726560		1122470		467434
A2RUC4						704078			191539									300500		953666
A2RUS2	1880310		2254760	607180	2304570		2154550	1461120	2151120		544140		1578390	1273540	1840730	257029	1364740	202345	1412150
A3KMH1	416259	1981780	474809	2492630	1259950	1144280	369485	418898	1325460	1425980	218536		394097	1792410	866544	3896020			287503	2027740
A3KN83	213279	853911		488306	216041	878662		463399	81002.7	714431	1543150	434952	175498	401397	131061	651729	979481	2069820		1083210
A4D1E9		653282		951945		1536650						1499700		1036830		1290860				605681
A4D1P6	5723070	5633230	5499710	6501770	10365500	12153300	3282360	6858710	6163000	5160800	2844300	12265400	4314040	6428330	3417590	6425220	3284240	14959300	3386500	1779360
A4D1S0	250160		229935		195182	1506350	258776		356102				141362		267871		254900		434395
A4D1S5																		619246
A5D8V6		1065280			573517	1790390		457009	1679250	1554850		1025840		1867200	843558		163017			1150740
A5PLN9	902594		931584	1522880	1890360	1989090	1589410	2219110	3083020	2354460	1495750	2495400		442940	2044390	3313160	862620	2715210	1239480	2106670
A5YKK6	1417120	4975790	1470340	2286810	2693530	4769560	1154250	2234280	1662950	2953150	1204270	3773360	954474	2632810	1679830	4426050	1141000	3124100	984064	4440360
A6NC98	416877	1400390	623121	425520	1464160	819867		1106080	833132	545634			481526	1197870	582405
A6NCE7;Q9GZQ8		2032550				868676			1027150	951509		1621760		1869980		1900000	409899	2951930	579031
A6ND36
A6NDB9	2650310				873989				2456250	651002		1479290	417635	2940990	1229030	1697400	1214220		578649	2429870
A6NDG6	2096840	12040600	1981560	4535300	3684370	25787000	2780920	8975440	3165910	5844600	1980090	5692110	2946290	5486820	1985190	5141810	1960100	7384450	2322800	10665400
A6NDU8	309361	1501190	287463	646160	637708	1502900		658746	629810	521924	258398	1349730	361428	1056340	340118	1370000	360593	845875		1060210
A6NED2				692901	684791	4141290		706838	519071					466145				918184
A6NFI3	425539	1047990	384647	1024660	551282	623099	258837	487473	236284	665799	344827	2323500	289327	813857	349314	1642580	377421	769245	181325	915805
A6NFY7	135672	407598			268695	387592	184347			124174	170863		155437	1399000	183583	378073	232307	138353	144444
A6NGC4	51996.3				757046	514952							31139.6			480780
A6NH11																1736960		2471100
A6NHL2							274348			4798950				2657910						2443740
A6NHR9	674709	714614	148747	378601	614620	1788140	382546	968839	704531	2802580	763871	1992560	397135	1045990		637908	369553	827726	556274	529809
A6NI79			5248.54						132124
A6NIH7	1133030	4391980	730663	2338460	2128980	4396260	620689	1871070	1555990	2470270	151631	1536690		2510880		2166600	673454	2210090		2917090
A6NJ78	275471	1154640		621821	365924	938654	332296	531472	266940	663082		327114	200203	1031020	209965	680045	178181	476016		1119440
A6NK44					1427910	2372760		649413								591526		889233
A6NKD9		509498		150243		640324			306017	429432				636503		622023	94765.4			307340
A6NKN8	378709	243875	160556	1353990	171049	5615400	336150	796684	395605	302194		3493930	167837	1142720		278331	66383.1	1508450		1761420
A6NKX4																1651830		1504790
A6NMZ7	9679880		30362200	387846	7395970		20528100	678852	28461500	2357890	36637800	1260710	17455500	695936	51908000	3119120	21327000		18725200
A6ZKI3	3025990	2818880	3220790	1738260		1690580	1206370		3378310	2355070	1457290	5193570	1864630	4660180	2140210	1476980	1653950	1238010	2280970	1304600
A7E2V4	1404580	562385	487510	440075	657278	516230	179805	499348	846319	373481	440932	529170	233836	644189	868089	946393	461646	502562	590210	409338
A7KAX9		1308560		764186		384193		605249		916567		781634		1060440		750679		1050170		837739
A8CG34	758426	1095550	737558	807005	918499	1151060		705923	770461	1316080	693561	1214690		358984	952397	1635790	371499	729855		243593
A8MQ03		2057270
A8MSI8	651717				1983140				1836860		624958		731656		1153460	1418120	719421		460220
A8MWD9;P62308	7940590	22761100	8026680	17439100	10735900	21240300	7250410	19005400	9701040	26816400	8948500	28137800	7624230	21567900	7883280	22245100	7865900	19913100	8013060	22534700
A8MWY0	846068		1284810	440228	1311070	1071580	1124670	620282	1694890		666317	735545	1105550		993088	416727	959880		969425	357767
A8MXE2						9185810				2127570
A8MXV4	2863370	9530300	2591820	4793840	5900570	8534880	2436740	3607860	3470090	2721230	2046230	4854600	2269670	3634350	2361420	3896590	1150950	1198620	1695400	4913890
A8MYP8	5714670	1972720	529994	1183800	735686			732456	939913				386830	5576580
A8TX70	1819090		146616				770239		924094		136061				1948480		149853		1928190
A9UHW6	3747490	5846780	3231930	2566140	3568850	5316260	2749490	2193610	3917350	3283640	2407150	4928360	2440820	1921320	2922500	3569890	937863	1916930	3375860	2038300
B0FP48;E5RIL1
B0I1T2	2075000	7806200	1588690	2573240	7508650	10837100	2728110	16382700	4849130	3510350	2046840	4019150	2336370	4406310	2457560	2238270	2107090	1361130	1774860	720096
B1AJZ9																	2881320
B1AK53						1219010								1709360				366519		1545130
B2RUZ4	459005		1115710	769150		1500570			788274		395847	1157060	699472	1742260		1876370	722083	1912470
B5ME19;Q99613	13713500	44991600	11816200	20996800	20985900	28582200	14018900	24539600	17039200	24396200	12040900	24057800	11135600	15967200	8635900	28006400	10117000	20178900	11875300	33083300
B7ZBB8										267617
C9JI98		656575		1203710		1148690		959110				1394200		1152680		4667240		1751170		1015690
C9JLW8	678388	1602430	1508820	2235300	1051830	1543580		2718780		2104800		2927710	997918	1532690	673644	2228160	1347480	1687450		3065890
E5RJM6						178722								484881				678304
E9PAV3	23981900	149432000	28834600	66990300	43499200	89374400	18759200	50380200	32736300	58037100	16643500	84559700	23057600	30268300	15378000	94659800	29773600	58121900	17872100	90581700
E9PRG8	3496980	9939370	2224720	4603490	4386070	12597600	2290650	5045600	2877960	5347050	1922850	5910420	1540480	5400630	1919980	7039140	1387500	4362360	715582	8662430
G9CGD6;Q8WWN9						2095410										372960
H7BZ55	926217								1085170					2321270
K7EJ46	298252			423293					157495	1113850							144210	630020
L0R6Q1	5191060	14310600	7165830	8240600	11603600	28977400	6886770	11115300	9725040	10120900	7201760	11356000	7293450	10781800	6736550	12581600	6546670	11945100	7461040	8459400
L0R819	996207	6254170		2724370	763786	3149660		2520550	1302850	2880950		3275970	755694	1943860	273384	3227860	655688	2479190		3921210
L0R8F8		2318400		1989950	666708	2362850		1921910		2347240		2302830		4181230		1351360	378205	1298220		2500940
O00115	6222180	18539200	6633790	13786100	16651200	22813300	14099300	17974400	15801700	14206400	3110230	21611600	4611610	16519200	7793300	17837400	20392600	30863700	6810270	35724900
O00116	3387550	11805200	2240560	3618550	7860010	9362440	3231530	5033480	6063380	5485680	2211650	4454140	2352590	5072100	3163200	13065700	4849990	4333860	2851940	10382400
O00124		537578		442800		273146			278861	267415			95661.6	1020720	262780	982579		505742
O00139	768687	3794460	949141	2057140	1445400	3561660	608368	2340070	1390940	2108820	659953	2144660	438091	2604920	796617	2425140	712968	1468220	560162	1834700
O00142	2716200	2624230	1821470	2449180	3481440	7597150	2458470	2515570	2643590	1769560	2661430	2349260	2793080	3996970	3172990	2994920	3519260	2506780	2495870	3252140
O00148		7813950		2386230	1347990	5154470		1999920	622771	2011420		3483800		2691740		971384	696625	1919240	465669	2551250
O00151	51726100	68142100	37115000	41608600	57675100	23760400	14675300	29126000	55673100	16741200	24530000	34775700	50650000	28818900	39916100	35034100	34292100	12933700	27160600	25012700
O00154	1473730	21037800	1760260	6444540	4635930	27156100	2249040	10461800		8397890	1567600	7427960	2106120	11419800	2124640	6253300	2158300	6724670	992124	7639020
O00159	49900600	12495500	51559000	13003300	52013300	7375950	36720800	9878160	50335700	7467780	36887900	21578700	42745200	12084800	53118900	33721500	25144900	18745400	40169200	21794300
O00160	2993150	8517580	2828600	3106190	6782720	4933070	3219290	6123480	5047490	5086850	2537580	3057640	2293620	5016850	3017340	1824310	2550060	2146830	2786910	1253440
O00161	3596500	9733270	3260720	3783630	4621450	3053950	1813070	3760480	4466030	3025200	1978850	2859200	2828700	6169600	3339780	3932960	2731280	1502510	2489360	2406210
O00165	425337	1946960	472583	1479820	998349	8536000		808014	1632270	1530240		1599480	636837	1720170	340658	1294300	667323	1013340	409644	2017790
O00168	1612980	873870	2016390	1684570	1874490		997850	713692	3804170	502220	1139870	1014530	1535190	1036950	2376180	525476	1750800		1168480	373847
O00170	15073400	28349600	12040900	13669700	22065400	21238900	7273360	11291900	15647600	10146100	8133660	22686300	13610500	26008600	16431800	15416200	10273400	14341100	9316120	15102200
O00178	1702320	3226580	1509140	1467610	2470170	3589480	1174000	1361130	2022220	591746	933362	1880750	842524	1387030	1926960	2150320	1249500	1394480	1003570	1378070
O00180						2164010												754186
O00182	2896430	24068400	3677410	8308850	12868800	14021100	4773370	7782130	6193340	3372760	2063840	6553860	3824240	7514400	4793180	5024580	4290180	7727400	3390820	9480310
O00186	3814210	3771390	4390400	3181930	6377530	3949050	4143240	2978000	3944730	2422420	3386770	3527630	2347060	4286100	4027120	5366320	2842440	5272800	2756540	4742070
O00187	1289090		1157510	570151	659151		720925		975929		357116		1184680		2120780		627900		769388
O00192	713116	313435	393930	418727	593843	261907	348273		790816		452490	506605	455364	517192	493931	1021270		522291		749192
O00193	10672100	53712900	9941960	24304400	17609100	34400400	6668360	19447900	16579300	32155400	2539610	15287600	7700830	18337800	3654880	27383800	6258880	16127500	5082910	23340800
O00194	3447350	5581980	2909590	4762670	7690030		4635400	5776390	4591620		4122440	18884700		1626700	3390230	10456000	5897190	9519010	395748	2637910
O00203	2122180	6874400	2904680	3989440	4952290	7868050	2512710	4925390	3560750	3693820	1890840	5942280	2654900	4048620	1682050	7981500	2063260	11895100	1988930	4692240
O00204	3832380		3828430	502805	2966780	1404560	2338130	681529	3729100	1234300	818679	1192500	5123180	1127730	5613870	455510	1350720	507567	2118190	520718
O00214	751692	1939780	822037	704079	1095400	2077850	680338	1133120			462798	1852280	781963	1241330	1060630	1248920	795317	1432470	1096670	1449080
O00217	4445590	9771700	1861910	7440160	6425650	4389950	1762800	3416110	8943400	7166660	3219360	7536620	3661690	9288080	9096630	5266430	5053260	6034240	3531190	7622740
O00221		106906000		39662100	28370300	114160000						38706600		63488300				42690700		37578400
O00231	5759230	22146600	6532690	8766160	9404800	23505200	6588250	10730000	6530460	16694900	5705760	14494200	5215480	10873200	5539580	17835200	4841070	14674900	5076580	19292300
O00232	4482980	21775600	4911490	7642950	7721220	23790000	4983810	6857320	6452340	11327900	5421130	16226300	4485020	13509300	7060070	17879500	4481040	16694400	4870140	15378900
O00233	8639030	18269600	8144220	10730200	7624850	18091900	5876720	6894780	14787800	14255600	3873710	10275600	8310360	13923400	6738470	8383210	8371100	10320000	6017880	9719600
O00244	6658710	25870100	7558140	13087200	9336750	28731600	2572050	13299000	8681570	10492500	4266120	13425500	5821560	8104600	3560620	10825100	8361870	10767200	5612770	10201100
O00255	443045	489775			544728	449365	444315	668181	750372	786597	354249		345562	470751	379066	486423	200642	424266		742786
O00257	109756	578780	177800	366877	268122			523676	210227	443607		392662	191048	386081	100646	512235		431236		333481
O00258						933025
O00264	23273100	23246900	12644200	18302900	18534900	112258000	6049910	9067820	49486600	22947100	6537990	23285100	15412800	41519600	29930600	14419500	18502600	11182800	10404800	21476600
O00267	2447080	7194490	2000500	3341190	3426320	7460300	1463850	3171850	2567900	3744540	1576010	6602940	2126960	3134530	1658250	9990790	1847620	3844830	1592820	3679910
O00268	174561	599235				449952			397575	399918		446476		288616		418890		294849		255777
O00273	1831860	6286800	1682350	3204870	2900640	8519110	695657	1692600	2579490	3866930	799014	3851340	2050560	4724250	2315240	2187500	1389860	2496070	935766	2765750
O00287	613639	957333	738279	853268	822888	1579320		1343270		513703						1240880		937078		417686
O00291	5334310	2101080	5075390	2890660	5601540	9160960	2621990	2015810	6671980	1606120	3547200	8317160	4733000	3901720	6581690	3479850	2943910	1724920	3573520	4314330
O00299	61408100	219496000	75256000	89729900	106619000	93750300	55775800	112673000	80793700	101674000	50038100	147028000	66095100	135853000	61034300	113529000	57261700	104171000	57784900	175878000
O00303	4192780	19855300	4452610	7687860	7907480	11629300	3598110	5655830	4649880	9083540	4137230	13167000	3586630	7023000	4995400	13399500	5092560	7310830	3551130	14414100
O00308	488264	251369	432351	211755	648749	392140	562323	345018	667148	676774	179557		268626	225816	294108	682199	146859	412523	254365	231260
O00329								736590		590679	281088	263608						393603
O00330	2565270	2712770	2250940	4057670	4837380	6764980	1991310	3621800	4041220	4562650	1604180	3689220	2121010	6128940	2473210	3934710	2768480	3809530	1822560	6394030
O00338		896409		2116340	1820460	18290200		823867	474558	513114	360610	230713		688335		1530340		7588260		4911890
O00339	452872										934237				848531					252549
O00391	4948310	8320220	10398600	9971760	7567030	7100850	4756560	8185580	5637180	14009700	6622870	11583400	5703820	8824920	8231280	13803000	7434040	25296600	8505360	19285200
O00399	6097230	13343800	4692700	3956150	8098310	7538380	3239060	5263920	7739540	4081300	3478160	6715460	4116980	6863170	4894840	8342760	3705570	7051290	5127950	5707400
O00400
O00401	5180170	10392600	5414030	5059720	4917320	8883090	1635520	3081120	6081040	3821870	1752780	8494240	4176480	3200580	1869650	7248450	2428040	4070480	2343610	4070280
O00410	2284970	11832500	2721040	3589470	3442780	7627120	2366330	5528800	3050980	6121310	2060960	6795860	1391480	5589930	1938890	4167200	1867970	4968820	1679740	8477020
O00411		919909								352177		274814		715278		183243				301651
O00418
O00422	3308140	10388000	2610130	6048460	3141670	9478650	1460500	5293220	5497200	9087470	1689480	9100030	3297980	6642510	2648090	9659180	3007080	6616340	1922840	8360480
O00423	8183930	2203690	12859100	2194150	6905560	2349120	5162510	1731900	8361060	515532	3365920	2855510	6060340	1441980	4932500	4122860	3863770	2187160	3981940	746307
O00425	1657770	1899010	1424680	1638060	1726120	4285220	1065840	1253950	2035850	9187350	1243650	629679	1216660	1632110	2045890	629382	882467	766794	896743	2592410
O00429	9938010	11929500	4806450	6681330	8062040	22624600	8504670	3232180	8515300	6580970	2636310	13482300	9832180	10996700	8995640	17228700	5956590	12397900	2876880	13837400
O00442	1951800	4542680	2623100	2844790	4081470	2387490	2558960	4431250	1897480	3502080	2344410	5949950	1774540	3470970	1763000	3926520	1805540	6458530	1987480	5283260
O00443	917070	661362	905921		1078440	1499380	444874		1029910	1565990	943016	711436	492308	1216370	596648	1197830		1562800		1710400
O00453		4847060		1355020	2936670	4995050		2572670	2086510	2798980				2754320					641138
O00458						288877				236636										761210
O00459		435673		135331	283368	592968		195744	393698	436479		659167		831520		260928	114839			308612
O00461	2234660	8133520	1924040	2982150	2905900	8015080	1316980	2514140	3607270	3298850	1224380	3717480	2296670	3405730	2349600	2716680	1752700	1744530	1324980	1953960
O00462		525465	563136	957499	696460	1818680	839437	525536	837760	301914	288155	378039	422648	1111970		2816490	604431	1235840		1662380
O00468	50133600	8373100	65098800	8296620	44558900	5421410	31940800	4347020	45243300	10661900	39626300	13298100	57288800	9136080	41780000	31089300	61559100	10626400	49088700	10837700
O00469		29781400		1719500		10169400		12367900		13006900		4347820		3178200		1488330		1011450		4000650
O00471	4115530	3432710	3969230	2612640	4923630	4534990	3245290	3143300	3895120	3719890	2979580	3893290	2748090	4772890	4120480	7063380	2915910	6152370	2396480	5313070
O00478	4909020	2974040	4910280	1445540	5531510	1218580	1999250	1121630	4145950	1368640			2857040	1494390	3499600	2016020	2114450	1592030	3077060	1046220
O00479	8834260	12496900	7185530	12614600	5019760	28023300	5053510	10942700	5341400	18991200	5402240	7929750	4944730	5731550	4185650	10358000	8061390	4216130	3507990	8998270
O00483	19579200	29771800	14700300	22999000	35032600	53819600	15186800	18802100	30996500	21777400	17451200	21135400	20028300	19017700	19377400	25212800	17545100	21506300	17224200	38082900
O00487	6997940	45597100	10301000	17214400	18119800	47429200	10302800	22344700	12317400	22463900	9777700	29090900	6716800	19243700	7567990	39845600	7786350	31393800	8201590	41110400
O00488	292190	1675670	284397	1281910	397590	4909770	98654.9	858052				1122620	286930	645992		704599	353810	397546	160742	544558
O00499	5040460	23112600	6348120	4442940	5432820	7960510	1497020	4575450	9506140	4507980	1877040	9287280	6419660	6627610	5045220	3724250	5353830	4665970	2372230	4846320
O00501	3444610	791224	5173200	438369	2419560	180901	2027390	250997	2474610		1763980	581383	4453620		3495860	950597	2244800	280470	2559140
O00505	2001140	9063720	2313880	2260220	3484060	2987120	2213150	2895450	2327620	4136900	1766380	4237710	1605510	3983510	2503280	3184030	1733390	4602070	1582350	5916740
O00506	1384190	3227240	1237250	1778690	1975220	2879400	791068	1158880	1802940	1135540	655049	2344430	2266540	655294	1565820	5171030	2085620	2131010	304733	5539000
O00515	2718580	57853100	2213540	25653500	4201840	17243700	1718080	11016700	4588990	4165400	925144	14569400	1254090	8116060	1345520	40111000	1768820	8537360	932300	19709700
O00519	941425		535295		937468	2851860	294314	249723	1015130		539619	1071860	477734	1074260	1227140	1302260		987830	401742
O00533	1592080		1617910	1276540	1510080	2004740	814043		2947810		1146540	2158340	1851990	4550660	2082380	2317640	1224600		2166400	6280250
O00534	6074160	10377400	5519100	11330800	10114800	8831680	4633600	5540320	9085530	4122000	7318970	9318360	6008760	13219400	7112980	12187300	14869400	8181260	5302660	15075700
O00541	536234	6181080		1948490	1432760	2691440	669257	1723650	1271950	3458560	656869	4169840		2602980	677500	4217790	521901	2321150	464314	4171160
O00559	412997	1877940	580650	1367670		2068640						668966		889156		2551530	579108	970353		553698
O00560	1819150	6094950	2946780	3566850	4966630	4392890	2587870	3350430	3287730	4780290	2214790	3255980	1767760	3630200	1794390	5605890	3094520	6205230	2493300	5491110
O00562	461283	833079		207932	756208	1138520		769213	513569	367560		738680		969731		1642670		2039490		707702
O00566		1391950		332563		509400				712362		698371		307091		544313
O00567	8214140	35561200	9588200	36290300	12369600	21430400	8584550	23970200	10874500	33890700	6509660	34507000	6937570	16622500	3328100	47681800	10966300	30339000	5081730	41342700
O00571	8123290	36122700	6172530	16318000	20460600	48002900	5450270	7657140	12971400	15444500	3949620	20665600	8648130	15613800	9694660	27626500	8908650	12356500	4379120	22202800
O00584	3579120	14106400	6400920	8940010	6629760	7684180	4342500	7763970	9950870	10472300	3018230	6431560	4584990	7373520	5282970	8800830	19521500	10866600	5102790	19922800
O00585	788217	646725	311108	533672	900477		537078	1214460		1019570	530960	533565	903956	468802	244404	562884	485989	278011	823109	318516
O00592	27660200	5107190	45406800	7528250	32946000	2391620	22174100	4702410	54206000	6595680	11814900	5176720	40315100	6333000	32345200	7353270	19623700	3722220	14493800	5641630
O00602	1480240	4178140	1728400	1166340	2858690	3523970	3409600	3275550	2734350	4790310	2106490		2800770	1901570	801346		1973410	1971820
O00622					370433		331227	411928		331469	424336	217938	318514	773922	359288		201124		159741
O00625	3651130	3441540	3536070	3509890	5245800	34314000	3004330	3931520	5168460	12040500	1878960	1935560	4040430	3644510	4028870	15959700	2379060	3404840	2127240	34625300
O00629	2875300	6952020	2604110	4641280	3674680	5092840	4031300	5089230	3805570	4678920	1663710	4483650	1815200	5666090	2188230	4610810	2373220	2915610	2412150	3829300
O00635	161714	177886	84876.8	126720	210710	253623	157803		235755		104330	270152	70955.2	224195	117291	238414		240678		363334
O00712	2444490	1449760	2672360	2125590	2868270	2724940	1237450	1320460	2131910	1238600	2220440	2851120	1598190	900488	1920390	2129880	1678620	1402850	946634	2885230
O00743	612237	3102600	818075	986576	1283470	2494370	917106	2125990	834548	1538840	747024	1412880		1247280	470711	1211810	476336	1617780	557510	1733400
O00746																		1479890		1357100
O00748	176432	843350	355705	245570	570604	1271970	273895		729379	334424		402708		837907	288826	642822		489656		521503
O00754	2207450	15000200	2771680	9026870	6496600	18043600	4436990	9610880	10820800	9706240	2166520	8390870	2726470	12993300	2742560	24096700	5261610	12681600	4797220	10731100
O00757	60681100	166701000	48711300	67236200	112790000	109855000	110777000	151268000	142462000	42893300	43983300	48251200	63923200	59194600	54117900	54857000	165159000	48056800	69378700	114706000
O00762		3197220								2031550
O00764	33882600	56589500	43889500	36690500	52319300	128939000	34241600	41904300	39959500	23930500	22538900	66523600	37671700	38435400	37159500	36262400	35515700	60010600	33621900	39550200
O00767						2553580										3767930	1058660			1641060
O14492		283133
O14494	1543410	1231060	1270080	1482470	1669240	2960560	1172970	1700000			1353560	3081640	1068920	1833280	1011260	2333900	718048	1635080	1237440	3787510
O14495	1921730	684852	1598140	487788	1748840	496965	2005870	451625	2045550	855799	2108080	750285	1782680	677164	2464330	1288600	1141130	1594630	1412290	1277430
O14497	1194000	3663930	761752	1334650	907044	2487720	311348	941042	2781700	1896470	657002	1928400	731616	1733730	939936	2316280	506534	1347160	269083	2934800
O14498	1186000	4162330	2262810	2585070	1358420	2257170		2234510	1797760	1998100	1595260	7852030	160698	5597070	1956130		1397790	810332		2132900
O14503								244788		138240		255923		522466
O14508		924734																1680620
O14523	461652	458736	345972	210038	473117	358618	332877	319904	737970	314382	299499	239038	269103	496712	407687	255996	411117	534276	332354	183453
O14530		5950730	659830	1176840	1408310	4828060	628353	1955670	499948	2044660	640708	3285440	405535	1891710	592261	1849460		1684600	661187	3819050
O14545	373512	1250600	306024	776618	843524	1787860	197633	568061	198312	624744	237237	444936	351635	415104		256420	198722	259572	221318	643054
O14548	1453970	3625030	879574	2904160	2918220	6394570	1395330	2686950	2451460	2983720	1881880	4315540	1749670	2228160	2137820	3206720	1705720	1912320	1845890	6805490
O14558	20879100	3135410	22076200	9420590	14902900		12476500	2691050	42656100	1717890	15135900	4296360	19371800	4539560	24840000	3111340	15203300	819992	16807500	858157
O14561	644018	2974560	707965	1303960	384932	2711680		1084010	1341580	2941100		981873		1959380	625247	1241950	792923	1576870		1254480
O14562	2583720	7875710	2730340	7009010	2924230	11183900	2327150	4936170		4134760	2175930	4935950	2094950	9142280	2660400	9067150	2033430	6821540	3103410	9421260
O14569	1547570	4890280	2130220	3155940	4266250	12601800	2317940	4303670	3114090	3571310	1654710	2577830	2051090	4329380	1788840	4870460	2381470	7901220	2450920	4903640
O14578				6098740		5994580	328434		1656190	3116320				8054760		11977900		7277240	555844	2536110
O14579	5132620	14293000	5930450	9943520	10695600	15805000	4722340	9372090	8012150	12528800	4888940	12725200	5574480	7478660	4832350	17182900	6009440	13446200	5740600	20442200
O14602				222456				338164												870327
O14613	1081840		1095090						1262800				471092	282778
O14617	3806550	10603500	3354440	5060030	5328230	15652700	2841400	7012830	6857870	8161550	2882070	7784540	3345130	6840900	3141080	12389900	3329580	10826200	3006280	6957660
O14618	9520850	12893100	8399490	10043900	9370510	20243200	7486620	9562870	11356100	14043900	5198590	9178070	11102900	15921100	8857090	6298450	5620590	7501230	6361170	9219020
O14639	17456900	4405560	19025000	6793510	11755900	6560790	3783870	754876	20020700	3163210	5946510	2303040	13856500	4137790	17533000	16150100	10353200	13548900	6766580	11031300
O14641	274782	725256	233315	474695	395827	1050500	75455.8	293843	454702	717892		989745	286633	525225	189964	903360	215522	579922		466409
O14645	450115		183079	197028					475121			221458		1537660
O14646		1980740		538524		1177380											157457
O14647	410272	919637	359320	641770	547157	681205	602395	740851	585722	1131530	649566	1324100	288903	1257090	390210	1788600	331524	1079720	315773	1274820
O14653	3243380	14490500	3307790	8138530	5861370	9518220	3322600	8438120	5770110	8892520	2873770	5731800	3428740	11747100	5427670	9235670	2152520	5557000	2598970	15594800
O14656	549325	1562480	624132	448060	1058340	2214090	539652	903794	719137	733838	662395	900540	349882	930873	477654	914380	394288	853176	543254	818141
O14657		931127	312499		284235	362688		323255		198167		466571				427538		345190	275761	375681
O14662	497502	1605620	530557	1769120	1109850	2412380	328373	716870	1294300	1045780	332587	1566900	391427	1616980	810285	1662070	866282	2442920	584062	857286
O14672	8817380	10375500	12932100	5097650	11369700	6380500	6848190	8733190	7773780	5815460	6473340	7307030	8048310	4328200	5966940	14968300	9556260	15942600	8688370	15163700
O14681	2268420	4541750	2185150	5173100	3622270	3347830	2041370	3359590	3146670	4778890	1852760	3688150		3992440	2558890	3334170	2228060	3707720	1499740	3522990
O14683	1744550	3216330	1128870	1532600	2926760	4754780	1615440	2092660	2364620	1693560	1657750	9494020	1463260	3161940	2092190	3061100	1598850	3153540	983818	3771040
O14684
O14727		1359350	617253	668603	952494	708159		952044			328525	810913				418839	314085	965865	371835	1158230
O14732		3519050	1201840	3298890	3573600	37658000	2909120	2862880	4456380	18325800	1585040	5390950		3828530	1789360	12989900	2445880	15546600	1936110	26586000
O14733	696704	1206530	538294	561789	899209	729113	541573	536716	368469	421649		714443	255194	733762	289293	565946		640745	136881	391930
O14734	639916	3671880		812811	991737	2749320	789238	1615790	178572	1407560		1071530		2602550		7643790	362898	3407900	351441	4128280
O14735	3073600	2533660	4306940	2100160	5313460	3661310	3536680	3208950	3096210	1973520	3460450	3119510	1948850	2993290	2953270	3812890	2233550	2202270	2590410	3898900
O14737	8787380	27729700	7711530	10672200	9713420	17100500	3111840	7776930	20575000	19672000	2538700	9563530	7539960	11442500	8306110	5128480	7314830	8118770	2836930	11346100
O14744	3680860	17267700	4034340	10710500	5848250	19428100	4417370	8555390	3834940	9848400	2762580	9377050	5061390	8547770	3759830	14255600	2685980	13678800	2925170	21196600
O14745	8971620	63281200	8953520	14835900	11413800	53000900	4225780	7766420	13486600	10544800	5166040	19101700	7025240	15088500	9922670	7929070	8881580	8496720	4709700	9840160
O14756	1044270		1939400	803083	2697570		1458200		3384630		739307		789548	598669	927213		1213940		628452	378576
O14763		1190840		218070	184160	92974.9						149809		411543	196000	171338		388900		295959
O14772								433506										1045450		593464
O14773	44045500	106401000	31783300	33691300	71521200	104247000	47425600	44091100	219248000	66279300	17302700	52984200	40497400	68029800	71191400	50231500	191585000	33718900	44104000	66550400
O14776	5193960	14566100	4730900	10406800	6550920	13479700	2618340	6232620	7105330	9489370	2718670	10678100	4181830	9573430	4334260	14272400	4927500	6038400	2989750	10249200
O14786	4868210	12390400	5968230	2524300	6242930	7795420	4705940	5662960	7234270	4179220	5363610	6464100	5081350	5812210	6654270	5072000	3901270	3460550	5527310	2029280
O14787		7794800	1977560		4170970	3764730		3846760		3517970	2904810	6002600		3654700		2833960		3745910		4561660
O14791	9788100	18006000	8827940	12720200	13090500	9132110	16477800	10522300	7085300	11680400	14700600	4929020	18164300	7281670	9459630	6145070	10458700	11260100	8827500	2522160
O14795	1695610		1040430		2030910	2051910	1245750		1008080	936817	767064	972214		1377230	1270330	3377490		2437640		3235460
O14798		292187		282034			111307		73095			348755		252597		95468.1		118148		250303
O14802		1918200		987779		1701430		819743		1601230		1112330		1172840		3029510		1329970		2101580
O14807	849236		1194170		854901		886975		1325630		366192	446476	885023		1067520	329395	621014
O14815					878319										373963	1533150	272427
O14817	868036	953236			558532									614301			512610		301943
O14818	38102700	182095000	54161200	93680000	74118300	217431000	42800300	126301000	41157300	95309300	36715500	94686100	36157200	64858200	30701700	119679000	58221600	111100000	42430000	101911000
O14828	12139500	42635400	11090400	31945700	19973600	148410000	8877290	15478400	19529100	17039400	8217310	34862600	11770700	23454300	13141700	61904500	11234200	54047700	9029530	35127900
O14832						3200470								466413		2820490	289729			1244280
O14841	1430350	6030510	1653570	3595180	2005830	3904200	1267530	2199490	1805900	2237990	1358830	5685230	1488880	3143750	1482930	7071000	1319400	18158000	1540940	8642510
O14867																				69708.2
O14874	1132750	4278780	547316	2690540	3950510	11668000	980937	1792730	1946420	1494500	921760	2957760	989876	4172330	1896580	1562700	1443930	1504420	1095770	3651330
O14879	2862330	9176860	5449560	993982	6773210	2637900	1949570	2193240	5472980	1691060	2078770	4961750	3175300	2020380	2962210	1526580	2428900	2370430	3540240	454653
O14880	2709640	3078680	4768730	5929890	6200660	5252560	3159160	3204790	3335130	3813570	5191010	7178380	1671940	5359310	2335730	6729110	3915350	6601800	5768880	14551400
O14896		392102	419758	806582		167076		243836		363404		334068	345725	333081		1597050		1201110	213870	1146590
O14907	11030000	9391640	12408900	10335600	16841400	5109080	6155630	6471980	10997900	4603160	8804970	16621600	8906490	14729600	11339600	17323000	7485420	11760100	7984160	14253500
O14908	2774020	8580730	3019040	4157010	4753630	5603270	2048900	3304240	3862510	3784590	2237870	12465500	2957930	6130460	2867560	5467540	2641620	5964870	2191310	5150480
O14910	1141490		640952	179016	669118	717934	721579		1184050				461703	349282	627650		351676		566038
O14917	955876														1625240
O14920	1509790	3919430	1767120	2823360	3260650	2326580	1624580	3385390	2077020	2006170	1226580	6799970	1680300	3048020	1645810	4878590	1605830	3843870	1637590	3348590
O14925		593801			356430	833433		235742				614119		486226		982284				1068890
O14929		3683080		724747	705666	2776220	145530	1818920		473579		1108360		1960840				815827		2172160
O14933	4009440	22690200	3345390	3505830	9732240	9393180	3063980	8770280	5394620	6377220	3124630	8017540	4279230	8460070	4034270	4770240	3735650	4217630	3824590	1270960
O14936	1917790	13638800	1297000	1976180	4375750	9281480	2194290	4581350	4694810	3303990	1497310	15511100	1067790	3396020	1586640	4143720	1033270	27215800	1743480	3312260
O14939	337481	176758	253682	113533	474691		232747	271742	284829					194826	402706	463271	150120	686616	172404
O14949	6729410	18995400	6021340	12069900	11282700	38047600	6543000	9333880	11615400	14180000	5029450	13770300	6906660	17592800	6184420	9511340	8512320	12842800	4520190	25958500
O14950;P19105	65594800	131471000	78939200	58118000	40513700	129344000	12409100	44991100	156365000	156582000	15187400	80410600	42186200	114211000	66634100	70664300	38412100	30851300	20749900	59009900
O14957	544902	663316	452415	1031640	1211470	1489900	740013	857727	603170	1220950	865270	891437	330067	2476250	598636	609697	565700	1461400	578697	1157990
O14960	1541460	1486520	2426590	743847	1548750		1474470	681314	565353		3122930	1357610	2440300		1916500		806115		1864050
O14964	9510080	20425000	9913150	11242700	11614900	14009000	3437650	12143100	11734200	13004200	4379470	12439300	9049380	13385600	6984100	15697400	10082600	11776700	7149590	15636600
O14966				1176600	721688	1107450	434703		1548620	778820		727398						974068		1311580
O14967		2709970				10536700
O14972	1145720	2206200	1789690	1402470	2598960	3265170	1136170	1694560	2009920		1610430	2123630	964948	1231790	1249070	2150820	1415580	2360220	1350190	1324960
O14974	14854800	27706600	16600400	15870500	11532500	17505100	5283440	9796710	22454900	12948900	4010600	15299000	10169400	10792200	6858170	14590100	7805780	6672620	5005140	8007450
O14975		1393400				2755460		657767		832737				1489480				1554970
O14976	1869500	3548070	1758020	2121870	2544580	3598850	1054570	2915160	2086000	2526710	1137110	2508870	1277160	2889370	1567600	5948950	1728350	4725560	1053870	4662560
O14979	20573700	97027400	18918500	38036800	21161900	48822500	6170060	28595500	26667900	52985700	17336300	64714300	10478600	44016800	18767800	52309500	28177700	26004700	11284600	106416000
O14980	3324450	8887240	3861260	4598310	5742750	8475200	3676780	5515690	3590430	8656140	3509190	9881860	2629960	7245320	2996290	11271700	3067580	6671250	2592080	10011900
O14981	673161	2961740	578080	1193900	1171180	1454860		1292300	602882	1390170	603053	2177560	523258	1197850	635922	3035690	710600	1184100	515111	3356150
O15013	2307910	2501060	2693760	1025200	2232780	1612320	1969290	1074150	2823870	4945740	860321	2093860	2540300	789165	1278100	2204830	1025930	2424970	1087630	1046310
O15014		292211	283460	68153.7		4994610			203824	1182400		6300100		303556		1033120		725338		1166570
O15018	596087		457111		605257	174759	230451		1651970				500241				239269		297479
O15020	1554770	3298250		63131200		3683430	32057600	1232920	145687	73419400		2372060		73968700		101239000		61599200		4461790
O15021	977272	1729710	1235890	1683210	1102670	2333080	647007	969165	1476740	879871		840594	643625	720626	709217	1930270	384817	1911930		467143
O15027	1906360	5460820	1273080	3094180	2289430	7925990	879287	2423830	2403300	3072480	713395	2893880	1564380	2936790	1492740	3730230	1157720	4784810	762238	2220540
O15031	7811230	7318210	8085260	5216170	9418900	10196400	6215660	5986240	11277600	5889360	5567380	11693200	8116730	6423620	8081890	8110050	6706400	6950640	4980990	10303000
O15037	538947	767699		343843	735295		456245	773373			136424	395266	374645	636531	244636	608246	185603	499130	290101	498021
O15042	2300950	6323390	2243130	4303820	2771860	5859900	1543420	5104370	2964940	5462440	1268650	4501720	1742150	4230700	1043700	5470560	1660090	2748530	1312820	4698640
O15047	190207	913857	143616	612042	238308	335462	171002	1115980	564632	504972	154504	879229	204619	400677	191756	888234	644283	447318	131093	472790
O15056		1790600		885789	330165	1618530		569862	443196	750138		753807		543419		522905		590261		344413
O15061	6061810	934575	5292040	3489830	2446970	203352	1806900	869466	7993460	985850	1408280		5071380	1124020	4081660	1300850	1870380	424535	2013010	351225
O15066	711293	924714	525064	778346	769954	1077160	492480	441420		759610	432833	937338	673878	1140280	705029	1308590	346268	1255080	248613	1054930
O15067	2157330	5824190	1801390	6412800	2787320	6522630	1897100	2333890	2542780	3490420	1424250	4480530	2387330	3632640	1514960	5498490	2161500	5027660	1594870	7363040
O15075	443082	2061040	171875	2889470	1637940		114620	766298	921570	1082150	250460	1036570	2548860	2087290		826779	524771	1843380	328092	1160650
O15084		1366030		386063		1764340		331719			119617	358537		285401		420156		291865		304855
O15085	1015680	1799230	857730	1172130	1577000	2750170	785065	1021180	1498650	1377240	597808	1502110	817845	1187970	953949	2158560	677726	1179980	659042	1664010
O15091	355310	2221590	358463	2205330	546239	3727400	559182	1520480	413167	3587370	265468	910386	175240	3034760	424955	2170050	291673	1222380	324977	2694250
O15111									251581
O15116	1324600	3540370	1154310	1547240	1775390	1980180	1420560	2738970	807223	4311480	1425360	3436450		2865690	1144780	1982340	1329170	4656040		4473720
O15117	1402410	5072080	1181490	2042440	3918300	3619190	1004350	3568070	1056410	2081740	1018380	1017080	861555	1557440	757307	839125	906175	1004390	640043
O15118	3157300	14647500	2862410	4539830	3464780	30206200	3691600	5720330	6631300	5940980	2514340	6901590	2596800	7713530	4039600	5356890	3290460	6685070	2980280	5227510
O15120	3750090	3085130	1501170	3545940	5339050	3178410	4776870	3303070	7272470	1898440	2113360	6234790	2151940	3612230	5380460	4154750	2659700	8810000	2459360	3339450
O15121	785897	4648300	830474	1516390	1495070	4585550	601421	1511550	1926600	1434850	922813	1740740	706836	1544130	776210	2447210	978017	541027	649988	1819530
O15126	9032360	33774600	8359840	15942600	14085300	27001800	7075270	12006000	13066900	11331300	7009020	17368200	8419030	14027900	10238100	37604700	7922490	27396200	7388740	11551200
O15127	30527700	61750200	30814300	40123800	42112800	79272100	22036900	35258500	48968400	27589300	20548200	49405100	28772800	35141600	33867700	67335700	30390000	82400900	26187800	42544100
O15143	43854200	157283000	46759700	66729600	105113000	142752000	52210900	113143000	64675300	68925700	35650800	113753000	39539800	81995900	33927600	89471100	43293000	75162400	48901900	82471300
O15144	22119600	54106400	28884700	26065600	42031400	47846000	31273000	56873800	23693400	37064700	28771500	40851600	12504900	51597000	19412600	35945200	17401000	40083900	26223600	45959900
O15145	54269300	159404000	56592600	75764500	105156000	156993000	55128600	94435800	82339400	56016600	50851600	116547000	47260900	71589200	59302300	89182500	60329300	74836200	61569700	97711100
O15155	1350700	2445340	777686	3373910	1432960	4691030		2062240	1263340	1498170		2412140	868033	4495580	849742	2141520	883265	2366830	500353	1635510
O15156		1024060		676229		5227810				2200260		810740		498942		2093080
O15160		4699270		1880900		1797880		1008610		1873860		3600220		1445190		4772830		2165880		4639750
O15164				195692		240897			260315			509893	192575	241491	100789	310368		237364		454643
O15173	18219100	34549300	17978200	20385300	20005400	47788400	9419110	17771000	28993400	23033000	11793200	21588600	14802000	37978600	16063400	22958300	17021300	30144500	12615400	28582600
O15204										3114470
O15211	1386350	989664	1477620	789045	1504760	605432	982935	616366	2257660	1116610	1316940	1997870	1307120	1117350	1442430	2169330	1218230	1939670	835943	1254600
O15212	6389110	27097300	8365240	14942400	8225300	12870100	2368020	12189800	14058100	30474300	4451490	14979500	7078410	17318100	5932640	14190600	12641100	20622300	7109100	23841300
O15213		2622130		1005310		1155550		452107		1479890		764892				1471300				1696270
O15217
O15226		3839890								4050820
O15228	1097330	1527240	419697	1554830	1870890	3904140	724411	3054200	1815870	970080	611037	2425260	437641	2738100	989718	4230700	1186230	2433630	465660	2607350
O15230	33647700	2931230	13178700	4927370	19394200	880223	14663100	4347110	17890800	5438860	18562100	5554920	15660000	10477000	38308000	18306600	14442800	11352500	63011000	12473500
O15231	4239060	3548400	4387810	2687290	5713350	6218680	2418980	4419000	5719950	1218500	1145580	4684430	3284810	2659510	2539090	3656260	3201110	1090280	1824230	975788
O15234	791518	3366840	631106	1326100	743857	3149670	639721	797718	714613	1205200	437880	922264	385444	795458	391170	1133670	291228	526702		1467050
O15235		1528440		806704	313265	1091470				842403				367219		1177830		1470720
O15239	1013970	1512370	368931	1496740	907340	600254	566806	976762	917002	1238510	323494	940101	261697	1885130	631999	1424180		1678850	733587	1302920
O15247	20426900	10696600	24291600	7451230	29237900	94948500	7240630	7662440	30186700	5168780	10339600	5290580	22467600	11405100	24983400	15095700	21063700	5058730	14216900	15689200
O15254	2398280	3281680	2096360	1311590	2526030	6623310	2279380	3103360	2733500	1951200	1235590	1613750	1221510	1469980	1892980	6489710	1673970	2722810	1767870	3905910
O15258	4198570	6503960	5503580	9702740	8825740	35959700	7511420	16444000	7420590	6933050	6279620	14494300	3785990	4645610	5651090	27434900	7210090	9817470	6236630	8112070
O15260	9883590	23696000	9844360	12251900	18329500	33573700	11242700	14592600	10840000	9188620	8778610	22572800	7451790	9821270	8237280	36288000	6407720	20383100	7981530	7009970
O15264	3650990	15783100	2390090	8467100	7851310	13442400	4297590	4563990	7416170	7328620	3325470	15094100	3770130	8549620	4776670	14622900	5083600	19217500	3047580	14113100
O15269	2101110	5447470	1754030	2029390	3332980	6359930	1913790	2659630	2310880	1915550	1719410	3724050	1594720	2434790	1992270	4661210	1808350	2143700	1565670	3336130
O15270	448141	2536600	278467	1057620	1095090	4780060	397215	1219430		1799170	231195	2481920	242301	2191410		2584800	202126	873728	261839	1155170
O15294	2027010	4567980	1680770	4235320	2699900	6032950	1718650	2288430	2640160	3203170	1504160	4728940	1648460	4425140	1945390	5770360	1601530	4489020	1472070	6031210
O15296	2063630	689537	976021	3127270	2252530	3016610	2892400	3140180	2215140	796757	885036	1456920	799132	12328700	973102	20047400	1062630	673987	983376
O15305	4222930	23933100	4200500	14690400	7833230	26689700	3579480	13677200	5271910	10971800	3752770	19844900	3792610	12144200	4079450	19830400	4890570	25072200	4089660	35444300
O15321	835187	3870970		2704810	2119850	22618000	686758	2099260	1388340	1458860	687877	3344310	323955	1330300	1130230	4764260	1100450	4009010	518780	5147170
O15327	1728740	7066860	1033080	1096720	1464860		1072890	1867600	1995450	564712	903323	5838640	1140700	4490080	1348780	556956	705233	895582	890969	1080210
O15344	1662170	2083710	2587470	1427930	2695860	1668200	1779420	1637750	2590670	1565490	1559520	1615620	1526660	1922770	1531030	1218920	1561680		1502980	1926670
O15347	109395000	224538000	180691000	154031000	141023000	105744000	12523700	118524000	60870700	549094000	21656200	132940000	67707600	182081000	13890500	98387700	30229000	135968000	17069900	479484000
O15355	3343250	20361100	3373020	6727210	4598330	15685800	1651760	5047450	6172230	9160110	2258600	8004500	2991160	4878000	1271780	5197790	2420710	3511210	1755770	6774690
O15357	1202210	2623210	1027250	1670770	3000360	6100700	1231860	2459750	1940040	2521180	962571	3905710	1252850	3659950	1328410	3345700	1015750	2250020	934389	3998130
O15371	5724470	28481800	5483680	10246200	10527300	17649100	3959070	8354800	7511460	11469100	4211360	16437500	5248630	8999760	4995900	21704300	5804270	11704600	2936200	16271100
O15372	6157790	22085100	6199580	8993420	9728760	13762500	5317110	8319060	7489070	10200200	5187580	14733900	5387350	8579920	5941840	18627200	5877530	10273500	4269290	18470400
O15374																3173910		3543280		1423880
O15379		1289540	336399	873930	479164	985904	270477	487112	564157	1177350	457289	1320510	201451	502192		1375780	465449	742036	360903	1324870
O15381		580238		627820								237904		205652		776238				324701
O15382	3517070	6062980	4002620	6935000	9441920	22416500	5030110	8246400	6050070	9332620	4114840	11296900	2445910	10588800	3083900	14563500	3832600	13918400	3406290	18714900
O15393		253918		188701		287438						525600				783114		609170		202313
O15394	1712710	1608840	2677090		1560880		919112	723742	2474920	521963	2489030	3469360	1396340	608196	2140780	1356940	1111060	602794	1842620	590411
O15397	451399	1443680	456499	673213	852507	616267	456129	697423	446778	543342	396954	837185	224733	470772	490776	741434	346265	471024	421615	822507
O15400	19900500	21085100	23030800	22746300	25615300	22373400	8973640	15696600	31042100	15951800	9319640	13728000	21478000	13586100	18741000	24168900	31048700	64925000	15700100	17416800
O15405										212971
O15427	3488270	116018000		4386640	8744210	30951200	4997720	21159500	7095830	15883300	238398	33216600	290803	20666300	4298000	20134100	4348140	14537300		19970600
O15431
O15438		673004		306243	205164	3791260		1162150		964746		1219970		663525		5503630		2537410	362991	3758080
O15439	849732	941421	1247790	2514480	1196590	3711320	1104940	643898	951820	1009330	992542	817085	822422	812506	1048480	3984150	683492	5077380	744726	6261400
O15446	1201240	33779800	1616680	8362660	1146660	12451700	387525	7152010		2151320	672131	11359300		3247660		9075780	1034860	3728910		9203770
O15455	1135680		1295490	1001420	3217860	7477550	1294780	1034590	1940760		1452050	1368550	1650650	1482400	2098500	3097840	1480720	2578570	1185810
O15460	1316780	18112700	709729	2811660	1607370	10956900	942395	7649550	1804430	3914580	1600090	7172910	1007650	7492110	1266760	4915510	1142700	2015130	1066510	1813590
O15479																				2636920
O15484					688336						691544				190965	1507860		10951100		4257860
O15488				307530								439753				366264		453570		1918470
O15496																2005620		797097
O15498	4953500	17551300	3903350	6903180	7429110	23911300	2802860	5801190	6838100	6670310	2595560	18322300	4677490	9206090	6826270	13370400	5489890	5154090	3033700	8985010
O15511	48994700	145885000	49151900	68800000	102757000	102762000	44483900	106881000	73186200	72752800	48970000	88637100	49057400	99850900	51805900	50975700	49979100	57521300	65098900	102332000
O15514	966184	5633300		2464400	1137200	3188140		1748420	1874310	4296080		3539040	1129020	3151180	2313270	2288820	577067			3029870
O15523	1694680	3430520	1118320	1361520			842979	1330310	2801830	1227630		1414300	1927830	1400650		2069520	2303400	440476		2003230
O15525										2000730						2633000				1933480
O15528		5699660												198354
O15530	1105470	1963220	952866	1061400	1108100	2119130	767790	1209290	1411300	1127500	530714	1712070	989795	1518000	937157	1571050	923927	1520020	966435	1358230
O15533	16480800	47184800	14991100	16133600	37585800	89153700	12862200	24877000	14381000	17397500	8757320	23143000	10666500	11167100	14462100	17796700	13382300	15157200	8411340	9056130
O15540									24963600									10417100	7189660
O15541	781093	4200870		1724120	1188520	6327320	492452	932110	1368330	1739070	416615	1631950	411962	2494900	729414	876993	8635280	458071	379120	730523
O15551	341829			1793080	1475170	2812470		732699		1641750		6953010		3525160		4063920	385096	2241100		4038850
O43143	6440230	32160900	7232630	14395100	11414700	24597600	7166750	16040300	7948160	17461300	5919210	20109400	4960330	14210500	4551810	26758600	5090800	20704800	4946540	33839300
O43148	1949930	6850220	1853590	3365600	2570000	8046570	1889830	3998400	3043160	7618390	1676100	6924670	1922450	6373340	1442260	9538100	1616290	5831950	1659700	4858760
O43149	1218130	1499330	1027410	1423650	2177940	1222670	1044830	1264370	1483130	702539	813343	1258900	1091110	1663980	1378680	1306540	824951	1792150	957278	1756530
O43150		624595							439725							236652	204467	234248		365285
O43157	688391		730966								548371		727905		367981	977131	377349	808303
O43159	6842680	29036300	3460750	19295400	7319350	17985100	6811260	11500800	9363080	28894800	3548330	21581500	5772010	13159100	4101370	27573400		13028300		25582200
O43164	422028	1177060		849181	508725	977720		514043	821888	671394		454181		532780		526164
O43166	801744	1384620	872103	906638	939995	1341510	577181	935616	1111560	560261	280056	810279	369471	1642850	397578	771606	578672	552760	667865	755248
O43169	1811560	3296870	1112300	1725830	2529300	3561310	1549950	2252940	3686020	3319790	901376	1174390	1248690	2297540	2228710	2045570	1481730	1573920	1393160	2669080
O43172	1490320	6117500	996755	2967670	2232840	6146680	1369710	2791350	2237500	5281400	1550130	6421940	1127460	4240860	1548820	3660040	999522	2889410	1336750	4488200
O43175	3631380	9794250	9838460	8799180	11456700	58546400	4621240	6795760	10477500	18848500	4682710	5090750	6016080	68575200	10031100	6093470	3930160	7196320	6678910	26271000
O43181	9810680	21234600	8190490	23245900	7813200	6567440	2019690	6537310	13789700	13635100	2710010	15528000	7399510	14297200	9822850	13683700	10494700	10797600	3884010	15160100
O43182	1267900		1241060		1489510		865920		1977200				1144800		800462		616682		1038370
O43189
O43194	948022	2088130		892888	1161450	6011300		598410	1126200				596059	766269		5823340
O43236	390030		743549	367233	572379		594196		492532		643662	433058	138678	439662	245687	824391	412094	317698	501682	401957
O43237	10734200	14449200	11280600	8440900	13452600	24107100	6914210	7862110	11401400	7512900	4436970	12242700	9724350	8884430	6347610	20631300	6299850	18475000	6031620	10522500
O43242	9045960	36366300	9727440	13948800	14424600	38141200	8909450	16046000	11546800	22009900	7565130	21216100	8462100	18387900	9500080	26627500	6781890	22820600	7535120	25566800
O43251;Q9NWB1	408039	2438170		1060250	843097	700169			1037170	621767		1562880		1167670	699128	1079260		853103		1542840
O43252	6616440	18466100	7744860	7161880	11721200	12247300	4287920	5244030	9903740	10202100	3035980	12568900	6316390	10615800	7493290	13332100	5530790	11122500	4706790	12437600
O43264		2609230	374812	1578980	2225390	5042170		850546	1456320	1000360	825171	1159930	1084100	1522350	1256950	2060960	1014650	1622350		610344
O43272	1418250	7923320	1049460	16911800	697112	16972300	1456220	756894	1964510		2653010	5001500	1020850	3675280	1823390	1154130	2740890	38436700	1636150	1111240
O43278	3304610	17826300	3427960	3526180	4909280	10828300	2438490	4966900	3626930	3460680	1732720	14788200	2736770	6642170	4020190	15717200	2826880	6788630	3465410	17136700
O43286
O43290	3301680	9191350	3030460	5940880	3092960	10430100	2968190	5396030	3428880	6559970	1810710	7703730	2196400	5301570	1884280	5518090	2235620	3342290	1245610	6577320
O43291	965575	7817430	1163340	1641080	1033430	4044790	797467	1969870	1382430	3927200	410322	1749430	890054	2678360	884923	2819150	691742	4460910	777968	4877910
O43292	1321480	3301090	1248230	1725820	2113030	3061440	1225500	1519240	1716180	2497660	939080	2288530	657250	2151820	1145620	4081820	677748	1362620	1104450	3063550
O43293	1077390	1067470	1147920	831824	826463	1546080	1001020	1646110	1708270	620502	523853	1317750	770593	1341900	922753	773089	459180	1053350		830351
O43294	15578100	7658880	12741100	12802600	15098500	5393640	8451870	5806930	21442700	3782740	9795370	13096100	9979610	8563400	18277700	9302500	10655900	2843400	11313700	4054110
O43299	350900	953251	172403	597168	1168950	1258530	506586	608844	791600	535589	386694	907888	449170	764327	589311	596373	445730	598848	194427	449518
O43301	1049020	469137	840923	779153	1566370	577956	723126	600242	1549650	160113	1302130	669981	1039150	479842	1091810	977863	762330	454558	559432	1206280
O43303	391820													1765680
O43310	1879660	1525100	1867090	1546090	1987120	421828	1169900	1104410	1712680	1203050	983883	1814300	1564650	1243360	1430630	1011340	1307050	943592	1113950	862274
O43312	718155	7218690	934598	1190420	899220	712369	562063				739285	1799960		569426			302884	1185130		1176600
O43314	1235580	5617890	1359170	2471830	2471070	6348260	1687090	2548790	1890940	2050940	1178700	3315850	1369620	2387940	1384320	3692070	1184890	2569880	1388280	2270870
O43318	709578	1033330		489674	935125	1279070						651847		461129		639832		775022		348273
O43324	1766400	6629500	1873730	4562040	2782220	6425650	1635750	3253860	2042120	5041010	1875360	3868830	1923630	3615320	1688690	14674500	1429020	7180660	1366060	10591300
O43347																				1321770
O43353		3750650		1414860	1913710	1758640		1111390	1282760	1202490		1148890		1867990		656452		1343050		1161870
O43374	3892940						9296930	4102100	9538480		4948070			4379020	4321080					6101400
O43390	3063950	6445700	2947170	4529020	3894530	7332240	2437850	3645870	4926360	6257930	2079700	4687900	2714200	6385660	2108100	5003380	1908030	3604380	2752480	7683550
O43395	2608780	6635370	2222830	5106620	2794520	8325420	1909610	3984250	3547300	5194800	2349640	6871140	1796980	5850420	2604140	5661850	2249970	3372130	1233900	5135820
O43396	18933200	57477100	21522200	24371800	28692400	18925900	16602200	23129000	24303000	63026900	17136300	37006700	17746100	29853700	17772200	38473900	9541770	34426800	12150400	68563200
O43399	25074200	154879000	25137300	48784200	40330900	53339200	15705700	45172600	39699000	34336300	12995000	41404700	21900900	52135500	21801000	36382800	24956400	106332000	16822000	41609800
O43402	322836	594438	226322	302324	629946	1519190	255665	401912	431563	515062	272824	343050	220086	467676	363773	685702	247382	589098	343081	579837
O43414	725937	1497980	1174760	1188780	1580070	2556290	951790	1018120	1131000	1154670	812472	1277140			626233	1501550	566558	847841		2246280
O43427					255574	291098		238665				337595				420413		396846	151518	489098
O43432	775460	2733470	753902	1221340	1291140	2979320	592154	1528460	973827	2048250	525467	1457370	605361	1960480	805354	1807200	693796	1487460	926222	1823520
O43447	2703240	8486390	2862050	3929480	4240940	7411790	3017750	4683200	3189790	5988520	2713840	7903840	2537540	5461230	2613600	5782360	2043560	4248970	2337950	7799310
O43451							279893	939763		2510840	313126								293154
O43464	2851350	5512830	2692260	3682860	5164470	6522280	2565830	2757040	3461970	3021550	2647570	6465870	2486650	7853870	3384950	5478840	2865260	4376440	2423940	7733400
O43488	13986300	19085500	16654800	18175700	23252000	64305600	12118500	15212500	18492400	14536400	11650200	30692000	15650000	20438600	13913100	27150900	14685100	26455100	14548400	30028200
O43490										653462				402476						555448
O43491	42091500	28420700	52555800	18902800	43512300	12966400	32568900	20564300	61528400	12297300	25459600	27972200	34562500	17002800	30983000	11607700	25573800	7601910	28472200	7193230
O43493	4297820	10382500	4580630	8182360	6907060	10614000	3437330	8726760	5846100	10068100	3772710	8216400	5902340	6354580	4107450	10560200	5030820	6836490	4618970	6247920
O43504	3352150	10075500	2831410	3205580	3407580	9166160		2005770	9183800	2543590		4541430	1399960	6537120		3943040		2624390
O43505	563973	1693240	595765		1015250	1325930	359227		597446			1027660	628222	553496	665369	779057		1736170		965365
O43516	4131320	13743000	4478590	6625280	8024180	10696300	2539520	11290600	4602220	7825040	1226170	4785210	2535100	4856200	1063010	2954170	2684570	3451540	1699710	1670200
O43524	1773460	1987080	1701320	1677080	1540370	743364	1093510	1638710		937421	1156660	841354		888938	947153		942710	725383	1138590	1004490
O43541	63617.6		250328				54265.2		302728				106899		67668.6
O43556	1501330		1066310		1291590		614162		1534510		1504300	1271100	1213620		1639600	396594	693657		939769
O43566	197395		296101	305474	539298	163285	177440	1087000	443119								142258	414211	111331
O43567	883688	3090130		2801140	4202390	1766240	2181350	1705470	5123370	1655430	1227730	1479040	1313060	1993730	1400070	3798650	4574720	1858740	1031950	2155560
O43570		1594260		604061		13683000		295478	417724	1571560						3378000		7328500		29632000
O43572	309771	660603			755194	490537						461159			930076	1686100	300713	1546680
O43581		469323		242674		328988				352349		582100		1053570		1560210		3250080		502405
O43583	9704550	31276300	9841080	23111200	14327800	38258000	10478600	20365800	9475480	17773400	6388640	21184100	9461540	19260500	7929700	21852600	8635420	21926100	7822350	31756400
O43586	690029	1646200	512603		738553	600046		525994		450560		543798	443093	1330010	313549	406029	331712		361734
O43592	1179300	3021130	1435770	2378630	1618550	3955260	1207880	3403890	1555120	2478990	865886	2645790	882155	2251230		2351980	746961	3879200		4509000
O43598	22068000	72365100	18167100	48473300	32643600	126585000	14741300	28167500	22768000	21602300	17490900	26142900	22906900	42721000	18997600	86998600	19640000	57326900	16623700	89399400
O43609						861627
O43615	4865620	11024900	4674260	10852400	8655060	25584400	3932500	7194870	8321560	9273470	2749260	7882300	4309680	19872700	4500390	8290220	5197070	10095900	3704540	10879200
O43617	1581840	4025600	1819070	1525720	2945300	4150370	1677890	2599540	2561140	2977730	1719040	2723140	1366590	3419660	2265590	3688230	1437990	3952140	1444210	3079270
O43633	5496400	11374200	4690450	6211610	7443730	5425850	3801100	4841990	6019690	4634640	3335610	9396900	3896080	6295680	7072800	6761110	4153970	6350020	3375910	7590070
O43639	3577910	2880430	3932020	2114550	3643100	1823170	1948000	2000750	5228600	1920920	1478100	2686590	4070930	2004860	2338270	3656520	1974160	2656780	1258550	2521500
O43657	1061260	4032030	1576750	5091000	1024930	5225340	783534	2746930	2182500	3478790	747555	2498360	705942	1519770	457281	6648400	1032440	16513800	696659	6304450
O43660	375234	1360250		869932	693699	1266840	783033	988958	639159	1141100	544349	1193270		1032010	769668	1174610	661778	941485		1546030
O43665	3098130	15825300	3220010	4862220	5833050	5297820	2333820	7156490	5667240	4974840	2111700	7356600	4442810	7224680	2343210	1773600	4184290	2924480	2889330	1223880
O43670	10803900	29255100	9786830	20480000	12496400	25216600	5384130	11588900	14062500	20740400	6921260	13714900	11024000	15714500	8154830	22933500	12954100	15274200	8636080	17235300
O43674		2075710		1695820	1846610	8006710		1044530				4486020		4858900				4357700		3556560
O43676	7154750	12008800	3652460	10251400	9292590	4804300	4017600	8626390	9512040	12407600	4366080	10140000	5105230	12059500	5715270	12395100	4102400	12494700	6502530	13850100
O43678	6712030	9573250	5274360	10275900	7464810	6707480	5336440	6974220	8792060	8136020	3875720	6762030	4407690	8192310	6817460	7536150	4481110	7494570	7545810	9796630
O43681	7715310	15200100	9228700	9287610	12444700	30125000	7501020	9350830	6749990	6212080	7381070	17784800	7754220	14254700	7508640	12620500	7142310	10233700	7181710	9670930
O43684	2925690	11620000	3371700	6880780	5833520	9729620	3151480	7008740	4005710	7532340	3023570	7960710	2431010	5933660	2381950	11800100	2454220	7617640	2317650	14632500
O43688					490237					1078220		959025		876646		2466210		2028110		4689190
O43704					82806.8						210619	347172				294411	307324		82835.9
O43707	88720400	143322000	86967200	80347200	118205000	119347000	48138300	51695800	132040000	79270200	69205900	123834000	94646400	83128100	128900000	107871000	72872100	49025200	80908100	78964100
O43708	1257010	1482200	789204	1666160	1767410	4259060	1341920	1611690	690404	1434110	732153	3201390		2117580	649741	2548830	805626	1314170	672036	3520280
O43715		1412820		1048390		2194860								513416
O43719	1478960	3351620	1371830	2848550	2005480	4717790	615174	1320450	2449370	5399050	723607	4029100	993862	2424260	937272	3144050	1360530	1790500	825145	2896590
O43739	985470	601588	1047300		724860	2755450			1654670		564825	2266820		732042	769879	855002	755955		631815
O43741	182488		257839	290414	183434	364786		97381.7	492722	495193	245471	293802		317412	314995	339419	170703	1146770		478323
O43747	1289960	4751260	1667300	1231380	3419860	10859300	1371680	3241370	1128580	4379420	1732170	3243340	704911	3134090	2204970	8436360	911227	5838010	908211	5870670
O43752	676387	2462670	661893	1019370	709499	1322540		799092	979323	1271500	303586	692720	210664	1389940	740094	1776630	470826	1925040		1702930
O43759						1985900				840696
O43760	16023700	39462900	17493600	23994600	26297200	75405000	19222700	28657500	22057800	29735400	16237200	46153700	14539800	27363200	17204300	49022600	16950400	63600100	13935600	120278000
O43765	1654590	6913600	1713830	3360670	2191780	6543730	837856	2977050	2247560	3980520	917925	3587650	1438150	5406570	1562210	2310920	1225440	3048610	1306600	4980960
O43768	6968000	17719200	11100700	20945200	6326300	33148700	4545220	13490000	7653520	17032300		9712170	3042380	8600480	4674710	19106600	3253400	23675400	2316170	17722700
O43772	2259460		3212130		4830550	2080720	2492470		3336760	1691560	2250360	2381030	1760870	3220600	3095750	2573010	1965220	2164790	2504680	2450080
O43776	12911400	82737100	12165800	27264400	26915300	29970900	8474960	17704000	20929200	46807200	9724990	41884300	11011100	19479300	14897600	74318400	16670400	36950800	11185900	51899700
O43795	8566670	5071770	9788230	2933680	11668100	5246540	9702320	6168430	11507000	5810670	9933780	7851290	6169630	7130430	14441000	9507820	4459560	4585540	6208100	8968980
O43805		1570120		578980	699599	550646		690748		816791		416119		651088
O43809	10157700	22714100	8868360	17416200	16848400	30441600	6713530	11150100	13314100	15021900	6491480	21621700	9262800	15647400	10897900	33906800	10863700	13142200	7118880	25853700
O43813	12274200	8116280	12659700	9456850	17062200	12588100	14195100	10581300	10443700	15475700	12015700	15725200	9089880	12727000	11069700	20692000	7024480	15554300	9299860	21989000
O43815	4958670	10161100	4946010	4567030	7366620	10110600	3144090	4946050	6819170	5108760	2532260	6370620	3432810	6139230	4751730	5704310	3313920	3506720	2936560	4694260
O43818		4542100	726839	2291770	1360970	3399480			1011600	2144600	521728	3045500			613597	3123140	680595	1137440		1897410
O43819	607735	1416270	427190	1347960	966192	1281670	570717		1111050	1188980	440035	944490	514521	855274	712024	2150110	299079	1465340	283528	1545930
O43822	498782	745332	234750	411653	538172	868121	285101	343336	492451		296364	443202	450273	591153	345684	583043	284907	423393	257269	343477
O43823	1173190	3189640	1020030	1996060	1138600	2759130		1574880	1592270	1717280		1614130	735014	2052470	827351	2033780	1097820	1895770		1798830
O43824				603379		463259				305474				655246		753691				1273470
O43829	127062	258043		194813		171541						163748		116486		268933
O43837	5144730	15319300	5053710	7154640	9475190	13777000	3785210	8453780	8174580	8598320	4062630	7468500	4275210	11068900	5290790	7893660	6029720	8584910	5232640	7128930
O43847	1421830	8807340	1186500	3519290	2904440	7947220	1197550	3339850	1978250	5285400	1042100	6132350	1096830	3664080	1459530	5325240	1408360	5029050	1024240	6171980
O43852	14216900	106095000	11612200	28865200	12670100	116180000	5703170	26160700	21992200	64973200	4761440	45733100	8119550	83609600	14896300	15034900	10154400	12706500	6195210	19920300
O43854		17773300							667612						487847
O43861																860681		1038400
O43865	2807960	7932450	2301680	3085430	3825600	6020120	2518700	3846350	2967890	3195060	1810600	6245810	3256150	3865040	2318370	5564740	1973210	3728110	2282230	8253290
O43866	3128210	2507840	5018330	4425210	4605900	1866060	7228170	3352940	1694240	954674	7494280	2034600	4630100	715981	2227660	2842460	7516020	6482550	3939330
O43896	1123700	1121190	1030740	1075280	1574080	1820140	946699	813806	1385520	1755470	776550	1666950	1067420	1346460	1333390	2434710	884866	1178640	886182	1664120
O43914	1172620	7292020	1283250	982280	2090540	3485970	568299	1706440	3433850	1075860		1430840	1857480	1663940	1041710	969806	2836030		1674560
O43915	480838		1859420				368777				343009		382048		164666		338656		493256
O43920	2377090	4154200	2514810	6408120	4908100	4070840	2743890	5010970	2450030	3914600	3060070	4884620	1828940	3778770	2557560	5315840	2359190	7306680	2597700	5704330
O43924
O43927								766316
O60216	4392520	6296140	3668230	4052190	4424810	6107750	2485660	3169960	6552040	7584030	3125000	5464360	3551000	6512360	4683770	4871360	2699750	2513690	2446900	4967420
O60218		123762				312917000				21434000						30416500				55436100
O60220	1723020	13266300		4161320	3221790	6880950	1172930	3710810				2730100		11949800	1913070	2198870	1467330	3592720	1470640	5189120
O60231	1599670	2375650	864048	2510600	2377830	3201760	834382	1747510	2023230	3630990	716112	3113910	2710010	2942700	1140000	3702240	991216	2090700	543254	3360560
O60232	1372100	11747300	1143120	3111980	1958010	12286600	1215810	3715630	2584500	4064120	665264	1980230	861942	8333130	937706	1998340	1168370	3104130	1334590	3638930
O60234	23847300	46295200	27878200	25706800	40221000	31223100	22579700	31960600	34660700	31973800	17988100	20423000	25225800	27575800	23300700	21150900	21367700	19868400	29441400	23994900
O60237	8935840	4594000	7097000	14376900	5379970	2093210	1572460	2466360	9028490	2753060	3978860	3645510	5219890	2662860	5235610	4124130	5544380	2510940	4390810	2789760
O60238	519293	1614640	354126	1432320	698587	738526			1221300	866928		746423	467503	1182510		998402	927759			1158120
O60239						1029570
O60240
O60245	446126	12768600							785848			976105		1028450
O60256	3329130	3021420	2228750	4254560	3904300	11055400	2121720	2267650	2714540	3531800	2042150	4951820	2474820	2577590	3044740	4301450	1935930	3308360	2049830	8277960
O60262	532016		774771						962621		252036			407447
O60264	2565500	6097450	2168980	3497890	3648670	6208360	1775890	4460480	3229720	6148760	2461790	5433730	2541620	5376120	2231640	5158020	1905750	3191260	1888240	5901450
O60268						2071630														344536
O60271	5202820	9925580	5266610	9888680	6494120	30441400	3155320	5161020	8585510	9376330	2846940	5245740	5629500	7303730	4963350	6865210	4682720	5098000	3795950	10083900
O60291	100568	106278	36299.8	150421	118370	363142			123748			216890	65536	141191	87607.1	310522	97860.6	119816		86711.8
O60292	182147	72352.4	130121	107953	157842	717444	145115	407948	528369	736133		196054	772229	255391	48530.4	1063920		407580		312765
O60293		315850		337819	170048					273238		194073				349172		173780		265741
O60299														165471				392386		206262
O60306		536855		171819		224268		170181		226694		453394		425622		748168		284338		190984
O60313	5466510	10548400	4732330	6690750	8308840	17971600	4242490	5103910	8430660	6978680	3190840	9088380	4035500	12760700	5742080	8223500	4373270	3214860	3324130	7824500
O60315	387030	386094	341202	287371	490393		163971	212739	518991		235385	284345	280783	256874	308044	373964	301606		210355
O60318	389337	658768	455314	590783	568200	337572	336050	330316	614267	509565	244767	967928	423044	585838	496272	1137890	586173	591826	401429	1330270
O60331	344408	509036	293584	228530	398562	301849	311743	349328	214325	170384	234890	380816	337960	368830	304725	326388	245816	343846	266621	124378
O60333	629931	1377900	327724	527581	754833	2161880	609378	457105	1013050	2685530	250873	1180040	415273	893373	525407	2703740	676880	973912	713699	1608520
O60341	490640	2239680	341560	1303120	968299	1959720	489785	1326850	1557360	2669550	882798	1875820	828029	1517140	882340	3149560	635879	1321830	492873	2683860
O60343	1377670	4781280	1372950	1332970	1931290	2529990	1052970	950139	1675360	1044840	998998	1630730	1095820	1575670	1023360	1072220	948035	904398	1235830	1369240
O60356	695376	1114190	407012	890635	1409710	1402060	1253070	1149670	740857	496855	206519	233845	335149	480145	321255	159113	279627	249024	384227	94754.5
O60437	23662300	2916740	30985600	7255400	28458500	6280860	9226910	9048370	47561200	3402490	14715800	26850700	30205600	14365900	48365100	25028100	25518200	7892680	17994400	9621150
O60443	206314	1993020	211358	247080	771753	856574	480265	912188	537337	598124	669817	2194650	296077	1699980	246696	674551	507471	334174	238299	367653
O60449	1383240	6425450	904365	1354100	2836000	9379080	1201990	4576490	1578120	2539380	1220650	2854740	1122280	3099720	1530720	1506790	1074920	813561	1285610	2501130
O60462	630347	4219500	573382		1081700	788700	672781	706422	808476	411125	529229	799138		1703840	538397	389194	522370
O60476	599793	1929300	413094	1518080	896646	3584730	670463	1635310	823750	2646690	518211	2231160	460184	2445350	791454	3360300	493181	2545470	395710	1519280
O60486	884775	923675	1395080		1800280	1156730	962796	2063520	1271090	825222	942745	1954930	870129	658984	659542	308108	755525	428925	1208660	283345
O60487		4329010				2459920		1854090				709969		1917870		812945		1214430		898661
O60488	2241520	6009870	2202900	1493720	4043530	2127420	1669140	1705610	3857180	2446800	1443180	1837120	1829900	2008630	2228020	2943190	2692020	2823690	2007250	1636700
O60493	20249300	39355500	20014000	18395900	34433300	35684900	18542000	22749200	29582400	20004700	12803900	26206100	13160900	28435400	22300300	28129200	18459300	32683800	19846700	20175500
O60496	730103	4484920	581798	2465880	6304420	3615570	667223	3808430	2038000	522635	514381	1725190	674977	2811320	966982	951362	888956	332986	777249	194432
O60499				260505		1120580						380748		252915			130432
O60502	1237110	7023530	2137140	4062420	4109140	7125960	1237260	3835530	1934060	3318460	1247270	9188050	1466260	4110790	1592260	11132000	1774930	2956880	827085	4001520
O60503	629819				782240	654048	463417							218543	698115	316936	515047		294388
O60504	17697200	5574590	12450000	4378790	14886500	3662070	14367800	3711820	26562300	4281160	11372400	8661440	17554800	4715410	23889000	7274280	11453800	1874590	9026720	3865090
O60506	18471500	66233000	20310700	27260300	28242400	37692800	14690700	25870000	27848800	44905300	18741000	40492900	16221000	40592300	18203400	57421100	19529000	35388800	17400400	46376000
O60507	380413	658900	449485	650026	620235	2245160	480755	1126740	593887	1163430	457079	2269320		1648140	368184	1832010	559551	418497	303570
O60508		2604470	546329	840325	868732	1492370	568285			2251740		1367580	741798	1419940	800169	2066850		869927		1608890
O60512																		606597		526435
O60513					775464	2274730						808864				1227620
O60518			531151						677793		374140
O60524	1774490	5648480	1871040	4098770	2543460	5342090	1612480	3349940	2384450	2599530	942297	2703010	1381590	2746340	1387790	4077360	1206200	3061840	1772370	3459810
O60547	1216140	3463340	936092	3222900	1312370	2072750	789348	2058520	1042270	6072240	685553	2294740	760998	1122430	992420	2799470	914349	10522200	960639	7869440
O60551			331657		410677	764800			583686	530998		538708				1720870	504678	745213
O60563		1731390		1164690	418791	530547		896248		1003710		619479		1103470		675177		666364		1159670
O60565		454560		89529		639000		578197		1206180		436677		319476				177836		107126
O60568	1798360	12129800	1837240	3530020	6287050	12278900	2786890	6113410	3510540	3255050	1529880	5213500	1491420	7354530	2668100	5320610	2711920	3411240	2442690	4090970
O60573	1164420	2901370	986940	1290460	1456300	2322990	1040170	1396980	1134600	1759150	737069	1353680	796589	1823010	825452	2804420	1048360	1755010		2483460
O60583		1823620		1298030		1704400		1412470		857368		646803		973348		1612070		577879		1182640
O60603	769036	3235700	834515	1130410	2155880	2708150	1157850	1943520	1406490	1427020	769246	1391860	614640	2668850		1098850	809184	1137280
O60609				620730						589146										1199420
O60610	9446730	21382000	7845900	14677900	15947000	53034700	6744780	13292600	10142000	8895880	5706610	16474500	8888360	13053200	5837720	16107900	7093450	16053000	6386770	12080100
O60613	2677730	4619350	1544680	2801020	3512700	3233650	945411	1736330	2731830	2494590	1447910	3391700	913471	4173100	2425560	3058380	3073990	3319950	1050520	2645440
O60635																		1795540		508693
O60636	222471		389282									275076	176993
O60637				101222				144750				78452.1						202578
O60645	4336380	7036070	4137040	4155080	6238900	8592620	3234730	3579800	4813830	3676640	2734350	5200590	3968550	5118690	4290410	8294980	3625840	6491750	3255400	7959630
O60664	17671600	158400000	13988400	42683800	28813900	64623000	7448290	35761000	24552600	19291000	6144380	56963400	12518300	58814300	15053800	17950400	13925900	22704200	6959490	20797700
O60669						3383250	1271480		1244210			1464820		2599510		2000360		1208770
O60678		5755030				4711250														2511430
O60683						446455										467046				132539
O60684	3071820	8058680	3055910	4255120	4278750	7358030	3748140	5420170	4603780	7139360	1953530	6777590	2332250	5982340	4454530	7307890	2936740	6472960	2874290	10245700
O60701	12591000	117984000	11510800	32963400	17759800	378017000	10986500	44334600	15194800	149659000	9496710	38343700	8057180	22912500	9576740	440591000	9264700	53056200	8234450	904591000
O60704		1849000			1781470	3311510		1390210				1295450		1146280		781195		1050000		809734
O60711	2216700	10513200	1691170	2768860	10040700	7457300	2504520	5805190	4224030	4931990	1841350	3184930	2580280	4622330	2572360	2330620	4561010	1674100	3656920	1309990
O60716	37028000	27525600	37025400	20150500	35927100	27193300	20803800	15735100	48233300	18383400	14696500	26710800	30611000	38884500	30898800	47569300	21329900	36544000	21443100	42388600
O60739	17254400	44061000	16238500	28403500	22581600	33200100	13417200	23438700	28724300	32248100	12971300	24525600	14911600	20698400	17405600	29107500	21544500	31787800	15250000	30195300
O60749	23133100	46597300	19347400	29081700	41803800	60691600	18179000	25387700	28217400	16719400	16497000	31992600	19664800	30761600	23881600	44553500	22807000	30175600	20589500	23595600
O60760	5536740	4988600	8090980	8781520	7023470	6107530	5066530	3485230	5905750		7677780	6766760	8444320	8129970	5518240	3070420	6917510	3599070	5497120	1210670
O60762	2935350	7729160	2672040	3482520	7753660	15965600	3107210	4894750	3332600	4451590	3520830	7072620	1102850	6957660	2644120	9095180	2690180	9900310	2697790	8784220
O60763	9622420	33005600	7964290	17846100	18740200	27927300	8135020	19266600	14164400	22565100	6900690	17904700	8775610	22670900	9604690	37551000	9484630	36413400	7869000	26780400
O60783		4000930		4484060	2690110	4573850			1497890	2655580		4086980		6363130	1718290	4530490	886685	2689520		4009570
O60784	6977050	12128700	5313080	7097610	10848000	21110200	3096940	5760610	10414300	7225340	2368130	11028300	4625990	13971400	6660030	9076710	3806340	9196790	3489070	11898700
O60825	1406240	1659100	880584	1777980	2772450	4098380	1002090	2164220	942039	1114560	818755	2441520	762727	3024150	525743	3397120	1000320	6939430	637551	3006990
O60826	5729770	8274380	5522840	6164420	11110200	18862400	4689590	6237260	10364200	5863700	4995160	8567920	6140050	4527620	7983120	8543440	6933010	7505360	5772030	5556090
O60828	2740600	11039100	1096030	5614330	1771030	30656100		3241000	3779470	6910590		8600450		2991100		5607830		2470690		5267050
O60830				404803	540391	1352420	352828	594092	817312	1294530		429915		1007700		1254040		629356		1610010
O60831	8999900	22212600	7236760	11724400	11453300	53216600	6123390	9354940	8989060	15028200	6161980	15210100	6831720	19742400	9311240	18737400	6103960	6593550	6023770	18557300
O60832	4813550	19898800	3331870	19724500	4924260	16392000	3593570	9467330	7902980	17405500	4140030	25601200	3873450	11144100	2586300	29669200	5135000	11125100	3785350	31651900
O60841	3384320	21300800	3667280	10119900	5469820	17334400	2604490	10451600	4928330	14698200	2471070	13012500	2419020	6672210	1625540	15582300	3662390	9011910	2183230	15458300
O60861	1639240	251791	1087010	118553	1959370	238642	442171	657515	742486	498195	790838	1476900	668977	894202	1674570	137466	844087		188461
O60869	16902700	66462100	20337100	39809800	23204700	113440000	7759990	31861200	23728800	67781000	6797120	30491000	12450000	23211600	10535300	38049300	13430300	28130900	8037380	42109700
O60870	1495760	4592200	1184900	1813920	2025070	2524790	1000460	2832130	1805660	6920390	1370400	2614470		2270730		2935730		2222550		4779510
O60879	2815080	2196370	2293160	2094320	4301430	1929830	1441520	1338850	3592910	950135	1559230	1979650	2281750	1654270	2525490	1831800	1834720	1062530	1720460	1074530
O60884	7983830	26467800	9837460	12450000	12908200	32745800	5483000	11072000	9345210	16595100	5559020	18100100	7432530	10101300	9747070	27397200	8728280	19819800	6993890	16440000
O60885	1875520	4589150	1606220	3461610	1867070	4515860	1383600	2346700	2897810	3355460	1454620	3495150	1839840	2774520	1102990	3336050	1491510	1812050	1502220	2026720
O60888		4782380		5403360	2908600	4946990	1593900	2711720	4768030	7294740	1863430	2697820		10078700	429139	3916750	510239	3080780	1559370	3525850
O60890	1019510		1108000	606894	1084190	1516230	982330	198640	1201780	624867	351368	336518		1421120	405172	745328	321496	1650800	501548	1251860
O60896			2931940		668400				4344520										976086
O60906		159559		61074.1	128184	200974								242085				116804		135886
O60925	2495370	10593300	2030980	3435420	2620890	6929740		4164380	5070490	7129810		3996680		6691810	2598600	5416840	2182910	6161650		6626520
O60927	4627110	12980300	5809490	12110700	5487760	16790300	2003180	6314230	7579400	12586800	353155	14388100	4620710	4365510		15671000	2875220	14593700	1112220	9645620
O60930		134346				130882				72754.1		75228.1		115951		144929
O60934	1071740	2910400	913794	1782460	992045	2527390	542598	1519410	1376590	1035040	747917	1344360	714535	2094540	453591	1394790	789294	1762390	478175	1546680
O60936	1526050	4531460		604177		4524410	944164	1097360	4244950	1314750		1525340		3530240	4056090	3815820	640789	1817750	1172890
O60941	313055	206477	148180	460715	472196	386038			924664				179741	335683	800934	853981	375375	280454		341392
O75015							420544	484158	1256260	997979			747698	889686	1024080
O75022					432321					480258
O75023	103295	198499									53464.1						126566
O75027	539458	875975	589282	926447	917881	1457620	414657	596635	1077610	1172070	373502	585183		2610320	655018	374733		617762	370771	669496
O75044	1525590	3038350	1853890	1221430	1595690	2839810	837764	1024970	1954440	831198	724661	2545100	2013920	1596100	1212920	1345910	989711	1058010	1056880	1153960
O75052	911435			1129270	721343	408907			874074			1755320		1846300		1782020		694057	470998
O75054	258162			160391	283015	157042	268460		64072.6	365365		3545990	82748.1	326036	413310	1118300	66879.8	2161540		1194270
O75056	540574		677923				308069		621628				643204		394751				494582
O75063	433545	1036810	313668	592913	830746	789428	338916	261838	357120	305758	247268	884166	143610	867247		1307650	281704	853138	317297	1040740
O75064		1017660	339370		564765	1493210		854415		587981
O75071		1290840		609365						191063		489044				533431	204967			889379
O75083	59242300	194200000	66832700	75276700	125993000	156638000	65738000	106947000	75805700	75158000	57585400	129545000	56599800	94171600	47646400	128860000	57833000	139364000	70067600	137792000
O75084	427735		459822		529711	634321		1007370		827966	415147	1074040				1725840	268211		309422	774418
O75094			126332								89616.1								87325
O75095	433047	274749	324024	464643	396061		616588	223033	981017	296346	776317	638801	577802	845919	566380	476792	334834	430871	425592
O75112	3269220		2369620	2990560	2262870		1927290	347774	5877970		1898550		2482420		2438860		1663780		3308770
O75113	1382690	1309460	1266670	907465	1834440	1748440	1082420	670780	1377880	860556	473052	1619990	1136950	808906	1029180	1552910	731815	879945	892613	434618
O75116	7976290	6390960	7468940	4694260	8611390	7983520	4950680	4905100	9953910	4457530	5122300	9126070	7271410	5029130	7917400	10741900	5846350	5570130	5016180	8801760
O75122	1644510	2369900	1359050	1459060	1923940	2295510	895001	1155380	1907920	1204300	582977	1044670	1115880	1031870	680306	2025340	919710	1284010	590556	973309
O75127		396336		329909	104920	310917	120405	101794	146497	399675		365372		651513		356650		229398		600185
O75128	1314530		942998		1539580		490892	737863	1608530			608254	1198760	584678	932039	549605	763998		513381
O75131	15939000	38566000	19781100	20772300	25020300	21951400	15377100	19286500	14496900	22834300	18769000	26745000	13755300	16100000	13854800	35855000	14531600	31245100	18882200	50147000
O75143	181266	713822		529187	600491	1049660		462787				610829		578413		520649	187827	402018		665048
O75146	1291930	1272500	939502	2115770	1164500	4918500	730466	882703	2124090	2284040	663970	1921730	1197960	2444300	1412610	2977510	804010	3893160	594696	5490190
O75150	1732170	5106310	1673150	2626620	2292150	3141200	1491080	2884390	2507070	3686600	1126030	3155370	1467220	2988140	1734730	5391240	1353590	2149150	1244660	5996250
O75151	1756760	4277150	1694310	3147580	1743470	4273470	885805	1797530	4097280	4399990	497883	2341810	1161840	907546		2512870				2075440
O75152	975345	2645960	765464	1505050	1348530	2135620	977087	1602670	1301370	2041710	913761	2090490	932723	2278420	1041450	3118240	883588	2218760	773324	3308830
O75153	1171780	6018520	895110	4506200	1997100	4991730	1454560	1762970	1743460	6409170	720692	3561520		2605380		9637790	572092	4095480		11668000
O75155	825522		747314	442566	765540	7786100	275881		764057		439088		594780	760012	790306	1343250				763353
O75157	836825	3379970	819467	924584	1366480	1110900	570395	1614810	1427050	1222130	680012	1694650	1123080	1896360	1230960		652440	554586	675642	1113450
O75165	2003370	3880320	2009170	1745050	4239650	3647370	2302850	3418270	2862660	3317440	2006780	3494860	1881530	3586950	2035520	5840850	1614750	2403580	2015190	2489740
O75167	1564000	1888380	1715650	1202920	1709290	1408210	968428	1130290	2017740	1337830	651846	801922	1346860	815690	706365	866844	999186	895807	616849	414078
O75170	1426840	2418580	1082240	1414140	2220530	3203720	1283750	982707	1662000	1476210	1050680	2092670	1394940	1930170	1528650	1808550	1188110	2029630	666684	2693510
O75173		669736								629603				481300
O75175	2209380	6427810	1920580	2912350	2325160	5402640	1035830	1982160	3387600	3111980	2113590	3603410	2468950	2384570	1747030	3591500	1723290	2429240	1057830	2224320
O75179	149622	1572110		436612	413763	481366				389653		747394		601391		934324		605654		1035680
O75185						153616										190081				199737
O75190	4615360	7652780	2726730	3816490	2306180	2872080	1123810	2712010	5731290	5074100	942319	9351040	2034370	5636640	1970690	3213340	2713760	1654790	1484130	2978990
O75191						8452280		640105				790534				713265		1639640		708834
O75208	1446020	1733050	973765	2073140	2213650	3023320	725139	857226	2323520	1402330	710794	1296330	684366	1718420	1666080	1660930	1032650	1104850	989475	2052970
O75223	16629500	58157800	9173870	40273400	26157500	104101000	9506880	54693800	16734300	23754000	9130980	116263000	16579700	57038100	14651000	71939700	10595500	59046700	12920500	86881000
O75251	2860960	7955380	2361600	5379040	6379850	4939820	3088610	5530050	3739150	4862200	3276920	6855440	2385940	7123990	3563330	6564890	2194300	8936040	3245060	8514100
O75298	819522	740064	678195	1205190	1646730	2451090	903154	1122420	976864	514036	1009160	1097150	820749	1000010	1208400	714910	956252	309735	1239260
O75306	3368980	8231060	1938300	6438970	7049970	4927450	2999110	4702460	4666300	4855070	2824220	6918600	2254180	7838460	4554960	6993570	1920370	7611520	2459070	8607540
O75312	763917	3880970	536645	1162310	1077670	2433140	281485	1144160	1328350	1516860	320099	1435120	511737	2464090	1026780	755964	561300	720117	253549	1100400
O75323	7677080	12017800	10333900	12489900	18433700	42431100	8469060	12235900	10326100	10992000	7064170	14107500	7544330	21081700	7476000	33247700	8097690	17998700	7787710	18819500
O75326		1024030
O75339						353763		3194520		7466810		10647800		1183300
O75340	12179500	28286100	14354100	23607900	17412400	47138500	7762330	10962900	17025800	23973400	7963940	28992200	10861400	16656300	11659800	48895000	11629900	26794300	9972890	54020700
O75347	15064900	67433100	16381800	28518200	17998100	36901700	9398230	21492900	23490500	28419500	7943930	21504700	16567900	33774700	15748800	31857600	17542600	29642800	10279800	28309300
O75348	17741000	50514200	24067800	25061700	29283300	77189300	5885210	22534600	36133800	43981400	6323640	29532600	11889900	26837700	14230700	44858200	19113100	26478800	5835450	32260700
O75351	14089800	46355400	13274100	13428000	25046600	17171800	9666220	17081700	18047400	21127500	8804420	22567700	12029900	16054800	15002600	21152900	11307500	26770900	11914100	23413800
O75352	927844	1503960	1434780	1826160	2624500	2380940	1142990	1405010	1159340	1837080	1616500	2322780	500981	2184320	1109730	5946280	1718830	3958720	897089	4122090
O75355				447386	82949.1	374559		613078		141738		290574		292278		1791360		729141		673582
O75356						1422070														3264640
O75362		410152		299210		430089		200411		312669		292207		278296		132998
O75363	408669	906690		1229360								374665		783139		2631390		9729340		3599370
O75367	44307700	88785500	36656300	72691300	55649600	61399300	20108300	30638000	52293300	37413000	38346800	60644500	43501200	42956200	39303500	140533000	47186600	36389900	32001200	79579300
O75368	59508900	95738600	65395400	74647200	77245100	56452800	17021400	44424300	84619000	36034300	21115200	64214000	50408000	61870600	32942000	47990200	51692400	42033700	36223600	38959400
O75369	34588500	137098000	30392400	29593100	38285400	126276000	13971600	22061300	40009600	25428300	19338600	83975200	30502600	40877700	45572300	77001100	27699400	34326700	21683500	58417400
O75376	586146	901533	563920	1069580	337384	675698		610820	602566	647681	300830	499999	489243	507971	351864	1386200	556760	722061	306141	741883
O75379	247196	962602		726057	312773	519000		709161	473928	515514		532431	282117	508067		712059	411445	649028		574864
O75380	3656180	9814480	3792130	8470960	3065050	6672760	1029970	3927930	4052210	6102790	1180900	8470830	3398670	3757090	2636380	7765280	3977550	5301530	1650350	7651040
O75381	2233640	3932490	1835600	2415840	4473650	9858460	2106870	2171210	7938630	3300360	1017690	2152020	2661630	4777240	3435360	3957770	5096700	2112920	1722260	7513730
O75382	1642380	1255820	1714150	805974	1891600	702345	1543750	850050	2288580		1049080	2020370	1680040	1537760	1880870	986392	1100510	1767080	1601820	2064870
O75385						145309
O75390	61475900	133474000	67316400	132028000	150053000	230841000	80752400	114914000	111060000	115268000	54361500	111766000	46895300	192488000	69903200	114383000	53311800	111955000	79315500	234864000
O75391	2866420	3064170	2771440	5981820	2739210	2940420	1458910	2362440	2640500	3683090	971973	2321720	2450120	3383160	2234640	7021850	2917900	5460420		5793510
O75394		1800820		1341650		1135090		739188		1381000		1494230		4189450		1257610		1404360		2915560
O75396	35336400	64911600	23159500	36529500	51139200	117302000	33939200	51409000	51565100	56855000	28256600	56381300	24679200	67020000	38204900	49462800	21150500	50568500	21087100	57599800
O75400	1710310	11893300	1323890	12925000	3686580	6836220	587100	3982760	3093220	5706680	1168640	7053600	1876780	13015600	2229130	10256000	1776390	3852850	3116500	7731560
O75410	5119090	6933250	5200210	2947060	5107610	5415920	2421690	2606680	7017510	4091080	2375110	3047210	3979350	2767530	4144210	2795370	3108940	1014960	2220790	1583190
O75414	187063	1235010	254216	462592	335765	1125900	363224	417030	646840	410393	262529	764783	150201	943605	322379	561438	216505			350144
O75427	1673510	3097110	945434	1386970	2877000	3382000	965226	1929790	2023810	1097800	1080900	2978850	1025520	2468870	1148620	2200890	1494060	1088320	1415520	1869300
O75431	563963	1012790	579197	858314	1342440	2584770	585167	668164	976613	832540	772442	1136390	676150	1566210	1261110	1890390	628839	1371460	977760	1742570
O75436	16422600	22545200	20342000	16475500	32344300	27598500	17098400	21544100	20806900	20079100	15878400	28575600	14252300	14981200	14248000	46434300	15975300	45541500	13533000	40848500
O75438	6035430	19054600	4743470	12874800	11041800	12421500	5456540	11733300	11597000	16560100	5253740	10559200	5386760	14984200	7915980	5467580	4769660	7622700	7098110	12364800
O75439	1791540	6393560	1497190	5582220	5040670	14705600	1866230	3043580	2509110	3321420	1493430	3997820	1145950	5852580	1807940	8363980	1988180	4715980	2289710	10382300
O75448						1729210
O75460		638110		636048	454276	3065880								557924		484631		512948		346808
O75462				72550.7		661679			165905	1993470				1789900		6524630		19778000		20722300
O75475	17232200	37779000	22048200	40592300	34436000	46918500	17454500	19528800	44193200	17223600	7418790	28520000	17834200	20448500	11869800	47479000	10105700	26095200	7686320	42228600
O75477	4650650	10072400	3639570	3066890	6685770	11138700	4284450	3409290	4729600	5021330	2542460	4221770	989640	2036410	2987780	8693820	2854170	6491350	4342770	12762900
O75487	860539		954145	758086	807483	599149	323477	597480	1654830		407164	1034790	714230	1023740	633913	1311030	565805	697653	398933	760969
O75489	3031270	7377710	1703320	6351850	6490880	5845500	2367970	3217750	3527260	4384980	1976350	7079990	2433410	5363250	2862020	6382220	2904040	6930650	1470840	7805260
O75494	3349690	20456200	2773980	7104880	3631080	16964900	884061	3833430	5058480	8172720	1767140	10238300	3151510	6826200	2904550	11294000	3206450	5249010	1465590	10730200
O75503				1518430		6789430			2098100			1024710		959746		4713600	1495180	2737790		2952960
O75521	3296010	12424400	3347340	7114430	4799430	12774900	1778640	3179340	4602640	5426990	1832010	3106340	2417310	4222210	2792050	16154000	3007050	3660750	2691830	18271800
O75525	1218400	1234670		3550600	1352720	2108400	567544	1335600	1338340		813350	2197850	836113	2068100	923260	2173710	1089610	6787160	1038230	892642
O75530		379043		144711		350666		342572		554533		251711		168016		285382		245230		251339
O75531	40948500	76956600	27746900	37479600	39340300	24015200	15300700	30650700	53763200	57838500	22975300	43461900	31092400	73111800	50466100	43169300	30140200	32464200	24721000	33332700
O75533	7088050	27209900	7144240	16546400	9721500	29592700	4890360	15625900	11008800	25123600	4790300	21488600	6889830	17260700	6243530	27122500	7621250	13980900	4394070	22291800
O75534	2799860	12060200	2737960	5599120	6487820	8074850	2415610	4658510	4958380	7066050	2068080	7906030	3325970	5003170	3243980	10055700	2922050	5741880	2066630	8172100
O75554	3115840	5197370		3114450	2398790	4024740			2621190	2785360		3308690	1693480	1961640		2847550	2152850	822619		2537300
O75558	1010880		1358110		1501760		1375800		1090950		802539		654180	306842	1474620		866511		864851
O75563	650258	1780600	677404	764596	1467470		665177	1209090	1876250	961754	553891	617060	679714	1009840	227514		890406	455787	686445
O75569	2775460	4126760	2885560	3912310	4579470	6603810	2547080	3496250	4048420	4318810	2276080	4165930	2284370	4728560	2351410	9052940	2301270	3362120	2427300	9744530
O75582	800628	533452	1001040	1080640	1150520	1680210	534747	465876	928411	663591	523733	518728	765079	725905	498579	1054240	635216	470583	655080	744008
O75586						2262500				546808										877865
O75592	697077	1811710	611718	852828	59027900	2782150	422828	89066000	881146	970728	691361	1374640	616089	46112400	763441	1266700	524236	1253310	630407	692366
O75594	722010	504244	1194000	272613	651440		1256390	1648310	753035	801853	959214		665538	882373			505418	715480	1541300
O75600														3624250		642634
O75602	492067	739908	387912		303260				451991					1297480
O75607		11402900	1613560	5836410		3783850		417253	1974220	1810850		4505690		803210		7411500		2864260	1529980	7624290
O75608	3755530	31073400	4751350	17434300	7759590	19585600	3358640	5844850	5396860	9310160	3717830	16758700	3186060	22932400	6120830	17956500	6472140	39938600	3641830	37314700
O75610;O00292			136607								104267		113948		279449				120171
O75616		3999270		2961080		3100870				2853330		1066780				1766340				2886940
O75629	10266400	39948200	13858800	14550800	42648000	13812000	13871100	16688200	32427800	13648900	7157860	8273530	7078060	20348500	26534000	45323400	58012900	15503900	12456700	17421200
O75636	558353		1304700	242519	687419		1084600	489831	1084650		663614		1002710		511342	210774	291497	224438	733571
O75643	3079730	12291800	2672100	7398800	6097140	15835600	1729430	5229110	4187790	11584800	3464340	12066100	2923730	7586250	3608630	12977900	2599080	6336440	2264730	16203500
O75663	2396950	8627150	3015120	5342220	3871600	7472380	1869640	4355380	2817680	3895990	1855600	7443310	2119790	4172710	2078010	6793890	2047040	7375860	2009920	6830620
O75674		1856700		673401	945911	5487160		575714				2012470		1315990	467829	1387000		1227810		2768330
O75676	1260080	5631450	972661	1004020	2357550	1518080	704652	1520930	1945080	939165	646427	1760960	1149050	1780890	873625	1560130	964258	1373910	520587	1582840
O75683	595943	5313830	431192	2973480	1764570	6579400		1545220		1381700		2213590		417155		4073030	952065	2054580		2373090
O75688	2509670	7862320	3536650	4916060	5862730	11896600	3452690	5900490	5383470	4392840	2333320	7185910	2247090	7772230	3134840	6326500	2118580	6683520	2990430	7744360
O75689	904778	3219130	909241	1223350	2866030	846580	1196430	1818460	815312		798679	2526870		1572570	698471	1046790	1006010	3342420	1530770
O75691	219384	1422220		804910	430936	571500	309534	496765	296573	1017940	327800	1313700		623851	323997	1112910	115412	546649	206770	1823760
O75694	1089380	6512190	1491470	2248850	3179220	3307560	1403760	3403900	1715680	2969560	1122950	2226300	881123	2449410	1288390	3497740	1195710	2119760	1192390	7954250
O75695	2461340	2450460	2375160	1518800	3109610	2596110	2612580	2324220	2772810	2685880	2307150	1658040	2094950	1641810	2427000	2023170	1953090	2692640	2023600	2095080
O75717		364132				377594				425423				78211.8						170430
O75718	510253	6414090	467875	1905340	1563020	4538690	850343	3718960	1009350	3462400	668301	9342320		5559600	516211	3663860	858301	2439460	547060	2262240
O75746	689973	856990	429872	323034	1635270	657396		672170	864617		1124950	2120950	471924	5192400	531659	1379560		737699	470094	6261350
O75764	893764	2703580	748319	1748660	1428210	5629830		580215	1039180		265342	2651210	346727	1266740	396306	3880590	906488	3940590	260948	2473930
O75781	6038090	2840320	5424680	2632700	4716460	1410460	2005140	1622340	7581560	1911000	4142220	3330930	5531210	3341400	4719090	3055330	3433850	1787260	2916280	759401
O75787		1119630		162642	289549	803814		433664	335964	1129250		487037		351976	293631	444935		680098		699633
O75791	867816	1636330	786734	1061510	1565850	1183900	459978	923692	773148	445572	467282	887854	875684	903842	567320		709234		240429	248768
O75792	971448	3435280	729867	1676640	1242840	3325000	576364	1159070	932816	1364760	957394	1853190	631932	1384670	986029	1154510	1075370	553360	672768	522040
O75794		4315780														1290120
O75817		4631840		1989570		2743630	568670	990611				3433110		1602700		3435350		2045580		2542720
O75821	10588900	40185400	9777350	18412800	17644500	34095200	7615090	15037400	14172500	13974200	6827270	26543900	11367500	19012200	9050900	31198900	9018270	15009600	8314460	25604100
O75822	8050020	45877000	9968370	17343200	10256300	29631700	3247820	14781900	15624900	20920900	3647720	27072300	6310780	19207800	7389150	21817100	8547760	13228400	3056560	26914900
O75828	24740000	46478200	37972200	4197450	8744910	77164600	1491510	33041700	2460140	163249000	4477790	42424000	20592000	3671020	2777770	13097400	3205000	91627200	4653610	474189000
O75832	2997950	6059700	3841480	4615880	5062070	6973480	3473950	4566470	3096590	6656340	2430880	5093480	3145040	5204380	2613360	6266910	2911840	7685180	2809270	5358680
O75843	900256	3652630	701941	2956130	2380160	5333670	925941	2226060	1489760		463156	4916820		1891350	594439	2483480	821806	3613200	629132	3046150
O75844	2707940	7221430	2388350	3703170	4412020	13648500	3367970	4635460	4141470	5213020	2495120	5813280	1712430	5790640	2338860	5555990	1718430	4666640	2063490	9336020
O75864		585539							245670			880933	398323	643349		1249640		775530
O75874	55500300	233143000	55036200	82853000	122495000	223735000	72723300	104334000	89211500	143009000	39857900	113254000	51181400	127968000	79794500	393827000	53857800	216452000	59308100	542644000
O75879		1322620				1650860						409329				887000				715134
O75880	3116640	3576230	1874690	5664000	4784320	6642540	3030560	3502410	5632220	3982180	2323140	3337780	1947820	5602640	3524080	6836030	2222690	3272020	2955370	8519360
O75881		827093	618934	1106450	959278		815199	1279430			623317	1062620		880312		986764		912267	580998
O75882	2224750	2980130	3490580	3533500	2340950	1094760	2602100	2686090	1760860	3280880	2417040	1585520	2683640	1928110	2480200	4225540	2386780	4765210	3528290	2495840
O75884	8729650	13524200	10461800	14639300	13215600	23789300	5508530	11535700	9299790	9389040	6881180	17731700	8388040	5443110	5482130	28605800	7835610	34751800	6129360	21360000
O75886	3141780	5507060	2737230	3385520	4652910	5112180	2073280	3519200	3607810	2752040	1434160	4426820	2461280	4404660	2962030	3757580	1890960	2792330	1664680	4321690
O75888	501674	831416	698397	495494	1195600	539364	847386	711251	1138480	771857	575210	415459	651885	570948	752837	665351	741302	503961	1005060	442255
O75891						7702250	238647	4024120				2673640								2515360
O75900	301566		441017				242528		807822		686684		585833		871753		467030		500948
O75907	1316380	1975670	1257120	1973710	1773520	2568010	1034870	1667040	1846140	1509140	997208	2262060	1094790	3465220	1150650	3924560	817986	9406760	804575	2396200
O75909	796096	2950500	674222	1748380	1274730	1914100	751854	1684680	1057850	2847510	620704	2711860	613954	1738770	685211	2428400	596326	1409870	666257	2956680
O75911		1906680			335712				523914	583977				1797080		249759	219294	889646	147574	1981570
O75915	25808300	66583900	24731600	25342200	52592100	62174100	20115300	27525500	33420200	17315200	27087600	37324000	23510400	27941000	43510300	37756200	35154300	18610200	19081300	18384000
O75923	4553420	2977770	3669380	1069110	5048400	1428570	3155850	2049430	4650340	3099520	2480420	934880	3128000	2414860	3931970	6604190	1665010	1377160	2578400	1612340
O75925	484539	729316		628332	666445					726863		527242		401507		980593		476041		846942
O75934	1790320	4736990	1204090	2424800	1640300	3463380	924682	2061890	3523220	4240770	1449270	2770020	1028220	4380460	2172010	2718240	1357220	1043580		3180960
O75935	6441960	4858380	6921120	3869090	7369250	3327850	6262630	6430600	5836280	4239400	5979810	6033720	3676920	4550570	6572500	7367570	3658750	7180210	5421320	10152700
O75937	14667300	26590500	14847200	20317900	20241900	31687700	7744460	18283500	19569100	23037700	7554500	19362900	12870000	22077400	13231100	12887800	14731700	13236300	8964760	19278600
O75940		2282490				4683300				873712				813996		608642
O75947	28883400	61478100	26615500	41108500	41497700	28133600	12006400	23957800	61920500	39704000	10745400	23397800	20134000	55153300	29884700	31344700	27640900	25337600	19035400	43152400
O75954	3468230	4252700	4461770	1296430	4806070		1958510	2454310		1640190	3589010	2784030	2496300	2026580	3500870	1812670	3863080	1102040	3421730
O75955	5234340	7849660	4698800	6481020	5122170	6554360	4973790	4783500	4914860	15766000	3817980	6231850	4130980	6053040	5251530	26634900	4452010	17639700	4431980	23072100
O75962	873559	2285980	682161	1137280	1224160	1455760	727588	1159320	1142910	852540	582754	1966470	600503	1479050	850324	1303320	546933	630235	595192	1248860
O75964	8211450	16773000	9444570	10810600	16912900	11264300	8699510	13508800	11944500	12870800	9073450	8627670	5899910	17277500	6723640	16945300	6192380	13552400	7177140	21702600
O75970	639627	335048	456206	169985	597752		260011		801363		193594	272213	462595		899800	571954	189873		293350	196598
O75976	1093400	72878800		4724630	1584460	6683530		5676790	2215100	14272700	994101	5143750		8269850	1083480	7176550	516259	4005910		23485500
O75995	2815190	9053610	2692050	4136460	5612610	6018570	2010980	5559180	4884760	4795280	1468010	3507750	2389170	4577450	1930450	2055330	3611950	1932360	1729370	798935
O76003	5284240	36602000	4923520	10547500	9560340	15404100	4513830	8847410	5371360	14059600	3873990	13892400	4592540	10241900	5442470	15262600	4253510	14109900	4043760	25287500
O76021	2849280	21809200	2574740	12601000	4153290	11173800	2784210	9830840	4332300	16041800	1965380	13615200	1360860	6169570	1857570	19952200	2966640	10859500	1517090	17938200
O76024	6620950	2963830	8189190	1629920	5021050	5189970	1985340	1292280	8810810	2721890	2354980	1520550	7661750	2646700	8088110	3543460	4764580	985754	5050450	1064120
O76027			554291						397362						351697	1556740	502534		625054
O76031	926487	5606750	742940	2508140	1955070	5722600	783331	1828770	1280990	9335760	580013	1360010	286920	2708410	784349	7643890	875406	1920190	926913	9972470
O76041	19733600	956781	19712800	1856360	11751700	3227670	8308810	2211930	19399000	1521260	3368520	1885360	11454800	2093160	13155800	2502830	6888910	751435	4319860	1857260
O76054		6521850		1030640		1135080		1577250		3776410		1150500		503597		816418		4189730		1723910
O76070	6200510	3628970	6501660	12870300	6614750	7197760	4303920	10478000	10836600	9215960	2665800	2523200	4951720	8787830	4987640	14086500	3317390	634372	3365820	14531600
O76071	604497	2355570	699414	891498	1187840	2332790	715036	1578020	1046500	2192510	554868	1601290	893619	1181310	486075	1874320	653322	1868460	525858	2337920
O76074	2024620	2038550	1869100	1439570	2068620		1141770		1546840	764596	1166510	1149550	1984300		1808820	935433	1455320		1210320
O76075					638520	545679				356485		812442		710669		456988		1857900		1261370
O76076	3508970		15339900	4845490	3646130		6977830	4674900	2984930		7347770	1914490	8778200	1015340	2530360	731179	3754190		26850800	1039700
O76080	234495	2342940		1021470	537076	2438700		657854	369353	398729		915323		294505		3357890		915611		810469
O76094	8897960	36075200	6267080	17474400	13955500	45649800	6811850	26729700	11512200	28969200	5305900	17846200	6235380	22904400	5693820	26570900	8658930	21103300	4873610	29655600
O76095		3245150		3394770	1167070	7077410	643998	2894890	863235	1924060		3201290	618689	1253120		5585670	1164560	7238250		4056260
O76096	587074		1015560	975761	744559		259804		494162			632979	770050	614350	604438		1581650
O94760	20761100	15899800	18081800	21209300	24424700	27255400	10007900	9179480	22502700	6907570	9373610	30052800	17083000	15647400	16655600	21925300	14866500	33261700	10830400	33807300
O94762	255571	576546		745413	109012	1485360		386837	384418	5735930		522296	298341	554509		936549	246039	541997		1018800
O94763	1678430	9485830	1396050	3231610	1544830	3214810		1607270	1749390	2913060		3314820	1076870	2500680	540801	3726280		2582620		1668650
O94766	1224260	1870440		1318980	1307710	21347000	968130	1735650	900026	1693060	863647	2427890	686911	3503990	1081770	3844830	873145	2365510	782825	5375210
O94768		525652						367373		317508		518208		416365		1009350		465043		257704
O94776	4590000	8631750	4541530	11054600	5557620	9330630	4953190	7522150	7625220	7077580	3045830	9538040	2188520	9770360	5009150	10347300	3129650	9964300	2557590	14956300
O94788	2537010	602102	1026060	3349890	3399270		1676230	553419	1725440		1920910	158920	1991490		1876200	1891180	3539940		3277040
O94804	3855520	8247680	4207340	3483260	6335990	5903180	2705050	5250220	5845330	4196690	1995440	2366030	3674880	3706980	2766100	2275530	3350490	2136710	2906210	1428320
O94808		6446360						598447
O94811	30987600	2779300	22424900	6467100	28790400	20746100	8857820	1331710	19085700		10782300	3155360	21785700	4111910	12095600	9990360	14637900	5674380	9669640
O94818		1593740										1183770			324467
O94819	1093630	917544	1156710	755793	1443010		1633170	825337	956953	3009890	1090430	956999	569975	557464	701100	804329	614010	638573	1298670
O94822	1110420	2197980	1542060	1538300	1702470	3166390	487380	822134	833198	1478980	107628	992339	119218	1905800		2307960	713378	530309	413841	1287630
O94826	7304860	24000500	7902500	19107800	12399100	37234700	6715530	12412700	12146700	15512500	6758300	15292100	5836690	18245600	9020810	22751800	8006130	9703330	6430860	27784200
O94830	535784	1088600	492659	407631	1203660	1430280	404216	1351720	851340	708045	429084	1108620	464660		449661	1910440	351239	1025110	542186	841764
O94832	5036040	3991540	6004880	5427690	6780030	4548520	4432450	3420830	4930910	3928260	4767990	6368810	2992510	3552950	5396090	9600380	2453030	5484600	4428150	7233050
O94842	459903	1752250	387003	1274520	512273	1082900	357822	783705	623864	1870850		1355330	444882	1110990	619129	1161780	514791	454240		2207370
O94851	1221180	2509760	902420	1308860	2305110	2326230	1053930	1907040	1156030	969934	1169540	4404850	617602	1842550	800445	1076080	850077	1331080	494114	1630380
O94855	1697570	8529300	1232240	5280910	3460660	8477020	1984580	6438400	2687740	6525720	1825470	8526580	1437600	5039180	1827660	6204670	2130450	8934270	1165500	6853850
O94868	361026	1161120	315598	514186	692056	778830	348582	911181	679579	804473	310540	515430	349701	686959	477984	433582	240822	379606	392232	504584
O94874	4055120	9989640	4165250	4549240	7428270	10186500	4153780	7229390	5838200	6149610	3902780	5440090	3001600	5249310	3963120	9189350	3990470	8034950	3581670	7719710
O94875	11620200	2003390	8745430	8690550	5675610	3338610	4611400	1873100	14298700	4421410	3080000	1997620	5521580	2098860	5691070	30043700	4615650	5720080	4867280	9980640
O94876		981946		340489		938807			356423	526334						617697		294139
O94880	464808	1747030	453955	1620770	714774	1406870	284933	1343350	773874	1500060	518916	1918370	429100	1008630	203423	1822770	407260	1496530		1719120
O94885	1481800	5176110	1818050		1488050	2681390			2047230	482325			1746210	2158310	447966	1057820	836875		412675
O94886	1142040	918118	1723680	4737080	1821740	1567920	2370810	3151980	2390230	425405	1067420	4584120	1729500	1407920	1239250	5787040	2729270	10637300	1949620	1978350
O94887							315605									507394		896920		658953
O94888	1251550	3349560	1095550	1481400	1757690	1743660	725885	1178330	2101680	1544440	569599	1939250	978401	1882690	786319	1707390	1019370	773948	670042	1172100
O94901	4238260	2904340	2242930	1671550	3197030	2068300	1831720	1196210	4662100	2732260	3102830	4739120	3445500	2813360	5186780	6605650	2061180	2262760	2560300	5041250
O94903	8656400	14165400	6753610	13345800	11839700	16444600	4941580	6947790	10650100	8398560	4691900	12765700	8936740	10095800	8731820	11471400	5742550	7626740	5775740	10704100
O94905	10627100	17993000	9208860	10547800	11949200	33616700	8024480	7289920	9135120	11104100	7735800	12438300	6776940	7576020	9907350	22147700	7581700	22158900	9744580	66217300
O94906	2343530	6210780	2178190	4744860	3160990	7504210	2082150	3563480	4037690	5697010	2211700	7928620	2680280	7101410	2838420	7452140	2081820	4557400	1519580	6523640
O94911	4323100		6131300	1005940	6196240		4385360	570523	7770180		4870910	344804	3857020	294173	3759160	563257	2822500		3487330
O94913	233283	937244	261140	698359	311467	583889	160362	539335	274397	576294		607056	212545	414970	149946	568559		290162		377093
O94915	644236	1090980	554148	387619	874449	1119620	452855	500086	795960	578476	353157	505359	635999	522571	624026	663702	362710	383731	428632	467370
O94916						397104
O94919	13816600	18542600	11651100	8547160	13629100	33956500	7184490	7019090	14721500	2536410	6118340	9520230	10648200	17143600	14828600	8504830	9113570	7366160	6979120	9079830
O94923	357467	1107850			624211	4197750	402079	1175910	464908	917782	280225	603515		506995		2029720		2822380		1519240
O94925	9924620	25098500	7549910	8045420	17454600	30554200	7082330	16127900	17680500	9830950	8564050	30361700	11433000	165051000	12591000	7013990	12969900	3895470	6366860	3535050
O94929	1091340		1285700		884696		616006		1463790		992611	303104	723499		1243440	1265570	633577		876813
O94956	1155760	1578730	817364	739965	1541430	493213	1095140	1285480	1291500	541389	927283	602329	790425	1110410	1348150	625424	872983	366361	1195020	269706
O94966	979149	2930880	987465	1211420	1389980	2584250	626158	1107780	1248760	1165250	825792	2093750	587503	1433010	621118	2596260	1078660	1559420	763230	1475540
O94967		321397			227165	311515						343062				259668		287272
O94973	2823900	3401600	3405710	3774750	5159840	7678160	2931150	3313910	3404060	4092880	3064080	4026810	2189260	3675100	2773400	6395380	2109760	5355540	2776950	7539400
O94979	8387640	28902400	8353160	18913500	16175600	30891500	7759510	20895200	11319500	21533800	6871050	28108000	8174750	25858900	8408850	38347800	7617580	28074100	6717930	38289900
O94989	981457		1305690		1180680		802653		1766780		493009		1181170		836568		435784		716613
O94992	2845360	22490900	2393220	7756400	3502190	19578400		8602190	2538450	4805270		5763430		4671370		7564540	1028020	4165650		7849430
O95049	1866080	696494	1202720	1612220	1769630	2456100	1108920	755290	1857300	494197	946389	2467750	1180860	3383780	1264800	4739580	1136900	3960530	913469	4077240
O95050			718347				6509830	2394510
O95059		157703				287616				527210		98723.9				415409		323331		342277
O95070		1371780			769542	882157		401100				735561		1356970		1597100		1722980
O95071	262327	2896560		1078680	318580	2742330	178786	838422	687989	1725860	197706	1553640	212942	1234080	218720	1965060	230943	819144	190587	685819
O95081	2285530	1994320	1009400	2336660	3004660	2618400	1084070	1196500	1306680	349363	504940	1577410	1245400	1066100	1022390	2952930	843701	761650	1041690	784478
O95104	4182580	10141600	3287700	8099050	6327070	11200600	3282940	6476150	4400550	5310200	2092480	6162480	2767560	6617750	2009140	5827130	3129690	3588980	1839520	4174150
O95136	581850	155229	671750	97994.3	698500	161026	843381	318921	417845	123059	977766	498128	347566	278415	601620	275414	533947	345560	458705
O95139	5054520	13293100	4416680	11611600	9357670	15962100	3649740	6811680	11595500	7534410	4561530	10830000	5417410	10065700	10080000	12046100	5000520	9167430	5107780	11437100
O95140	522865	675487		315883	666820		285962	397780	456532		244402	422874		631167	782355	739754	346872	416781	329996	330561
O95149		942274				403351	227080			955540	106911			309646		1296560		393576		656178
O95154								1229060		11609600		1650370		2818860		532520		18072200		27459400
O95155	495742	1108430	498757	619666	687115	1458060	448745	428524	453950	769809	312888	1152310	516340	979889	391578	929547	255428	532953	426634	1268550
O95159	2807660	5606440	1986760	3988950	4168410	11909400	1960960	5116770	3775980	8904560	1864200	6662460	2220590	7619050	2427590	4870560	2486760	4847510	2435860	8363730
O95163		2349840	982172	913084	1271500	1403210	944588	1349860		1636790						2207340		1916160		1789980
O95164	1586430	884099	1438270	485519	1492940	757872	1610960	581980			892812	684801	1634490	791407	2147220	1180850	902071	733584	861172	1170800
O95166	2065250	4324260	1316390	2644800	3032590	1276410	2273250	1878900	3016660		1104910	2281000	1688340	3009080	1459120	2612880	1790920	2249960	1103480	4264820
O95167	1099030	3879780	649850	2768720	2228650	2178430	509246	999464	2509130	1659160	780425	3214010	874360	1548990	1676890	1818670	1361980	1588830	718073	2839120
O95168	3259580	4532100	2100440	5193680	5848720	2723670	4071830	5269930	4512720	6217840	3314430	5259470	1731930	9175270	5036200	5396460	1854070	7167610	2541540	6981670
O95169	3510260	9667730	1617440	8025570	5672470	1807460	1256000	4647060	7963240	7732560	2061320	8679080	1916940	7978760	4713650	11898900	3474050	6860210	3073490	8886790
O95171	20511600	3269870	19920900	1748000	18683700	36473700	8850380	9741500	23805400	1739350	4043350	6143040	15033800	7601480	10400500	21394000	10432300	4393250	7161430
O95178	6308020	14930600	4314900	10816400	8957860	3283690	4785410	10533200	12118400	9946090	4051630	11529000	3479620	12096100	9096790	11891500	5751730	10508500	6000950	10997800
O95182	5081590	6013930	4777390	11573800	6643460	2940840	2676980	6250020	8901090	6710170	2908660	7298940	3787090	6197490	4218530	6157180	3872780	6454310	4083690	9041420
O95183	7395950	10399400	8412290	2900110	8692560		4980070	3535300	10453300	3139240	2914520	2595190	7002390	3767290	6529890	2291190	4882340		7713540
O95197	35823700	50834100	40920900	26210700	56050200	105762000	33148400	49162200	31714300	44845700	38275100	51093700	26227600	40270000	33491300	28355100	37662700	28471500	36583600	75264200
O95202	7025250	16647900	5307680	12016900	13230500	17550500	5628390	7999120	10992800	7621290	4991730	9992210	5187790	17604100	8887520	8801600	5935770	6774720	4904690	13000500
O95208	3860260	4409180	4610020	3085790	3104540	2407850	1548850	1477150	5817040	2006940	1688750	4116210	4194220	2133330	3937460	3768870	3538850	2409370	1521820	3918040
O95210	7059310	3169490	786541	711954	2021640	2794000	880003	207089	2185600	355469	687748	3559630	584635	1334570	5158900	2280630	437932	567950	446404	920003
O95218	3022160	6463870	3183320	6570310	2963610	8207440	1578110	3774000	3240910	3891150	1746960	4185920	2627110	2913420	868105	5300420	2031200	3552640	1925280	2605270
O95219	3462850	5036250	3281220	4598500	5761080	11702400	2924570	3723490	3713760	2168830	2704840	4802370	3058450	3815820	3424800	7310390	3486830	9758450	3117080	4054060
O95232	3489420	9792990	3060940	7765660	4112730	8612080	2230900	4794200	5110190	9125990	2650590	7508400	3259820	6719820	2304700	10113500	3058490	5521680	2615140	7887900
O95236	598837	669189	500290		810590	1129380	766676	834279	690801	932609	398321		822453	612810	530616		650809
O95239		783880								818341
O95248	815733	1193410	664097	665159	1128860	946020	768250	1075610	984355	869873	563807	1230640	634194	838336	607612	1031020	595678	832627		1088170
O95249	1430340	5520630	1174230	3484180	2211110	8500110	1830330	2277970	2293270	4953990	1319130	2947450	837930	3454980	1436390	4884470	1262020	4396800	1111020	4679780
O95251	789230	1207380	649272	1187900	926854	4110580	704438	1333850	948623	1754290		1152080	816043	931298		1450730		827395		681692
O95260	1631540	2181190	1617460	1494300	2095120	1357570	1285570	1421360	1932210	1767360	740860	1560460	1705720	1315060	1112620	2939480	973977	1965580	922510	3247690
O95273		5615870						1320580		1402250		1450350		1514250	932144			2166870		3017240
O95292	14307000	36344200	13213800	17291300	19297800	71267300	5935580	8556050	27199100	12626200	6154730	19222700	14990500	19139100	17347200	26075100	14533800	22730300	7302160	23933600
O95294		269358				226973				53405.9						64469.6		78419.3		183061
O95295	4593910	11626000	4384450	7699190	6793380	7595360	3486210	7009750	9202630	7792610	4040450	6718180	4582290	6951200	4668650	7142450	6534560	13747000	5435480	7855900
O95297	2565630	6185480	2675120	2848020	2608370	1306740	1771030	2395910	3019740	1920870	1691940	3799000	2082630	2355160	1998140	5148990	1952260	3826070	1678050	4337630
O95298		3751110		3386020		4066980			3109510	2294090		4126580		2833070	2294890	4383610		3116230		4317170
O95299	4406260	6465120	3109060	7399920	6756860	5713120	4148920	6081960	5335880	7653480	3973400	7246290	3316100	7073270	4538260	8766840	2794730	10632300	4019000	10530700
O95302	5870620	29091000	6273600	6881520	8259360	11277000	4659730	11902200	8058440	24375900	5132170	24895000	6098970	16567800	6327270	20646500	4949230	14604400	5317000	30969300
O95319	3973400	5054660	3250690	3498360	6609300	2218080	2259710	4696090	4588460	2563850	2594270	2943640	2843630	5649640	4469170	3935750	4069100	3060720	3368980	6622600
O95336	10976400	28577600	10847100	21199900	22861200	63707700	8545720	14728800	16941400	9645860	9159000	38788500	8573760	31594600	15099800	21327100	13058300	22110000	10702700	24624300
O95340	14430000	18195900	12559100	5700400	21426500	38973800	15255000	8262610	20426000	6927720	7532960	9522480	14695100	12229400	15614900	10988300	8691820	15276000	13830800	5568670
O95347		7526210		1295820	1236760	5471720		1809940	694533	2919990		950784		1192230	686427	934679		591363		1746030
O95352	1098200	13493900	918619	3691770	10732100	25419800	4414240	12761400	6218780	3323110	664519	2570590	935444	1518460	1505450	1684330	1087180	4575730	759533	8495050
O95359	2678680	3196980	2323190	2555130	2469460	16334700	2072890	2449200	4496970	3510990	1582860	2427600	2648270	2388120	2449760	10662600	2663740	6448290	1854760	9235120
O95361					707724	1945120		808988		1328020		486927				2868160				2486590
O95363	1453230	3990440	1184300	3855020	2885010	4318590	1678530	1935210	1959000	2235510	1192600	3103240	1660620	5040450	1946360	4657700	1318020	2878760	1124670	3934930
O95372	4645540	15897400	3915630	12651100	9331880	25146000	2150620	7252320	4796390	3764270	2877370	25277700	4777280	9089430	4727500	25982700	5824870	24307200	4197600	18266100
O95373	4922010	16711300	3924890	5790450	5649820	17051500	3155090	3836490	5988570	11695700	2863330	8167900	5761490	6317070	3517630	6768080	3537460	7204030		11394600
O95376		876502	246382	366730	352372	943658	325458	381031			206413	664106	278873	417048		843250		469196		487864
O95379	1633340	9301050	2548990	3431140	3793440	4463330	1841280	6991490	4092420	3667390	1425290	2859000	2327250	4422480	1669110	1585060	2284410	1954200	2308670	1237740
O95382	1244360	2471160	1094830	1168530	1409730	3205310	703385	1491350	1250570		883422	1226090	601755	1135970	1150860	1393310	875734	2968930	688362	1267990
O95391	879210	1402450		1819790		1562540		809896	1060630	966451		1036830		1897430		1640920	870267	642313	1354240	789750
O95394	8018920	29892000	8380520	9806190	12224500	38164400	4277670	18483900	9128250	22089300	6118740	18808800	9530770	13435700	3200570	14898200	3161230	32147500	6530670	40695300
O95395						1664390														287091
O95396	1122690	3407270	778094	1562650	2243680	3185580	917429	1754230	1512900	918088	793940	2726750	1308080	1921620	1326780	3955580	1060110	2348880	628991	2313690
O95400	1260520	3848860	979449	2631840	1811160	5053300	362050	2420810	2389340	3770090	841211	2001300	1333200	5165840	1008990	2300270	738995	2274220	688963	3357070
O95402					239509							452713		1087730						340453
O95407		26474800						1298210										7165260
O95415	615517	837266		414428	997372	953130	328071	410648		401244	286300	800288	453176	555676	775624	1257380	515496	933828	520741
O95425	8068130	9067300	6817730	13092000	11561800	16213300	1529740	8019510	19404600	16300300	2063400	6209860	4016090	13327600	3482280	5779300	2839960	2093620	2380360	3803950
O95428	896426		315398	169872	1169770		943929	209304	862818	216913	850606	378406	488810	280884	1204560	227712	521602	124236	698087
O95433	6502560	28934000	6176520	14322300	10883300	21935900	5922790	9147540	7577080	14370300	5463510	15115400	6048450	12899600	5097220	18749400	5288850	12367800	4921380	21060900
O95436	9379120	54239000	6222280	12189600	19029700	25743000	7915210	19546300	16406000	2466400	7632140	44645800	11126900	43745500	11029500	10141900	11905800	7872150	6924660	4199290
O95445	10875200	12294500	13485000	10081100	6571450	5018090	10506200	5027340	9557320	9633620	8237340	4185450	12090100	6705650	18653200	6911290	7671800	4488920	12144700	1954770
O95453	505365	3075280		2086020	1150540	2390010		1240930		1514330	576806	2014690	963533	1090820	522972	7236260	928046	2066100		2552280
O95456	751463	3205220		2065510		3490060		1262360		2797640		2490610		3609070		2927790	1541820	3845170		3553630
O95466	3927910	12920500	3262770	3576570	6651220	6189150	2737890	5989930	5341770	5024570	2847980	4608760	3924950	7600420	2857250	2792250	3887540	2673970	3543490	1459130
O95470	1403360	9684330	924277	4718130	2885790	7525130	1095600	7469890	1611460	3977190	1033920	7623080	723135	3909560	931830	8178050	959336	4524360	650373	8975470
O95478		1428400				1008290										1517120
O95479	7057480	12080100	6434010	5237770	9545500	15223600	5945350	9425300	8316240	5176200	5173630	10924300	4346070	6447900	6063530	8874240	4959990	6957410	5398140	11633600
O95486	1161690	6014390	296768	3786600	2470100	18541900	1015250	4163880	1411900	3126780	774526	3704460	798673	3500960	893522	5772520	1088920	4865590		4473360
O95487	1591480	3395200	1488210	1739080	2666140	1827870	1292940	1474500	1672350	1362440	1141290	2402630	1180370	2482090	1733180	5603890	1331890	2608140	1141110	3956310
O95490	6856890		2092280		5454340		3027290		9097970		1009820	204995	5991210		7620300	469901	4443180		1089560
O95497		943490											625043						508406	700165
O95498		4165500			2848110	6223820		2499480		8977420								1548390
O95528
O95544		2594040		819392	1519410	3167600		1253910	786820	1516720	371944	1314590				1413910	789484	670192		950761
O95551				348917	638144	2431340	226937	381186	837662			1626570				1972560		710372		1583480
O95562	1984130	8478560	2625860	6114200	3340260	16648600	2012630	3753790	2897750	2515080	1946870	11671000	2344850	4243320	1685870	12488200	2951400	6961100	1876980	5515140
O95563	4135350	4180220	4976900	7972960	7651410	12674600	4885520	5371890	6159640	5081740	4677000	6907940	2728410	8672970	5119330	8299400	3948720	12093300	5022010	6185300
O95571	7565000	35198300	6902580	8535390	19408200	15651100	6700870	10635200	12422600	4192480	6203790	17426500	8499470	17710600	11085600	7999110	9115980	13742700	8900720	3445940
O95573	2735490	7980750	2580710	2230780	4160510	7869480	2245280	3128370	4860450	4988340	1992990	3476540	2303920	3194250	2882780	5813560	2447850	6255440	1805090	6663100
O95602		5536120		895787	1614220	1508570		689566		969827		3973600		1064700		4414400		1180400		3502490
O95613
O95619	587534	1279540		946069	1050910	1331970	478366	392767		439032	300029	722119		659114	573808	1175190		746964		1547090
O95628		2447200	895836	1213310	1314180	1499200		1189090		996408	876546	1764280		931904	660182	2184730		1842750		1640680
O95630	2656550	9058790	2641950	2989290	4146220	6890970	2039110	3065450	3982690	3616960	1842940	4844800	2956740	3122720	2878640	7798210	2102150	3299240	2163360	8082000
O95633		724033	327983													549133		1332840	191089
O95639	672081	1930470	646631	1228190	898039	2058190	708012	940773	614435	913891	378738	1886530		1279010	517346	1861130		751670	483771	1503760
O95670	643848				739251		786167		924377		1314430	899697	792102	1026710	423497		415992		608293
O95671	3233070	6127320	3153360	3375360	4643650	8995160	2023460	3185020	2688570	1511110	1363700	3856040	3336220	2911220	1553670	5865240	2433420	2487190	2333900	6809230
O95674	5211880	5373820	4214500	3532700	8984900	8546040	4653400	4541970	7765640	5890520	4794560	5173760	3855550	5957630	5298010	8064890	4929940	3939160	2996840	5528070
O95684		3433990	347064	641901		1101420				1210660				1179430		817341		532857
O95685				86952.7		129577		111004		124959	103671					76002.6		493980	104764	193116
O95696		318446		232668	205703	1245330	137757	146474	342676	330096	239977	454329		248591		445202		120469	57034	586075
O95707		1005920		692506	416094	549372	220016	444942		731245		584551	158473	640132		804434		385358	164569	788120
O95714				102913		159245		74680.2								332133		189555		103082
O95715	117544			503665
O95716	5965570	6568420	8130250	6524940	7853260	11085100	6604360	7514930	3809730	1575070	7656190	9230330	11596600	3337720	4537910	10201800	9166290	11050400	8780360	8527160
O95718	176180	707683		127305	206178	396885		279648	177111	645440	68390.5	276358		669762	99267	259385		197388		499704
O95721	2437700	7975350	2140110	3324500	3974530	6698120	1526530	3613300	3654210	3395400	1233840	3366230	1987560	4936250	2140320	1879450	2019670	2877660	1594880	2631000
O95747	5391980	13118000	5245710	6764750	6226450	12283400	4794260	3195410	6232210	5144610	3573720	8018350	4542100	7953760	6054960	9140220	4131240	5269810	5519440	7029790
O95749	2384120	7041090	1852250	6433390	3078250	6910910	1140520	3812730	2949660	3180850	1485670	7092730	2040040	8846510	2394270	3342700	1791630	8858000	1161910	10038000
O95757	468885	2555110	587336	1159210	799089	10354000	405135	1425100	997841	2917510	439522	905592	611841	1740790	370903	978739	445020	975192	537272	2021640
O95758	1378340	8832370	1067210	2501910	3213110	7346140	1442990	3982170	2595680	3288400	1463780	4687310	766494	6102090	1380770	5406890	1345550	4514990	775890	4260890
O95760	1304520		1470910		692535				911470		389185		1310790		1404690	813532	829380
O95772	783110	2484630	821598	827568	1853190	4169340	499959	1502960	1134630		676434	3953580	430376	925672	1035490	3633940	1522110	1932410	390485	1438620
O95777	6710610	17774500	5094770	12722600	9333400	17217200	6512180	11548600		12844800	4744140	19525600	7360490	11835900	6936860	16550400	5893120	10368000	4778650	15566300
O95782	8142240	18373000	7693610	7771550	13602000	15446300	7924700	9688670	11202600	8750620	8113040	16158700	7764380	9701040	8569580	14954100	6759140	9685320	7916110	9257350
O95785	439143	2594430		659946	1138800	1107790		581403	658581	1110220	236827	1433570	158085	1221230	553754	1258990		384158	1576230	840094
O95786	1595770	4642500	2404930	1604240	3079010	2310680	1669440	2766620	2357890	2560010	1604710	6274160	1363850	3564320	1491200	1789090	1388060	2976060	1268410	2795190
O95793	3721460	14221800	3513240	7471160	4965070	9743660	1790390	5754200	5741240	7620020	2313560	11127100	2878070	9255330	2660700	10930400	3365550	6960710	1764100	14798100
O95801		3280070	1276190	1786680	1235790	2712160		1410640	1042870	944510		1874690	955327	1757280		1993030	904434	1483760		1977670
O95810	261302000	10751700	345905000	18823100	149780000	5473380	71330400	10864900	419094000	9637320	78293800	15054400	262952000	16198200	168426000	24470000	158541000	5660110	106803000	5427740
O95816	2386350	1357150	2087530	3561890	1577890	5721640	1275850	1451470	3297790	7581060	2358390	2137480	1889050	3049690	3533270	8680900	1552390	1200180	1781360	10940200
O95817	5021970	10592200	4069260	7286890	5612590	13641400	2359160	4118470	8268560	3801730	1625380	6503740	4187400	6300210	3961520	6769100	2693820	2559940	1681830	4527510
O95819	816598	5402230	1117260	844752	957681	965728	538121	1220330	1095150	976755	246054	1418920	665946	1263440	604360	1591830	533978	957668	295145	1347680
O95822		707488	1193170	1409580	1438000	1551170	1022100	1293880	692174		787833	701947		2195760	658951	1867020	446782	848349	665065	1411510
O95831	12564800	23661900	11375500	32829400	27830000	52662300	14916800	18431200	19804800	29052100	11516800	17754200	9755170	47610300	13739900	33395300	13518300	35808700	12565100	66803800
O95833	16610900	1232050	14594900	3014100	19155800	482525	5121600	1957260	18283300	638737	5181380	2482730	13928900	4522580	19996500	6060370	14287800	4340720	6261240
O95834	6984040	10449000	8989360	10316700	11306600	41335500	6935730	8146710	8566820	5240330	6319740	11354800	8208680	8345340	6665760	36839500	6703910	32968100	7657110	14150600
O95835									869056
O95837			944289						1108370						478518			892324
O95848	441767	824072	1126830	1390300	1494720	7045560	561090	631567	839638	1882830	460535	1531730		1416850		1917840	423709	3718450	706378	3110750
O95857	4461920	8278740	6906200	8659070	5602920	11406900	3432170	11320300	3762580	7622080	2555490	12699000	5194070	3700630	3678140	11993400	5956440	17019500	5194580	20422700
O95858	1917850	1984950	3337440	539897	1899190		1894400	1049310	3294440	2219530	1758480	1260890	1366330		1817650	2908270	1144400	3512210		3537830
O95861	5935680	14769500	7420080	19182900	8741130	14601600	5638700	11661200	5468910	6823480	4637130	22035200	5317430	11494200	3677790	28363800	5952130	27477900	8602520	52489200
O95864				1191500		770869	931588	1388880	580992	2286990		1296580		1012250
O95865	28519700	10820600	19757000	12020000	30121000	5326930	15297700	7084300	49762100	9225120	12281600	18690000	25759600	18451600	38855700	16207700	18855500	12300900	13613100	25842400
O95870	4098880	6503140	2688690	4515780	6577050	5273780	2980950	3988060	5413840	5511680	2503260	5022410	2200820	4541280	3563600	5458630	2721940	5600060	2305050	8051630
O95873	1072050	2362800	796714	1264480	1455360	1535280	526641	1139830	1447520	1465510	307239	2019670	682918	1387320	290669	1018540	511466	1470620	715287	1275150
O95881	10940400	43622700	8160530	14576200	17601500	28908200	7654890	17026300	22292200	26682400	6839740	13920300	5481970	25631000	11778600	9460870	8336370	12256400	8892350	39697600
O95926	906147	3092170	821145	1704410	824073	1996020	677043	732108	1087360	1391550	467874	1457060	581776	1312240	680544	1265090	663191	894573	729092	1517500
O95931	689705		1102290		232211						265888				150994		521291
O95965								162535		546423	235353	1333700					286012			235856
O95967	2975800	1953920	4871440	3620470	3589180	1287980	1566210	1198390	1230420	1910950	3661960	4999940	2438420	1582190	1649790	2512320	3281040	1007060	3489070	1842810
O95980	1778190	412971	1640410	479155	1647840	189195	1050890	315294	1575760	301418	1642760	708868	1602390	442218	1934400	493948	890054		1777390	257007
O95983			209402	788068		946984		194240	647544	621097		349507		381199	332772	565386	164564	192886		660183
O95989	1320670	2437050	1743710	2367780	2098940	1617040	1229800	1876040	1563160	1865050	1205600	3097450	1143540	1043240	1323740	3270050	1463160	3537910	736107	3828490
O95994	85691400	293109000	78822300	465152000	143431000	446480000	23686300	792179000	141696000	368483000	27806600	1652680000	60314100	469704000	47727000	1117400000	113364000	1505550000	14069000	1221330000
O95995	99920.9
O95999	2435410	7503700	1702030	2309950	3107990	2481800	1526160	5063660	3455900	4942300	1749690	3500280	1847180	4444290	1803380	1118240	2454620	2132850	1623400	2532440
O96000	7409570	14685300	6482500	15238500	12552200	21848500	4666840	9256780	8370200	11046700	6264570	13124400	5193520	12639800	7677650	19543100	7592100	15970300	5855090	18783100
O96005	3952290	18062900	2191690	5406700	7811410	12552800	3928410	6180530	7402740	5261260	2611250	8625100	1784940	8469650	3995630	11515600	3442970	4647620	3509550	5820920
O96007	491742	973902	762822	1730780	994653	4025170	464330	902765		259978	664684	2288420	516733	1314030	526246	1704620	445205	1648530		1040990
O96008	846205	10343300	917291	2105960	2304660	7092360	1665350	2659330	2571800	6453140	1421390	3278170		6083150	1650000	5158600	1289810	3242260	1680290	4862850
O96009	56580800	36874800	78661600	217852000	99848200	167099000	111188000	61724100	114325000	26457700	50174600	182229000	67107500	100236000	55369900	1464290000	209764000	768368000	101577000	366032000
O96011	2053780	2450210	1698160	2754300	2779940	8960140	2585110	3143180	3401480	2619220	841947	1619110	1168520	3905570	958792	8719150	1190110	3783670	1219810	2698100
O96013	2762750	3004190	3599820	1698330	2534430	2817020	1610940	1667770	3033460	2205550	755829	2175510	1938750	1197010	1213260	3328390	1257660	2381380	1075370	2058380
O96017														352335
O96019	2857530	8576940	2203570	6731160	4398670	8177010	2091560	4563220	2427800	6505600	2096300	8749130	2667320	5339580	3536200	9162030	2996090	7183320	777104	9429100
O96028																				581382
O96033						1509530
P00167	66951500	26234900	49045300	26842900	90435400	38696000	39296900	48036100	219767000	34623100	24661200	70905000	64486100	136604000	91110800	103515000	91207300	20873900	38448700	20496400
P00325	814528000	65615700	1753930000	356833000	1167870000	3077660	1017580000	205513000	550454000	17847100	1298560000	134240000	801061000	20490100	385334000	249074000	1118640000	94664900	1515870000	139213000
P00326			536861	1026220			497708		853933		397634					4164580	223920			26907400
P00338	74550500	805914000	84514100	211005000	166866000	1081910000	87326400	316324000	95413600	410374000	88051600	450025000	73171800	186509000	75079000	292688000	87263800	393735000	78773600	685836000
P00352	181668000	92722700	192774000	93503900	302257000	224279000	171273000	122134000	238164000	68867500	173195000	102359000	187816000	85105200	215579000	86530500	187726000	378910000	208979000	207699000
P00367	63896100	88899000	65388100	57452100	124418000	58439600	58252800	61468000	96998100	47620600	50281400	77958200	54253900	74411600	60593100	78661800	61578100	63909100	53625000	128346000
P00387	49563600	40690500	62167000	34686800	87543600	48564300	48830200	37063400	56463000	29858800	51581700	46471900	31959300	52186200	45694500	55797400	39777900	67499400	46481700	78221400
P00390	21605000	56453100	39482500	79051200	51295500	190356000	33815600	59306000	33215400	120649000	30663100	68340500	26326600	39320600	20064600	273517000	58713600	76910800	31949400	584117000
P00403	10425500	17342700	8188070	14410500	21316100	27755100	6953590	7078230	15619300	7530560	11813200	17837000	7562250	9142350	16162300	24127700	11912900	12280800	6091210	28363500
P00441	130374000	195580000	120757000	171584000	149294000	306665000	130111000	125412000	162693000	143403000	86360800	118822000	119745000	207933000	113179000	109538000	127561000	75398900	96697700	242624000
P00450	54093300	101843000	87631600	86999600	105014000	96691600	72969800	110834000	53122700	100893000	96741800	54310400	92333800	42692900	60491700	50169000	127569000	74334000	113122000	35128100
P00488	25695300	63319800	21662200	52083500	49650200	20284400	37451700	55724800	54468300	10850200	30863400	18972500	23796300	32502900	19129300	31729500	31828000	44920200	30717900	13355300
P00491	6812860	53246000	14124500	25058700	13953700	88013400	14708300	45954200	9175980	26150400	11155600	19549400	12040400	16356400	7067290	27701900	10554300	37527700	12462400	36227200
P00492	12564700	47167700	14199000	27494000	15642300	79684700	14131300	28218100	8808590	26845000	10456200	22207600	11733600	16369000	11115000	11053300	13279000	26695800	10871400	28314400
P00505	75240800	303332000	83126700	149970000	124338000	419809000	84223200	183306000	111127000	160319000	62812400	181000000	76047200	183587000	77825900	247516000	80093800	130944000	84705000	206827000
P00519	729029	1793830	794008	1090700	1370000	2293900	702462	1310520	969940	874241		1011380	502938	1073710	759241	1601510		1115060		1132310
P00533	1842120	3704440	2244620	1910510	2842560	6149590	1282650	4434580	1655560		1457620	4480830	1480380	3298540	1236380	3604460	1755410	1173430	1625380	1663830
P00558	207601000	808205000	244520000	369328000	354433000	1160610000	171680000	467113000	217258000	580713000	175821000	435942000	204460000	310082000	178226000	390490000	211391000	570677000	204057000	675757000
P00568	104248000	75612200	116169000	62525200	143249000	210202000	75686100	33724300	279673000	45078800	60054900	57153000	113576000	67542200	96227800	66524500	88111200	101704000	101440000	45811400
P00734	32790600	65733800	49514300	41625800	29098600	21271400	16645600	25737800	28481200	23008500	23303700	16548500	28618000	10548900	23230300	19459600	32010800	13767300	24255900	7364410
P00736	5717260	11316100	5858440	6886130	8763900	8714720	8842140	9044010	5046930	9392250	9155320	10825100	8039580	6999860	7289930	8405480	6811550	8243500	8450440	3713540
P00738	20889000	21850800	1229120000	1330200000	1284060000	683680000	938587000	1054270000	448648000	478339000	1058660000	364224000	1117180000	270314000	334135000	264333000	1523200000	691716000	1291430000	198775000
P00739	15051100	28353200	4442560	5495450	8225160	6101230	5818970	6759270	4830410	6859400	7828610	3515280	3124200	2660030	5444100	6700710	13348500	10746000	6289900	2236900
P00740	6439390	4157640	7629590	4630160	5589400	1498260	4141790	2635140	3548400	1592250	6811400	1336520	4490410	1017380	1950350	3238440	7752620	3377470	4308620	1898980
P00742	4749960	5907270	3537750	3696700	4173810	2505210	5446680	3442390	3173430	5012800	3999910	272747	3974440		4859870	3407130	3614160	2827310	3652680	323555
P00746	12086800	10127300	17432700	11141900	12755100	4570490	10275800	5405010	13403100	6796090	10413700	8546660	9074160	4827860	9239660	4226890	8794240	3107640	26358100	3182040
P00747	33697300	71022900	42869800	34550200	37450200	25434400	32897300	38043700	26539700	59970400	48712200	17122400	43295500	12137900	24059800	25605100	36929700	24467300	38367800	8906160
P00748	12270100	12106700	20544100	14461500	8446200	2629230	10868100	7425350	11157200	8520880	12411300	6164480	23303200	10595500	14612100	10335700	9490970	8347980	8228280	457485
P00749		11859400				1658210		1574540		1055170		1488950		2013560
P00750	1901600	18011500			1236890	7796310		885331	1245600		2079960	1138510	943041		3503190	656888	1198750	651553	610658
P00751	48566400	73024900	52305600	52292300	85311000	42752800	42712000	41917500	47247900	41107200	93473700	74631200	75953400	51106600	48325700	40472800	79035000	55549700	71751900	21895800
P00813	1082300	13860100	629753	1934450	2452510	4034960	349512	2961680	1410360	2353470	267391	3517040	1700390	3015110	1261320	3197320	1414770	1098570	511805	723050
P00846	2494990	5441090	5638280	5741870	9892140	11999900	5013590	7450410	4126630	5195610	5329530	3228830	2590080	8310430	2686080	6890090	3503570	9841520	4722130	11642900
P00915	1334710000	289869000	1182680000	1061090000	593315000	275574000	1097680000	228979000	554665000	112742000	814237000	253100000	1546620000	149298000	699853000	165944000	865017000	399554000	726243000	69263100
P00918	319804000	101458000	389383000	160527000	250601000	67190400	461737000	86566200	163262000	31896200	220785000	44914400	416808000	23182000	212986000	53201600	198305000	166263000	354789000	51075300
P00966	11904600	24306100	16099000	19966700	15420400	29553600	18840300	13242800	26430600	2797440	7319560	67079600	11271200	15537800	9761850	16840500	10763700	36870900	7216100	4246460
P00973					1128600	4600610		1370750												3056970
P00995				5035140								3251830						25845100		13042000
P01008	98486900	141464000	111796000	68875700	92610000	33337600	69222900	58985400	75110200	54183600	91063900	30646700	71510500	32904400	96339200	24682100	48826900	20353700	103922000	15807200
P01009	630379000	990767000	799758000	631208000	949412000	283586000	541090000	451609000	877844000	433333000	595932000	344581000	1239420000	480259000	930289000	193771000	744942000	290396000	1026230000	177769000
P01011	41405200	220026000	54289700	43278800	90622100	41072100	73270600	83161600	33347700	46466400	94723700	61059800	77509200	35743000	61155300	32596400	75549900	47244300	61139300	12579700
P01019	34370800	42432000	30744300	25435200	28062000	13860900	34348100	22103900	28093600	21097500	40488600	24268300	46654200	21087700	46773600	21889800	26955500	17507600	50299200	10862100
P01023	136139000	120147000	196776000	161485000	170466000	52599700	246635000	119734000	95889900	46189900	168744000	67681900	270197000	79786200	173076000	103735000	175494000	131908000	289578000	48696900
P01024	113761000	184280000	182687000	150510000	180302000	81254300	148602000	115964000	96602700	86080700	184136000	103492000	138630000	85532500	107136000	105525000	148925000	220729000	182754000	48191500
P01031	5529700	11171400	6034260	6422740	7128680	5571540	9639790	9385920	6205160	25786100	9519660	5197400	5682470	4139930	6799160	5580520	6384370	15716200	7782370	2847530
P01033	1728690	63163200	1777080	14327900	4287280	5959760	1237470	21176600		38096700	2593250	14352100		3825610	1269920	3994440	1749940	8608000	2278010	2806230
P01034	5783990	33558600	13942900	14260500	13177800	16272400	4468120	16394500	15835700	9935590	7599580	17087200	11809900	15421900	10406900	42703100	11515500	173796000	19722900	29686200
P01037		5990920		2573210
P01040	884220	3015820	793334	667436	1594000	952106	959739	1759660	1730770	1308440	697087	847669	701748	3966590	1130110		1391790	605579	1396320
P01042	66088700	98524400	89836300	82308900	84866200	45319700	60267300	49290700	53458900	53990300	98688400	52928300	78122600	44443400	74368300	55575800	68876100	44204600	94053700	24763900
P01100			428174		493719		2167840	1055980			1593170	155034	857862	372701	1114590	1042760	1176930	249583	475443	228552
P01111	2929130	4815800	2909520	2454240	3937190	4535550	2065720	2400930	3581710	3273340	2426600	3717620	3050810	2868650	2852630	3789560	2798860	2047480	2817160	4098080
P01112	1204190	2184830	936958	548711	967852	1962400			1672810	599243		1419040	777846		1228390	1962470	545217			971692
P01116	11077600	16782600	11323900	9820090	13737600	15115200	4279060	7296290	16204800	45279800	4770600	15822500	12230400	6138960	10428100	20849000	11622500	9398850	5751000	15017400
P01130	225655		350350		498529	123520	352471	234871			235314		416303				333904		228633
P01137	671719	2521180	884242	735616	1386160	1293880	713024	1294860	975122	660955	661339	1085720				733020	666749	518340	598508
P01258										4325510
P01344			481987	278913
P01591	25514900	18068600	37944400	73945400	30631400	15954900	46942900	66583200	47582400	97674900	82270300	28327100	24850600	32939800	43753200	5153990	45784800	32740200	60867100	16814200
P01593;P01594	7965010	16133100	35275200	51478500	12531100	5182190	6126440	39243400	12024900	37995800	13157700	11020900	9841060	7219950	26755800	8436580	20274100	10990400	21581400	2541850
P01597;P04432			1448340	2504890	1873230	1084490	2233120	5296460	1248400	3505030	1524890	4456920			2876870		2860970	1708420	2827480
P01599	6439120	10356900	11523900	16911200	7390690	8014420	9391470	15467100	10068500	11729700	10017600	9348440	5098960	7291330	16913000	8378340	8974190	8660860	17091300	3466840
P01601							921452								588578
P01602		3390380	3301700	6895200	5361960	3097120	3511130	21643800	2887490	8001920	6216240	7286330		2770230	4267680	3096680	4443130	5105650	8371880	1890130
P01619	49051500	85463000	85317800	145047000	122941000	95479100	85600600	114538000	44162900	92149500	104206000	92450200	63534700	64466400	124363000	66308400	195092000	170497000	206316000	36399000
P01700	25535400	34564600	28369500	42642500	34267900	21665100	23651500	68074200	30824800	41463500	26958300	32568300	19101100	24252000	58991800	22722200	77523700	62842200	83158600	13174700
P01701	13453600	18479700	16935900	26158000	19777000	14791600	17300300	33034800	20477000	39849400	22456800	26878300	11055100	8542660	20075800	9924740	30803400	30482900	31103000	16201900
P01703	4459980	8427260	6810500	14013800	15659600	9434490	10993800	34513700	6704040	10343600	7396360	7783160	4795640	3088660		5029410	13862100	9229300	17885100	2470450
P01704	5585730	10386300	11346300	18242600	3792340	2506360	13241300	21428200			2955350	5027390		1930050			13417500	13075400	24364700	8751640
P01705		1127250		722455	2789650	1874950	2797020	8354920		7371830	4135290	4549130			1923520	1327500		1870070	4397990
P01706	3059370	4626420	3689770	3259890	8173330	5005390	5779030	7185650	2836900	4261090	10102200	7107820	1918370		5128760	2221960	5596570	4415150	9100660	1532290
P01709	4407610		6915290	10027800	12524800	11848700	10249200	16326200	2638180		7841310	12317000	4981900	3498840	11106500	5939580	16353400	13021100	11609800	3220550
P01714	4568560	7090260	8136130	25759300	7484390	5722770	8610060	16142200	2919910	8540680	10604600	9832910	14543700	9850250	9591640	9055310	18908800	11099900	11720800	2201500
P01715	1045030	2798700					1536200	173639000				24849600			1451080				1698350
P01717	4072070	6784900	10826600	16217100	10206900	9267830	10794800	16845500	5246950	6820860	11383200	17974100	7296800	3328440	14230400	8593980	17004400	11180300	39858000	4185620
P01718			1748500	3299270							1165020	1794010			2103500	1858600	2175540	2806190	1809240
P01721				5110720	3144520				4076550	12427800	7394390	10234300	3097630	2671620	18489800	5080630	6228910	2671540	2641000
P01732	659098	3734340	1392400	1171960	2097240		637880	1068430				521414	897178
P01742	1564740	2668870	4112450	6126260	1720350	1891600	2076150	13206900		3023890	4397770	6282940			1264130	4070560	6734630	9761090	6128710
P01768;P0DP03	3022280	3971830	6981430	8176590	5608670	4967790	5452710	12814600	5888080	6210700	7958210	6415290	2463800	1381010	3864700	5011080	9113510	12120600	18317600	4021680
P01780	13795500	22404000	32258500	40832100	35646500	24267200	31614800	49639500	21122200	65726500	40528500	34922000	8152620	9668560	16378300	16738000	40050000	50431400	43677200	11812700
P01782;P0DP04	766279	1542930	2191720	2577270	2947940	5680700	1275280	5821310	664040	1858910	1794700	1299680			910874	1980140	1944390	3176090	4665770	1484530
P01817				1828640
P01833	29970900	9439820	80354700	267682000	28415100	121777000	31261600	43540100	35483900	14719100	7050110	24015400	53637700	18741000	24825900	8632890	39941100	7836810	99727800	150056000
P01834	398652000	522414000	571572000	808077000	444755000	327512000	401055000	600201000	385301000	563948000	412575000	361069000	830655000	388409000	657614000	266407000	702901000	624699000	1086160000	168007000
P01859	755723000	1152320000	1438400000	1407270000	835482000	723057000	1390860000	1045710000	480411000	497565000	587072000	496976000	270264000	335149000	689975000	557260000	1743390000	1743790000	2098290000	383584000
P01860	419087000	658753000	1269870000	1734440000	511543000	364390000	643181000	1315920000	74013400	173481000	586695000	656395000	234181000	87116500	306363000	466750000	1243990000	1199960000	1363250000	253924000
P01861	38948600	78337900	136282000	251366000	11944800	5922260	17823500	72043900	57029400	90820900	15777500	9591730	10816300	14967900	215622000	111660000	177411000	182511000	153527000	22043200
P01871	59243400	65343600	80454500	109941000	93945300	72851800	159744000	174449000	54186300	136000000	182108000	174217000	97100000	48310200	65430200	57314100	106997000	141645000	77184000	26367600
P01876	697666000	1153800000	1018700000	2385470000	923073000	980317000	645193000	1830550000	843188000	2671470000	1388810000	1470980000	831971000	1136070000	1065770000	615350000	2744080000	3036720000	2935360000	1004140000
P01880	785325	602369					475248	2175300							1985060	686437	1945190	2087080
P01889	108488000	242815000	59361800	54389700	159665000	121346000	78813800	84158400	170425000	117254000	60178000	77423500	60969100	72036900	55277400	27521000	31460200	21384400	44869200	15483000
P01893			7468130	7431960	20743000	28743500	4234110	6200660			5127430	6189710	6658410	4302800	3529550	3805130	8789740	6420790	2281540	1690140
P01903	406996000	568959000	269935000	262668000	643457000	661437000	345701000	475445000	439491000	125269000	220228000	139260000	359499000	283176000	307076000	158333000	520884000	172555000	342191000	56903700
P01909	17099100	25582000			23929200	31219500	4660030	7370020	8967840	4355040	8678530	4666570	3607890	7344990	2666390	1704700	4010920	978290	3148650	340895
P01911	179403000	425165000	190546000	197412000	395145000	308820000	308358000	579380000	317600000	118688000	44716400	39941900	229525000	160133000	225387000	212162000	534139000	251567000	247791000	50318300
P01920	8827340	16440300	3951960	6458920	34542200	53295800	25160500	43632500	10326800	6957780	9905430	6633500	6551350	8869390	2447220	3948540	18023900	4832000	18069500	3299610
P02008			2618160	1379070	2619950				1211780		804436				3847220	738636			510014
P02042	2407320000	722964000	2070030000	1079670000	770185000	428273000	1341250000	335270000	1744220000	424904000	819798000	173078000	4704610000	267050000	1587320000	246287000	2012720000	779843000	1896840000	88304800
P02100	2858710		1125590	587303	266282		8251430	550866	614070	270058	770279		5047990		187901		699998	1009800	3341350
P02144	4274310	3115520	7366450	2457320	29189200	14378000	20033900	3272090	1372280	2537960	22081500	1334560	9901240	12503200	9418790	4277120	9808990	1959320	8313850	2370040
P02452	407850000	2657230000	403546000	1767850000	840760000	813370000	337697000	3429980000	479283000	1595850000	710660000	3759460000	193268000	962826000	279349000	701346000	826539000	803303000	673409000	893566000
P02458		2259940		1416570		724352		4575930				2761080		551640		1120410		1007040		4405900
P02461	2030300	15068600	2546010	10710500	6533990	8885050	2797140	21617200	2775580	18859200	5220750	32173100	3192680	10017200	2433040	8636520	4384810	7155630	3372940	7854410
P02462	8881980	7868600	12975400	8918610	10449100	6085260	7203270	14478500	6359400	19501500	8725190	9861190	7953270	7341350	8508480	21081000	9557560	20462700	10872100	19915600
P02511	33561700	1611820	31359800	13437000	15948100		15369500	3625610	125526000	1131200	54784800	3518740	29116600	6505950	23556000	4322760	13146300	558729	12016700	2480270
P02533		2021490
P02538		55813300						8331340				4456360		2681010		604024
P02545	326370000	181251000	214616000	213304000	383666000	381909000	126604000	176734000	340278000	160446000	247240000	439026000	275428000	307640000	357147000	624671000	221636000	245594000	185037000	314195000
P02549	27865800	3814490	21893700	12767300	8230330	4027380	12148100	2727440	19018300	2104930	10357000	2727600	38185000	2568370	22078800	2252040	17519300	3425910	13998300
P02585						3158220								3415850
P02647	517949000	923385000	418762000	424613000	352575000	146327000	267432000	336681000	1125260000	924020000	182162000	101330000	454549000	643709000	1245220000	219078000	357146000	130281000	433294000	65743800
P02649	33932000	66081800	51897500	53957600	48496900	18703500	38086700	51361100	81515200	113606000	44060900	18932400	72426100	25128400	63481400	21139300	64612900	12180600	50128700	15173200
P02652	24892300	35484700	31729500	34668400	17106100	8236490	23405400	23614300	37377100	28977900	18382900	6956460	25000800	20383800	47881700	17746700	23425900	8732800	25162000	2578580
P02654	8880000	19760200	14533100	17010500	12574300	8370010	16561600	17590700	30079300	44632100	12543700	2639560	11613300	10016600	15377000	8935060	15234700	4449590	19199000	2403590
P02655	5776520	5901020	8861410	8585730	3545600		3407470	3065820	7537810	2956360	3971940		6690840	4688840	7367740	2508080	3613500		3363130
P02656	16287700	13233000	16649900	17752400	12115300	4497520	12011600	11257500	18061200	9428380	7837410	1928390	12913100	11045700	23315500	8036340	10201300	1784450	7856800	995552
P02671	267974000	270794000	280004000	225327000	379623000	217478000	235693000	279629000	147470000	290676000	240564000	75590500	342825000	182134000	192921000	144507000	238483000	347162000	178144000	48885000
P02675	166893000	231225000	210022000	129109000	326569000	206252000	153515000	179434000	104939000	241223000	188866000	94630400	251478000	133497000	145505000	120080000	212258000	279826000	177042000	52382300
P02679	128812000	144369000	161082000	85291800	235845000	134498000	114167000	105450000	71280400	179420000	146258000	53354100	185911000	104705000	116741000	71587400	146885000	179760000	112463000	39568300
P02686	538428	1217640	383750	635002	589055		405170	527930	648416	1029220			332813	655551		567881	234430	385784
P02730	54201300	7156990	53427200	34707400	24810700	9697990	62874200	8645280	24900700	5643560	43260800	7994080	66866900	5747100	38578300	7994870	44044500	14998300	40677500	3102800
P02741					2297330	3994270	660943	582606			11572400	5177570	967979	1397220		2273330	5973560	4670060
P02743	255698000	498888000	638270000	528256000	379158000	58247100	344006000	376468000	316849000	72795600	404785000	241212000	548037000	68829300	262421000	235513000	456367000	95386600	460765000	122614000
P02745	10295700	27984700	9620880	9092070	15140200	3359180	6652290	11163900	5938950	6270970	8627010	9804400	6571610	7521060	12844400	5886330	11779200	6430820	19150600	1752010
P02746	6193050	27096900	12629800	9816770	16620600	6995110	9744870	13710200	7994870	11602900	7461110	7568540	7421540	4726340	8941520	5920690	7939490	5922350	19416800	3235170
P02747	12442900	60643200	23730100	19980300	32654000	17800400	23717200	30068300	10337100	22835700	22214200	18013900	13255700	16379200	15810900	11440800	14274600	12572100	32772500	7657020
P02748	31294200	100010000	42400400	60136500	46875000	47406600	60502600	94324200	69862100	158704000	64096400	48133000	55232100	28121700	49190700	26959600	104742000	52257200	61446000	23354600
P02749	72748200	135056000	96584100	105059000	75375400	64288900	35794800	69035500	60088500	64305600	63747400	64967700	61221800	31324000	67829500	74315400	82187800	57484500	94203800	29980400
P02750	12003300	28944900	16898400	18553400	40360500	14006100	12623500	14987500	20387500	13471100	19336900	13120600	24298200	31703100	29019700	6730450	29982300	16335800	23613300	5639680
P02751	65197900	118921000	46361900	44482400	79483300	263283000	54545200	115364000	49829500	256540000	66635000	92859100	39381500	229086000	66233300	29731200	39543400	45728300	43312600	63718200
P02753	26144800	21812000	42976900	26086500	21989300	5532700	29094700	23401700	12985400	12095000	22888000	8925420	21307600	4407120	13927200	13376200	15590300	10747000	40683900	5749200
P02760	38249100	38756600	57950300	46420900	38940300	14966300	33116900	29756000	28851600	24370600	47241300	22562400	37040000	10464800	27504000	20835400	59334400	29228900	65124400	12210500
P02763	92243200	147008000	117795000	93479500	177182000	67498700	83972700	77239700	177250000	359254000	95930200	83348100	110897000	109825000	146335000	27194800	137432000	50873100	90096100	25176200
P02765	96111300	133633000	190456000	118002000	132656000	34010000	114734000	79500300	134291000	97123200	88316700	35281800	136062000	76246300	128666000	34025900	76422700	35788900	232919000	16194800
P02766	119110000	326934000	111761000	112912000	92080700	25632600	107842000	120454000	181383000	146022000	54485200	36853500	81862000	84040700	119079000	34774800	54044200	22220100	130552000	28469600
P02768	18849800000	29756800000	33853400000	27039400000	21090600000	11963600000	19133600000	22738200000	11976200000	11692500000	22739500000	15102300000	22022300000	7785470000	14613700000	15903000000	27743100000	16063700000	34385700000	9088560000
P02774	101309000	122413000	153759000	107850000	88993000	57078400	61727600	83485000	61795900	72861200	109560000	73995900	101202000	30317800	74366900	72108500	120873000	73398800	118168000	22062500
P02775	18305100	1341240	37625700	21449100	13490400	1246140	30425100	9766650	19856800	1676870	40150800	2225860	26557100		21288800	6918350	40212500	5281650	34631900
P02776	14831400	3728120	27461400	22427400	20584900	4915340	23715100	10515300	20474100	6086600	55790700	3419710	25106700	3438390	12392100	11492100	38046900	8672830	32882000
P02786	20622400	117851000	11861100	33672900	11363400	252820000	24342800	39952800	47627000	103563000	17629400	24807100	30648500	28104800	33457900	34698100	32827500	17918200	30009400	36111200
P02787	631663000	1161680000	1989680000	1830550000	1263490000	809387000	676059000	1163670000	385506000	436684000	980574000	706565000	935472000	316294000	436124000	611444000	1290180000	715277000	1924400000	331857000
P02788	48801000	123021000	122023000	155830000	73554600	13599800	117118000	437596000	57952800	241270000	80817000	17517600	62842800	96125700	18751400	24406100	64476400	81402300	135454000	47790300
P02790	281704000	412350000	439729000	368558000	458907000	220773000	340091000	354138000	211306000	204400000	425996000	265903000	372941000	118609000	265365000	226270000	551196000	324288000	622045000	125559000
P02792	17708300	213350000	56055100	38354700	897520000	23839400	46182900	246137000	80451600	129599000	19003300	41751100	18812900	97070000	154905000	28774900	206135000	30356700	19933900	49782100
P02794	6591480	33307700	11240900	8533680	125816000	7291790	8382080	29309300	23607500	32901700	5676760	9695520	6637820	29135900	30443700	12228500	36830800	8296500	5378640	22092700
P02795	1640740	69173700	5449930	8607790	5080220	19247500	4036380	44678800		11122300	2868860	7777330	2703450	546633		4692790	9155020	11044800	3863180	2580240
P03886		379065						170066		255468		426352		283769		591362		629252		540543
P03928	2325610	6228870	2257150	3599260	4310310	4790750	2300320	3690440	5546550	4333800	2320480	1613400	2801630	3868720	2532750	4796020	2199960	4641180	2119830	7661400
P03950	12935500	11390200	16379000	8545520	8545580	1564700	6959080	6271180	11012100	2569410	12121700	11706200	18222100	1322440	10788600	7728730	12759800	5454760	16111100	4108500
P03952	7041600	10287200	8101930	6856950	8065770	4873090	6149720	6659910	4798770	4585770	9453960	4202880	9521350	4015830	8071910	8727120	8627790	6201340	13173000	1964150
P03956		580888												378150				246077
P03973	12964000	9568920	32885100	42487800	28488300	3388970	28446100	10122800	13240800	1333740	24071400	7915050	41448300	5034760	8373660	12799200	53351600	3557330	47284100	8541360
P04003	23357000	32781900	47858600	52229500	40082700	38036600	36525400	33633400	30799600	33046700	42158300	22130600	31378700	16858000	20612600	28735400	43741200	44426100	27514400	30474600
P04004	64849100	256298000	89745700	74810400	83675500	40891000	51318600	69426700	85859600	233002000	92836900	51782400	70442900	35344400	91582100	44597300	74976500	33036700	65844400	34440900
P04040	156945000	77593200	167796000	93859800	152499000	131913000	131792000	64118500	221376000	60169700	72713500	45652700	149842000	44756000	121048000	96933500	152868000	54531800	151752000	159610000
P04049		1221100		732817	1177180	2985020	646026	1449130	853572	1466030	540840	1522780		1590590		1367010		1257740	528633	1976140
P04054
P04062	1803470	8323160	1013850	5771970	3051250	24005800	1980390	3757990	3381560	3917240	1710200	10230900	868363	8454750	1674800	20581600	2096040	7088790	1602180	16399100
P04066	2853120	8558660	2971070	8949290	6311800	36104800	6694000	9499430	10996900	7106240	3767870	16426900	3442090	19538400	3063920	53090500	6159890	25252600	4774730	51478300
P04070	1553100	1840940	1344780	1783910	1898250		1162190	1122870	1397210		1786820				1343700	2093040	853847		554012
P04075	236060000	1926520000	263661000	561034000	448639000	3037650000	257679000	1307070000	305111000	677447000	215626000	597107000	239920000	523408000	214819000	1409510000	244328000	874158000	275468000	877552000
P04080	95442400	493860000	111401000	200996000	271324000	339652000	126470000	166414000	249778000	202552000	91575000	235072000	102039000	229770000	85180300	283298000	192907000	332658000	131310000	409139000
P04083	223373000	383067000	155766000	97359200	271829000	153270000	54254700	93349800	238062000	85495300	112910000	249256000	177801000	250177000	245099000	104197000	135470000	40277100	123439000	51273800
P04114	29366700	29538000	43658100	41204500	37652900	19932800	49516300	28790500	21165400	22127900	37030700	9243470	40234900	16616400	31721300	24663400	42652700	25906100	30809400	8274440
P04150	1332210	1495540	934984	855419	1352550	1539790	604941	601700	1542180	720288	383119	720323	1050430	816372	965711	3134430	607129	702382	268661	476992
P04156	3801890	5255530	5248890	2990050	4172890	1896800	1215900	2475780	4766360	1305110	2587660	2241970	2736380	1994900	3095900	1230720	4348420	1005110	2802500
P04179	147503000	469096000	106965000	217681000	330914000	369326000	198230000	567012000	331091000	473039000	153405000	177027000	123969000	207077000	152116000	106774000	357927000	309209000	182327000	235667000
P04180
P04181	2271120	21285800	1811260	5030760	2346820	20580400	1393350	6895510	3333480	41170200	1467550	24076400	1547120	35631800	2481140	27674700	2067230	9271940	1884800	93886000
P04183		5901770				6721030						1193430
P04196	28173600	50614900	59519700	49128900	27434300	11080100	36420900	35967400	41508700	41547000	35916900	21245400	74604000	30787900	45729200	24721200	33821700	18770200	39441200	6825160
P04211							707197		1043330	3117270	1175140				2678430	1095310	830373		757331
P04216	1768990	12748000	4464510	15984100	9741690	11039900	1043880	13454500	2187210	14659100	13512100	35957100	2768880	16131600	3300000	25299400	3214630	20897300	3874680	21155200
P04217	69205900	81137900	72880800	58542300	94506300	34110500	44976200	32260100	61800500	29328300	84250700	37395200	77661800	35082600	104870000	28038100	74858500	32681800	118646000	13198400
P04233	38506600	75783800	22825300	42243400	65792100	175264000	23527300	44211200	48426800	16465300	23240900	19275100	25559400	47504400	32824800	57845600	56667100	25752700	30958600	10353800
P04264	2221060	3278050	12286800	8413410	2903370	6744250	1129930	8559910	11881700	2949290	3108140	29394500	316045	3133200	7154230	1254570	15190100	3016920	1267940	2483360
P04271		12900100	611938	9822830	1489740	30017900	1085020	8612690	3417230	3922310	383207	3451230		33328800		2806840	904271	1021480	946476	1053570
P04275	20122400	4827030	11296200	6694680	17209700	1898070	11087100	3563550	14208000	4622770	20711400	3317940	12639000	4352320	20607800	10414200	9701120	8880190	11774300	7233490
P04278	674954	771410	1291680	1089510	687600		806395	591120	1769150	1003570	891927	556975	2246150	1065610	1540700	589506	937995	662135	1831150	461933
P04350	278235000	842493000	204713000	298415000	428502000	925502000	83883200	195307000	337841000	205278000	73546200	504156000	206543000	305412000	303609000	571866000	190648000	277132000	168971000	397906000
P04406	894408000	6616810000	1137320000	2519780000	2005120000	9766050000	744029000	2608720000	851758000	1983020000	823470000	3393150000	738464000	1476400000	633826000	5095850000	1063580000	2901890000	944477000	5025070000
P04424	10111100	7898470	10443100	15408600	15780300	35411400	21365200	10525200	15065500	4578670	9282100	32440100	7374530	21243200	10075800	23821800	11778000	11581700	5190950	15487700
P04430			4753460	6618950	1462560		2070490	2251730	2752710	4758510	2753690	890553			1181820				1418530
P04439	195814000	432369000	163816000	114042000	331869000	426900000	143728000	207425000	272581000	184272000	93836100	111647000	225781000	166502000	158538000	147758000	131342000	97868600	110523000	63591600
P04440	126287000	209389000	54990000	66203200	218652000	606701000	107133000	231115000	213766000	76062800	54427000	48038500	44501800	58345200	79925000	77445100	199258000	65483500	81885900	24384200
P04626	1009110	2164320	986902	1042610	998387	1744880	696392	1094000	799351	1053800	527234	3452010	751868	1811210	883314	4541140	158519	2881170	515147	5442450
P04632	45153700	57244700	43192300	24728400	42434400	23946600	13623300	21798700	44616500	21120900	13458300	40909000	20988100	22278500	33426800	35130800	32905300	33118700	20509700	30794300
P04637						562940				1963070
P04733
P04792	317086000	568312000	203639000	423867000	301203000	467965000	98914600	156080000	429578000	111724000	123245000	441405000	289786000	313205000	283328000	680467000	198747000	84205000	143394000	223777000
P04798							5243400		1735260									487297
P04818		1889660				1699780		1069450		1893000		575379		343213
P04839	7000130	28788100	3409620	4895610	25687600	20422600	9285710	12136700	15255800	11806300	4719840	7253680	7981510	10119100	11431600	6631560	10225600	4287550	4979820	2192620
P04843	18676500	62325400	16485700	40006600	36421700	94462500	17961800	37987200	24879300	43275600	17499800	41077500	13244400	36383700	19915200	64835600	19693400	37957000	15201900	56666400
P04844	3727390	13301900	4827450	9005590	8690440	16391300	5409630	10325600	5056230	13214100	6293980	10244000	2450210	9304750	4287290	14494900	4176730	12482700	4053350	16184900
P04899	42412100	57986100	53909200	30728100	67660500	46260200	50080300	54083400	46124200	41527700	47385400	51202900	35993800	44005400	40103600	54524000	32395300	35681500	40558200	31613500
P04920	2375380	3060950	2763500	2292560	5297720	2230060	2059070	1255240	4412340	3432050	1351470	1348960	2013790	1613450	1920410	5356130	1626600	11447700	1195970	6071050
P04921	3350260		4187950	1271970	1455560				3323120				3199980		2154540		2269950
P05023	50229300	90207200	57024300	53605000	70175400	90337200	49544800	56597100	68370100	51144800	43980700	69671100	39814200	53373400	59448100	98437500	42113900	90955000	44255800	114231000
P05026	38372900	58311900	44012700	48992400	48890100	70889800	21458700	41002400	47659800	40085000	24836500	57498300	32772600	36383000	42079000	78035700	39379200	74503700	33727700	127113000
P05062						1217000								187646
P05067	4613320	11628500	5210080	4151470	3102720	4748680	2045830	2806210	6922480	3701790	2097100	4824410	4861580	7181720	4743680	2826660	3731940	5909870	3040110	796140
P05089	802170	590449	1511940	897893	532225		944113	1320320	776782	837472	635948	261042	2338770	757639	644563	329693	790226	957280	1069970
P05090	51051200	153715000	67437500	89372400	51537700	117490000	134782000	192407000	85191800	88137600	59964800	27542600	68809000	44497300	62340400	83047900	79892600	56371100	123218000	43160300
P05091	124852000	50721200	73824600	98149900	245125000	107946000	65756500	53125500	149325000	52176000	74755100	91639600	105960000	98715700	118674000	166236000	140450000	70535000	170705000	355496000
P05106	2197730	17809300	3009580	3655910	2122520	13300900	3030570	3824810	1979160	1201060	3660510	2304100	3123250	3789740	2681480	2954710	3014880	1285070	2795750	1051940
P05107	22524400	106792000	23066000	25638700	76833000	50869400	31237900	77298500	36030800	53974600	25923500	23427700	22951200	36263700	22900700	10816800	27682900	14225500	29503900	10409200
P05109	18632100	63778000	25229100	12092300	30928400	24810900	36637800	103976000	44770600	117504000	16934700	6542280	18075000	62859100	15822200	3827810	15991100	14919700	29788200	9472110
P05114	16733600	42321200	17215400	54699700	20232100	145670000	11354500	58385000	17687700	56726400	8014800	52874100	10539800	38589500	9306690	50712900	12427600	50914700	6988620	59978400
P05121								685754		2361300
P05141	53448000	146007000	50895800	94932500	140919000	306156000	66598200	73325700	78414900	113476000	58091900	115081000	41847700	201827000	79765900	100132000	59461900	93110900	58459900	271161000
P05154	1491020	799996	2074820	1249120	1077530		1229290	1062090	737746	752885	957103	906970	768939	675366	1464500	1539330	448013	515988	520923	546614
P05155	76772200	90368700	124345000	67194800	105780000	40212300	78493500	63777400	72499500	61640600	101684000	61236300	85387600	54710600	104522000	44159800	78719100	43201100	140028000	17704700
P05156	8736330	20087100	14809900	12830000	15753500	8701010	10041500	11850700	8953460	8931790	14265600	9348510	18190200	6780630	9286170	15339800	20683500	20042200	19084600	10075800
P05160	761899	683218	1333180	1504730	1071830	537120	1209170	839808		418981	1661310		928320			428326	1333960	1587490	1837970
P05161		5046510	708262		876657	4182500		2074060	576131	1956010	639183	16383800		908892	373296	1052650		5375620	1297530	2844390
P05164	452107000	1875850000	863140000	319633000	539660000	161793000	853331000	2596050000	735420000	2656140000	786640000	169721000	523910000	1241310000	217435000	165289000	660074000	738164000	1079580000	278236000
P05165	2267840	3015270	1818680	5382480	4786500	13839700	1916100	2858500	4059060	1672700	1655550	1975910	1134730	3784070	2458050	5548890	3089000	2622090	1870300	7873880
P05166	1521360	1570780	1650050	3624890	3534040	11046700	1657340	2776320	3864320	1179100	1604980	1626840	1180240	3421290	2325780	4279420	3309140	2046640	1691140	22597700
P05186	2249740	2270560	2993050	3885370	4087970	73255000	2251770	8534600	5340990	3854570	2472890	13326300	2180990	2689810	2393120	9902420	3931060	2904950	2559060	3362610
P05187		2771090					161517		848425
P05198	12481100	64807600	11559300	27199200	20611400	51618700	9356960	20763100	17483400	29706100	9218200	31893100	6412240	26727200	13011700	39483900	10555800	18032200	7254600	36258900
P05204	25043300	47523500	21935800	33214900	12796800	238418000	7522850	28395600	15442900	124111000	9065870	28815300	7420600	21069200	8176010	21695400	4794660	16873700	3309430	48539200
P05362	65537000	107656000	84579700	26985800	108468000	198245000	47819500	126127000	93795700	46881500	39640200	110229000	61431500	146484000	97134800	35097200	52560500	26349200	75195100	15405400
P05386	22704500	93729300	14174700	37285800	31246800	27714800	15065200	29517700	34395400	61319100	14705900	27276500	13152200	75606800	37719100	41729600	14823600	27971200	10360500	43296300
P05387	49546800	197999000	28891400	76707100	61627000	58756200	20315400	49735300	51962200	65898200	20000800	53155600	24402200	116631000	78827700	58512600	32772900	29952400	21753900	65851200
P05388	26265200	115372000	29478200	64477600	53158600	90729100	31456800	71674500	34836900	76485500	28812600	92182000	20786500	56605400	25099300	97447900	25680100	62038300	25305700	133835000
P05412		1361530		703275				1134660												697056
P05413	4958440	11315700	8873720	33496900	16977600	470682000	31922600	18711000	14127100	7516880	7197440	10344800	3983440	57059600	5645490	8085760	21415600	9516970	4996720	10063400
P05423	212037	1790480		1064800		968697		349817		675334		1153140		701197		2824530				1777820
P05451;P48304		2036660
P05452	8195830	6394790	8873530	5145920	5012070	1874120	3854660	4034300	4949550	5803980	8222200	4020390	4872550	2398240	7252920	2526230	7017090	1762690	4320430	1868200
P05455	41991900	104437000	52254400	67051400	57042600	97139400	25920400	58092300	46424600	83291100	27672800	108416000	38722600	56205800	26776600	101449000	38450700	70951100	26794800	104203000
P05543	3111540	2964760	6834760	4857530	4776780	1559070	4527520	4220260	3201880	2536370	6001230	2947520	5832430	2498950	3074480	1707130	4793290	3824670	5826060	1250560
P05546	15811400	16556800	29369000	18477000	21968900	9563530	25549500	18356600	15489600	15827400	32115000	7786720	20508500	9414680	20376500	13603100	16960700	16136500	27480500	5230520
P05556	63293300	151340000	86496800	56940800	73941100	22286500	48991700	46708100	82793300	42057300	57162400	49591100	68481500	30832500	56943400	53938600	63757900	30974000	72893400	59912100
P05771	555559	1042660	667522	464206	801689	790267	448796	1008880	525917	744938	772689	377205		481454	503218	416077	362216	559066	639067
P05783	162572000	116302000	138644000	226515000	215612000	124290000	76966900	342559000	118238000	262483000	127768000	490546000	120064000	388868000	150846000	651085000	142222000	452426000	73014500	810838000
P05787	230023000	262057000	160148000	274460000	282409000	162851000	71406500	375264000	247916000	299880000	103267000	726526000	182628000	483865000	196434000	555682000	191127000	554462000	73554000	686909000
P05976	3060220	1639400			1164460		1775710	902052	5471510	2458740	1434320	1246330	1558290		5499520		917317			997226
P05981	5370100	1074070	13593600	7096970	4249320		8517550	1760050	8409030	567972	17324600	4341840	6675330	3410760	15306500	4223990	29479600	2830200	9034000	822160
P05997	5980240	104054000	10857300	46423200	5918700	50982600	2384220	64373000	6746540	86059900	6188750	106620000	799617	20295500	1149700	34126000	18041300	15121800	3794750	20056900
P06126		1643180		2180590		20884600	345643	2197350	410550			1278140		2545670		560295
P06127	413426	1450570		761272	1369120	877577		1620310	339038	1189720	727676	803696	430920	1211840	150846		317617		236808
P06132	3133570	9732980	3191440	5155700	5262820	14866700	2756130	4817920	2857620	2814300	1986520	9031620	3846590	4200000	3250250	8376380	3277580	5794920	2661590	8998600
P06213	503055	788220	554800	541910	497908	1482470		567402	451425	1028200	485432	1161580	459474	1884520	801196	1176020	280913	1283400	479798	1324420
P06239	803006	2087380	584402	861692	1406790		502895	1093790	275936	437835	564473	594166		1288460		200966			524685
P06276	1222080	868825	1784740	1154870	1039440	242466	1162670	744269	994744	686090	1623090	649730	1394580	532333	1256040	726673	972277	589964	1080540	273405
P06280	1679310	8396110	1547940	5645070	2314070	17909400	8009320	5660320	12057600	10356500	1498450	10206900	2028180	8777620	2565120	8369860	16955800	4846380	4307630	13225100
P06310	55528300	66480100	109238000	196928000	85166800	42619100	115528000	171028000	40155200	87177000	143194000	82760000	522855000	222184000	54346000	44426300	133987000	109591000	135957000	17141400
P06312	28478000	42412700	37454400	51485500	51110200	45003800	39642600	68937700	20849700	33200700	39106700	27291600	13118700	15455000	33258700	22436500	44493900	48630000	54398100	13971500
P06331			1903630	1782940	1558990		1723040	3035630		3767540	2594480		1212250		1621670		3484920	2909770	2969320
P06340				1520610		1363940		1819800						1282300
P06396	238223000	470684000	184049000	280633000	328925000	552286000	196060000	262042000	381245000	189128000	166002000	395894000	200145000	275802000	331419000	267926000	249905000	151919000	199956000	164800000
P06400	1830470	13594800	303738	1953410	1648040		679216	402387	2675140	1533630	138300	3028710	2108700	453223	1292000	3569660	178637	1692980	199295	2954170
P06454	49067100	330449000	32482500	69103400	58477500	84988400	28080900	61997300	86542000	160755000	15653200	54194100	20879900	171874000	57512300	34367100	16256100	19093900	16412600	31992200
P06493		12556100		1627540		5873030		2251500		4832370		2240620		1148990		1176660		1224310		4522470
P06576	182112000	351597000	174284000	237789000	337961000	230497000	158466000	179049000	236217000	170556000	148509000	182464000	149373000	301815000	218865000	318771000	170937000	198948000	164483000	458532000
P06681	6037220	11244000	8654710	7658330	12208900	4321650	6011640	6362430	6361770	10778300	7522730	6154030	7981220	5315940	7601490	7772450	8694840	6956510	10347800	5350700
P06702	9835160	43954300	5819700	3648480	15958200	10978300	23932700	58912200	37246700	96564400	7526340	2593710	6067460	84279100	11760600	2503280	3615770	6600470	7243250	3777570
P06703	574335000	1294970000	786544000	596569000	577720000	410504000	398501000	3621200000	841245000	271582000	456060000	1664470000	743168000	1045800000	732872000	1006930000	754439000	882268000	795844000	428501000
P06727	14760700	21365400	14548900	14582500	9013040	5560230	5318020	8822460	34845700	26734800	4486480	3215190	6273420	7664300	26274000	6824940	11164200	6870920	16287300	4578640
P06729	1024950	2132670	760257	1643730	2473480	2561150	726580	2339600	672468	1607680	566262	950230	602189	1099730	248111	637180	524156	447924	452589	453454
P06730	7276560	33936400	6291130	14943000	10655000	22950700	4401590	11696200	7953230	12076100	5018450	22408200	7972120	14351900	9069210	29495700	7709530	24381600	4888210	37988200
P06731	3444860	11611800	5761630	194661000	4084840	65845400	6986660	158140000	7854200	269174000	4263130	52573100	5391700	54178400	6798800	8133650	3597510	6392290	7395900	97850700
P06732			1737330		9475000		5608260		7891520		6434220		2790170		1731520	2095800	1730700		1463620
P06733	539183000	3561590000	493852000	1427690000	994443000	7329010000	510257000	2646210000	822519000	1564190000	381822000	2024980000	397513000	1087430000	545119000	1644440000	592346000	1127310000	584973000	2989110000
P06737	3760750	15228400	4918750	4226910	6115170	25665700	4704320	8521710	5189490	5937270	3572240	8664820	3734840	7567220	5313710	7602970	3302480	12912900	2801880	6483470
P06744	53004200	379089000	55574300	82331100	86970700	322731000	67856100	142462000	73560900	249445000	41801300	107753000	54155100	107690000	105232000	240692000	37843600	110662000	78187200	184056000
P06746	1195700	4249140	662496	7808290	2664010	5332320	295889	579572	923698	8511780	333605	3729960	531864	3305640	763455	3471810	308655	6576330	393194	7402920
P06748	147351000	1026010000	161868000	605876000	263036000	752138000	113800000	337513000	297708000	546258000	119106000	316049000	131977000	192030000	67085200	553465000	182451000	266368000	156620000	373288000
P06753	83393600	206351000	67589000	45624900	86415600	117908000	33310400	39436900	114029000	67581100	20133000	53801600	45564900	99879600	104464000	48137700	35650100	31128900	36989800	43702400
P06756	7329480	40970700	7189430	9344790	8762850	24123100	6307310	13372800	8415080	10599900	8183720	22535900	6124680	16420800	9418180	11687100	6720090	6703470	7270750	15347900
P06858	1006810		1113830		470799		1295120		1663140		864550		580885		1492910	7733020	1109440	3843050	1778620	1269290
P06865	3778450	15060600	5562640	13166200	9268590	28784300	10822600	10085200	14584500	14125100	3965470	14595300	3820810	10174100	5158410	195454000	9462670	55347500	6249540	52074000
P07093				531266		690015	219804	600211	461395	1649270		392326								264318
P07099	42348400	69214800	51338300	79135800	89267700	608190000	44589100	85905800	63415600	79127700	40004100	67419000	37880400	68471100	43268900	357328000	66462000	59818800	49464500	273621000
P07108	28705700	55032300	31196100	36137500	39304500	48853300	22005300	42595700	64916000	46187800	17846400	27990600	23581100	51163400	35494800	21402700	40573700	28955600	32654400	43375600
P07195	107288000	667476000	117283000	370214000	168474000	748709000	105397000	227907000	133278000	223702000	97643200	1478400000	104430000	160018000	108202000	654776000	135407000	430406000	124955000	952189000
P07199		868206	252007	430394						827492		726778	242292	697085		869763		776394		1810630
P07203	29544900	127532000	28944500	42439000	78743900	151096000	30024500	79362700	50945200	40990700	27849500	97155800	26190100	58850500	29376600	85056000	45820100	74853800	46038200	63382200
P07204	2206470	7111570	6750050	556779	2202500		1885880		5402520		1016490	473891	5602220	1380050	3327570	370295	2144230		2549920
P07225	5649540	10725800	7894530	6693750	7608460	5952110	7416020	7427940	6178200	5332470	6351520	2226790	5174190	3737170	3313800	5234840	5969000	4361640	4630800	663663
P07237	87831900	768983000	71664200	212194000	143620000	547405000	85308700	256918000	143122000	431293000	61360100	288129000	82105100	294631000	105832000	202858000	92413800	410908000	93195200	826709000
P07305	175406000	92256500	167495000	150159000	150979000	69506200	87718200	127298000	247671000	78484600	183853000	204487000	110578000	283862000	210092000	179957000	124449000	70645400	79327000	232868000
P07311	2639910	1964490	1793720	1737100	2386880	11682700	2193130	1408900	2553420	1447960	1770760	1098450	2796590	2311440	650134	512697	916615	1737470	1638840	3207930
P07332	629934	1191580	529713	484395	1323360	462944	364715	409269	895567	421468	433310	423560	535822	1038190	704727	424038	474044	316694	559524
P07333		1189350		503950	1549970	484080	591747	1053140	436802	844848	881290	919460		861779			594120	457441	1533670	325534
P07339	184230000	653374000	184088000	241231000	723955000	352517000	829041000	428295000	1319300000	532437000	173395000	381723000	162031000	415907000	327272000	954183000	1973820000	584652000	246394000	647730000
P07355	787166000	980537000	720976000	279865000	1003370000	478651000	360020000	466992000	753496000	229909000	515205000	669811000	677527000	335524000	864268000	630650000	509434000	281293000	632709000	355212000
P07357	6236250	12843800	7956170	8306660	10116600	6914880	6170970	11089900	4538150	10295100	12277600	8997950	8947880	4174210	5939360	6381430	10818800	8043490	11002000	2632510
P07358	2178520	5557350	3138790	2919910	3384470	3033510	2508530	4741720	2188840	3553330	5098430	3672120	3383590	3638650	2841890	3269070	4158380	4356470	4512040	1066140
P07360	3426340	8469390	3750550	4279070	5541760	3380730	3644380	5298330	3283210	8458660	6241220	5471090	4006690	2696770	3863190	4115870	5215550	3699040	4276260	1636880
P07384	21182800	42269800	30348000	21685500	28809100	32328600	19784200	28565400	24061600	21429600	19135700	49335500	19703000	23010100	19786800	33646200	22261200	43540700	24387400	58116600
P07437	177166000	459548000	185703000	240772000	293403000	505228000	106098000	162984000	220312000	236974000	92370400	364611000	126541000	300461000	154651000	389095000	148218000	284767000	121282000	313810000
P07451	13422800	2388380	55668700	6637530	18316800	941115	43980500	14447700	22984600	817301	38067200	3590980	22591900	3397990	27950500	4076160	26105200	2828990	41325800
P07476		1109080						447510				18220900		2481340
P07477
P07478
P07585	355971000	108499000	320034000	275312000	382466000	24821600	338457000	109486000	321456000	105951000	1005850000	201253000	197133000	126086000	380552000	45119200	318177000	22861800	288272000	62113300
P07602	27051100	114708000	39326100	58661600	100013000	66227300	52842200	90361300	107097000	74478300	21179800	58432300	30703900	67337400	56573600	183804000	204833000	107639000	40607100	129887000
P07686	10735600	36739100	8794620	26474700	19451500	161112000	16163500	12586100	38327500	18252100	8178430	30696000	9496270	21988700	14912400	313228000	25065000	67755100	9026390	92865300
P07711	6924330	42581400	9577520	10708800	15757800	29477900	12600900	16095000	43730700	18401000	5303390	14442800	7776340	12243500	11156700	20361400	20709100	9805720	15312600	11498500
P07737	257668000	868310000	306555000	530944000	558367000	745777000	241986000	581925000	298758000	422722000	234049000	685580000	292171000	477562000	247546000	742393000	318118000	612778000	307171000	716550000
P07738	25924100	8984900	25422300	19734200	15179100	12300800	22155400	7786440	13273300	3169860	13478300	6995040	33910000	6033970	16876000	6555860	18605100	13123300	17468600	3708150
P07741	19682100	59596600	18159700	37935900	20091400	67640600	16892100	33018900	23773500	30238300	18638100	48402200	12727900	40764700	19388000	71644600	15924800	59866000	17418600	52000000
P07766	1409100	3621390	1170490	1617190	1683000	2825920	652959	1880600		877280	927548	1403930		1206440		1289860
P07814	8875300	28702300	6748890	24737800	18278500	51782800	9367310	20215900	15396000	18914500	7362950	30430900	8461830	23283900	10739800	73183500	8893030	42102000	5845750	47323500
P07858	21070900	256066000	23073000	88402000	119904000	95331000	43435200	140049000	47796600	68234400	20717100	156210000	9677440	37577300	24518800	113890000	82598500	137830000	36048300	513744000
P07900	255316000	1401130000	275941000	568955000	451123000	1012490000	226344000	416007000	351268000	632554000	189153000	743523000	237779000	490080000	226178000	875794000	275162000	578593000	222109000	987458000
P07902	4423000	5423670	4736790	3517560	5435440	8660610	3441690	2596760	6834970	2750620	2157430	4672280	5638140	4613380	4298760	6387560	3870550	5111510	3731900	5202370
P07910	126823000	598058000	115629000	323130000	207106000	439444000	101309000	360431000	185886000	404849000	129435000	353062000	107631000	298138000	92524700	463860000	148224000	325773000	102118000	557854000
P07919	1447260	8012100	1135020	2881160	1269320	7056700		998290	2176710	3307440	521379	2754640	1719220	4098130	2191570	1727390	1903750	3263900	1432930	1970780
P07942	6894490	11409500	7696630	3998470	5034760	2612080	3645340	3236390	8970390	8246120	4038980	6143730	4106430	6123650	6049900	5087210	3587200	3519670	4353210	5911430
P07947	1396440	3348580	4456000		2890140		3821180	1034500	5319940	793807	2696090	970811	4142020		4055380	5442810	934908	1673400	3356580	943724
P07948	5593270	17390700	4711980	4356930	10111900	9677970	7008070	8201360	7652850	12036900	4494640	6664960	4149150	7773770	5625460	12259800	4848030	12871400	4058840	14569400
P07951	44220500	30870900	51679900	91499200	19167200	20320700	18589400	19995400	95666900	30801800	21106900	36625000	34683700	39640600	32556600	8590480	25009000	3454630	20075100	13205000
P07954	15807900	44537900	17054400	47657700	33798900	68988400	15591600	27291500	24813200	28596800	12379100	34833700	12669500	46218400	15917600	34892600	17733000	39046800	12574900	50796300
P07988	66070500	23957100	108031000	126131000	149450000	157559000	79924900	54662700	101919000	149080000	43367000	43989200	59242900	91079000	61274400	361152000	88866800	1043640000	69437700	363285000
P07992		476288			165902	597401			253431			247665				310505
P07996	4571460	29805300	10066100	15539300	4953180	26207200	6598450	29139300	5936480	57925800	11606200	77816000	9444180	39426900	7814050	8450700	14110900	14854700	14524800	31990400
P07998	8473610	10213100	19501500	29102600	8808430	50432800	7156470	15339500	4432300	2408310	7052470	47291900	9180650	5486970	3858130	11557300	12091300	16584400	15139600	125239000
P08047	645905	1676200	964122	1442680	891491	1082220	544870	1581440		518213	500404	1415510	469196	1460720	1707770	1640480	752130	1081280	880103	1053710
P08048;P17010	355793	667968	255419	347740	329053	366545		414016				538567				810581				807224
P08069	712421	487793	1017960		953775		560076		1407570	1103300	598100	1321880	651384	771990	895368	2718380	746915	860070	513436	912147
P08123	537968000	1684360000	507859000	1523530000	913893000	762014000	439317000	2439900000	575346000	1602920000	1147700000	3212480000	258577000	968017000	391110000	769690000	1141930000	620332000	607935000	802200000
P08133	36211400	81592800	39623800	35914200	42947200	49604900	37490900	44538200	43357100	49881100	59153500	47009000	26358800	44915000	48604000	65650400	26616500	31705700	42647800	48433900
P08134	9471550	21297600	14907600	10863200	11826100	11515100	5301430	11554200	7368600	6406540	6876200	16765400	10930900	6582740	5387850	16788000	9050520	23769600	8564200	10140200
P08174	15860000	5940330	20156400	2962850	15904800	4630190	14404400	9645540	21463400	13912000	9606710	14970300	21814900	12041900	27087800	39370600	17695000	8357090	19818900	5251590
P08183					289903										497179
P08185	9938290	9511870	15914900	6367100	12467000	4449850	12846000	7946080	9845830	6360620	15724400	6040920	17825300	7107200	13780200	6332170	13647700	6730840	23180100	2447030
P08195	2752930	15402600	3158320	7272110	6981670	10915700	2995950	9640650	6056960	19302500	2894490	7174460	2751140	8684020	3379210	4502100	3125770	7752380	3718980	16260500
P08236	7872000	37515300	12968700	48184200	13535700	270252000	13859100	27602900	20251500	32753500	11042000	40513700	9605580	31583400	9260030	104904000	16480500	22031500	20901200	61466800
P08237	5094890	11591900	6025930	6954010	7270980	22723700	3456290	5266430	6830030	3200380	4201030	7047970	6468490	4157780	6082660	9080020	4728210	3589780	7143040	16713100
P08238	89732800	767296000	90519000	204913000	174965000	451879000	88778300	211999000	120391000	352694000	77882400	465864000	97257700	226870000	94158700	474555000	101118000	350240000	89964500	515822000
P08240	4061130	23232900	3684420	19173100	8884510	17693800	4185440	13498300	5562530	11655400	3596360	13102900	2773320	10826200	3491000	17992200	3817760	11699300	3249700	7720080
P08243		2952240		2703100	977190	5595770	341377	1997770		4530720		4097020		2611080		2523770		2973860		4368670
P08246	20733500	28587600	52423300	10977500	32481100	7037460	58516100	73229500	24572500	71017800	44406000	4765090	14362700	53180200	14345000	11690000	12549300	43857800	33038900	9763990
P08247									5516220									19832400
P08253	1698760	1607680	1980920	1385670	1295250	1677770	774360	1340380	1728610	2444320	1374080	4591840	1013240	2173950	2234910	773579	1859980		1890590	324831
P08254		7322420	3202970	3266500		4566490	946619	3739200		5957520		5422740	2754870			5917760		3768450	1980820	5613450
P08263	3898500	5189290	1097240	6291560				2744860	4302590	17003300			1676590	8283000		24049200	824220			25047700
P08294	61604500	14330300	54290500	83162800	38136200	28990400	38503600	12626000	96585100	8269190	62164900	5637420	51106000	16209800	71633600	17405700	36151100	6345000	54232800	7794550
P08311	23623700	35532500	37427200	22802800	28365800	4031250	31938600	51761300	30065200	73544100	57375200	12105000	38272000	62940000	33094700	12604100	18913800	24276500	47710000	9674120
P08397	3814710	7339300	3846140	5838910	3762470	12886000	3237450	6316950	3146050	8390580	3183820	6442820	4950980	6671000	3885270	7763810	4046230	7259710	4028750	4757490
P08473	7479820		6365850		3157690		7524830	1384480	15631700	1457000	4364270	1599150	6931840	2143280	16938000	812768	3613380		9979660
P08493	30172800	12503300	34308600	34095000	89576000		21851600	19194500	60191800	13688400	17336000	11672000	26425500	4355580	23975600	12560400	27594600	5486430	39707400	7970090
P08514	1208670		1956240	1623100	1139460	417549	2140370	554801	1594290	362547	2449630	300913	1566170	372704	1343350	1572570	1888530	608671	1889630
P08519		884878	4971770	7208560	1708180	1616700	3339970	3768330	1800320	1574370	3042170	961438	2593410	1597010	3585580	2401500	4954720	1393590	1711150	820043
P08559	9303370	13434800	8537230	12985300	15772900	22149400	9540410	9393660	12238800	7468500	7764770	11284200	7405050	12806600	11724600	11722300	9390870	12995500	7333850	13619400
P08567	1878320	7940930	2264660	3283840	7887190	4607230	2086710	4387660	2799720	3610700	2472000	2859920	2163090	4958210	2503740	2933610	2529730	2506410	2392300	1199580
P08571	12148800	19170300	19680200	8378720	11936500	7852570	7580300	10719900	14063700	7200980	11645500	8987510	16613700	8393880	18143100	3603640	9847480	6020180	13322300	4362480
P08572	19399100	33424800	23709300	27633600	30868700	17655900	18699900	26756400	32083200	76171000	23640000	32520700	9838110	38920400	32587300	46332900	33457200	34879300	23568400	74015400
P08574	5543750	28320700	4905560	10585200	10417600	21825700	6239690	8149200	12956300	15335400	5762320	8837560	3234780	28685700	8692700	6744520	3777900	17377300	5987070	19424900
P08575	8274350	30249600	8659520	11663600	18562700	19832900	6833130	23890300	9195940	17653900	7507920	10560800	8223240	10961700	4805570	5902680	9143650	5607870	7574080	3550080
P08579	1030370	2969850	1138540	2461860	1374720	3331580	1179310	1917200	1510440	3110410	624855	2106310	886289	2186000	656872	2631610	730677	1545630	498301	2936280
P08581	1502410	7430540	1443610	1611390	2257780		1237880		1570690	1861330	1012760	3827550	1213210	3729600	1289540	3881720	1110250			3521500
P08582		4451840				3302610						360724
P08603	36726500	62596300	46784000	57202700	50894100	32457100	43152800	49999800	29054600	31972000	60304400	35052100	55730200	31858300	40781500	35397700	62372100	45807400	65313700	11120000
P08621	7898160	39471800	6769800	19339900	12641600	40324200	5594340	21871900	12377800	30532600	7668460	30107500	8247600	21686700	6827740	36151600	9101250	19470100	7166260	28795200
P08631	1166090	4182550	1315570	1146160	5051340	3339910	1639160	3423130	2292790	2084600	1323890	913739	1222490	2318910	1519690	1172310	1391230	1011270	1629420	716888
P08637	3618470	18649700	2525220	1360340	8871370	7486720	3444280	7053070	9057960	7044710	2823700	6914930	3701370	5751080	4947880	4458280	3491610	2949820	5623640	2840620
P08648	6623240	31735100	7215950	3897700	7834000	3049380	6841760	9354080	10728300	6385170	5075710	4926680	7092860	5486890	8629590	2500750	5061260	1341100	7208820	1713080
P08651	2396900	3168890	2228270	2470830	2824730	5606730	1964180	3390110	3072600	1376970	1715450	4873780	1995060	3380040	2535540	6779740	1775490	1661200	1708280	1944210
P08670	774113000	553114000	430308000	473892000	547914000	426759000	167126000	511676000	2281980000	908793000	212604000	886227000	594650000	892236000	907911000	720052000	924617000	545937000	346560000	551921000
P08697	12996100	12946800	12881200	10445800	13372900	3762940	10023200	6853550	10536200	9988750	9658420	4752170	12607100	7625970	15919300	5745410	7552150	4416450	10233900	2033600
P08708	21161900	92876600	22124600	59494100	36866700	69176900	16363100	47802600	21593400	35379300	17036800	65716400	13958500	33320300	15660900	95768000	21260300	45168300	18136200	69830000
P08709	739432		1053700				606272		926416	708732	654281				1214750	3930460	655803			973706
P08727	186960000	240993000	149345000	128006000	166862000	80637700	45284600	83829000	229736000	42010500	55668300	585749000	127432000	300035000	179197000	362516000	130340000	407863000	41799700	172072000
P08729	170443000	78240700	144195000	92584500	146005000	71827800	47010400	65901600	175847000	41761600	51906400	458387000	127266000	273917000	162590000	523239000	110285000	412268000	45151400	215197000
P08754	7301930	11918700	7402980	7239540	11002200	8464440	8109400	10709300	8615820	7646400	7543520	11966800	4753240	7404520	5949130	11260100	4452710	8340570	6105810	9998440
P08758	225078000	286918000	198326000	202415000	315700000	519152000	129877000	229646000	276896000	182946000	210681000	367351000	156674000	289993000	295713000	316186000	210462000	251769000	118948000	88067000
P08779		1060940										2273740		985295
P08842	1929420	6609730	1587290	3430190	5971620	33267700	1834280	5325470	2078120	1737950	1894980	20438700	2876070	9995400	2279670		2030560	2853270	2129090	1244610
P08865	43125800	178783000	35043300	109260000	75369300	166078000	31368400	57747900	54880600	82500100	32887600	142108000	31323300	82144400	51461200	139956000	43042600	65151300	30170600	191884000
P08922
P08962	7291230	19103000	8796730	27665200	15684700	17636200	12009500	37001900	14080100	19348500	12196300	15824600	8290980	12746300	9005170	40414700	14368300	57160200	7789150	80135700
P09001		2891810		3203100	1394130	3664540	380436	1783390	812703	2229140		3104310		4203720		3110340	746421	1812100		4044920
P09012	4737010	15648400	5362980	9706400	4846270	13037100	2881290	6024630	7966720	12796800	3907410	11563900	4829190	10371400	4773370	8951160	5049260	6026380	2777090	14275600
P09038	3084530	546911	2351360	1533990	2313730		1960880	305426	1724600	195552	2736540	744549	2387390	511788	3777630	600027	2284720		3658390
P09104	20510000	76716000	25475400	32320500	22134500	160164000	9304080	49410700	22501700	20624100	10163800	34763700	18179800	17931400	17490200	47109000	24472200	20187200	17193200	28493000
P09105	3357410		2563290	1636650	1474370	684898	1439660		1788920		1072030		5978060		1854960		2412120	1034510	2022910
P09110	20501200	31552000	13154200	19560500	35221100	72439400	20473600	22725300	32199100	11383900	14045900	17813700	16664900	21956100	27039000	88396100	24726800	27953900	16880900	33128200
P09132	2795730	8906660	1368650	4787470	5179060	15817100	4123070	12519600	5477710	13906300	2833740	6469520	2332630	10667800	3225780	5384520	2000630	8240200	1085050	9859210
P09210	31683900	39309300	7786560	37431300	10153800		11294400	15258200	36974700	70551300	3813520	2714600	10519700	58760700		107988000	7338510	10813500		145075000
P09211	454352000	465835000	684212000	573108000	627814000	787508000	376019000	372650000	641346000	601234000	307160000	605158000	447517000	514926000	427648000	2395350000	363837000	1896870000	438904000	2070750000
P09234	1958370	4145170	2858480	4709510	1210070	13497700		1805300	4494350	5455900		9163070	1510910	2200110		3108600	1932250	3391380	672926	3464170
P09237		481607	200013		403727	2307930		2364300				2052470		477343			287389			541347
P09326		1118030		820934	867686	1301620		1886460			1002100	1205050					703426
P09327				17277500				902715		6796260								1235710		38328300
P09382	167279000	305127000	128103000	93103700	199569000	186142000	77090100	222062000	203241000	176948000	119334000	245432000	137442000	229943000	183000000	94399800	104086000	51503800	152776000	56110400
P09417	28731200	27039000	37862400	22423300	49950300	49225900	25589300	26110100	34055000	17578400	20473400	15420000	31912100	21880500	31157000	40074600	22887100	105589000	29145000	37885400
P09429	349739000	377428000	385022000	363586000	362155000	265442000	153658000	263136000	435343000	450914000	162106000	254495000	253618000	172208000	129218000	321971000	278677000	171472000	150151000	279386000
P09455	5341090	15704000	7182310	5011300	6523690	2944810	3217930	3143450	5624860	3773860	3818450	6149420	4586100	5780990	7970300	3438070	3740540	4106140	4159150	2045260
P09466		1463460				5847070				882673				7849070
P09467	198860000	642571000	148830000	229036000	362266000	352315000	274675000	486475000	483065000	158034000	152025000	187337000	181950000	216563000	229243000	193028000	525868000	154118000	201212000	392256000
P09471				961973	236361	5973480		816742				2833560		1064370
P09486	5021350	12556300	4541070	5649630	5069770	5060950	2557680	7753810	9047830	12360200	3304610	11761800	4699740	11205900	8115500	3512020	3260430	4216080	3652380	3167070
P09488			12500000	9551430	18177400	9613400			23356400	8399180	7102310	13178900	6395120	7433940
P09493	526420000	805991000	443872000	637560000	386277000	340701000	155867000	233524000	851402000	458111000	133080000	417896000	94797600	804040000	592038000	164882000	229432000	105954000	171974000	226645000
P09496	18265000	49383700	14083900	19335500	17574600	47814200	6049060	15827600	37385000	41032800	6565290	17186800	13250900	37116400	20640400	15243800	12134200	16894500	8432780	32467400
P09497	5522130	13249800	5763860	9115780	8815250	11709700	4141570	11639400	10493700	6516400	5462220	6227800	4689880	9688460	6782870	7067450	7209760	7134750	5860340	4266770
P09525	25650000	44165900	34163000	33213200	38942600	230577000	34084200	19865400	33209400	17654700	31281200	36344400	35080400	25060900	48594000	71238000	41117300	65043600	41902400	97595800
P09543	7203960	18185600	9413540	8703340	11136600	11528500	7359900	7383790	8133020	11432200	7835630	24060100	7093990	10770500	9196440	19172600	8866340	11727600	7434140	22495000
P09601	4198800	7624020	3564260	3167630	16567800	4029930	2433080	6592560	8160340	4316260	2781810	4927680	3606280	5072610	10812300	5682410	4253040	2089650	7866090	4045770
P09619	2737790	2088120	3032310	2009190	2888640	401273	2359500	1777570	3870710	1272140	3773580	2699500	2608140	2627020	3319880	3081940	2374800	1332180	2422410	1487580
P09622	14576500	49523600	15142800	39048600	31997400	46335800	16674200	27193200	22874000	30749000	9937010	32763200	13904400	26444300	14278800	45199400	17539400	15937100	14091900	61530000
P09651	41000800	240207000	46164500	129588000	56703000	147439000	36888800	108110000	55091500	157121000	39157100	135224000	31247700	94111600	27484100	145725000	34665900	149260000	35134600	192367000
P09661	9934360	31765800	8277790	17419700	14472200	25215100	9086440	19951100	10503000	22406600	7556540	20703200	8280340	25785200	10185200	21852400	5562950	13398800	5064940	20510000
P09668	32796700	23857800	49921400	52925400	37124300	79485100	59351900	23751700	73274700	15503300	27346500	40635100	33079700	51684500	40059200	129376000	93052700	171314000	61537800	73241500
P09669	20378400	114334000	27218900	54005800	35282800	186252000	7754590	32753900	35534300	35015900	7606950	52298200	31665000	19476100	17184500	95300500	38423600	43930600	17261300	66306500
P09758	11908900	5643210	13649700	6232510	11681800	4669950	5366740	3877830	11768300	2715890	5648520	11210600	12126100	10078500	10290700	16324200	10125800	11550500	6172760	5630160
P09769	328098	692298			1953350	462509	570798		1286370					331772	413710		581967
P09871	6181400	11571000	6632120	7981850	8597490	8003250	6623380	7322490	5755740	7832080	9570470	13109700	7880970	5980070	8515810	12505600	8400850	6285010	7419270	4142990
P09874	10069800	35901100	10243700	39862200	15949000	28818900	8474220	41519400	12677600	37101800	11067400	35552800	8272190	32356600	10609900	40273700	8373120	32468000	8187300	53254700
P09913	3512190	6417210	4272190	890310	7083690	1463330	2162190	1911650	4151530	1123540	2239980	3860550	3039500	1504660	3683190	1187450	2246230	2021620	2890890	654241
P09914	759470	2636520	2173090		1924480	734354	1507320	858075	1252960		1475310	2526250	1088770	654643	1366300	605423	795698	1140710	1234700
P09917	3531250	7158450	1566030	1355540	9328770	4593740	4353940	4890210	5824940	3600170	3746080	2982160	2708950	4875690	4241340	2453030	4396580	1502350	3897510	955539
P09936	3598690	10412300	3424470	9558920	6964330	10490100	3473530	10555700	4312990	176939000	5211940	16963700	5598040	11650600	2657290	537697000	5842880	4638600	2225580	395193000
P09958										1203230						2122110		866146		3423740
P09960	37023000	64003600	44025600	48496500	119190000	112447000	69409100	57800000	61542100	36440300	42230900	60065500	30554100	38490400	41642900	232627000	63207900	98093900	52987100	146722000
P09972	10110400	29493500	10243800	18565200	10523500	6545520	7988260	21409600	14221000	18912500	6942970	11173300	10762600	13880100	9343890	9172360	7832080	17579100	11206900	14449000
P0C024						136427														156399
P0C0L4	2410210	3111580	6064370	6801100	10504400	3176290	5509370	2568360	8364220	12864700	15323000	7568110	4370890	7568740	3861410	2857560	6264550	6590270	10360600	2788500
P0C0L5	39876700	64461200	54366400	54234500	74707700	35151700	41815000	33964300	40357200	40568700	61627400	37215000	33066100	25901700	45651300	41424900	48823900	44838400	63099700	14296700
P0C0S5;Q71UI9	150305000	191503000	136744000	135041000	164764000	173260000	100139000	142956000	219427000	213319000	139732000	171016000	186902000	186503000	158798000	221051000	110507000	67044400	145893000	151819000
P0C0S8;Q96KK5;Q99878;Q9BTM1	2857260000	4623920000	2298770000	3214650000	3369240000	3368800000	917124000	1212750000	3970620000	1206660000	2113360000	4275930000	2527380000	1524840000	3069690000	3071690000	2412080000	263508000	1735900000	1541640000
P0C7P0	402064	654787	624382	1315740	864123	2310330	353759	705248	456449	682685	379797	756251		638702		654484		1194480	534570	1523010
P0C870	327957	319163	1105960	1148530	456917	1409490	500644	650144	1895790	770093	622683	652427	669944	791838	684333	1541900	761407	1112370	826652	1195120
P0CAP1	2115420		1734600		631496		1034450		2400640		478275		2461520		2253230		470095		821462
P0CAP2		1672590	1307700		1229390	1334130						461680	579295	1198620	973834	582585		1028430	651587	1090600
P0CG12		12502700		7733920	2690920	9430350		5543510	7053360	3999150		2105830	5765490			15546900		9324880
P0CG29;P0CG30			5998820	2265860	1739260	2275600			2790820	895695		482702	1853040	2924620	3522670	5459350	718866	520524	1994800	840988
P0CW19;P0CW20	8063550		9459770	2753250	9411480		3947350	1528890	5550180	2407770	5580080	1846970	6655610		3401980	2192580	5249340	942486	3667880
P0DI83		1316690				916372		169705		355053								236915		531002
P0DJ93												281297
P0DJI8				631503	760233	446870		951361			4546690	4378440	2742760	1534460			6732790	2131770
P0DJI9		625265		232497	977711	665888	566708	644755			3991580	2975260	2332410	1959560			5813210	1624290
P0DMM9;P0DMN0	9103330	10373200	18151500	3920490	16593300	2483440	6092030	2543660	9654580	1084880	5971780	1197760	5038030	2168860	9849700	10700100	9210640	10851900	5885710	20425700
P0DMQ5
P0DMV8;P0DMV9	97124800	98575200	83954000	132844000	127328000	160632000	37662300	56605700	135689000	93857300	52137400	173635000	100951000	102752000	104167000	404352000	98833300	91488300	55019700	352023000
P0DOX2	69296600	98629600	83191200	238783000	83884300	74492900	46500400	137383000	37772900	63877300	115267000	100633000	49847200	107759000	114778000	58965500	261837000	214957000	342599000	99863900
P0DOX3	1558030	1473130	1645000	4837180	2639680	825854	2054060	5189260	1291490	3192530	14265400	15118400	953641	3691020	34217600	12670900	20467300	21532800	5151150	3187650
P0DOX4	1610960			3239740	1976700		2333830	5240020	971629	1647940	459192		399891	879068	2947030	409123	5281060		3401310
P0DOX5	1389610000	2543350000	2848520000	4477940000	2955000000	2348460000	1838630000	4285330000	1752590000	3078170000	2525030000	2579080000	1857550000	1160300000	1906420000	2094180000	3215140000	3049440000	4349180000	945686000
P0DOX6	5417130	8343760	8660470	11570700	4168510	2694020		1489200	5127580	13081400	7307900	15013900	5175920	4629050	5393530	3880270	2200540	2452230
P0DOX7	1149340000	2139790000	1707200000	3454830000	2098040000	1475080000	1507750000	3013850000	968862000	1761390000	1678620000	2201190000	1935380000	663283000	1328080000	1489330000	4146460000	3387770000	4705130000	934740000
P0DOX8	952102000	1636340000	1725610000	2521150000	1204970000	1022960000	806230000	1774110000	1124660000	1937190000	1258520000	1445430000	809652000	511306000	1558310000	965584000	2866330000	2104590000	3327170000	569034000
P0DOY3	574512000	782156000	718466000	1088450000	658448000	589940000	427018000	735521000	608043000	1097830000	539044000	665962000	467946000	387987000	1115430000	389665000	1243920000	892917000	1717480000	313923000
P0DP01				1489120	1449920	4908880	683779	2879750		849459	1171600								1230030	1569820
P0DP23;P0DP24;P0DP25	37421300	103516000	40546400	36935100	50344100	52075800	33919800	60708100	74859700	45994400	25696800	52114600	23279100	65254500	36608000	61060700	37111000	33623300	33016100	41849200
P0DPB6		5302250		6671070		1569670		1864130		5036480		3234050		3112130		2529630				6594590
P0DTL6
P10109	4053950	8539000	3115050	3899720	9795160	6749330	1856680	4478800	13351400	7499080	1866650	2707280	4726400	13534200	4088320	1812010	6502030	1370480	2211890	4745910
P10114	616311		558469		726172	536196	440763	238880	867328		528172					544921	461525			976492
P10124		1893140		438507	982360	446772	568516	264804	1355010	966723			810162	702321	877735
P10144
P10145								2981880		2026570
P10153	28936500	442308000	64589300	110768000	49780000	23480200	17999700	22137100	24886800	8597040	22213000	10304700	10426100	169242000	9946380	4579740	35836000	11603200	34395800	2684300
P10155	7259200	16782100	9744110	11893200	12142500	12134400	6736020	13313300	9088680	10992200	7356320	27647200	6206600	11210100	5769060	24475300	7532180	21606400	7577630	18361200
P10253	10191900	26836700	11096400	23588000	16989600	52462600	21376800	17114500	41624700	31380900	6156890	54058600	8402520	38507700	15778500	207976000	32657400	41114700	16759100	149397000
P10301	20630700	7598880	32136700	5533510	18867600	3447000	20114300	5319880	24925300	3860350	15487100	5683110	17537300	4030470	20173900	7572880	13795600	5415100	19045000	6234630
P10321	52933300	100905000	54546900	41091800	51472300	32938300	10088000	20511000	20216100	20316700	17389100	32867700	34279800	33417300	10614900	8013640	38356200	51358500	41838300	55288500
P10398	690348	753451	286998	591503	817060	3526070	510399	721681	230778	707929	284422	829507		571810	201456	1100470	229738	1041170	318736	489718
P10412	69079600	104223000	116831000	123314000	105264000	89554600	59214800	87155100	102606000	114759000	41057400	64481900	40734300	53775400	33008300	66815600	36082000	23505100	25324800	138298000
P10415	726407		352081	553996	669203		228322	461334	522535		401669		472001		611378
P10451		6136650				1835980		5324830		2271030		568767		978076
P10515	16192000	12932600	14650000	19300000	29939700	35754300	14746300	25596800	22268100	18399200	13063800	22261400	14394600	50954700	21171100	24979000	16493000	39081900	17311200	35766600
P10586	627982	948154	834588	634126	1099630	1290830	865060	641418	906215	1020160	529570	1242190	927838	1512130	578611	2280350	653190	2314030	684096	3897530
P10599	136742000	490152000	128481000	199585000	297620000	1451350000	113610000	427343000	205126000	250760000	83777800	177736000	142592000	231183000	161661000	298145000	155264000	239748000	91044600	778041000
P10606	48882700	155214000	42796400	104842000	85941500	209832000	29119300	76495400	104428000	105332000	38800600	83584700	48939600	88501900	66656400	119678000	53413700	86732000	41445000	127129000
P10619	853466	11287500	1948280	7019610	6073270	24119200	4282540	5532760	6843710	6357960	1747850	7967570	1783100	14222800	1657880	43100200	6310200	30349200	3268530	31020200
P10620	1589110	2579530	2987220	5013970	4699900	18266800	3920200	8720000	2012610	2995610	2671280	8932070	855257	1310710	835024	42753900	3498630	8667260	1662410	31230500
P10636		1238870	2626630	1254500		15647100
P10643	4799520	6280740	6183430	5541930	9178750	3652440	5056490	7297090	3589880	10603800	8579150	5224010	6322500	1955640	3751140	3474940	6992050	4755640	11627500	1617490
P10644	9479360	22827100	11795300	9767830	14685200	22018600	9503900	22483400	10729600	11100500	9365740	16548100	9823900	11707400	8376980	23974800	9534140	23140800	8753280	17543200
P10646	2100910	1018780	1624630	620050	1357300	16835800	600024	167819	1995510	796828	1326310	560043	1087090	3794710	2877540	377006	1580200	214820	1815990	313053
P10696		11527500			771593		1345870		3203250								855845		431765
P10721	3853710	4166610	5640150	3165030	4995020	5480740		5692200	2225900		1114720		2603050		1591820	7048410	2984840	5802000	3282080	4043400
P10746	515252	919924	931475	910251	634550	1093790	262657	503714	782969	429713	414340	1244810	859663	468380	384024	1753950	554278	895004	413482	1378780
P10768	33951600	38516200	40273800	47758100	49442300	69915500	20581600	20599000	38647900	16911000	17653400	27146900	28750300	20885200	32745800	45191900	30630300	42542900	32224000	44810400
P10809	61722600	642179000	54181300	191225000	139506000	439728000	48908600	131862000	108278000	246029000	42530300	174581000	52519400	187021000	67169100	179779000	72897700	131612000	49168300	350631000
P10909	80251900	116324000	90540500	94855100	64233100	19879800	52175300	49854700	115304000	182400000	58316100	23090800	78686100	28663500	112673000	38750200	69543400	15797400	66614000	43432700
P10915												8961990								6028030
P11021	137798000	625611000	98349300	295809000	184234000	868170000	78410400	302936000	220692000	462824000	75111300	356340000	109606000	392807000	147839000	425006000	156937000	524479000	96997000	391421000
P11047	14204900	11697700	16154300	7046300	11925300	4874530	9385560	6167050	16319700	15229200	9919610	9316290	10411100	10874700	16956300	18431000	8558780	10145900	10925600	16642800
P11049	811627	2148520	798088	2545690	1615090	819507	984967	3845790	1269540	1665440	1366380	627464	532750	1566220	669026		1483020	746265	908407
P11117	2377070	14336400	2041820	5138020	7438070	13568300	3226930	8128470	3718430	8381030	2088630	8720200	2596660	5904790	3529280	5744230	6121980	10292200	3504830	22517200
P11137	8130500	2235910	7729070	2814560	7571600	38801500	7013320	3617840	6646430	8452380	941236	3067460	3365200	3237850	2366810	27439300	893903	1161920	2614760	15070400
P11142	116793000	640166000	114316000	255963000	205211000	486980000	67970100	169370000	173110000	225646000	73467700	330494000	122081000	178421000	118648000	451411000	144645000	237216000	91199000	397933000
P11166	24056000	46214900	20114800	14602900	11521100	43894200	29980700	22985500	10754100	18060400	16232400	7488320	37323800	5548670	20769800	5879210	15739000	8580940	18068100	10388900
P11169	1940880	55433300	3093550	1738610	7414040	19955000	2573530	8811040	3638160	9835150	1268270	2297630	1774500	2805170	1571390	2144440	4018660	3137450	1870200	1038740
P11171	20964800	6605510	18813100	20391000	10297600	11322700	13644400	6058960	20993100	8362090	6850740	5161490	36748000	7302320	11944200	6891820	14423200	8690050	10186100	20937200
P11172	1474540	6693220	2154950	4264060	3380780	7707800	1815180	3712030	1479160	3133640	1791750	5056480	1674770	3295940	1097460	6952740	1511530	2942940	1207840	5222900
P11177	7153850	17892900	6276120	15536900	14865500	45670800	5677490	7693660	12736100	8337630	6416120	16259100	6558150	12159500	10928700	22703000	8805100	11792700	5168050	19013700
P11182	4169380	4167060	3833070	6304510	7538060	8475280	3430440	3382100	6536470	3974490	3118400	5890010	3164860	8542340	4617800	8718760	4856930	5620600	4068360	7113230
P11215	4367250	25341900	5354690	5042790	10074000	12311100	8922910	20634500	6338370	20938400	5127680	3151550	4519290	10283400	3323670	1955290	4283530	4087170	6734380	2926710
P11216	12804800	19356500	17249600	21882700	14622400	48863600	11530500	16901600	13856100	11556100	12257000	18451200	12110000	18619300	14166800	43962100	8950970	63133600	12932900	46845400
P11217						15279100			3545620			6817100		2162200	2668730	15679100		13673900		9251640
P11226			856766	629501			1909530	706932							411608		1187070	472177	722077
P11233	33121400	20247300	63477600	10519800	22745500	30113300	9967240	10808600	64449600	18287500	8243060	27870300	50594400	10719300	28250700	29568600	30445500	15390800	18507900	25411700
P11234	67747900	98683400	123069000	34639900	68424100	52131400	68647100	48538400	107025000	70901000	54587300	58167500	66724000	49296900	68932200	50684200	53034200	41744900	70293800	60775800
P11274	1710750	5256460	1569620	1929720	2818860	3729060	1538450	2290530	2954640	2351410	1196130	3882900	1831780	3206920	1880000	3505800	1478450	2510880	1155850	4822200
P11277	26017000	3300450	18496500	11655800	7811170	4635080	12013800	6081980	17723100	2527450	9800460	2450420	32940700	12787800	21160200	1987220	14612100	2884330	12629400	787036
P11279	77921100	169207000	83172000	88248900	122980000	126357000	109201000	115593000	163315000	125499000	78699800	96122900	80677500	161735000	101489000	164795000	114727000	312063000	117797000	208035000
P11308	1632480		1626850		1149650		766613		2522380	378965	733177		1094160	605462	1536590	638963
P11310	11770700	17943500	11623100	23004900	31801400	52658900	14754000	20713000	15379600	19416500	10721100	21226400	11863300	21637000	11836600	33309000	16181200	40892700	10134900	43145500
P11387	3810650	24484200	3383090	11703900	3924150	11806100	1959600	7862520	5365980	18722800	3343650	18982400	2774620	14864300	3338950	16977900	3406860	4645500	2916390	17843000
P11388		8483180		1621640		4099970		999410		4734000		664096		1629980						1268790
P11413	13668800	55680100	16470700	16571400	29930100	118608000	21313300	26960300	23230700	209118000	12753500	23085400	16481900	20937700	17522700	199604000	13217200	28674400	18694600	259628000
P11441	1361940	4822360	1628210	2388940	1637670	4491640	150800	1250150	2102910	2188850	383468	3098460	1316280	3651130	1140770	908167	1647210	1296580	806307	3297870
P11473		371340					79354.3	118163		169513		140195		209838					42137.9
P11498	526575	2261090		3204110	2330220	24917300	935860	4232650	2054990	1858390	908759	3999310	421327	15898100	1419780	8620640	1337130	3989180	1246420	7819370
P11532	1487110		1178670	659562	1462460		1260440	379267	3011840		1462240	1016840	754704	877501	1912020	822539	616417		943157	700485
P11586	13498900	44163300	13460300	24432800	19169400	92141400	12318800	26329500	14250100	33250800	8384510	21453300	13862900	26404800	13679800	31437000	9446380	24771400	14429100	33236900
P11678	12371700	170902000	12546300	31267900	23718600	18478900	5312110	4267040	6591210	2594350	12561100	4966380	3331690	116087000	5090280	4643730	6619130	6766420	11231800	1003830
P11684	20311400	8231310	12007800	8157070	2421540		3810700	1086300	24766400		790460		7531440	9789280			8894270		8399540
P11686	49677000	1402580	64062500	13050600	106490000		26209600	4417050	72901000	1337370	35315200	1703800	46306900	4479380	46585600	3536560	76598500		36576100
P11717	3045420	8886520	3018690	5988080	6223840	15922200	3014340	6414410	4331820	7290920	3007090	4813260	2646440	6583240	3204160	14124400	3222530	7550300	2158150	14067200
P11766	39602300	61459800	63017800	62781800	61455100	80697300	42620500	50215200	51313800	38742200	41145300	56350000	39235800	33403800	15198100	39912100	40954300	84019600	45210400	175547000
P11802		2045840				2425230			343934	885462		1866740		1069000	955584	2571600		2538730
P11836								1048640
P11908	6330080	19810500	8044820	11278700	8578150	51985200	5383070	10996600	3483740	13640800	4425810	12277200	6744860	6836020	4348200	10834500	4996480	13634900	5364100	25369300
P11926																12323100				454780
P11940	16473200	100413000	16170800	36407800	30507900	54770100	16130900	34402300	23871900	61748500	13751300	45099100	11702900	44305500	15367000	55298200	12546000	38806600	13401400	69353900
P12004	6466990	77544700	7547260	23452400	13534800	64881400	6381080	22895700	6406370	31912000	5643950	27140200	4607910	14494300	3592350	19790400	7947840	21861100	5579930	26584300
P12074		11376400							8051020	2119430		4084010			5647520	6222250	1364980
P12081	8443040	34896000	10957600	24581600	16490700	40458100	10410200	23746900	11857000	20619800	7609720	23477900	8801320	19866300	8944310	32873600	6754670	27424100	8337170	25917300
P12107		20216800		4288180		25490400		33320000		18375100		74729500		16904000						10543800
P12109	123380000	30442200	71082600	38303900	111929000	15889400	124939000	35998800	93102200	74745600	157006000	48781700	67959400	67499200	151192000	37595000	107204000	27830100	168689000	38116900
P12110	133497000	30217100	67229300	45440200	144913000	17003500	186892000	45791800	110144000	83875400	195134000	51439300	80580700	71564300	164376000	44698900	107735000	27688300	208490000	44039200
P12111	222958000	54280600	79801200	60192300	152320000	23088100	119226000	59493900	144246000	123935000	203746000	86914900	94722600	91713100	218670000	52658300	115966000	31899900	184626000	48551700
P12235	12182900	7625480	9759280	11141400	19606600	33569300	12604500	9625800	14942800	6799060	9697340	11069000	8856470	24054400	13072100	24946400	9814390	15991800	9149740	23866600
P12236	14525900	38924200	18444200	23000000	33143500	39997800	15343800	25342900	19788400	30370800	16754200	25850000	11852000	21828300	12698400	35527700	15798300	26055500	18168300	63202900
P12259	354034	1319810	441208	359475			696166	346616	97746.8	193146	369458		423333		343096	311459	231450	140424
P12268	5084940	41582100	5266720	12254200	9133510	28113900	5525090	13895300	6593880	14826300	4875980	18646500	4384740	13170000	4876320	14614900	4310080	15705900	4738010	21460200
P12270	6041750	17759700	4870700	9640930	6831740	7244430	2992520	6936840	10554700	13830500	4113360	10308100	5912530	10345500	7458620	12376000	6157810	6323470	3506740	16183400
P12277	77355900	14808900	50987600	19587000	55557800	4031490	26643200	7501350	85565900	3103910	34218700	120235000	72863100	68064700	91962500	138128000	66220100	108116000	42505600	27303000
P12314	347822	2281430			1674040	892526	484435	1886990	668566	1468840	378107	732901	258505	647042	429170	530697	535168	525866	436502	383748
P12318	4018960	20888800	3013820	4470290	10172200	8221260	4695620	10720600	7551440	10331800	4486210	5501120	4343460	7880870	4296200	3782310	6394880	3400020	5417050	2441520
P12429	100458000	29624200	99633800	16012600	94340900	10001800	66235900	18188200	85055100	17919700	49325000	15140800	85741600	39159200	96564100	23803800	52911100	72283600	68899100	37171500
P12532	3109850	3592300	4036760	21582400	2287890	56964800				5336060	5288710	4572440		8887600		59644100		8168830	2272620	50383200
P12544		3436360	320316		330736			1495900	167247	2636390
P12645			146194				295538					1161430			242352				156091
P12694	2815570	3363580	2109330	3685260	7131580	19257500	2507350	2532920	4550460	3025350	1759750	5421540	1712140	4883690	5078230	14137100	4998330	4085540	2184270	4123780
P12724	12326000	99046000	21120500	26680700	25434500	10384700	10985900	23345600	7229750	12047600	10825500	3525410	6047790	46592800	3578860	6135850	7891860	9373760	13570000	2478200
P12814	38688200	83018100	34016700	49121400	50054300	58891800	34509300	37234800	50632600	58534600	48192900	70665300	38640900	77270300	56623900	37394900	29341300	24256900	44177600	41920700
P12821	30048700	9365450	28261700	4156660	26768700	3349800	7954530	6731190	30985600	5633310	6564150	2744300	14380300	4390730	22665200	11373800	20664800	5199060	21200500	2771140
P12830	6724600	5908390	6293100	10838500	8233540	10348500	3957440	3572110	12715800	10659600	3366830	9117310	5698440	15741100	7438530	12667800	5027820	11773700	4225940	24657500
P12931	3059540	4946780	3889560	3282900	6069560	5525620	2897330	2819860	4120800	4246550	2686400	4267930	2546050	3166410	3266070	8109760	2902650	10905900	2775440	5573640
P12955	15484500	45811600	15794300	21308300	29135300	41565000	21449500	31920600	17388800	26197000	13471200	38845200	11033100	25793500	14015300	36113100	14113700	27925900	21163500	24418400
P12956	33987400	101774000	36037500	55173000	49762400	86351100	20526000	45023900	45519100	63610200	24121200	88478000	33328400	65620600	33203500	87876400	37441200	61099900	24834500	96668500
P13010	40139500	123060000	39573600	70430200	66428800	110373000	26166500	42848600	54984400	60465200	31741800	110858000	37242600	61610300	41029800	110968000	43600300	64483800	28352300	122524000
P13051	541733	2272760		1575220	634435	2117310	392677	898149	590428	1102540		757932		1881180	400694	1313810		913630		1971120
P13073	63572600	150157000	51146300	96463800	98040200	208040000	31752300	58949000	127014000	94669300	44346700	87233500	70059300	65518700	68618500	121729000	73352000	63991700	54889100	136831000
P13224	1254560		2300340	1753470	1275560		1587640		1948490		2573740		2103370		1658850		1998620		2764450
P13284	33728700	154642000	40136900	49237000	63853200	91062400	76455200	66013900	34244200	27211200	21211500	72518300	35439000	81161300	74165300	146749000	130195000	80853400	67897400	76151600
P13473	5407180	20873300	4014890	9654190	13756600	13861700	7945870	10022500	20328800	20866400	4149030	11325400	3107470	29991700	12104400	10344600	7864290	15414400	3888860	20168600
P13489	74675500	131914000	138159000	130423000	151407000	182301000	79671400	117778000	71513100	54091400	75848500	162709000	71933000	55231700	57456200	137819000	104809000	150900000	90587400	167947000
P13498	6609920	34354900	4678630	4562240	24514400	19009100	11845700	30388500	14778900	31029800	6811530	7476640	8382880	15842900	9004120	5865840	9894960	14678000	7477640	6007140
P13584					519458	393978				416651	240992					1061950		403323
P13591	383462				538888				741101		559000			208001			531948		322879	3435310
P13598	4822750	2987310	6739240	2618560	3854920	4270920	2044860	1751400	5834880	2502110	2434400	1447440	4907640	2199450	6522040	1812790	3852970		3178210
P13611	9013820	37478900	6380780	60236000	9016430	17843500	3448250	20305900	10530900	47621900	7192120	129590000	9099180	47116700	4810660	5502870	7243040	9237730	4751040	18453200
P13612	507830	786222	456687		679285		383202	639500			299006	410110	495978	702488	322942	383088	287381	302636	311656
P13639	62476000	328536000	69540500	166233000	130734000	288976000	60736900	175899000	73454000	181703000	57413800	265933000	59073300	156646000	56435000	181764000	61207700	209122000	62970300	166755000
P13645	2163170	2150660	7786140	2996530	2047130	5509090	1055750	2877910	3172500	1473110	975515	1945240		2112950	2278500	708542	10062800	3635340	1273730	2383110
P13647	3996790	16113100	1975550	11025200	1346210	1986990		6276490	2023850	1585150	1097910	3346660		34470500	2470140	1234620	3385750	6000720		4065250
P13667	36341800	241816000	34007300	132834000	70820100	277538000	29556800	102923000	56386100	230071000	28605600	146948000	31118800	105361000	34865700	188451000	41626700	680760000	27972300	395698000
P13671	5972550	11911700	9188540	9100340	8504120	6397480	6608330	10732700	6240010	15459000	4317950	3008920	8183780	3790030	5645190	5335700	9413840	7366570	9271690	2580410
P13674	3216850	32004600	3297170	5621330	7058650	25994500	3945970	21926400	5296780	18364300	2589280	12086000	2097760	9646780	4198270	10160100	3153620	7203350	4045230	15012100
P13686	28402600	13643400	28252800	7219490	143203000	7119180	68336200	18578000	148747000	19945000	15932200	19097200	19204700	19688500	59970300	12735300	168935000	3648750	15707800	4138010
P13688	1226190	7083830	2735420	4469390	2235470	9298070	1842310	16004300	2109070	16099800	784894	5997740	1934130	10233000			1034560	3910590	2264870	10931800
P13693	16162500	73904600	13767600	25595000	26364900	20528000	12058300	32928700	34990200	74795100	13132800	25240100	16311500	39103200	22555200	12427500	15269600	20434800	16025100	31910700
P13716	18762000	11855900	25966400	19810900	15274600	21038800	24020700	19590800	13057000	5584250	15483300	19711400	22287400	8550930	13585000	16378700	20855000	32191000	17015800	15095200
P13726	587918	5136150	625041	340401			467961	577506	664259		726834	656748	292501	940055	901208	2401670	477027	4034530	655968
P13727		3726480	291913	1216580										1489150			283457		291765
P13747	6078020	5802410	7769190	3976670	6760130	2457360	1722760	2009450	5703930	2975770	2134630	1856390	4364310	2289650	5538120	2478060	2906450	1225200	2615310	1148090
P13762					32911100	15784400					26089800	19459000							24280800	4510840
P13765						849673											510931
P13796	108652000	270805000	110862000	135758000	244331000	353781000	90892900	179229000	133308000	110460000	90570800	128605000	106362000	159047000	96346000	57076200	125145000	61108000	119299000	51159500
P13797	49347800	54437500	66722800	52119400	64704800	41673400	29959300	46120800	57324200	34021700	35783300	176811000	52279700	198112000	57909500	66810000	44852900	35555400	38165000	23319200
P13798	15251400	36754900	15784000	22282900	20015600	57126500	12107800	15832800	15335800	9964820	10302300	26006000	20625900	17504900	14572900	41419700	14884300	34308500	13605700	21480600
P13804	16283800	44584300	14305500	35587000	38540700	88752800	14161700	31057800	25416200	26898700	14458000	29564800	13024500	35833000	18998000	45530400	20536400	37091600	16159100	38275200
P13807	2142100	5084460	2377410	1723000	2573900	7996720	1604790	3657900	2381990	3778730	1537830	3899660	1299300	2509990	1773610	4272850	751290	4650810	895169	3726810
P13861	12618000	13991200	13057800	12654000	19018300	34476600	11395800	9585140	15764800	6379630	11094100	21212000	10299100	17923400	15156300	41235900	11275400	14823300	10348000	19469400
P13928	6515070	7612520	4240530	292205	4932380		2841610		6468950		2327620		3047700	1613810	7246210		2230360		7127430
P13929			1576150	1842690	2939810	5164150	1701610			4108890	3681870	911478	1229110			94734400	1559910	3199030		40561400
P13984	1809220	10679500	2074990	4838900	3103840	6288880	271616	2639180	3368860	6420840	1322420	3832680	1117790	4328200	838738	5747720	3229580	3476680	217054	8976160
P13987	73495500	76694400	121782000	82785500	119944000	89727600	74204300	123873000	115493000	47445900	78415900	42480100	62188200	29066700	53309700	44319300	104754000	29223400	103821000	45298900
P13995		4426420		674661		4132880	129055	432405	288798	1973910	141474	1088110		978551	195976	244850		732896		2845100
P14091	6173010	77460000	2431680	17914600	42081600		3607240	53339800	6028950	4421850	5133920	6324510	3544690	40328200	4684590	33916200	6294670	408838000	3962440	68027300
P14151		1425820		391538	762449		97025.8	1012260		1117310	584000	382039		715280	516853	181251	247184	459230
P14174	206347000	1152450000	168815000	505966000	289099000	1347220000	99821700	547038000	146610000	202693000	123502000	781723000	208764000	453858000	196491000	1000120000	223862000	1028190000	223191000	950474000
P14207	4524300	6508850	5557350	6446680	8472540	3362130	2319450	7129200	3647910	1846940	6500850	1562110	5395410	1971610	2084330	2810130	7815310	4162530	7089180	1861720
P14209	6488040	6219010	2036770	1738400	6916330	3724180	4918080	5206100	9415230	4919230	2933080	3705080	4262830	7150540	7760040	5432350	3911680	1149310	3762850	3132300
P14222	1533280		1954330		488829		3481780		1722100				1984230	535258	1588010		602318		1499850
P14314	45945800	105164000	37397500	65082600	65436800	186136000	24257000	64960000	78237300	93742000	24414200	63837800	36726600	136081000	47556300	36295000	42050200	42316200	25833800	82306400
P14316	242312	415827	277579	353326	192454	531036			434822				177625	236386	250128
P14317	20776300	83279000	14746200	35657500	35260200	74127600	14336900	57917500	27430000	40935300	4513190	13472300	9974550	29316800	5937080	10418300	9921990	9403520	6218670	20242600
P14324	25775200	31648700	30833000	32902400	37768000	176341000	26025700	26190000	27930600	14479600	16656000	44805400	25144400	36488600	22481100	33751300	22185500	63363000	22447700	41553300
P14373										1138110						509736				309624
P14384	4417840	3159930	3482230	2695120	9138580	4813010	3011610	3756210	4709150	1880530	3802310	5431810	3011240	2950770	4911880	10005200	3553070	1985640	4830800	21607600
P14406	2934250	9726130	2678100	5302550	7737880	16065300	4451990	5453520	4851560	5902050	4573830	9540780	2635470	4703820	3766600	15833500	5185280	8840170	2726590	12989400
P14415			186841				130289				202919				122059
P14543	20054200	4015950	20247600	5030100	12695100	3452410	10196600	4216070	17926700	10652400	15532200	6806950	20242600	5892590	20836300	16355000	14924700	8685700	11915100	11407500
P14550	29297500	62113000	31478100	49645000	65522700	170998000	22167300	38518100	38574100	35244700	25861400	61496100	22897500	54667800	29105700	54230100	33301200	73747800	25658100	68856200
P14555	1255740	1339440	6402030	12520400	12017700		1312040	4463110	739008		3889020	2890530	8127920	1778470	1940320	2253110	4833610	26468400	7953870	3908240
P14598	2770410	6828250	1928820	1894230	13948300	2310130	3736410	7007310	5942630	7461180	2089600	2153190	3696180	6480630	1914080	1399150	2691660	2406080	2439550	1507380
P14618	141332000	1249230000	152683000	256283000	288923000	933980000	120304000	396763000	138766000	380360000	125555000	458620000	125295000	243481000	116358000	493044000	141315000	378159000	135769000	519134000
P14621	874355	790071	1326550	1260910	2075340	2235760	1645060	2040660	1261310	1261020	1228840	930475	750643	1095460	823374	1819760	1008030	3991470	1272290	1832080
P14625	110110000	578667000	103646000	345437000	191500000	426320000	83952300	258667000	153960000	434602000	103896000	332367000	87351100	290972000	110371000	396125000	107587000	420333000	79842500	557045000
P14649	1034760	2054800	1422150	1279590	683142	906143	230455	652365	1733780	1471980	411812	1217780	608284	1637160	667732	812078	784035	430666	515014	1367680
P14678;P63162	3916380	13194500	4573940	8787010	6329680	16281100	5590220	12457700	5082690	16642900	6008220	18549200	3195470	12458500	3708800	14980400	4364420	13571800	4942420	20853500
P14735	1606060	9269550	1585830	4723330	3406070	6406840	1844460	3851400	2358810	8584060	1417170	6509840	1293820	3891340	1440880	11544600	1457560	8451410	1200190	15892200
P14780	2206000	3362590	2813510	1850250	2827250	626858	7635570	6336150	3030120	4256680	3684850	1517180	3333950	8045370	1802940	1925140	1504000	2697740	7493210	1343580
P14854	13378800	54662500	15847500	33997200	42414200	59889700	14127900	38969400	25424900	22224900	22746600	27018500	15511500	12236400	11281900	30952300	29831000	32882900	29674400	40099000
P14859		2030430	434287	1319250	770423	882571	256451	1084930	453569	1597980		621255		642251	810635	1614230	504215	725855		949358
P14866	23532800	73633900	18923300	34999200	26937600	52383400	13374900	28340500	40241100	53648200	22938600	49753600	24465400	55464100	24287600	61536100	24484500	31241800	21919500	61124500
P14868	7528520	42454800	7354410	18240700	12304400	39482000	6563800	16398700	11115300	15820800	5330900	22268500	6383780	17025600	8383330	53269300	8579820	22878400	5324130	37680600
P14902	4318590	3854090	2123500	1441830	9466350	3885340	5861190	13006900	7349290	2566340	2497340	902423	4645160	2721740	1810720	941828	1858260	613277	5582220	1078500
P14923	7078830	14610700	8670820	6554390	8449750	6832270	5031120	3974740	7864070	14619700	4065040	13565000	6826250	5922790	6339200	32684300	4999750	17822100	4231980	26419100
P14927	9916970	34373800	10610900	26207700	14041100	45656000	4683500	14009800	23486100	27516700	5670050	14000700	8172600	21710000	14309500	9364200	18309300	14534600	8412420	22310700
P15056	335308	277136	264066	530066	477397	1434580	212317	246002	310184	410786	165571	674455	316789	431045	372174	611212	229841	987140	247555	632972
P15088	3077180	3093290	1808550	5699360	18571900		31972600	10204600	4424530		20597600	2900230	3781370	5131360	8333460	1033480	2589700	2173090	11593400	3815650
P15090	46324000	4363190	165102000	35590900	39282000		32622500	8709570	106606000	19992500	49635400	9957680	31324800	14177200	60112500	20455500	33614000		239948000	4232180
P15104	5414480	37877600	3641430	7286490	14316000	10261300	6146490	17602100	11667500	10643000	3429510	8936060	8292520	34362200	8699690	7260010	8938810	14142000	5274980	17506400
P15121	25062500	41869800	33916300	26219200	54306200	81269400	28248200	48478600	34235800	55756600	31577700	33524500	26019900	41295200	29737700	73233500	37404400	28074300	36723700	60978200
P15144	1120430	3086180	1642800	2008090	2505940	1337550	1175760	2307170	3114060	3489930	1139760	5481440	1361800	4187570	546380	1240590	709648		615971	1057430
P15151	2147880	12861500	2833920	2952750	3088190	2632410	1512460	1495770	5150240	3329510	1725570	1684650	2629140	4090000	2977830	2637460	2219340	2916260	2891530	2522560
P15153	108502000	268340000	119245000	147208000	158665000	245717000	84928800	161340000	132445000	96419100	84216400	144109000	70448200	121043000	88572400	112027000	110904000	98607900	106045000	66096900
P15169	1407730	1204530	1559720	1447880	997360	427953	946465		855534	771193	1800370	606695	1438630		1015130		1778260	623046	1619810
P15170	5193320	18493600	5273250	8648100	8739240	22344800	4931120	11344100	5697880	11364400	3174800	13572700	4661460	11810000	4770630	20455500	4266940	16422800	3508600	21256100
P15259														5376660		13267700
P15260	364238	414499	413383	182539	479276	189127	281236		483059		111313		295971	479001	419084			260643
P15289	2791300	7660780	3230370	8345590	5184700	34513100	1066020	2033970	4040430	7226370	2963810	4987510	1488130	8093550	2140200	14216000	3582000	13078500	2578580	81790500
P15291	1069720	8823320	1804680	2396640	2830670	13193200	1617630	6683700	1790120	8981150	1495930	7421460	797244	7798160	1179700	8090460	748132	13569400	2057920	13014000
P15309	342182	748035	398392	411706	760537	727966	546401	618374	757754	999127		285021	555015	812675	450653	2317510	486323	570813		1998280
P15311	145855000	201973000	127427000	153398000	158633000	259625000	70199900	116994000	161439000	122107000	72045000	193861000	140600000	136249000	137219000	393173000	118328000	391526000	83100200	188621000
P15313			561786						361920						301640	588980		1227170		433270
P15328	9341170		22842000	21605700	22711900	41105900	6070210	5936180	5924790		9906520	5477390	8880480	11576200	7333140	44736500	10159000	4050010	18914000	28213400
P15336						532941
P15374	6243630	29236900	5977330	11566900	8724220	23764300	5102390	12791600	8031020	23639800	4192280	11950600	8267480	12396800	6465170	8573200	5862910	13797400	5477730	16988700
P15408	683830	5524360		607624		1481480		1716740		1472800		1654180		2306570		1314820		597278		713118
P15428	5477740	2727560	14909000	1247430	6821670	24623300	3429140	3573220	4515690		4392580	8915990	4397790	2757570	8095490	2428150	5261360		3726380
P15498	400082	3492860	1166350	2302750	5465930	1464410	1574970	4097670	1421840	609194	1088610	2601370	714278	2351470	228208	367195	1449380	784626	1147550
P15502	9296590	2479390	19479800	15054400	26706300		10770100	8220030	13847200	1310290	12453000	16092700	18344400	2949880	11276200	16447200	16975000	2082970	27486200	10461900
P15529	1484500	1293670	2598990	1129270	1343560	1460690	1548340	2329370	2328610	748393	1340070	1949040	1827310	905294	965179	3295410	984302	7882330	1010480	3360370
P15531	68559800	644695000	69383800	395216000	117449000	544284000	71148900	327386000	77618800	370224000	56979900	388932000	62576900	201281000	51397900	302950000	65757900	278371000	85695500	677803000
P15559	1165350	9432830	1853780	1319440	2449080	87015300	9672690	29736600	11330100	92300300	2724160	14332000	1518430	5622400		3057110	2956630	24915500	1238110	131547000
P15586	9711520	24803400	9549220	20601600	18286000	33662300	13248300	17436300	25964200	21001700	9819030	16173500	13109100	18288000	14728500	76343000	15338000	42098800	16284400	96296600
P15735			227397	1093090	330628	5272790	1597060	904786	961995	1162750	207619	1134070		567396		6675950	2060680	10883100	2110590	11512700
P15814	3222990	9610500	2656140	3758370	3136600	7493670	1811420	2825430	3058830	5781080	2363880	2103070	6232010	6154080	3177310		6340660	6828360	9552240	3283320
P15848	1835840	10291700	2318080	5394740	3203240	3007890	5921190	5802110	6179900	2580570	1254450	3712670	1403460	4356480	1932920	4599780	6426910	2448040	2172660	4729710
P15880	29062000	169495000	31252600	80712700	63766700	136467000	27747600	84760500	41770200	85460800	28863200	106764000	25212200	55752400	24254600	153704000	28298900	84624700	28329900	134124000
P15884	113579		77447.9		74191		42688.2		115860	47963.9			90846.2	100074	88235.4				53623.7
P15907	537280	1260240		1537650		5877270	316097	2018720	607471	1893100		1539420		1564980		3616210		2258510		1105920
P15924	2421650	4145070	1170710	4364270	1328150		1501060	5987650	3091670	17310100	547893	1823460	1802900	2559890	3972470	4514750	1624810	6734360	396395	28275400
P15927	7506790	20865000	4606150	9915010	10022000	38409100	4349600	6053400	7511660	6184690	4026420	17508800	6386710	10385400	7930140	15239300	5846470	5032360	3268480	8448060
P15941	5108450	24530600	6004280	35432100	11631800	24746100	5470630	10522300	17198500	18077400	2900750	15706400	6263100	7484260	7503880	69129300	9058130	23211500	3818060	32509300
P15954	6807680	17115500	4600420	9753830	8916690	27662400	1952610	8687100	21864100	17955900	2933830		9491930	8977640	5423420	10543600	7309910	10345700	5646490	10313900
P16035	2172240	3641400	1862030	1293850	1449580	2104960	2662400	2493100	2240700	1359730	2394260	4113040	1685540	2683120	2903020	829200	1596390		2287900
P16050	4048270	8072960	2413690	3921050	3084180	655314	910281	1084390	3389300		1174170	1373170	1369730	7413340			945237	614072	847964	594311
P16070	44403400	138121000	42894500	39470400	95074900	41588000	26611600	44217300	65062300	35883400	25361700	23368700	34383200	32112500	44266300	10201500	37021900	5015920	27660000	9087580
P16083	8755080	14202600	10827500	15915300	9579340	5194130	5222540	8261970	5032960	5464430	4253160	6619730	5153550	7247880	5318350	18760100	2231900	6837190		3453060
P16104	9081530000	11847900000	8239240000	10236400000	10240700000	9244940000	5898440000	8914000000	4040050000	4106370000	7082140000	9992840000	8131800000	5610030000	5528630000	8851530000	6761810000	4080620000	5838730000	9243350000
P16109	809680		1006080	515185	443696		319964				979176		470962		329075		764082		457430
P16112				41830900				2081980										635269		16560800
P16144	2578450	15947100	1263750	1000540	2039560	4310720	856242	2163990	3036660		2029340	2831710	1858170	2167870	4782450	3123320	2245670	2558160	1137180	1416480
P16150	2875680	6782770	3694220	1365930	2062380		4052560		7527250	4379400	1733400		2789030	2194800	3287030		5596750		4812750
P16152	37950800	78945700	52536800	44797200	61869200	324832000	40750300	46113100	58648400	183959000	30508100	65508700	46348700	71638500	50646900	1270320000	34924500	128038000	22995900	625853000
P16157	17336100	2647080	13799600	9029700	6882320	3536220	17689400	2354080	7633610	1793820	9884450	1845540	26136200	2151750	11911100	1695020	9868530	3517100	13067200	2939170
P16219	2527580	3032010	3629060	4425360	8655520	16063800	3302470	3861040	3657690	1555470	3621850	5523790	3362480	6556220	3523840	4951200	1502860	4540260	2820850	11336200
P16220	4900780	12442900	5160760	5893050	5335850	8278930	1102860	3553390	5002250	4176240	1645390	6885020	3009010	4980570	2792750	5387040	3149740	1634150		3122500
P16278	1694540	7815380	1806790	6480100	3195240	20245400	4901910	3920820	7423570	5999790	2049240	7883650	1892510	13084700	2954060	77972700	3175960	31474700	3781110	25885600
P16284	29145500	8825810	38386400	8311760	29255200	10880300	25486900	8464540	39894200	9764590	19669800	6006270	30485000	8455430	26067400	12163600	19098000	6245650	22543200	4934260
P16298	745126	1979430	772367	1029750	1158080	1027930	621643	741804	946980	1034210	546230	1624160	717930	678035	833977	2055450	887721	449255	679456	1242860
P16333	5600580	7987390	6207300	5063430	8551910	8585450	3759530	5963470	7506120	4518390	3389530	6063120	5445440	4751280	5109770	5957920	4650510	4800590	4409090	2930660
P16383	787920	3030780	658992	1240030	1047630	2009940	799888	951611	850461	1281590	596201	1655170	721664	862290		1396830		1190270		1129200
P16401	124415000	949727000	92773200	283536000	420852000	682944000	112617000	688163000	187406000	1162190000	114523000	492552000	77717800	377864000	80191700	212561000	76856300	150016000	67413700	942820000
P16402			17527500	53342100		40391800	14697600	62362400	14402300	49688200										11185400
P16403	2139200000	2164910000	2833040000	2387720000	2154220000	1292060000	1273250000	2289170000	2394950000	1709010000	1687750000	1690180000	1365520000	1432380000	1508370000	1590690000	1487340000	606257000	1125050000	1220920000
P16422	10098400	15376400	11048800	14091100	10999200	19803900	8422080	12045600	5351690	14622200	6452280	15175400	8080050	3243500	4784070	119880000	10462000	56824400	8868980	32710100
P16435	24804400	21972000	22977400	15104900	32200100	73596700	17645100	12700200	29927800	28648400	17291000	45921000	19077800	31208000	24747200	25491000	24636300	17934600	22690100	36353500
P16442												1469080				3437310		1241230
P16452	7931860	848613	6585500	4110730	3092650	1490850	9857860	1092570	3385040		5096560	851652	10333300	540905	4633020	942057	3843700	1519640	5183750	500716
P16455	4300580	4717450	2739720	2930120	4150650	3750190	1888530	3943300	4869710	3824870	2214650	2953850	2358620	1923580	1322770	7500690	3376980	3425800	2159430	446864
P16519																12306100		1925100
P16520												3075990
P16615	11437000	34878200	11148600	19724400	20016400	39903400	11503500	23012400	14717700	19604400	11390900	18345400	8207910	22375600	11052700	30405900	9969200	25585400	9600650	48461300
P16671	31638800	4524590	29097000	3583360	37754000		18863800	1107720	32649700	2804290	4104470		14797800	3104360	24996000	2085540	8166940		28638100	1625750
P16870	357906	945890	401782	667394		973765		2347010	1050340	1875050	611290		381316	288870	556602	3497550	610781	678949		1867640
P16885	1692820	2519240	2340830	2747090	3307140	3533530	2855890	6933970	2206770	5316060	2866860	2984110	1421730	3221450	1758160	2163500	1297630	2854020	2018150	1176220
P16930	5530380	31700300	11490100	12169600	11608600	57930400	8090440	12376800	8216750	7408660	6827380	11512100	5992820	8565920	4780980	23432600	9269560	12602900	6949740	31344700
P16949	13989600	73290800	16221700	27619100	19029600	89521200	8119190	23056500	23004300	45157700	4586350	23816700	12533800	48667100	13644200	12765000	12641800	13348000	11283400	28838800
P16989	23197200	250755000	22094900	68057400	34232800	98157900	9143480	29644800	29029900	59940500	11356200	95132500	18029800	70008100	16783700	103901000	23283400	31768200	10083500	70864800
P17026	2409870	2410360	3608840	2753760	1880570	1702420	1015180	2052610	1363640	1514310	1375640	2801830	2592170	1515450	1053430	3297420	2402960	1502110	1357740	2290730
P17028	948052	1317220	1419520	1678150	1215160	2659470	352925	1119000	1113640	1940290		1881150		1481710		3997740	785979	1667820		2167770
P17029				881986	245486							895807		545857		747180
P17039			378769		315052			531746		423456	387153	959120	293242	301915		916370		1202300	221082	302073
P17050	2780380	7614750	3963260	6421850	4400410	18269700	6040210	4217960	7712810	2761810	2256790	8881450	3515790	7341020	2690390	22048400	3785710	6647510	3559710	12265400
P17066	72756000	66817200	93117300	104931000	90040000	86009900	37480200	44538500	72245800	85832500	52399800	124038000	61057200	64954000	52945900	343746000	81989300	98427700	45348300	300144000
P17096	24333400	472441000	28040200	165601000	27212300	104194000	9108250	57498000	26393300	147525000	9769140	117796000	8974030	69795300	8357630	195774000	23102200	37677900	4649040	259718000
P17152	1042700	913804	753114	1913380	2258110	2013160	960051	724888	1541390	585142	1166500	1409160	426399	1431250	1936770	1645310	1102990	963056	858102	1777970
P17174	13893000	60368800	17581400	36734600	22677100	152549000	15404300	63529800	16175200	36199000	11233900	33538600	15373900	28441300	13190600	81019400	18292400	118427000	17351000	126940000
P17213	3382070	7691240	6349370	1872190	5931860		11645200	18433000	4642560	13357500	3033390		2667150	6985730		581610	1454070	2942840	8487350	2174780
P17252	6299860	5766390	7424890	3965820	6523780	10869900	5326260	6026360	7873890	4024000	6912860	9164920	5553020	9409340	7646270	2909180	4452240	3268180	6742190	3930510
P17275		5808970	279514	838108	811299	764495	338338	2009400	415644	1087830	497091	1794520		1670740	445883	1698040	328059	408730
P17301	2173470	37397100	3502640	7209360	5794290	6991100	1926720	6659640	3758070	2791320	2359210	9052010	3559630	7349360	2662580	2621490	2083340	2936540	3428040	4422160
P17302	956780	1963660	726753	1177270	1225790	3222230		544530	1031830	550218	228112	2734300	838043	449635	856199	1186770	442039	255548
P17342	933172	657353	828676	582590	654018	348043			1370010		854395	1123210		452620	3753990	1228490	1305140		473775	1110590
P17405		323112		392248	470299	416004	366390	343620	569146	518629	389389	752416		871777	547172	766086	298161	343044	232826	1068190
P17480	5639490	7875750	5437500	10464600	7050940	7320450	3954560	6888520	7751380	9032910	4709630	11096900	4716680	8907000	3796410	13345400	5482830	6440860	3687380	13912500
P17516																				963844
P17535	697351	1166950	572612	999708	1017490	1089160		1216680	879705	304829	299226	952773	366026	1398250	320935	619512	596368	437554
P17540				947162		10895800								3834480		708961				729723
P17544		424361		421963	649367		282245	238049		293353		893070				962167		441312
P17568	7152180	9545290	6088500	14169500	10953600	3303860	6616580	9568680	6986010	10117000	6614080	10575000	6113360	8422700	7238960	10820600	6769760	12736900	7559920	9572320
P17612	11850100	17297700	15852300	11363000	18408900	30122000	12284200	16226000	15326100	9639680	11285200	19200700	9846980	16854600	11095600	23534400	8810860	16346500	10012600	16168300
P17655	68025600	82599900	80445500	38265500	96283800	55082200	49933600	45940800	64887900	21170100	42279400	75866500	35403000	20433600	66222400	86755900	50290000	55805300	36559300	35803200
P17661	32279500	5071460	23276500	6716780	9467640		6937160	3187020	59014200	2247640	10088900	3242430	26672100	4781180	29722800	4203620	10173500	354452000	12729300	4212710
P17676	1517330	4742680	1247500		2491140	4432690		1950920	2757470	4662140		2539670	954310	3471140		3346260	1438880	1284680	536524	2047540
P17677		873998		502195					122918			390273		576593				110305
P17693					516628			762108
P17706	1054010	3090750		1149350	1302300	4528730	458083	1949020	978331	3010220		2410630	620686	1902670	590800	2071200	909300	1641680		1646900
P17812	1999590	11140300	2770680	4041260	3056140	12425600	2289980	4210710	2343860	5694840	1732440	3473400	1796300	2730210	1797540	3888420	1534730	4429450	1696340	7925080
P17813	4442250	8566790	5339080	4489790	5787830	5981630	5092810	4340060	8335810	5919330	5650000	5085410	5547890	4950260	5859740	4358330	4424860	3053840	3960980	3425140
P17844	19396700	85489700	16999700	43116000	24591000	75969000	9040380	28620100	24234500	54561600	7924770	63049100	13296100	46384200	13784600	42366300	14144400	32882000	10177100	66326700
P17858	9457290	24044100	10981300	12257300	17514600	35961500	10815900	18534100	11296500	13629800	8324520	16388500	10667600	16694700	9199220	17009400	7990750	28546200	10301200	24438600
P17900	2862280	10055900	6593050	7487310	13798600	16640400	11757500	9803390	15464100	5403630	4064100	10590400	4931220	8545410	11067300	41770200	17347800	15773000	4626570	7018100
P17927	256043	985063	439145	492254	362806	373020	487609	939578	186753	853427	395440		183229	581641
P17931	124007000	161056000	79695100	79424900	247825000	278514000	62649200	96497400	230767000	57977800	58450100	138218000	126854000	202284000	186371000	156378000	145189000	150956000	78402600	118182000
P17936	4435000	10625600	5856810	7656950	2953960	4780850	1996040	7272390	2541500	7689300	2750210	5186460	1679180	4810880	3448880	11280300		3310810	3871010	7495670
P17947		825890						222116	760146	385430
P17948		815095				805050		969691		1282120		552489		1046400		2240910		1582540		602669
P17980	8575770	31180800	8517570	12794200	12538700	31932500	8972290	18075500	9750420	21766900	10263800	24945700	8320220	23218200	9734660	17427700	8567120	20506500	8446560	28392700
P17987	16462400	59430200	17404300	31712700	28424100	58186300	17582900	29585600	13741500	26155300	10966300	23102600	15662600	22957900	12018200	33249600	11102700	40085900	15378700	36801400
P18031	4607020	8306200	4069940	4784580	9745010	13200400	3813800	6949260	5973320	4983120	2788430	5573740	4089240	5074360	4533280	7785840	4875610	7956000	3171570	2745830
P18065	1362420	1947620	1542810	1994410		45555600		4867930		5366150				1688010		45296300		1798300	2463050	10059100
P18074		1677340		102696		319908	174927	245678		305174	183241	773726						273142		1233780
P18077	13702800	76285700	15091000	37474600	31034400	52869000	14170400	41331800	22605000	43665200	11135100	38653300	10481900	36716300	11724400	48213000	8328250	30270400	12917200	62216500
P18084	2659120	2828080	3283710	3930160	3444430	6708990	1622100	3666240	2925520	3591690	2223570	9318010	2374880	3457150	2439180	4035900	2183250	1869930	2362050	2451690
P18085	7617380	23186400	13707500	12879000	17198300	21545300	12355800	20785900	7624120	18250400	12378500	27524100	5591870	16054200	5796630	37803500	9921660	46052700	6551250	27900500
P18124	25663100	121591000	25029200	60553200	50203100	89408100	23643200	58546600	37598000	66255200	22352600	78209400	23160200	53330300	23049200	108828000	25058400	62735000	23901000	97953600
P18206	134606000	138085000	154241000	123151000	124907000	95541900	80104100	67362400	195344000	49173600	108370000	123995000	137567000	88214800	167473000	65291000	111414000	31134300	107780000	75121100
P18283				97477.6		40571200				10271800						31028600		2794810		15812600
P18428	1052320	1641580	1281990	938285	942698	546516	1065270	1773700	968861	1941140	2492920	1952160	1453090	1744530	1009040	1224490	2874140	1932930	652868	541303
P18433	2512320	2300740	2142140	1386650	2560500	2344320	1205330	744805	3073770	753226	1011270	2398210	1658070	1750670	2118040	2590900	1497940	1774580	1306870	817160
P18440		1422730	293389	774435	958493	1268090		523656	569240	511904	241845	2866440		610377	289908	1793010		446932	344598	3028310
P18510		5750110
P18564	97922100	134332000	114082000	53157600	76123600	15398500	54789500	3377690	114163000	50286900	52710000	40744400	1928380	37790500	65844700	39335100	79546800	9094430	69471800	56851000
P18583	2830000	9631120	2107610	5421160	2853460	10856100	1208230	2697370	4275730	5455570	1194260	7893280	2477720	5423070	2137090	11201500	2092770	3806750	1622670	4258540
P18615	2068030	7000130	2242510	3547580	1730810	6452500	466800	2702230	1696630	4197390	394685	3990050	1232130	2124900	801495	5720310	928951	2838080	354830	3530310
P18621	44383600	188728000	47998900	106018000	78445200	115099000	40840900	123870000	55229600	111936000	40522400	121247000	25603200	94988400	38118100	171422000	31137900	102382000	31628600	148917000
P18669	113176000	505447000	132948000	184749000	194945000	490394000	80694200	194080000	137803000	197097000	78601200	266285000	132384000	143362000	107458000	224709000	131233000	164189000	105024000	293472000
P18754	5526570	18294000	4331970	10629200	7142340	27130700	3491330	5312650	7878040	9088680	3883260	27662400	4833980	12900000	4992250	23493200	6265040	12831000	2795030	23216600
P18827	11085100	41172100	12261700	25439700	13200600	36017600	7370860	18307400	21718500	16335100	5647810	55302000	10275000	68003900	14166600	36393500	12137000	17214500	8262840	12918300
P18846						1102940
P18858	312928	2335430		710336	882982	2607450		816681		1131180		800317		807354		360254		578628		615942
P18859	1983560	11587900	2174580	5165210	3014120	7512450	839528	5070580	5081950	5769270	938477	3349440	1832700	8452450	3137450	5968130	4608830	3161680	1941430	5452870
P18887	1493660	4306100	1369670	3032220	2212130	4378210	1215650	1732370	1614250	4280080	941227	2689590	1169060	1957120	1116580	4757180	1015530	2575120	823975	4126360
P19012	35436100	91364600	29176100	89845600	27671200	48261500	28467800	59289400	113039000	25243200		117291000	29193500	183935000	39184400	45152200	76253300	83356100		150635000
P19013	2750970	15885500	6173530		4708180	8170730	2867680	6094560	12183000		1348560	7448580	3800130	5851150	3107390		3340950	10048200	2044260	12917000
P19021		1381930		781406		902089		334885		1058900		878891		957857		4331120		2341100		2305310
P19075	5382160	2220330	5529470	3998350	8056460	7891610	4725770	1139040	3368200	2154980	10570500	1460640	5493610	1250700	5500200	14504400	8617440	15816800	2592770	33768400
P19174	870339	1882350	1099470	832413	1369230	1829770	697690	837846	1138190	943066	734162	1816080	925376	1115850	1093660	1652110	732006	634837	717297	1370650
P19224						164075000				6011780						2136230				138753000
P19256	3087310	5700480	3860880	2357540	3388460	2151020	1878330	2690900	4973990	2394320	1357740	1558510	3325680	2922550	2511300	1474690	2259410	610261	1492110	1981460
P19320		1182580		432904		1197230		971921		509433		1201470		1092540	229155				261021
P19338	48629400	303781000	50248600	109305000	63530600	168631000	23211900	58799900	77627500	188056000	27839300	164002000	40660500	61978300	26557000	164697000	56973000	81332200	31112500	159083000
P19367	17356300	42872200	16904100	20125000	33305700	44362500	19631600	25891300	26569700	25359400	20536600	42538300	15051100	33307700	24656600	40887600	17907100	28423800	22465800	63123500
P19387	778998	2908840	815427	1193170	1186230	1746870	750944	1197860	1346530	2105820	1139540	2301640	509387	1362290	836574	2897610	859414	1251840	688229	2601300
P19388	1305520	4289800	1412620	2808260	2022660	2377900	1709080	2817170	1351730	3657580	1760890	5107550	1091460	3156040	1206250	4700830	1040210	3446910	1324910	4567700
P19397	1204320	7024600	1282930	1894890	4409550	2125690	1640490	6248320	2238900	6486420	2087830	2107740	1144860	1842690	1032450	800608	2210480	1352060	1722820	1022910
P19404	4367180	11056000	2808820	9498890	8959470	8651570	3485770	7210250	6711920	6659270	3669880	11594100	3899340	10177000	7838600	8853830	4310820	8234940	4842630	11637700
P19438		1025220				1284020										2603320		2198300		1317820
P19440	2293590	3849720	3340380	4513520	869843	14100500	1451770	2816440	3301870	2051230		2177570	3076660	3230790		1592850		1476440		14057800
P19474	2368390	6754470	3354180	1974590	4455970	7145060	2914480	3653840	2417190	2391300	2344140	3435550	3124930	2909690	2202860	2725390	2320960	3469200	2954270	3781660
P19484	294755			485753	606245		178840	418733		638867	300044			652996	484348		347739
P19525	5593260	15940600	5976600	5680280	8177940	11223800	4424940	7237440	6787810	6663670	4762790	15870600	5167060	9766870	6392710	9966700	5411070	7983980	5090780	8524120
P19532	1408300		1574660	1239930	1893400			1120470	2371810	2667480	1190730		1619990	2215350	1633330		1374240		1619850
P19623	2530860	27208900	3670210	12339400	5758740	16109500	3454640	11628000	3253530	15839000	3996390	18043300	3633020	8657530	2534170	10993900	2884070	14681000	3522910	17738900
P19634	1338230	1691000	1254640	782532	1735360	5154940	356511	961365	1351960	908223	408302	1582330	1291040	1285020	1400260	1289260	1026360	954298	877364	973457
P19652	41978600	57331500	25562400	17617000	33410600	12350000	14800000	19196100	74196000	37824100	17469000	16481400	35202600	31025700	29072200	5746220	40047500	16759300	27231100	7793890
P19784	928982	2219800	1255040	1043330	1779980	2740530	1256860	1276130	1292080	1985570	1114030	1927070	908083	1715780	1061690	2504330	585654	1753140	892709	1558120
P19793
P19801										1447000						2680910		1444010		4252450
P19823	47455200	68150200	50924400	48987900	43062600	21613900	39220500	30730300	41359300	43340100	23296800	20733300	46052800	21949200	46781600	26980800	35454600	26421500	60453300	12895500
P19827	56291200	108096000	67218400	72771400	59992500	33824200	52717400	47961500	44082200	78373300	49584300	75433100	68070400	47847000	50149200	39772300	49607600	47855100	75881300	30975000
P19838	4438430	12643100	5160900	5045330	7565450	5369340	3714110	4826990	5138230	3321280	3627930	4507500	3986840	4834810	3018560	5300230	3529210	4884860	3986050	7194080
P19878	5108730	16910400	4303440	5007680	23562500	8785080	7710460	9682820	13133500	7104750	2957550	4268720	6022280	9376160	4783800	3644970	5849900	2778930	5538630	1563520
P19971	56198000	502453000	29815300	56345700	168788000	223436000	28111600	98996300	67539600	117907000	29258700	136768000	58934200	207498000	80170700	117625000	67238600	92798700	48233900	148938000
P20020	3476800	3128200	2730550	3280490	4726070	3395970	2416910	2975800	3665690	4580270	2922380	2748540	2749170	2176010	3278290	3789850	2136860	2331790	2473180	8540760
P20036	28355100	41355800	16532100	15028900	80413500	113146000	20509300	40022200	37470000	19198600	10000700	7222280	14750400	24405400	24181000	16318400	25305100	4388630	26892700	5626920
P20042	9352560	45801300	8501580	19668200	13952300	39682200	8228680	18447600	15967000	32177500	6938370	19922600	6104080	23896700	9607920	27357000	8673540	12663200	6900370	26948300
P20073	16904400	26776400	18654100	25973800	24752500	44077900	16098300	20609500	22183400	26926200	15042600	28799400	17577400	19685800	17704500	67944000	18790100	37278500	22213100	77528400
P20142	3610240		6763600	6409300	2905720		4914190	853182	2172420	159672000	4098700	647826	3161660	621913	1885070	150217000	3525410	1001720000	11183200	362413000
P20160	4660610	11677400	23135800	7709440	12921300	3773040	20150800	73642700	5466230	37212300	20140800	3286940	11456800	21102800	1897160	3707730	8740070	19598100	16191300	5979530
P20231;Q15661	334523000	82212900	972855000	655309000	223240000	3985030	281902000	96151500	348944000	18170100	749343000	282458000	383487000	96217300	550300000	249648000	1365990000	163631000	759845000	30546400
P20248
P20290	10573700	102966000	7210640	26503300	12438700	47671200	1695180	11243000	16715400	20361400	2170700	19448100	5599770	20835400	9221690	27538400	8276990	9089740	5500950	25217300
P20292	25507700	81579200	19141200	11546200	37699500	48343500	42749400	31075700	58638900	23304500	22403500	24110100	21636900	59182300	32848200	12030900	31586500	11450100	36327400	10992000
P20336						1389630										547846		491107
P20338		3361130		3361710	2076520	5107710		2812230		3217400		3644630		2126790		6671080	2206760	5645900		8044310
P20339	9040830	17499800	7908500	9521880	12478200	23459000	6722430	10136300	10465300	5977700	6083590	15142500	9134840	8961390	9174550	22035700	9122970	12395100	7434440	13639100
P20340	10939600	21773700	10194100	13263100	19167700	39537900	9491820	15866200	14980200	16100300	9108560	22754500	9271480	18246200	10933700	29952000	11530300	18009900	9658390	34654700
P20585	299534	866737		1171350	687987	1230310		669104	382909	604261		388205		482319		1239440		531760		404870
P20591	1858810	27039300	5038110	3765110	5624720	12097000	1002550	3123760	4189050	2886530	2290810	34269000	2373870	5126820	5780030	4680440	2610920	8063570	4544090	1072320
P20592	421246	3665990	1326270	964368	2040620	2228140	725500	1702670	1266250	684237	636617	7698780		4892140	889612	7081440		5477310	715001	1099590
P20618	30910800	145214000	49561100	76716300	64201100	193600000	35019800	109810000	31869800	78742900	31397200	80775900	32803300	46059100	27265500	90535200	53171300	88109200	35606300	92902900
P20645	10839100	33535500	10590000	21448400	16110700	51912200	9588660	19949200	15071500	13011800	10257000	13388500	10556900	13745900	10920000	17008700	14760800	21045600	10642400	22061100
P20674	11646800	37359400	7464140	15319900	13377700	34583000	4866620	9324100	28573800	24495800	7685410	13160600	7923140	14109300	11480100	20626100	11367700	11014300	4654140	18113500
P20700	14772400	49136500	10282100	36310700	28420900	64208200	12133400	26808500	19503000	34378600	13926200	28612600	16626000	33053800	16294700	37308600	13513800	38683700	11313800	23287000
P20701	1407520	4001580	1474660	1004100	2901180	2097950	1180810	1937320	2442320	2181040	1190990	1098630	1110000	1339420	1127360	782195	1520270	506079	1663400	158411
P20702	15300200	20920600	825832	1724170	21083200	5300080	10428300	46727700	13063400	11328900	5192230	6445410	3852350	10591100	6740600	1401260	8450250	4059030		1097090
P20711										1642430										1119960
P20718	335360		1092580				594636	251452	250424										410855
P20719	1702100		1407150	218353	1221030		1166610		1309570		549627	416228	1227930		1421980	350634	465384		493884
P20742	888349	1347120			2112410	294056					605168						2016330	1699410
P20749		243707				158206				117994		107010				64987.5		108117		93525
P20774	104941000	15068900	121019000	142517000	116597000	2959460	85464400	8491680	56171600	19458200	406662000	50172300	55299500	17152300	111785000	13119000	74235200	4186850	85673600	11917400
P20810	49059100	93406400	45485900	50991500	59167900	178858000	30798800	58214200	49124600	21619000	16602900	67531300	30393200	49833300	19994100	38112100	22670700	28388300	23973700	14176300
P20827	9631460		3649080				2733390		5385590	11431300		6545080	4370220		7398990	10991100		11617500	2730210	11260400
P20839	999756	5337940	621433	1294280	2016500	1561600	683388	1569270	1454280	1308410	626094	4318620	1325980	1477320	975366	1449300	1014720	637083	865119	1671870
P20851	2374890	2995050	2113380	2125020	2599200	2346200	3213610	1636150	1994930	1654150	2604760		2705930	1700000	1803910	1093870	2572040	1398760	1779510
P20908	2566790	76831500	3309930	31518500	4801740	27291300	3046380	43051700	2242450	44425100	7814970	85546800	439650	16891800	2299060	17073500	6455330	2804850	2749210	11652600
P20933	6094920	18328100	11613900	61516900	11469600	118634000	11626300	26294200	14900700	51629600	8926230	34369900	8557280	16956900	9331110	979021000	15757900	146453000	11898100	382278000
P20936	1138190	4856520	766492	1826480	1592940	4908010	699634	2009730	1754530	1377980	851464	2986110	1315950	1657000	1387430	3246220	1584180	1406210	1029500	1753210
P20962	80457000	77490800	46821100	48930700	89845900	49239900	34399800	31408500	133433000	49736900	22530100	33190700	20416500	101267000	67475200	24605800	31845100	24772900	24102100	18062100
P20963		529705				861957
P21127	1847370	4511180	1355180	2336260	2400840	4979400	987590	2055160	3055640	4064080	1113490	4007840	1591900	3026030	1482010	3689020	1657250	1931660	1319630	4507460
P21217				1337800		3682910		1080750	283514	448819		2345760		3174120				7360740		3857430
P21246	820740	231615	1544470	308762	696870	977220	623929		940912		691013	385465	787937	306466	580416	491785	974196	154875	568524	191822
P21266	1218500		4101380	2257750	2405490		1358200	726094	1464710	1987780	2635550	2858020	1572250	1417180	893583	2372330	1697460	5526220	1000570	2097190
P21281	11085800	30016500	13191800	13739000	27128200	34375000	13961700	19636300	23279000	19601300	9672130	18511900	14235700	13242400	15262400	27211400	17402700	17811700	11996000	17770900
P21283	5300740	13124200	5707860	6354090	11419000	15043400	5984550	9613760	9451970	9269000	4221060	10198500	4797920	8430290	7523270	13730200	6703600	9993880	5201140	12789700
P21291	337924000	221227000	471856000	380780000	313098000	267217000	279639000	247722000	463452000	114209000	304877000	295133000	309294000	158684000	283243000	151213000	223118000	75281100	313180000	113054000
P21333	355439000	395995000	335181000	311841000	420555000	322882000	132532000	190102000	523161000	157471000	207824000	383622000	299066000	235873000	351092000	207657000	293649000	102317000	219875000	109513000
P21359	328047								387033	702137				447939		1246740		456422		1082450
P21397	32938900	6643430	38267300	14173600	47540700	222152000	41504000	13931200	43403600	12114600	31312600	10464400	28855800	17467400	32082200	82039900	27063000	22261100	28576100	118840000
P21399	7186710	34709300	7613300	15448600	15006800	41221400	7582570	19217600	11761000	18139600	6577110	31016200	6000880	37745600	8158630	29951500	7950910	31193200	10618500	42963100
P21589	5525780	74180100	4181440	4615730	3522920	9628960	1613600	7627620	4371220	2265440	4033550	6031120	5036540	684437	4429000	2793250	4767770		3217180	1851750
P21695	4861410		6245300	2784430	5582420	630331	5628150		12236600	1489870	3515450	1066370	6323260	1211200	9823690	1657380	9621220		16289300
P21730		4944450			5169980		3621970		4292950	3740340		1214720		3584610	2589750		2735120	576310	2326720
P21741	523119	5056610	1872540	2372910	852376	6491560	328974	4671840	798314	6388840	678773	4974890	422131	999212	374984	2548710	529873	285488	407731	7405380
P21757	2066910	6267510	1589900	279124	5034840	386653	2191240	3007800	7786820	2107790	1723580	177707	2637320	399136	3439110	156999	5626310	160437	3856500
P21796	20356500	123734000	19780700	59122000	38357400	158780000	23088700	53497000	34694100	43527000	24307400	49310700	16722900	66605200	30126800	82475200	25223200	67526100	25533700	81290400
P21810	230424000	102852000	228887000	149327000	140907000	18624000	123535000	44993300	202162000	127928000	489925000	133996000	140922000	57016600	282541000	53734900	243728000	19196900	223298000	50770200
P21860																		1055390		702297
P21912	12710000	23562700	10921600	16778000	26572400	45563000	11237100	18397500	19104700	18390800	9997060	17649300	9568970	26821800	14329600	19964900	10355900	22758400	14171200	28872200
P21926	74450800	36746900	57333300	42515800	90008800	24870500	48543900	43589800	113219000	27459400	47741700	50404500	73542700	39204400	112533000	33189900	67959800	12014500	45462000	67147000
P21953	776692	716968	906873	1357850	1707970	3845380	585467	1667880		694779	853603	883368	405022	726295		4397310	1299430	3130270	972323	1145200
P21964	8240670	24867700	9600480	9918140	24075800	26428200	9178640	12228700	14200100	6151810	10051700	25487400	6691550	8542470	10293000	25853800	11970800	22253100	7635230	37465500
P21980	68617600	341884000	156113000	67279900	69308100	23297600	101514000	54250500	81738000	50153600	66966700	87183200	54189400	60870100	89461000	57180400	31372700	243648000	155480000	75342000
P22004																961477
P22033	4003360	5675070	3795670	11400900	7360850	15047900	1991140	3907740	6352150	4467700	2674160	7571690	3170860	8624240	3060880	12158900	5454210	7157220	2648810	15397600
P22059	4408550	11723200	4242310	7098510	6891890	13146700	4078070	6526110	6434590	10572200	3496750	8543430	3932680	8858880	3787060	8199550	4033400	9276790	3809530	13654900
P22061	12855500	17743700	13122200	14294900	13997000	25876600	4248890	6151700	17609500	7048640	6109790	11726000	14172400	10757200	12540300	10125400	12391600	11618400	8790870	7942860
P22087	8390310	21631900	7826860	20182400	11752800	16456300	6893630	10540600	6654820	20851000	6743990	26544500	8951310	17244700	7032040	45294700	6464510	22318300	6842700	29361300
P22090	4816260	4416400	1485080	3304760				8423070	7075920	4040640	1326310	901212				25647400	3124730	2092380	3753110	5501090
P22102	4583120	40441000	4714420	13563500	9852890	26400700	4941290	13868100	5868650	12067100	3772080	16758300	3824230	12398500	4671250	16629500	2886240	19621400	4754190	18431200
P22105	28801200	4437230	14156200	8751860	22155000		8343470	2175880	21787200	3227020	30072200	3562800	16695500	3830720	36172600	5708440	22569500	2905140	15868300	2325560
P22223		11161600										1488810		1777020
P22234	7408300	113736000	8758300	33582500	12237600	121990000	6908290	56402700	8319660	38820500	5783240	26969900	9177170	18360300	6202930	47325500	8520260	43136500	7309100	73180600
P22303						1058520
P22304	1031880		1511160	541865	937433	708161	1021010	641532	4037500	875454	703206	722314	831188	845005	1316450	867888	3458970		1751740
P22307	23458500	36592600	20205100	27314500	33533600	69002200	26338000	30728600	41369100	25167700	14213500	24532400	18080700	38933300	21238500	39885700	27126900	31205400	24398800	102548000
P22314	51905400	125937000	53543000	73680800	86651300	234141000	33101800	49346400	55541400	63342700	35740400	106315000	38818000	59159200	50381900	85262900	49411700	63238000	39971800	94041500
P22352	17339100	29665600	21123600	26717400	15929900	23215800	16617400	22125200	20773900	14060000	27767300	33305300	12525700	23667900	16167200	32897500	27429800	10895800	12781800	29172600
P22392	17997400	243573000	22310600	96774300	32349000	109358000	16548700	93174000	33402900	94473600	14439400	92744600	13172600	71785400	28129600	82209000	17759700	58331100	25744400	141357000
P22413	1105770	3509480	813330	1861640	658414	1350620	1424530	561116	2808210		363978	1425090	1008180	1855930	1085110		753564		841985	721277
P22415								550060			134448				353945	606583	268139	435610
P22528		1735920						23169700				108528000		3506870
P22532								1090570				1758740
P22570	3441960	7605530	2704800	9967990	6691430	40248200	3010250	5252080	6470790	3391050	2790360	11259000	3441620	13601500	3641980	5035160	4616490	5774080	3846540	7494120
P22626	112375000	274580000	106353000	173409000	146921000	274598000	67027500	142995000	158011000	279207000	91256100	286347000	92605000	249274000	109956000	345537000	124152000	166024000	83841500	337175000
P22670	722920	2157180	728715	1488310	892560	1768960	344542	998201	706309	725008		1546700	530329	957498	496397	1165590	399080	383059		405063
P22676	1058730	1536260	632510		1090580				1651360	505566	720653		920324	577208			1239380		1213870	219148
P22681	1891480	4109270	1696310	1411350	2724080	2041760	1613100	3371540	2317160	3091320	1262830	2062800	1985860	3076380	1390710	1729640	1551330	1392610	1645000	1021040
P22692	937167	2131440	1366610	519213	897621	1335960	666262	1555110	1018740	1179670	695295	870476	1586140	891047	912746	695032	997465	417540	1421120
P22694	2836600	4710520	2824040	2832800	4899310	2836640	2556210	4989880	3615640	3281320	2610490	4483440	2427040	1902990	2448300	7056370	2063140	7528160	2038250	6846670
P22695	9633890	16679400	9464280	16922800	21152200	39276100	11243700	13568000	13454000	17655400	11716100	15978600	6369350	28376300	11413100	12671100	9045800	17130900	9558140	30890800
P22748	25779500		23008300		25726200	2081260	40467500	1866700	39917800	841111	9963500		17968700		32867000	2245220	18002500		40795700
P22749	195275	455018	446216				422513	206100	411412	222750			220824		242487	321985
P22760	954208		518290	1230120	2551690		717986				702734		912604
P22792	3855580	4809380	4687740	4394220	3486990		4383160	2634840	3251000	2615830	4505320	1130900	5968480	2219650	3768850	1931880	4165260	2466650	6703810
P22830	2209920	4404730	1692920	2687830	5774310	3855700	2102930	3813670	3927490	12709700	2078150	5074920	2442920	2803690	3020330	10329700	2702700	4517120	2021750	11128700
P22894	773628	1005140	1678940		1365340		2613580	2394800	1503940	1508670	965134		1154190	1847650	656679		790870	827913	1841490
P22897	11036400	14282200	11309700	12326500	25162700	15005700	15188400	17895800	19284000	5583420	10464700	4120410	9923450	10877100	9834350	12122500	14031500	7126530	18585000	3448040
P23083		3524390	7378080	9779170	6764290	4454640	5301350	15702500		5363350	7787750	4523950				2100100	1707260	3800700	7016010	1508270
P23141	92849000	25557000	124225000	18664500	358230000	3149810000	100534000	49247600	182801000	112210000	105597000	88074200	92394800	27915100	164892000	122212000	73727100	8402320	150047000	118688000
P23142	39795300	33623300	47331500	31303400	43547000	20188900	38485000	38709300	67452000	48035300	72427200	98600200	46447800	67297500	63635500	19378900	66961900	10385100	52119200	15668100
P23193	8476120	32652300	9969010	28844700	10131600	23223600	4044100	12975800	8745310	16413700	4984550	16484600	8382570	11931400	5377810	16008200	11528200	27553800	5469270	30565700
P23219	2218360	7049600	2332290	2910790	4590070	4853900	3523490	3279700	2524680	2469920	4265050	4211190	1150350	5325450	2398200	1523700	3312820	1901150	2942450	1269010
P23229	15049700	40192600	9769710	6990120	17287700	10691900	8498130	6274880	20339300	5824400	13413800	5311640	14320300	6508980	23490100	10172600	14346900	9841440	11316200	3294350
P23246	27158000	89017500	19249000	44628700	32797800	72584200	14402500	39736900	47366800	74298400	12862600	53178100	20408500	62342300	23288700	68309600	17957400	39454000	13524600	64285400
P23258	1655610	5319630	1555320	2074710	2402730	9355130	1111170	1370950	2801930	1897470	916768	3124150	1532870	2039660	1967120	3153440	1665500	1958430	1053210	4603680
P23284	77649000	450147000	85694700	228613000	187319000	515823000	81963600	267236000	93822700	331351000	96238900	289164000	70404100	200128000	73556600	344196000	78707800	508072000	89989800	633443000
P23368	3662250	21782300	3616130	8116720	12137200	8042050	5459870	9246480	7406570	11553600	3917310	16165800	3145120	11428000	4900270	6408360	5826020	10062600	4352930	9472320
P23378										241497										951909
P23381	78430000	327847000	92852000	61050700	204859000	117402000	66173400	101348000	130252000	99176000	45619200	65944900	112166000	64479900	62637600	72906500	78769400	70269100	67132400	53099900
P23396	90120300	410808000	88927000	203099000	169938000	321495000	105068000	215115000	113443000	242995000	89506700	283322000	79911400	180036000	86406600	368602000	80048300	214008000	78297500	380270000
P23443	1223770	5101900	1038590	2956340	2247570	5800710	884532	1867220	1799590	2641790	755621	4607440	1094880	3527630	1397730	2910890	648149	2687430	605922	3777880
P23458	1276370	850439	1174280	832619	1651310	642062	867201	868686	1627590	693958	850715	1136860	847779	573462	1379640	1098360	1078970	679649	742411	954081
P23469	1076920	2479060	703562	767445	1723820	787384	2116590	1956560	1757050	788222	1728590	3443150	876960	2656860	1284060	5561170	836636	4067570	412223	503808
P23470	2166480	1738760	1801480	626890	1108040	267471	826647		1248880		1474120	742970	2144080	1474340	2539250	690384	1165010	510000	1188370	275285
P23497	142347000	218892000	189716000	173599000	185948000	139384000	88812500	129856000	142095000	137517000	81649700	137829000	116226000	77526300	65179500	140174000	121669000	94130400	93933800	110937000
P23508	1133480	1071300	1156220	600132	758318	506960	814443		1622530		627269		1111580		1153090	557466	607774		692370
P23511	1160040	3411140	921781	1910760	1652280	2776090	452191	1364530	1255070	1764670		1546470		1558890		1198960	740717	419061		1227770
P23526	39926500	122953000	38927500	79816700	59582300	161163000	33972900	59172500	47833400	113808000	27072300	85175300	37739200	71825600	33660000	121584000	31558800	54841000	35674500	173890000
P23528	183821000	480273000	238515000	230125000	272803000	293603000	144972000	259618000	108281000	240989000	109961000	369172000	189882000	278554000	140670000	289931000	128463000	304881000	176145000	340716000
P23588	14742900	61644400	16953600	31517000	14199900	49035900	8743420	24399600	18298600	31224800	6078540	27317800	13291100	23167400	8927100	30807600	9662160	23029800	7192300	28337000
P23610		1998350		1806460		2073570		1283240		1003750	291828	1568670		2052930	1175520	2813200		2191620		2768870
P23634	24388200	20836200	15392400	12708400	27359000	7992700	13165500	7545590	24163500	5941360	11131100	11620500	17971400	11525100	17760000	25404000	12622800	17793800	12915200	21478400
P23677						1269300			1532870
P23743	2144550	6677370	1539410	4312480	3939270	4480960	1900090	5010570	2182810	2374900	2409790	3964860	1842700	4182380	1898990	2683370	1574710	1845510	1782420	3165330
P23786	3787150	5590360	3916670	7132060	12154200	20743000	4867580	5792570	6441820	4850920	3525480	6521310	3460620	9076280	3943220	7471010	5514840	8147360	4816870	15770500
P23919	2268250	20464700	2808840	4583900	5346070	24086000	3122110	8784240	4005710	10142700	2639280	9641220	1329550	7432220	2260040	7025230	2276290	8452920	2735750	14178300
P23921		6745990		1061690		3798320		1602090		2056370		2147350		1410750		1427720		1020020		1196220
P23946	4472550	5641160	2159590	8681490	23360800		39136700	13187700	7046890		26091400	4001890	4282230	6003180	14046300	1296480	3853720	2830430	17212100	5389920
P24043	429957			674599			427125		451024	1455240	561965	957661		886280	455521	752558		1061220	612755	2079460
P24158	34625800	34515200	54369100	12881100	44750700	6492340	57399900	46623300	43300300	62568200	24837600	3686950	26565100	45331600	19358200	5627950	23007400	23063400	67734600	10297000
P24298																1569790
P24311	1276320	3302770	1260600	2939200	3285190	6150360	2463490	2538330	2258320	2893970	1269210	1299330	1073210	1446120	642698	2032790	880068	2515350	1482580	3365340
P24386					501556	1445440					332503					738438		815922		590910
P24530
P24534	24372300	102277000	19176600	41522500	43832500	40252400	15265100	28899600	59634800	112216000	18831700	61949200	18283600	66070000	34977100	31387000	23042900	34128100	17914900	62300000
P24539	24321200	46162700	26566400	28716000	44925400	32530800	28840800	30822700	30940700	20190900	24002800	22678100	22703000	42294400	28744300	44187900	21134700	34715900	25846200	54543800
P24557	2436370	9681230	2167050	2426600	6274770	3871050	4554220	6970100	5809540	6088990	2636200	4081680	1836250	3735010	4051500	4048820	3839760	3582750	4022430	1931090
P24592	843362	1083490	1397080	1003880	662468	944636		303671	945974	613298	678841	263247	983786	2264490	798406		499406		1049300
P24593	1330460	11658900	1456840	3153430	806906	1435730	576275	1240160	1045760	982637	616515	653349	822163	1302650	1144950					1412480
P24666	15253600	29589200	17778300	21252700	19590000	43067400	11759000	16313300	14935900	20912800	8853700	21746100	12888300	14315200	12118200	26612300	13158800	24823300	13568400	39903500
P24752	40009300	54362900	32934100	59832600	78961700	60615200	30501100	36635000	55192700	35946900	24180800	37277200	39955700	67252000	45415200	100336000	43739600	117731000	35094400	94167000
P24821	8302320	61608500	5900730	3265050	9509900	3357520	1203130	14884900	6216150	99739900	4170530	13498000	3970240	28632000	5812040	3153860	2087770	19162100	4393880	4344140
P24844	70479300	73019500	68659800	87006200	28410500	46052300	8740480	18491500	138279000	68533500	11623000	53388600	40055500	97211800	70746400	39906900	36260900	10373900	14246100	34639700
P24928	1518150	3843700	1363730	2433550	2132030	2662950	1088420	2050520	1915050	3484790	1355080	3786850	1479270	2635900	1728480	4724320	1288500	2232290	1112280	3297430
P24941	1021380	4653800	868412	1659150	1478520	5285010	1172050	2051510	1175810	2780580	989787	2532140	1132440	1977960	1301610	1681180		1802840		5149380
P25054	84203.6	152122	70240.8	76279.7	180622	137665	55301.9		182137	54593.1	40612.1	57657.7	126475	66860.2		101787	51726.9		38659.1
P25098	888411	4975580	1348670	1445450	2864080	2652720	1381760	2805580	1413200	2855990	1203170	2294100	845792	3962620	1116120	1821680	969432	1901050	1295870	1844130
P25205	961005	10453700	908658	3017830	1958350	14816700	410950	4177880	1223340	7627580	787455	4557530	815689	2648660	1099160	2485210	751328	1528240		3787600
P25208
P25311	54846300	88237900	80654000	68340400	55192200	38274400	51639700	63355200	66254500	40120100	53029500	22989100	54256300	28942900	104342000	18244400	83342600	20701600	111755000	17084600
P25325	17692500	28616100	16983500	18928500	21741200	29759200	10853100	11090100	25503500	10922400	9199270	32759900	20841000	29926000	19229000	26454100	17268900	39635600	14018800	39972500
P25391						1252000
P25398	31629200	171129000	31185500	95432200	70388700	105257000	33446900	108471000	60863200	125198000	42872000	112428000	13795500	96436000	45906900	105377000	20536500	81104600	26335100	134643000
P25440	360797	1197190	242960	1160580	346183	574253	411797	760315	615131	1223070	306807	1523220	291507	549416		2456820	360918	466924	367266	1055470
P25445	2797570	7134010	2534850	1493080	3992990	1834610	1675560	1915270	5980630	679193	1510580	1687530	3077250	2725300	3783760	752800	2726370		1821740	738267
P25490	1008970	2057890	1205200	1681680	1320500	1521100	702465	1125580	760590	1161630	690299	1375740	802900	1231890	620001	1847540	827538	962720	840873	1607920
P25685	6828250	22607300	5872890	9880930	11286200	24605600	6738170	7341920	9663500	7430110	4221890	14902600	4503220	14572400	7417540	16444700	4894670	6588650	4614820	10061100
P25686	7133390	9450890	5994510	6343050	6381900	6155710	3925010	5063060	8325890	6393020	2639120	5955500	5853150	9226640	4326420	7024810	3937850	4774460	3997560	6804140
P25705	152026000	340259000	164472000	223263000	302897000	236297000	131965000	181950000	199430000	181938000	128840000	170655000	123589000	279157000	179594000	316007000	162935000	226622000	154227000	418456000
P25774	8527920	41259500	9474080	40813800	60484400	107881000	57428500	60654100	120466000	50021500	14787700	33522300	10711800	28829900	14390000	65134200	58412700	66667100	24723000	49352000
P25786	40785700	170539000	62855000	86481400	68499700	228753000	42629500	115901000	53568700	102500000	34882400	82666900	40148200	72677200	34671400	89194300	63243500	91713900	47877900	108960000
P25787	15496300	71563800	22655600	35898700	29762500	94527500	16288800	52713700	15997800	31585700	14855800	41114100	15871500	25054500	11515900	47738500	23283000	46929800	20171100	38546100
P25788	8144480	36911400	13482500	23113600	17590500	59048400	10306500	36321200	10845600	26526400	12036600	31866000	7841500	15147200	6831450	35925000	16486600	34238900	12091800	30645600
P25789	8251620	40423000	17364600	28272200	20554700	83051200	11265900	44765300	8417700	29015300	10519500	29841700	8996120	13539600	5027780	38339400	17662700	46100000	14074000	38236700
P25815	1477490	1876790	2544790	3815640	1560490	482693	4141910	31743000	6230380	41322100	1629080	9220250	2382460	15038000	1348150	197238000	2254910	436327000	5080120	109792000
P25942	1752600	12799800	1896070	2164730	3377230	3028330	1199830	5376970	1830310	2398850	1408570	2175560	1607910	1355120	1091510	1081810	1882350	776615	1968940	697576
P25963	2990420		2737050	2523600	4332480	5668990	1867240	3227540	4203050	3034580	1212330	5868770	2808390	3583500	3149570	3092560	1673010	1931720	1610380	3676600
P26006	23666200	49837700	27721100	6370950	19559200	7954870	17618600	7242300	23959700	9894810	15345000	10984200	20024600	5044890	22944200	31202800	16872900	10764800	19375000	12480600
P26010		3067590			347148	724202		672747		876511				608621
P26022	638966	423127	626900	302412	734496		1614450	1539420	1170980	2641810	864254		664751	773824	1199830	379244	619274	407828	1541180	265630
P26038	323720000	511700000	388314000	263725000	446554000	649358000	276096000	307304000	408642000	221371000	252411000	328830000	319020000	430062000	341415000	419957000	212296000	306983000	292912000	194223000
P26045						198272												227252
P26196	9883270	40387500	8712640	17861000	16671300	26087000	9642250	17187400	11259000	16986300	6179630	22233800	8231060	17630700	7612750	27015500	6681800	21872100	5972040	23455700
P26358	893878	5546980	820539	1467730	1472730	6419760	773002	2426070	1209680	3087810	628157	2440780	614077	3929700	605837	1359230	491675	1704740	552014	2351030
[truncated: 5,911 more rows]

## Sheet: 75% diluted
protID	SC_A_111M7W_NG1_FP	SC_A_111M7W_TU1_FP	SC_A_19XOBE_NG1_FP	SC_A_19XOBE_TU1_FP	SC_A_1KXTYW_NG1_FP	SC_A_1KXTYW_TU1_FP	SC_A_KBEQL9_NG1_FP	SC_A_KBEQL9_TU1_FP	SC_DIS_A_1B71HX_NG2_FP	SC_DIS_A_1B71HX_TU2_FP	SC_T_A_15BOK5NG_1_FP	SC_T_A_15BOK5TG_1_FP	SC_T_A_1MKZXRNG_1_FP	SC_T_A_1MKZXRTG_1_FP	SC_T_A_1WFPXHNG_1_FP	SC_T_A_1WFPXHTG_4_FP	SC_T_A_O1WHE5NG_1_FP	SC_T_A_O1WHE5TG_1_FP	SC_T_A_Y4W4L7NG_1_FP	SC_T_A_Y4W4L7TG_1_FP
A0A075B6H7	59745600	135611000	91458000	184301000	151690000	129736000	107324000	273670000	57194300	193851000	150666000	180446000	32670500	74239200	118850000	104414000	158270000	194025000	273780000	75899200
A0A075B6H9										6493490		2584540				3146190
A0A075B6I0	6825570	7510870	2433240	2487340	2620450		9724740	9804300	4064600	9759600	17425100	18521700					25283200	16457800	22337700	5737140
A0A075B6I1
A0A075B6I4				1218380					916685	668972	4587590	5416420
A0A075B6I9	11262200	10266900	9060890	12827500	8859040	4974130	9624680	13228500	11345600	34753300	13977900	15755200		4399390	16205400	8136790	16000900	15981300	23620700	4566190
A0A075B6J9	1321040	2011790	1520630	2698290	8602650		1496070	2152610	2352790	6186680	2563650	6432630		719074	2729950	656710
A0A075B6K0			793676	1726060	1826220	1471660					839091		1001750	1119850	826814				2601380
A0A075B6K5	16984400	32898300	37170700	58870900	22503800	16347000	16564200	52284800	15783300	64701600	29888600	35451900	12963100	14898900	31880800	23022200	46159100	39749700	64057900	16140800
A0A075B6Q5										2037940
A0A075B6R2			5194340	6757830	3759430		2925860	12155500		3872100	4872940	4316620	992195			2768750		12248700		899387
A0A075B6R9;A0A0C4DH68	6487150	9904180	13895800	18297800	12155600	6634660	12891000	16832300	10594500	18174100	14668400	12071500	7559950	6331790	6538680	4504660	16819400	15512600	13416000	2811330
A0A075B6S2;A2NJV5			717114	1050080													357106
A0A075B6S5					15382800	10785600	13493800	24888100	15039300	26589700	15161500	11188000	5234400	17387100	25415700	11636300	25769000			5264120
A0A087WSX0	113087		217398	322259	572856	408250	462744	788774	199762	254190	963666	369468		77527.2	813720	309589	146272
A0A087WSY6	6404070	10851200	16767700	26411700	15957500	13055800	15293900	35460600	7576550	24787000	14667000	29243800	6397670	4676320	12864100	10786300	21024300	20569100	29381000	6465410
A0A087WSZ0
A0A087WW87;P01614	8774960	13537500	17127600	27443800	12445000	9148110	11268100	28872900			7308420	7078860	205320000	46998800	9030000	3871690	18120300	11128100	25690200	4224100
A0A0A0MRZ8;P04433	41758400	65530000	70030100	108211000	87926300	56355400	83243200	133802000	44069300	93830800	98428600	85876000	33522100	36912800	71759100	46599500	113308000	96892400	154236000	33097800
A0A0A0MS14								1674750
A0A0A0MS15	5504400	10756700	7580150	28104400	9511880	8088870	6660590	6976660	3859140	8881540	8208130	49821000	1112940	2405130	9186200	6132150	14840600	15069000	5768990	1368290
A0A0A0MT36	581069		994091	1385080	1684160		910389		1985860	2336340	1581070		2291860	1161460	2346360	964341
A0A0B4J1U3										836245
A0A0B4J1U7	14049600	17426800	22715800	41550500	14976600	10258800	12537500	19267000	9598360	16659800	14514900	24023800	5940740	5534990	13612000	7257280	22081700	30858500	29980400	6293330
A0A0B4J1V0	39418400	55134600	54772200	64767800	50376700	35349200	61509000	83903000	32545000	82133500	44060000	48701100	19269300	23057400	40956200	22281500	61941200	109786000	129643000	25061200
A0A0B4J1V2
A0A0B4J1X5	9863810	17690400	21334900	23223500	23162000	14681800	30070200	45179900	9092960	28486100	29235600	23810800	7425970	8705590	13550500	13348300	31595500	40224900	40760100	9720920
A0A0B4J1X8				831389													1183870	2529550
A0A0B4J1Y8		2306020		3140700	940523		3688850	14560600			5181650	70844600		925115	2046810		3759810	4228860
A0A0B4J1Y9			1935560	1911100						3610660
A0A0B4J2D5;P0DPI2	36770500	89127400	39314700	81211100	68916800	206582000	29091000	44426200	57192600	29044500	29603600	63876800	33807600	81763400	39775300	53084900	52473600	75143000	32163900	68285800
A0A0B4J2D9;P0DP09										19958100
A0A0B4J2F0	984010	2613800	990750	1950380	1608400	2392070		2085980	2800630		826851	1685410		1908530	772677	1980650	1557860	1006980	1022140
A0A0C4DH24	1208490	2846730	2595440	4340270	5876380	2838410	3875100	7237970	2799320	8461680	3187840	1528910	1656010		1310890	810933	3028060		7199950	858296
A0A0C4DH25	17640000	25845000	19890700	25855300	39736200	22719900	18147300	29313500	12621400	13246200	19368900	15360200	12165400	9247500	19707300	10904900	84750800	65043600	46374500	10180300
A0A0C4DH29
A0A0C4DH31
A0A0C4DH33
A0A0C4DH34				3322730			3072800	7544170		8241730	4176490
A0A0C4DH35			1515900	1708850						839780
A0A0C4DH36	1524360		1631240	1994820		1145420	1712430	4022490		2417060	3363180	2433240		1665380	1381450	2349500	4186190		2846360
A0A0C4DH38	1048820	2279760	1296790	2222590	2024610		1914210	3044300		4629290	3307810	2059760	867991	1426850	1464500	1763820	3195320	4212130		418787
A0A0C4DH67	2305270	2131120	1896250	1923070			1166930	2023480		2692500	2802240	1712260			1145420				2678810	476979
A0A0C4DH72		21502600		27476400											40017900
A0A0C4DH73;P01611			4212130	5506220	1729620		2201330	5303420		4162540	1790350	1524500	954872	304280	1148250				2300610
A0A0U1RRL7	1163290	995884	718282	982067	684064	841881	826741		2458390					1669120	1571910	2073080		947030	622275	1517330
A0AV02
A0AV96	1118590	4506620	766542	2566960	2396870	6186120	822678	1458300	1815610	1409660	622083	2299600	1286670	1735090	1271670	6084780	1524170	3796580	906787	5524010
A0AVT1	5038160	40542800	4911300	7230000	9201260	10492200	4835010	10933900	4722280	6365400	3761900	11176200	5515600	8167280	5423560	15029300	6603310	9145060	4026640	13893700
A0FGR8	11757700	13128800	7700080	7392750	16741100	23313000	8456540	11454700	13884700	7819700	7474990	19568200	9021330	11489200	9253950	13065100	6040140	7412730	6820130	13657100
A0JLT2
A0JNW5
A0M8Q6	19848500	33136900	58997800	84466400	31061400	27138100	29611100	40240800	86903600	95712700	53020400	52039100	17129200	25309000	49547600	16675000	77687200	62398800	62070700	7772050
A0MZ66	8915880	17096800	7499560	13386000	17894800	34017600	7508430	12478800	11790200	17721400	4940550	7192450	11503200	12638200	9367870	32282200	7632670	19302900	8336820	34855300
A0PJW6						989062						1008280				1367400		513778
A0PJX4						1354970
A1L0T0	2110590	3291080	2922300	3735650	4985900	20101200	2099980	3249610	3623380	1726810	2091310	3976160	1953760	2889340	2428440	4226580	3248830	2823940	2543580	2058660
A1L157
A1L188
A1L390	165533	5692350						424196
A1L4H1	850078		1300660	701302	579212				693644		1275290	908215	764158		325841	697083	1447120		363740
A1X283	1771540	15982300	2015520	3995110	4157090	21344200	3083590	6660330	3396110	5588270	2524430	13994500	1889210	8913680	2518020	5667690	1782970	5137860	2162310	5571330
A1Z1Q3			671021								266907		377317		339339		442837		327220
A2RRP1		865703		613231	1106030	1685420	525862	922180	720612		475631	960966		1159030	474227	1047300	481076	882827	462968	877303
A2RTX5
A2RUC4						704078												300500		953666
A2RUS2	1880310		2254760		2304570		2154550	1461120	2151120				1578390		1840730		1364740		1412150
A3KMH1		1981780		2492630	1259950	1144280	369485	418898	1325460	1425980					866544	3896020			287503	2027740
A3KN83		853911		488306	216041	878662				714431						651729		2069820		1083210
A4D1E9				951945								1499700		1036830		1290860				605681
A4D1P6	5723070	5633230	5499710	6501770	10365500	12153300	3282360	6858710	6163000	5160800	2844300	12265400	4314040	6428330	3417590	6425220	3284240	14959300	3386500	1779360
A4D1S0	250160		229935		195182	1506350	258776		356102				141362		267871		254900		434395
A4D1S5
A5D8V6						1790390		457009	1679250	1554850		1025840			843558		163017
A5PLN9				1522880	1890360	1989090	1589410	2219110	3083020	2354460		2495400		442940	2044390	3313160	862620	2715210	1239480	2106670
A5YKK6	1417120	4975790	1470340	2286810	2693530	4769560	1154250	2234280	1662950	2953150	1204270	3773360	954474	2632810	1679830	4426050	1141000	3124100	984064	4440360
A6NC98		1400390	623121		1464160	819867		1106080	833132	545634
A6NCE7;Q9GZQ8		2032550										1621760
A6ND36
A6NDB9	2650310				873989				2456250	651002		1479290	417635		1229030	1697400			578649	2429870
A6NDG6	2096840	12040600	1981560	4535300	3684370	25787000	2780920	8975440	3165910	5844600	1980090	5692110	2946290	5486820	1985190	5141810	1960100	7384450	2322800	10665400
A6NDU8		1501190		646160	637708	1502900		658746	629810			1349730		1056340	340118	1370000		845875		1060210
A6NED2				692901	684791	4141290												918184
A6NFI3	425539	1047990	384647	1024660	551282	623099	258837	487473			344827	2323500	289327	813857	349314	1642580	377421	769245	181325
A6NFY7	135672	407598			268695	387592	184347				170863		155437		183583	378073		138353	144444
A6NGC4					757046											480780
A6NH11																1736960
A6NHL2										4798950										2443740
A6NHR9		714614		378601	614620	1788140	382546	968839	704531	2802580	763871	1992560		1045990				827726		529809
A6NI79
A6NIH7	1133030	4391980	730663	2338460	2128980	4396260	620689	1871070	1555990	2470270	151631	1536690		2510880		2166600	673454	2210090		2917090
A6NJ78	275471	1154640		621821	365924	938654		531472		663082		327114		1031020	209965	680045		476016		1119440
A6NK44					1427910	2372760												889233
A6NKD9									306017
A6NKN8	378709	243875	160556	1353990	171049	5615400	336150	796684	395605	302194		3493930		1142720		278331	66383.1	1508450
A6NKX4																1651830
A6NMZ7	9679880		30362200	387846	7395970		20528100	678852	28461500	2357890	36637800	1260710	17455500		51908000	3119120	21327000		18725200
A6ZKI3	3025990	2818880	3220790	1738260		1690580	1206370		3378310	2355070	1457290	5193570	1864630	4660180	2140210	1476980	1653950	1238010	2280970	1304600
A7E2V4	1404580		487510	440075	657278		179805		846319		440932		233836		868089		461646		590210
A7KAX9		1308560		764186												750679		1050170		837739
A8CG34	758426	1095550	737558	807005		1151060		705923	770461	1316080	693561	1214690				1635790		729855		243593
A8MQ03		2057270
A8MSI8	651717				1983140				1836860		624958		731656		1153460	1418120	719421		460220
A8MWD9;P62308	7940590	22761100	8026680	17439100	10735900	21240300	7250410	19005400	9701040	26816400	8948500	28137800	7624230	21567900	7883280	22245100	7865900	19913100	8013060	22534700
A8MWY0	846068		1284810		1311070	1071580	1124670	620282	1694890		666317	735545			993088		959880		969425
A8MXE2						9185810
A8MXV4	2863370	9530300	2591820	4793840	5900570	8534880	2436740	3607860	3470090	2721230	2046230	4854600	2269670	3634350	2361420	3896590	1150950	1198620	1695400	4913890
A8MYP8	5714670	1972720		1183800				732456	939913
A8TX70	1819090						770239								1948480		149853		1928190
A9UHW6	3747490	5846780	3231930	2566140	3568850	5316260	2749490	2193610	3917350	3283640	2407150	4928360	2440820		2922500	3569890	937863	1916930	3375860	2038300
B0FP48;E5RIL1
B0I1T2	2075000	7806200	1588690	2573240	7508650	10837100	2728110	16382700	4849130	3510350	2046840	4019150	2336370	4406310	2457560	2238270	2107090	1361130	1774860	720096
B1AJZ9
B1AK53						1219010
B2RUZ4				769150		1500570			788274			1157060		1742260		1876370		1912470
B5ME19;Q99613	13713500	44991600	11816200	20996800	20985900	28582200	14018900	24539600	17039200	24396200	12040900	24057800	11135600	15967200	8635900	28006400	10117000	20178900	11875300	33083300
B7ZBB8
C9JI98		656575		1203710		1148690		959110				1394200		1152680		4667240		1751170
C9JLW8		1602430		2235300		1543580				2104800		2927710		1532690				1687450		3065890
E5RJM6														484881
E9PAV3	23981900	149432000	28834600	66990300	43499200	89374400	18759200	50380200	32736300	58037100	16643500	84559700	23057600	30268300	15378000	94659800	29773600	58121900	17872100	90581700
E9PRG8	3496980	9939370	2224720	4603490	4386070	12597600	2290650	5045600		5347050		5910420	1540480	5400630	1919980	7039140	1387500	4362360		8662430
G9CGD6;Q8WWN9						2095410
H7BZ55	926217								1085170
K7EJ46
L0R6Q1	5191060	14310600	7165830	8240600	11603600	28977400	6886770	11115300	9725040	10120900	7201760	11356000	7293450	10781800	6736550	12581600	6546670	11945100	7461040	8459400
L0R819	996207	6254170		2724370	763786	3149660		2520550	1302850	2880950		3275970	755694	1943860		3227860		2479190		3921210
L0R8F8		2318400		1989950		2362850		1921910		2347240		2302830		4181230		1351360	378205	1298220		2500940
O00115	6222180	18539200	6633790	13786100	16651200	22813300	14099300	17974400	15801700	14206400	3110230	21611600	4611610	16519200	7793300	17837400	20392600	30863700	6810270	35724900
O00116	3387550	11805200	2240560	3618550	7860010	9362440	3231530	5033480	6063380	5485680	2211650	4454140	2352590	5072100	3163200	13065700	4849990	4333860	2851940	10382400
O00124		537578		442800		273146								1020720		982579		505742
O00139	768687	3794460	949141	2057140	1445400	3561660	608368	2340070	1390940	2108820	659953	2144660	438091	2604920	796617	2425140	712968	1468220	560162	1834700
O00142	2716200	2624230	1821470	2449180	3481440	7597150	2458470	2515570	2643590	1769560	2661430	2349260	2793080	3996970	3172990	2994920	3519260	2506780	2495870
O00148		7813950		2386230		5154470						3483800								2551250
O00151	51726100	68142100	37115000	41608600	57675100	23760400	14675300	29126000	55673100	16741200	24530000	34775700	50650000	28818900	39916100	35034100	34292100	12933700	27160600	25012700
O00154	1473730	21037800	1760260	6444540	4635930	27156100	2249040	10461800		8397890	1567600	7427960	2106120	11419800	2124640	6253300	2158300	6724670	992124	7639020
O00159	49900600	12495500	51559000	13003300	52013300	7375950	36720800	9878160	50335700	7467780	36887900	21578700	42745200	12084800	53118900	33721500	25144900	18745400	40169200	21794300
O00160	2993150	8517580	2828600	3106190	6782720	4933070	3219290	6123480	5047490	5086850	2537580	3057640	2293620	5016850	3017340	1824310	2550060	2146830	2786910	1253440
O00161	3596500	9733270	3260720	3783630	4621450	3053950	1813070	3760480	4466030	3025200	1978850	2859200	2828700	6169600	3339780	3932960	2731280	1502510	2489360	2406210
O00165		1946960		1479820	998349	8536000		808014	1632270	1530240		1599480		1720170		1294300		1013340	409644	2017790
O00168	1612980	873870	2016390	1684570	1874490		997850		3804170		1139870	1014530	1535190		2376180	525476	1750800		1168480
O00170	15073400	28349600	12040900	13669700	22065400	21238900	7273360	11291900	15647600	10146100	8133660	22686300	13610500	26008600	16431800	15416200	10273400	14341100	9316120	15102200
O00178	1702320	3226580	1509140	1467610	2470170	3589480	1174000	1361130	2022220	591746	933362	1880750	842524	1387030	1926960	2150320	1249500	1394480	1003570	1378070
O00180						2164010
O00182	2896430	24068400	3677410	8308850	12868800	14021100	4773370	7782130	6193340	3372760	2063840	6553860	3824240	7514400	4793180	5024580	4290180	7727400	3390820	9480310
O00186	3814210	3771390	4390400	3181930	6377530	3949050	4143240	2978000	3944730	2422420	3386770	3527630	2347060	4286100	4027120	5366320	2842440	5272800	2756540	4742070
O00187	1289090		1157510	570151	659151		720925		975929		357116		1184680		2120780		627900		769388
O00192		313435														1021270
O00193	10672100	53712900	9941960	24304400	17609100	34400400	6668360	19447900	16579300	32155400	2539610	15287600	7700830	18337800	3654880	27383800	6258880	16127500	5082910	23340800
O00194	3447350	5581980	2909590	4762670	7690030		4635400	5776390	4591620		4122440	18884700		1626700	3390230	10456000	5897190	9519010	395748	2637910
O00203	2122180	6874400	2904680	3989440	4952290	7868050	2512710	4925390	3560750	3693820	1890840	5942280	2654900	4048620	1682050	7981500	2063260	11895100	1988930	4692240
O00204	3832380		3828430		2966780	1404560	2338130	681529	3729100	1234300	818679	1192500	5123180	1127730	5613870		1350720		2118190	520718
O00214	751692	1939780	822037	704079	1095400	2077850	680338	1133120			462798	1852280	781963	1241330	1060630	1248920	795317	1432470	1096670	1449080
O00217	4445590	9771700	1861910	7440160	6425650	4389950	1762800	3416110	8943400	7166660	3219360	7536620	3661690	9288080	9096630	5266430	5053260	6034240	3531190	7622740
O00221		106906000				114160000								63488300				42690700
O00231	5759230	22146600	6532690	8766160	9404800	23505200	6588250	10730000	6530460	16694900	5705760	14494200	5215480	10873200	5539580	17835200	4841070	14674900	5076580	19292300
O00232	4482980	21775600	4911490	7642950	7721220	23790000	4983810	6857320	6452340	11327900	5421130	16226300	4485020	13509300	7060070	17879500	4481040	16694400	4870140	15378900
O00233	8639030	18269600	8144220	10730200	7624850	18091900	5876720	6894780	14787800	14255600	3873710	10275600	8310360	13923400	6738470	8383210	8371100	10320000	6017880	9719600
O00244	6658710	25870100	7558140	13087200	9336750	28731600	2572050	13299000	8681570	10492500	4266120	13425500	5821560	8104600	3560620	10825100		10767200	5612770	10201100
O00255	443045	489775			544728	449365	444315	668181	750372	786597	354249		345562	470751	379066	486423	200642	424266		742786
O00257		578780		366877				523676		443607		392662		386081		512235		431236		333481
O00258						933025
O00264	23273100	23246900	12644200	18302900	18534900	112258000	6049910	9067820	49486600	22947100	6537990	23285100	15412800	41519600	29930600	14419500	18502600	11182800	10404800	21476600
O00267	2447080	7194490	2000500	3341190	3426320	7460300	1463850	3171850	2567900	3744540	1576010	6602940	2126960	3134530	1658250	9990790	1847620	3844830	1592820	3679910
O00268									397575							418890
O00273	1831860	6286800	1682350	3204870	2900640	8519110	695657	1692600	2579490	3866930	799014	3851340	2050560	4724250	2315240	2187500	1389860	2496070	935766	2765750
O00287		957333	738279	853268	822888	1579320										1240880		937078
O00291	5334310	2101080	5075390	2890660	5601540	9160960	2621990	2015810	6671980	1606120	3547200	8317160	4733000	3901720	6581690	3479850	2943910	1724920	3573520	4314330
O00299	61408100	219496000	75256000	89729900	106619000	93750300	55775800	112673000	80793700	101674000	50038100	147028000	66095100	135853000	61034300	113529000	57261700	104171000	57784900	175878000
O00303	4192780	19855300	4452610	7687860	7907480	11629300	3598110	5655830	4649880	9083540	4137230	13167000	3586630	7023000	4995400	13399500	5092560	7310830	3551130	14414100
O00308	488264	251369	432351	211755	648749	392140	562323	345018	667148	676774	179557		268626	225816	294108	682199	146859	412523	254365	231260
O00329								736590				263608						393603
O00330	2565270	2712770	2250940	4057670	4837380	6764980	1991310	3621800	4041220	4562650	1604180	3689220	2121010	6128940	2473210	3934710	2768480	3809530	1822560	6394030
O00338				2116340	1820460	18290200								688335		1530340		7588260
O00339											934237
O00391	4948310	8320220	10398600	9971760	7567030	7100850	4756560	8185580	5637180	14009700	6622870	11583400	5703820	8824920	8231280	13803000	7434040	25296600	8505360	19285200
O00399	6097230	13343800	4692700		8098310	7538380	3239060	5263920	7739540		3478160	6715460	4116980	6863170	4894840	8342760	3705570	7051290	5127950	5707400
O00400
O00401	5180170	10392600	5414030	5059720	4917320	8883090	1635520	3081120	6081040	3821870	1752780	8494240	4176480	3200580	1869650	7248450	2428040	4070480	2343610	4070280
O00410	2284970	11832500	2721040	3589470	3442780	7627120	2366330	5528800	3050980	6121310	2060960	6795860	1391480	5589930	1938890	4167200	1867970	4968820	1679740	8477020
O00411		919909
O00418
O00422	3308140	10388000	2610130	6048460	3141670	9478650	1460500	5293220	5497200	9087470	1689480	9100030	3297980	6642510	2648090	9659180	3007080	6616340	1922840	8360480
O00423	8183930	2203690	12859100	2194150	6905560	2349120	5162510	1731900	8361060		3365920	2855510	6060340	1441980	4932500	4122860	3863770	2187160	3981940	746307
O00425	1657770	1899010	1424680	1638060	1726120	4285220	1065840	1253950	2035850	9187350	1243650	629679	1216660	1632110	2045890	629382	882467	766794	896743	2592410
O00429	9938010	11929500	4806450	6681330	8062040	22624600	8504670	3232180	8515300	6580970	2636310	13482300	9832180	10996700	8995640	17228700	5956590	12397900	2876880	13837400
O00442	1951800	4542680	2623100	2844790	4081470	2387490	2558960	4431250	1897480	3502080	2344410	5949950	1774540	3470970	1763000	3926520	1805540	6458530	1987480	5283260
O00443	917070	661362	905921		1078440	1499380	444874		1029910	1565990	943016	711436		1216370	596648	1197830		1562800
O00453		4847060		1355020	2936670	4995050		2572670	2086510	2798980									641138
O00458						288877														761210
O00459		435673			283368	592968			393698	436479		659167		831520		260928
O00461	2234660	8133520	1924040	2982150	2905900	8015080	1316980	2514140	3607270	3298850	1224380	3717480	2296670	3405730	2349600	2716680	1752700	1744530	1324980	1953960
O00462		525465	563136	957499	696460	1818680	839437	525536	837760	301914	288155	378039	422648	1111970		2816490	604431	1235840		1662380
O00468	50133600	8373100	65098800	8296620	44558900	5421410	31940800	4347020	45243300	10661900	39626300	13298100	57288800	9136080	41780000	31089300	61559100	10626400	49088700	10837700
O00469		29781400		1719500		10169400		12367900		13006900		4347820		3178200		1488330		1011450		4000650
O00471	4115530	3432710	3969230	2612640	4923630	4534990	3245290	3143300	3895120	3719890	2979580	3893290	2748090	4772890	4120480	7063380	2915910	6152370	2396480	5313070
O00478	4909020	2974040	4910280	1445540	5531510	1218580	1999250	1121630	4145950				2857040	1494390	3499600	2016020	2114450	1592030	3077060	1046220
O00479	8834260	12496900	7185530	12614600	5019760	28023300	5053510	10942700	5341400	18991200	5402240	7929750	4944730	5731550	4185650	10358000	8061390	4216130	3507990	8998270
O00483	19579200	29771800	14700300	22999000	35032600	53819600	15186800	18802100	30996500	21777400	17451200	21135400	20028300	19017700	19377400	25212800	17545100	21506300	17224200	38082900
O00487	6997940	45597100	10301000	17214400	18119800	47429200	10302800	22344700	12317400	22463900	9777700	29090900	6716800	19243700	7567990	39845600	7786350	31393800	8201590	41110400
O00488		1675670		1281910		4909770										704599		397546
O00499	5040460	23112600	6348120	4442940	5432820	7960510	1497020	4575450	9506140	4507980	1877040	9287280	6419660	6627610	5045220	3724250	5353830	4665970	2372230	4846320
O00501	3444610	791224	5173200	438369	2419560		2027390	250997	2474610		1763980	581383	4453620		3495860	950597	2244800		2559140
O00505		9063720	2313880	2260220	3484060	2987120	2213150	2895450	2327620	4136900	1766380	4237710	1605510	3983510	2503280	3184030	1733390	4602070	1582350	5916740
O00506	1384190	3227240	1237250	1778690	1975220	2879400	791068	1158880	1802940	1135540	655049	2344430	2266540	655294	1565820	5171030	2085620	2131010	304733	5539000
O00515	2718580	57853100	2213540	25653500	4201840	17243700	1718080	11016700	4588990	4165400		14569400	1254090	8116060	1345520	40111000	1768820	8537360	932300	19709700
O00519						2851860	294314	249723	1015130		539619	1071860		1074260	1227140	1302260			401742
O00533	1592080		1617910	1276540	1510080		814043		2947810		1146540	2158340	1851990		2082380	2317640	1224600		2166400
O00534	6074160	10377400	5519100	11330800	10114800	8831680	4633600	5540320	9085530	4122000	7318970	9318360	6008760	13219400	7112980	12187300	14869400	8181260	5302660	15075700
O00541		6181080		1948490		2691440		1723650		3458560		4169840		2602980		4217790		2321150	464314	4171160
O00559		1877940				2068640										2551530		970353
O00560		6094950		3566850	4966630			3350430		4780290	2214790		1767760	3630200		5605890				5491110
O00562	461283	833079		207932	756208	1138520		769213	513569	367560		738680		969731		1642670		2039490		707702
O00566		1391950
O00567	8214140	35561200	9588200	36290300	12369600	21430400	8584550	23970200	10874500	33890700	6509660	34507000	6937570	16622500	3328100	47681800	10966300	30339000	5081730	41342700
O00571	8123290	36122700	6172530	16318000	20460600	48002900	5450270	7657140	12971400	15444500	3949620	20665600	8648130	15613800	9694660	27626500	8908650	12356500	4379120	22202800
O00584	3579120	14106400	6400920	8940010	6629760	7684180	4342500	7763970	9950870	10472300	3018230	6431560	4584990	7373520	5282970	8800830	19521500	10866600	5102790	19922800
O00585	788217	646725		533672	900477		537078	1214460		1019570			903956			562884	485989	278011		318516
O00592	27660200	5107190	45406800	7528250	32946000	2391620	22174100	4702410	54206000	6595680	11814900	5176720	40315100	6333000	32345200	7353270	19623700	3722220	14493800	5641630
O00602	1480240	4178140	1728400		2858690	3523970	3409600	3275550	2734350	4790310	2106490		2800770	1901570	801346		1973410
O00622					370433		331227
O00625	3651130	3441540	3536070	3509890	5245800	34314000	3004330	3931520	5168460	12040500	1878960		4040430	3644510	4028870	15959700	2379060	3404840	2127240	34625300
O00629	2875300	6952020	2604110	4641280	3674680	5092840	4031300	5089230	3805570	4678920		4483650	1815200	5666090	2188230	4610810	2373220	2915610	2412150	3829300
O00635	161714	177886	84876.8	126720	210710	253623	157803		235755		104330	270152		224195	117291	238414		240678		363334
O00712	2444490		2672360	2125590	2868270	2724940	1237450	1320460	2131910	1238600	2220440	2851120	1598190	900488	1920390	2129880	1678620	1402850	946634
O00743	612237	3102600	818075	986576	1283470	2494370	917106	2125990	834548	1538840	747024	1412880		1247280	470711	1211810	476336	1617780	557510	1733400
O00746																				1357100
O00748		843350			570604	1271970			729379					837907				489656
O00754	2207450	15000200	2771680	9026870	6496600	18043600	4436990	9610880	10820800	9706240	2166520	8390870	2726470	12993300	2742560	24096700	5261610	12681600	4797220	10731100
O00757	60681100	166701000	48711300	67236200	112790000	109855000	110777000	151268000	142462000	42893300	43983300	48251200	63923200	59194600	54117900	54857000	165159000	48056800	69378700	114706000
O00762		3197220
O00764	33882600	56589500	43889500	36690500	52319300	128939000	34241600	41904300	39959500	23930500	22538900	66523600	37671700	38435400	37159500	36262400	35515700	60010600	33621900	39550200
O00767
O14492
O14494							1172970					3081640
O14495	1921730	684852	1598140	487788	1748840	496965	2005870	451625	2045550	855799	2108080	750285	1782680	677164	2464330	1288600	1141130	1594630	1412290	1277430
O14497	1194000	3663930	761752	1334650	907044	2487720	311348	941042	2781700	1896470	657002	1928400	731616	1733730	939936	2316280	506534	1347160	269083	2934800
O14498	1186000	4162330	2262810	2585070	1358420	2257170		2234510	1797760	1998100	1595260	7852030	160698	5597070	1956130		1397790	810332		2132900
O14503
O14508		924734
O14523	461652	458736	345972	210038	473117	358618		319904	737970			239038	269103	496712	407687	255996		534276	332354
O14530		5950730		1176840	1408310	4828060		1955670	499948	2044660		3285440		1891710	592261	1849460		1684600		3819050
O14545	373512	1250600	306024	776618	843524	1787860	197633	568061		624744	237237	444936	351635	415104		256420	198722	259572		643054
O14548	1453970	3625030	879574	2904160	2918220	6394570	1395330	2686950	2451460	2983720	1881880	4315540	1749670	2228160	2137820	3206720	1705720	1912320	1845890	6805490
O14558	20879100	3135410	22076200	9420590	14902900		12476500	2691050	42656100		15135900	4296360	19371800	4539560	24840000	3111340	15203300	819992	16807500	858157
O14561		2974560		1303960	384932	2711680			1341580						625247	1241950
O14562	2583720	7875710	2730340	7009010	2924230	11183900	2327150	4936170		4134760		4935950	2094950	9142280	2660400	9067150	2033430	6821540	3103410	9421260
O14569	1547570	4890280	2130220	3155940	4266250	12601800	2317940	4303670	3114090	3571310	1654710	2577830	2051090	4329380	1788840	4870460	2381470	7901220	2450920	4903640
O14578				6098740		5994580				3116320				8054760		11977900		7277240
O14579	5132620	14293000	5930450	9943520	10695600	15805000	4722340	9372090	8012150	12528800	4888940	12725200	5574480	7478660	4832350	17182900	6009440	13446200	5740600	20442200
O14602
O14613									1262800
O14617	3806550	10603500	3354440	5060030	5328230	15652700	2841400	7012830	6857870	8161550	2882070	7784540	3345130	6840900	3141080	12389900	3329580	10826200	3006280	6957660
O14618	9520850	12893100	8399490	10043900	9370510	20243200	7486620	9562870	11356100	14043900	5198590	9178070	11102900	15921100	8857090	6298450	5620590	7501230	6361170	9219020
O14639	17456900	4405560	19025000	6793510	11755900	6560790	3783870	754876	20020700	3163210	5946510	2303040	13856500	4137790	17533000	16150100	10353200		6766580	11031300
O14641	274782	725256	233315	474695	395827	1050500		293843	454702	717892		989745		525225	189964	903360		579922
O14645	450115			197028					475121			221458		1537660
O14646		1980740				1177380
O14647	410272	919637	359320	641770		681205	602395	740851	585722	1131530	649566	1324100		1257090		1788600	331524	1079720		1274820
O14653	3243380	14490500		8138530	5861370	9518220	3322600	8438120	5770110	8892520		5731800	3428740	11747100	5427670	9235670		5557000	2598970	15594800
O14656	549325	1562480			1058340	2214090	539652	903794	719137	733838	662395	900540	349882	930873	477654	914380	394288	853176	543254	818141
O14657		931127			284235	362688		323255		198167		466571				427538		345190
O14662	497502	1605620		1769120	1109850	2412380			1294300			1566900	391427	1616980	810285	1662070		2442920	584062	857286
O14672	8817380	10375500	12932100	5097650	11369700	6380500	6848190	8733190	7773780	5815460	6473340	7307030	8048310	4328200	5966940	14968300	9556260	15942600	8688370	15163700
O14681	2268420	4541750	2185150	5173100	3622270		2041370	3359590	3146670	4778890	1852760	3688150		3992440	2558890	3334170	2228060	3707720	1499740	3522990
O14683	1744550	3216330	1128870	1532600	2926760	4754780	1615440	2092660	2364620	1693560	1657750	9494020	1463260	3161940	2092190	3061100	1598850	3153540	983818	3771040
O14684
O14727						708159		952044										965865
O14732		3519050	1201840	3298890	3573600	37658000	2909120	2862880	4456380	18325800		5390950		3828530		12989900	2445880	15546600	1936110	26586000
O14733	696704	1206530	538294		899209	729113	541573		368469			714443		733762		565946		640745		391930
O14734	639916	3671880		812811	991737	2749320			178572	1407560		1071530		2602550		7643790		3407900	351441	4128280
O14735	3073600	2533660	4306940	2100160	5313460	3661310	3536680	3208950	3096210	1973520	3460450	3119510	1948850	2993290	2953270	3812890	2233550	2202270	2590410	3898900
O14737	8787380	27729700	7711530	10672200	9713420	17100500	3111840	7776930	20575000	19672000	2538700	9563530	7539960	11442500	8306110	5128480	7314830	8118770	2836930	11346100
O14744	3680860	17267700	4034340	10710500	5848250	19428100	4417370	8555390	3834940	9848400	2762580	9377050	5061390	8547770	3759830	14255600	2685980	13678800	2925170	21196600
O14745	8971620	63281200	8953520	14835900	11413800	53000900	4225780	7766420	13486600	10544800	5166040	19101700	7025240	15088500	9922670	7929070	8881580	8496720	4709700	9840160
O14756	1044270		1939400	803083	2697570		1458200		3384630		739307		789548		927213		1213940		628452
O14763
O14772																		1045450
O14773	44045500	106401000	31783300	33691300	71521200	104247000	47425600	44091100	219248000	66279300	17302700	52984200	40497400	68029800	71191400	50231500	191585000	33718900	44104000	66550400
O14776	5193960	14566100	4730900	10406800	6550920	13479700	2618340	6232620	7105330	9489370	2718670	10678100	4181830	9573430	4334260	14272400	4927500	6038400	2989750	10249200
O14786	4868210	12390400	5968230	2524300	6242930	7795420	4705940	5662960	7234270	4179220	5363610	6464100	5081350	5812210	6654270	5072000	3901270	3460550	5527310	2029280
O14787			1977560		4170970	3764730					2904810	6002600		3654700		2833960		3745910		4561660
O14791	9788100	18006000	8827940	12720200	13090500	9132110	16477800	10522300	7085300	11680400	14700600	4929020	18164300	7281670	9459630	6145070	10458700	11260100	8827500	2522160
O14795	1695610				2030910	2051910	1245750		1008080	936817		972214		1377230	1270330	3377490		2437640
O14798		292187		282034			111307											118148
O14802		1918200		987779						1601230				1172840		3029510				2101580
O14807									1325630		366192
O14815					878319											1533150
O14817
O14818	38102700	182095000	54161200	93680000	74118300	217431000	42800300	126301000	41157300	95309300	36715500	94686100	36157200	64858200	30701700	119679000	58221600	111100000	42430000	101911000
O14828	12139500	42635400	11090400	31945700	19973600	148410000	8877290	15478400	19529100	17039400	8217310	34862600	11770700	23454300	13141700	61904500	11234200	54047700	9029530	35127900
O14832						3200470										2820490				1244280
O14841	1430350	6030510	1653570	3595180	2005830	3904200	1267530	2199490	1805900	2237990	1358830	5685230	1488880	3143750	1482930	7071000	1319400	18158000	1540940	8642510
O14867																				69708.2
O14874	1132750	4278780	547316	2690540	3950510	11668000	980937	1792730	1946420	1494500	921760	2957760	989876	4172330	1896580	1562700	1443930	1504420	1095770	3651330
O14879	2862330	9176860	5449560	993982	6773210	2637900	1949570	2193240	5472980	1691060	2078770	4961750	3175300	2020380	2962210	1526580	2428900	2370430	3540240	454653
O14880	2709640	3078680	4768730	5929890	6200660	5252560	3159160	3204790	3335130	3813570	5191010	7178380	1671940	5359310	2335730	6729110	3915350	6601800	5768880	14551400
O14896				806582										333081		1597050		1201110
O14907	11030000	9391640	12408900	10335600	16841400	5109080	6155630	6471980	10997900	4603160	8804970	16621600	8906490	14729600	11339600	17323000	7485420	11760100	7984160	14253500
O14908	2774020	8580730	3019040	4157010	4753630	5603270	2048900	3304240	3862510	3784590	2237870	12465500	2957930	6130460	2867560	5467540	2641620	5964870	2191310	5150480
O14910	1141490		640952		669118	717934	721579		1184050				461703		627650		351676		566038
O14917
O14920	1509790	3919430	1767120	2823360	3260650	2326580	1624580	3385390	2077020	2006170	1226580	6799970	1680300	3048020	1645810	4878590	1605830	3843870	1637590	3348590
O14925		593801				833433										982284				1068890
O14929		3683080		724747	705666	2776220	145530	1818920		473579		1108360		1960840				815827		2172160
O14933	4009440	22690200	3345390	3505830	9732240	9393180	3063980	8770280	5394620	6377220	3124630	8017540	4279230	8460070	4034270	4770240	3735650	4217630	3824590	1270960
O14936	1917790	13638800	1297000	1976180	4375750	9281480	2194290	4581350	4694810	3303990	1497310	15511100	1067790	3396020	1586640	4143720	1033270	27215800	1743480	3312260
O14939	337481				474691				284829					194826
O14949	6729410	18995400	6021340	12069900	11282700	38047600	6543000	9333880	11615400	14180000	5029450	13770300	6906660	17592800	6184420	9511340	8512320	12842800	4520190	25958500
O14950;P19105	65594800	131471000	78939200	58118000	40513700	129344000	12409100	44991100	156365000	156582000	15187400	80410600	42186200	114211000	66634100	70664300	38412100	30851300	20749900	59009900
O14957
O14960	1541460	1486520	2426590	743847	1548750		1474470	681314	565353		3122930	1357610	2440300		1916500		806115		1864050
O14964	9510080	20425000	9913150	11242700	11614900	14009000	3437650	12143100	11734200	13004200	4379470	12439300	9049380	13385600	6984100	15697400	10082600	11776700	7149590	15636600
O14966					721688	1107450			1548620			727398						974068
O14967		2709970				10536700
O14972		2206200	1789690	1402470	2598960	3265170						2123630	964948	1231790	1249070	2150820		2360220	1350190	1324960
O14974	14854800	27706600	16600400	15870500	11532500	17505100	5283440	9796710	22454900	12948900	4010600	15299000	10169400	10792200	6858170	14590100	7805780	6672620	5005140	8007450
O14975		1393400				2755460				832737				1489480				1554970
O14976	1869500	3548070	1758020	2121870	2544580	3598850	1054570	2915160	2086000	2526710	1137110	2508870	1277160	2889370	1567600	5948950	1728350	4725560	1053870	4662560
O14979	20573700	97027400	18918500	38036800	21161900	48822500	6170060	28595500	26667900	52985700	17336300	64714300	10478600	44016800	18767800	52309500	28177700	26004700	11284600	106416000
O14980	3324450	8887240	3861260	4598310	5742750	8475200	3676780	5515690	3590430	8656140	3509190	9881860	2629960	7245320	2996290	11271700	3067580	6671250	2592080	10011900
O14981		2961740		1193900	1171180	1454860		1292300		1390170		2177560	523258	1197850	635922	3035690	710600	1184100	515111	3356150
O15013	2307910	2501060	2693760	1025200	2232780		1969290		2823870	4945740	860321	2093860	2540300	789165	1278100	2204830	1025930		1087630	1046310
O15014		292211		68153.7		4994610				1182400				303556		1033120		725338		1166570
O15018	596087		457111		605257		230451		1651970										297479
O15020		3298250				3683430		1232920	145687			2372060		73968700		101239000		61599200		4461790
O15021	977272	1729710	1235890	1683210	1102670	2333080	647007	969165	1476740	879871		840594	643625	720626		1930270	384817	1911930
O15027	1906360	5460820	1273080	3094180	2289430	7925990	879287	2423830	2403300	3072480	713395	2893880	1564380	2936790	1492740	3730230	1157720	4784810	762238	2220540
O15031	7811230	7318210	8085260	5216170	9418900	10196400	6215660	5986240	11277600	5889360	5567380	11693200	8116730	6423620	8081890	8110050	6706400	6950640	4980990	10303000
O15037	538947	767699		343843	735295		456245	773373				395266		636531		608246		499130	290101	498021
O15042	2300950	6323390	2243130	4303820	2771860	5859900	1543420	5104370	2964940	5462440	1268650	4501720	1742150	4230700	1043700	5470560	1660090	2748530	1312820	4698640
O15047		913857		612042	238308	335462	171002		564632	504972	154504	879229	204619	400677		888234	644283	447318	131093	472790
O15056		1790600			330165	1618530				750138		753807		543419		522905		590261		344413
O15061	6061810	934575	5292040	3489830	2446970		1806900	869466	7993460	985850	1408280		5071380		4081660	1300850	1870380		2013010	351225
O15066	711293	924714	525064	778346	769954	1077160		441420		759610		937338	673878	1140280	705029	1308590		1255080	248613	1054930
O15067	2157330	5824190	1801390	6412800	2787320	6522630	1897100	2333890	2542780	3490420	1424250	4480530	2387330	3632640	1514960	5498490	2161500	5027660	1594870	7363040
O15075	443082	2061040	171875	2889470	1637940				921570	1082150	250460	1036570		2087290		826779	524771	1843380		1160650
O15084		1366030				1764340						358537				420156		291865
O15085	1015680	1799230		1172130	1577000	2750170		1021180	1498650		597808	1502110	817845	1187970	953949	2158560	677726	1179980	659042	1664010
O15091		2221590		2205330		3727400		1520480		3587370						2170050
O15111
O15116		3540370		1547240		1980180		2738970		4311480		3436450		2865690		1982340		4656040		4473720
O15117	1402410	5072080	1181490	2042440	3918300	3619190	1004350	3568070	1056410	2081740	1018380	1017080	861555	1557440	757307	839125	906175	1004390	640043
O15118	3157300	14647500	2862410	4539830	3464780	30206200	3691600	5720330	6631300	5940980	2514340	6901590	2596800	7713530	4039600	5356890	3290460	6685070	2980280	5227510
O15120	3750090		1501170	3545940	5339050	3178410	4776870	3303070	7272470		2113360	6234790	2151940	3612230	5380460	4154750	2659700	8810000	2459360	3339450
O15121	785897	4648300		1516390	1495070	4585550			1926600	1434850		1740740			776210	2447210		541027	649988
O15126	9032360	33774600	8359840	15942600	14085300	27001800	7075270	12006000	13066900	11331300	7009020	17368200	8419030	14027900	10238100	37604700	7922490	27396200	7388740	11551200
O15127	30527700	61750200	30814300	40123800	42112800	79272100	22036900	35258500	48968400	27589300	20548200	49405100	28772800	35141600	33867700	67335700	30390000	82400900	26187800	42544100
O15143	43854200	157283000	46759700	66729600	105113000	142752000	52210900	113143000	64675300	68925700	35650800	113753000	39539800	81995900	33927600	89471100	43293000	75162400	48901900	82471300
O15144	22119600	54106400	28884700	26065600	42031400	47846000	31273000	56873800	23693400	37064700	28771500	40851600	12504900	51597000	19412600	35945200	17401000	40083900	26223600	45959900
O15145	54269300	159404000	56592600	75764500	105156000	156993000	55128600	94435800	82339400	56016600	50851600	116547000	47260900	71589200	59302300	89182500	60329300	74836200	61569700	97711100
O15155		2445340		3373910		4691030						2412140				2141520		2366830
O15156				676229		5227810						810740				2093080
O15160		4699270		1880900		1797880		1008610		1873860		3600220		1445190		4772830		2165880		4639750
O15164				195692								509893		241491		310368
O15173	18219100	34549300	17978200	20385300	20005400	47788400	9419110	17771000	28993400	23033000	11793200	21588600	14802000	37978600	16063400	22958300	17021300	30144500	12615400	28582600
O15204										3114470
O15211	1386350	989664	1477620	789045	1504760		982935		2257660	1116610	1316940	1997870	1307120	1117350	1442430	2169330	1218230	1939670	835943
O15212	6389110	27097300	8365240	14942400	8225300	12870100	2368020	12189800	14058100	30474300	4451490	14979500	7078410	17318100	5932640	14190600	12641100	20622300	7109100	23841300
O15213		2622130								1479890		764892				1471300
O15217
O15226										4050820
O15228	1097330	1527240		1554830	1870890	3904140	724411	3054200	1815870		611037	2425260	437641	2738100	989718	4230700		2433630	465660	2607350
O15230	33647700	2931230	13178700	4927370	19394200	880223	14663100	4347110	17890800	5438860	18562100	5554920	15660000	10477000	38308000	18306600	14442800	11352500	63011000	12473500
O15231	4239060	3548400	4387810	2687290	5713350	6218680	2418980	4419000	5719950	1218500	1145580	4684430	3284810	2659510	2539090	3656260	3201110	1090280	1824230	975788
O15234	791518	3366840	631106	1326100	743857	3149670	639721	797718	714613	1205200	437880	922264	385444	795458	391170	1133670	291228	526702		1467050
O15235						1091470								367219		1177830		1470720
O15239
O15247	20426900	10696600	24291600	7451230	29237900	94948500	7240630	7662440	30186700	5168780	10339600	5290580	22467600	11405100	24983400	15095700	21063700	5058730	14216900	15689200
O15254	2398280	3281680	2096360	1311590	2526030	6623310	2279380	3103360	2733500	1951200	1235590	1613750	1221510	1469980	1892980	6489710	1673970	2722810	1767870	3905910
O15258	4198570	6503960	5503580	9702740	8825740	35959700	7511420	16444000	7420590	6933050	6279620	14494300	3785990	4645610	5651090	27434900	7210090	9817470	6236630	8112070
O15260	9883590	23696000	9844360	12251900	18329500	33573700	11242700	14592600	10840000	9188620	8778610	22572800	7451790	9821270	8237280	36288000	6407720	20383100	7981530	7009970
O15264	3650990	15783100	2390090	8467100	7851310	13442400	4297590	4563990	7416170	7328620	3325470	15094100	3770130	8549620	4776670	14622900	5083600	19217500	3047580	14113100
O15269	2101110	5447470	1754030	2029390	3332980	6359930	1913790	2659630	2310880	1915550	1719410	3724050	1594720	2434790	1992270	4661210	1808350	2143700	1565670	3336130
O15270	448141	2536600	278467	1057620	1095090	4780060		1219430		1799170		2481920		2191410		2584800	202126	873728	261839	1155170
O15294	2027010	4567980	1680770	4235320	2699900	6032950	1718650	2288430	2640160	3203170	1504160	4728940	1648460	4425140	1945390	5770360	1601530	4489020	1472070	6031210
O15296	2063630		976021	3127270	2252530	3016610	2892400	3140180	2215140	796757	885036	1456920	799132	12328700	973102	20047400	1062630	673987	983376
O15305	4222930	23933100	4200500	14690400	7833230	26689700	3579480	13677200	5271910	10971800	3752770	19844900	3792610	12144200	4079450	19830400	4890570	25072200	4089660	35444300
O15321	835187	3870970		2704810	2119850	22618000		2099260	1388340	1458860	687877	3344310	323955	1330300	1130230	4764260		4009010	518780	5147170
O15327	1728740	7066860	1033080	1096720	1464860		1072890	1867600	1995450		903323	5838640	1140700	4490080	1348780	556956	705233	895582	890969	1080210
O15344				1427930		1668200	1779420	1637750		1565490	1559520	1615620				1218920	1561680			1926670
O15347	109395000	224538000	180691000	154031000	141023000	105744000	12523700	118524000	60870700	549094000	21656200	132940000	67707600	182081000	13890500	98387700	30229000	135968000	17069900	479484000
O15355	3343250	20361100	3373020	6727210	4598330	15685800	1651760	5047450	6172230	9160110	2258600	8004500	2991160	4878000	1271780	5197790	2420710	3511210	1755770	6774690
O15357	1202210	2623210	1027250	1670770	3000360	6100700	1231860	2459750	1940040	2521180	962571	3905710	1252850	3659950	1328410	3345700	1015750	2250020	934389	3998130
O15371	5724470	28481800	5483680	10246200	10527300	17649100	3959070	8354800	7511460	11469100	4211360	16437500	5248630	8999760	4995900	21704300	5804270	11704600	2936200	16271100
O15372	6157790	22085100	6199580	8993420	9728760	13762500	5317110	8319060	7489070	10200200	5187580	14733900	5387350	8579920	5941840	18627200	5877530	10273500	4269290	18470400
O15374																3173910
O15379										1177350
O15381				627820																324701
O15382	3517070	6062980	4002620	6935000	9441920	22416500	5030110	8246400	6050070	9332620	4114840	11296900	2445910	10588800	3083900	14563500	3832600	13918400	3406290	18714900
O15393				188701								525600				783114
O15394	1712710	1608840	2677090		1560880		919112	723742	2474920		2489030	3469360	1396340	608196	2140780	1356940	1111060	602794	1842620	590411
O15397		1443680		673213	852507	616267	456129	697423	446778	543342	396954	837185		470772	490776	741434	346265	471024	421615	822507
O15400	19900500	21085100	23030800	22746300	25615300	22373400	8973640	15696600	31042100	15951800	9319640	13728000	21478000	13586100	18741000	24168900	31048700	64925000	15700100	17416800
O15405										212971
O15427	3488270	116018000		4386640	8744210	30951200	4997720	21159500	7095830	15883300	238398	33216600	290803	20666300	4298000	20134100	4348140	14537300		19970600
O15431
O15438		673004				3791260		1162150				1219970				5503630		2537410
O15439	849732	941421	1247790	2514480	1196590	3711320	1104940	643898	951820	1009330	992542	817085	822422	812506	1048480	3984150	683492	5077380	744726	6261400
O15446	1201240	33779800		8362660	1146660	12451700	387525	7152010		2151320	672131	11359300		3247660		9075780	1034860	3728910		9203770
O15455					3217860	7477550			1940760			1368550	1650650	1482400	2098500	3097840		2578570	1185810
O15460	1316780	18112700	709729	2811660	1607370	10956900	942395	7649550	1804430	3914580	1600090	7172910	1007650	7492110	1266760	4915510	1142700	2015130	1066510	1813590
O15479
O15484																				4257860
O15488
O15496																2005620
O15498	4953500	17551300	3903350	6903180	7429110	23911300	2802860	5801190	6838100	6670310	2595560	18322300	4677490	9206090	6826270	13370400	5489890	5154090	3033700	8985010
O15511	48994700	145885000	49151900	68800000	102757000	102762000	44483900	106881000	73186200	72752800	48970000	88637100	49057400	99850900	51805900	50975700	49979100	57521300	65098900	102332000
O15514		5633300		2464400	1137200	3188140		1748420		4296080		3539040		3151180		2288820
O15523	1694680	3430520	1118320	1361520			842979	1330310	2801830	1227630		1414300	1927830	1400650		2069520				2003230
O15525																2633000
O15528		5699660
O15530	1105470	1963220	952866	1061400	1108100	2119130	767790	1209290	1411300	1127500		1712070	989795	1518000	937157	1571050		1520020	966435	1358230
O15533	16480800	47184800	14991100	16133600	37585800	89153700	12862200	24877000	14381000	17397500	8757320	23143000	10666500	11167100	14462100	17796700	13382300	15157200	8411340	9056130
O15540									24963600										7189660
O15541	781093	4200870		1724120	1188520	6327320		932110	1368330	1739070		1631950		2494900	729414	876993		458071	379120	730523
O15551	341829			1793080	1475170	2812470				1641750		6953010		3525160		4063920	385096	2241100		4038850
O43143	6440230	32160900	7232630	14395100	11414700	24597600	7166750	16040300	7948160	17461300	5919210	20109400	4960330	14210500	4551810	26758600	5090800	20704800	4946540	33839300
O43148	1949930	6850220	1853590	3365600	2570000	8046570	1889830	3998400	3043160	7618390	1676100	6924670	1922450	6373340	1442260	9538100	1616290	5831950	1659700	4858760
O43149	1218130	1499330	1027410	1423650	2177940	1222670	1044830	1264370	1483130	702539	813343	1258900	1091110	1663980	1378680	1306540	824951	1792150	957278	1756530
O43150		624595
O43157	688391		730966													977131
O43159	6842680	29036300	3460750	19295400		17985100		11500800		28894800		21581500		13159100		27573400		13028300		25582200
O43164	422028	1177060		849181	508725	977720			821888	671394
O43166	801744	1384620	872103	906638	939995	1341510	577181	935616	1111560	560261	280056	810279	369471	1642850	397578	771606	578672	552760	667865	755248
O43169	1811560	3296870	1112300	1725830	2529300	3561310	1549950	2252940	3686020	3319790	901376	1174390	1248690	2297540	2228710	2045570	1481730	1573920	1393160	2669080
O43172	1490320	6117500	996755	2967670	2232840	6146680	1369710	2791350	2237500	5281400	1550130	6421940	1127460	4240860	1548820	3660040	999522	2889410	1336750	4488200
O43175	3631380	9794250	9838460	8799180	11456700	58546400	4621240	6795760	10477500	18848500	4682710	5090750	6016080	68575200	10031100	6093470	3930160	7196320	6678910	26271000
O43181	9810680	21234600	8190490	23245900	7813200	6567440	2019690	6537310	13789700	13635100	2710010	15528000	7399510	14297200	9822850	13683700	10494700	10797600	3884010	15160100
O43182	1267900		1241060		1489510		865920		1977200								616682		1038370
O43189
O43194	948022	2088130			1161450	6011300								766269		5823340
O43236	390030		743549				594196		492532		643662			439662			412094		501682
O43237	10734200	14449200	11280600	8440900	13452600	24107100	6914210	7862110	11401400	7512900	4436970	12242700	9724350	8884430	6347610	20631300	6299850	18475000	6031620	10522500
O43242	9045960	36366300	9727440	13948800	14424600	38141200	8909450	16046000	11546800	22009900	7565130	21216100	8462100	18387900	9500080	26627500	6781890	22820600	7535120	25566800
O43251;Q9NWB1												1562880
O43252	6616440	18466100	7744860	7161880	11721200	12247300	4287920	5244030	9903740	10202100	3035980	12568900	6316390	10615800	7493290	13332100	5530790	11122500	4706790	12437600
O43264		2609230		1578980		5042170		850546		1000360		1159930		1522350	1256950	2060960		1622350
O43272	1418250	7923320	1049460	16911800	697112	16972300	1456220				2653010	5001500	1020850	3675280	1823390		2740890	38436700	1636150
O43278	3304610	17826300	3427960	3526180	4909280	10828300	2438490	4966900	3626930	3460680	1732720	14788200	2736770	6642170	4020190	15717200	2826880	6788630	3465410	17136700
O43286
O43290	3301680	9191350	3030460	5940880	3092960	10430100	2968190	5396030	3428880	6559970	1810710	7703730	2196400	5301570	1884280	5518090	2235620	3342290	1245610	6577320
O43291	965575	7817430	1163340	1641080	1033430	4044790	797467	1969870	1382430	3927200		1749430	890054	2678360	884923	2819150	691742	4460910	777968	4877910
O43292	1321480	3301090	1248230	1725820	2113030	3061440	1225500	1519240	1716180	2497660		2288530	657250	2151820	1145620	4081820	677748	1362620	1104450	3063550
O43293	1077390		1147920	831824	826463	1546080	1001020	1646110	1708270		523853	1317750	770593	1341900	922753	773089	459180	1053350		830351
O43294	15578100	7658880	12741100	12802600	15098500	5393640	8451870	5806930	21442700	3782740	9795370	13096100	9979610	8563400	18277700	9302500	10655900	2843400	11313700	4054110
O43299		953251		597168	1168950	1258530		608844	791600	535589		907888	449170	764327	589311	596373		598848	194427	449518
O43301	1049020	469137	840923	779153	1566370	577956	723126	600242	1549650		1302130	669981	1039150	479842	1091810	977863	762330	454558	559432
O43303
O43310	1879660	1525100	1867090	1546090	1987120		1169900	1104410	1712680	1203050	983883	1814300	1564650	1243360	1430630	1011340	1307050	943592	1113950	862274
O43312		7218690		1190420	899220	712369					739285	1799960		569426				1185130
O43314	1235580	5617890	1359170	2471830	2471070	6348260	1687090	2548790	1890940	2050940	1178700	3315850	1369620	2387940	1384320	3692070	1184890	2569880	1388280	2270870
O43318		1033330			935125	1279070						651847		461129		639832				348273
O43324	1766400	6629500	1873730	4562040	2782220	6425650	1635750	3253860	2042120	5041010	1875360	3868830	1923630	3615320	1688690	14674500	1429020	7180660	1366060	10591300
O43347
O43353		3750650		1414860	1913710	1758640			1282760	1202490		1148890		1867990				1343050		1161870
O43374							9296930		9538480
O43390	3063950	6445700	2947170	4529020	3894530	7332240	2437850	3645870	4926360	6257930	2079700	4687900	2714200	6385660	2108100	5003380	1908030	3604380	2752480	7683550
O43395	2608780	6635370	2222830	5106620	2794520	8325420	1909610	3984250	3547300	5194800	2349640	6871140	1796980	5850420	2604140	5661850	2249970	3372130	1233900	5135820
O43396	18933200	57477100	21522200	24371800	28692400	18925900	16602200	23129000	24303000	63026900	17136300	37006700	17746100	29853700	17772200	38473900	9541770	34426800	12150400	68563200
O43399	25074200	154879000	25137300	48784200	40330900	53339200	15705700	45172600	39699000	34336300	12995000	41404700	21900900	52135500	21801000	36382800	24956400	106332000	16822000	41609800
O43402	322836	594438	226322	302324	629946	1519190	255665	401912	431563	515062	272824	343050	220086	467676	363773	685702	247382	589098	343081	579837
O43414						2556290											566558
O43427
O43432	775460	2733470		1221340	1291140	2979320	592154	1528460	973827	2048250	525467	1457370	605361	1960480	805354	1807200	693796	1487460	926222	1823520
O43447	2703240	8486390	2862050	3929480	4240940	7411790	3017750	4683200	3189790	5988520	2713840	7903840	2537540	5461230	2613600	5782360	2043560	4248970	2337950	7799310
O43451								939763		2510840
O43464	2851350	5512830	2692260	3682860	5164470	6522280	2565830	2757040	3461970	3021550	2647570	6465870	2486650	7853870	3384950	5478840	2865260	4376440	2423940	7733400
O43488	13986300	19085500	16654800	18175700	23252000	64305600	12118500	15212500	18492400	14536400	11650200	30692000	15650000	20438600	13913100	27150900	14685100	26455100	14548400	30028200
O43490
O43491	42091500	28420700	52555800	18902800	43512300	12966400	32568900	20564300	61528400	12297300	25459600	27972200	34562500	17002800	30983000	11607700	25573800	7601910	28472200	7193230
O43493	4297820	10382500	4580630	8182360	6907060	10614000	3437330	8726760	5846100	10068100	3772710	8216400	5902340	6354580	4107450	10560200	5030820	6836490	4618970	6247920
O43504	3352150	10075500	2831410	3205580		9166160		2005770	9183800			4541430	1399960	6537120				2624390
O43505	563973	1693240	595765		1015250	1325930			597446			1027660	628222	553496	665369			1736170
O43516	4131320	13743000	4478590	6625280	8024180	10696300	2539520	11290600	4602220	7825040	1226170	4785210	2535100	4856200	1063010	2954170	2684570	3451540	1699710	1670200
O43524	1773460	1987080	1701320	1677080	1540370	743364	1093510	1638710		937421	1156660	841354		888938	947153		942710	725383	1138590	1004490
O43541
O43556	1501330		1066310		1291590		614162		1534510		1504300	1271100			1639600		693657		939769
O43566	197395		296101	305474	539298	163285	177440	1087000	443119								142258
O43567
O43570		1594260				13683000				1571560						3378000
O43572	309771	660603			755194	490537						461159			930076	1686100		1546680
O43581														1053570		1560210		3250080
O43583	9704550	31276300	9841080	23111200	14327800	38258000	10478600	20365800	9475480	17773400	6388640	21184100	9461540	19260500	7929700	21852600	8635420	21926100	7822350	31756400
O43586		1646200								450560
O43592	1179300	3021130	1435770	2378630	1618550	3955260	1207880	3403890	1555120	2478990	865886	2645790	882155	2251230		2351980	746961	3879200		4509000
O43598	22068000	72365100	18167100	48473300	32643600	126585000	14741300	28167500	22768000	21602300	17490900	26142900	22906900	42721000	18997600	86998600	19640000	57326900	16623700	89399400
O43609						861627
O43615	4865620	11024900	4674260	10852400	8655060	25584400	3932500	7194870	8321560	9273470	2749260	7882300	4309680	19872700	4500390	8290220	5197070	10095900	3704540	10879200
O43617	1581840	4025600	1819070	1525720	2945300	4150370	1677890	2599540	2561140	2977730	1719040	2723140	1366590	3419660	2265590	3688230	1437990	3952140	1444210	3079270
O43633	5496400	11374200	4690450	6211610	7443730	5425850	3801100	4841990	6019690	4634640	3335610	9396900	3896080	6295680	7072800	6761110	4153970	6350020	3375910	7590070
O43639	3577910	2880430	3932020	2114550	3643100	1823170	1948000	2000750	5228600	1920920	1478100	2686590	4070930	2004860	2338270	3656520	1974160	2656780	1258550	2521500
O43657	1061260	4032030	1576750	5091000	1024930	5225340	783534	2746930	2182500	3478790	747555	2498360	705942	1519770	457281	6648400	1032440	16513800	696659	6304450
O43660		1360250		869932	693699	1266840	783033			1141100		1193270		1032010		1174610		941485		1546030
O43665	3098130	15825300	3220010	4862220	5833050	5297820	2333820	7156490	5667240	4974840	2111700	7356600	4442810	7224680	2343210	1773600	4184290	2924480	2889330	1223880
O43670	10803900	29255100	9786830	20480000	12496400	25216600	5384130	11588900	14062500	20740400	6921260	13714900	11024000	15714500	8154830	22933500	12954100	15274200	8636080	17235300
O43674						8006710						4486020		4858900				4357700		3556560
O43676	7154750	12008800	3652460	10251400	9292590	4804300	4017600	8626390	9512040	12407600	4366080	10140000	5105230	12059500	5715270	12395100	4102400	12494700	6502530	13850100
O43678	6712030	9573250	5274360	10275900	7464810	6707480	5336440	6974220	8792060	8136020	3875720	6762030	4407690	8192310	6817460	7536150	4481110	7494570	7545810	9796630
O43681	7715310	15200100	9228700	9287610	12444700	30125000	7501020	9350830	6749990	6212080	7381070	17784800	7754220	14254700	7508640	12620500	7142310	10233700	7181710	9670930
O43684	2925690	11620000	3371700	6880780	5833520	9729620	3151480	7008740	4005710	7532340	3023570	7960710	2431010	5933660	2381950	11800100	2454220	7617640	2317650	14632500
O43688										1078220		959025		876646		2466210
O43704																			82835.9
O43707	88720400	143322000	86967200	80347200	118205000	119347000	48138300	51695800	132040000	79270200	69205900	123834000	94646400	83128100	128900000	107871000	72872100	49025200	80908100	78964100
O43708				1666160	1767410	4259060	1341920	1611690		1434110	732153	3201390		2117580		2548830		1314170	672036	3520280
O43715		1412820		1048390		2194860
O43719	1478960	3351620	1371830	2848550	2005480	4717790	615174	1320450	2449370	5399050	723607	4029100	993862	2424260	937272	3144050	1360530	1790500	825145	2896590
O43739	985470		1047300		724860	2755450			1654670			2266820			769879	855002			631815
O43741			257839	290414	183434	364786		97381.7		495193		293802		317412		339419	170703	1146770
O43747	1289960	4751260	1667300	1231380	3419860	10859300	1371680	3241370	1128580	4379420	1732170	3243340	704911	3134090	2204970	8436360	911227	5838010	908211	5870670
O43752	676387	2462670		1019370	709499	1322540		799092	979323	1271500		692720	210664	1389940	740094	1776630		1925040		1702930
O43759						1985900				840696
O43760	16023700	39462900	17493600	23994600	26297200	75405000	19222700	28657500	22057800	29735400	16237200	46153700	14539800	27363200	17204300	49022600	16950400	63600100	13935600	120278000
O43765	1654590	6913600	1713830	3360670	2191780	6543730	837856	2977050	2247560	3980520	917925	3587650	1438150	5406570	1562210	2310920	1225440	3048610	1306600	4980960
O43768	6968000	17719200	11100700	20945200	6326300	33148700	4545220	13490000	7653520	17032300		9712170	3042380	8600480	4674710	19106600	3253400	23675400	2316170	17722700
O43772	2259460		3212130		4830550	2080720	2492470		3336760	1691560	2250360	2381030	1760870	3220600	3095750	2573010	1965220	2164790	2504680	2450080
O43776	12911400	82737100	12165800	27264400	26915300	29970900	8474960	17704000	20929200	46807200	9724990	41884300	11011100	19479300	14897600	74318400	16670400	36950800	11185900	51899700
O43795	8566670	5071770	9788230	2933680	11668100	5246540	9702320	6168430	11507000	5810670	9933780	7851290	6169630	7130430	14441000	9507820	4459560	4585540	6208100	8968980
O43805		1570120
O43809	10157700	22714100	8868360	17416200	16848400	30441600	6713530	11150100	13314100	15021900	6491480	21621700	9262800	15647400	10897900	33906800	10863700	13142200	7118880	25853700
O43813	12274200	8116280	12659700	9456850	17062200	12588100	14195100	10581300	10443700	15475700	12015700	15725200	9089880	12727000	11069700	20692000	7024480	15554300	9299860	21989000
O43815	4958670	10161100	4946010	4567030	7366620	10110600	3144090	4946050	6819170	5108760	2532260	6370620	3432810	6139230	4751730	5704310	3313920	3506720	2936560	4694260
O43818		4542100	726839	2291770	1360970	3399480			1011600	2144600	521728	3045500			613597	3123140		1137440		1897410
O43819		1416270		1347960	966192	1281670	570717		1111050	1188980		944490		855274		2150110		1465340	283528	1545930
O43822	498782	745332		411653	538172	868121			492451			443202			345684	583043	284907	423393	257269
O43823	1173190	3189640	1020030	1996060	1138600	2759130		1574880	1592270	1717280		1614130	735014	2052470	827351	2033780		1895770		1798830
O43824
O43829						171541
O43837	5144730	15319300	5053710	7154640	9475190	13777000	3785210	8453780	8174580	8598320	4062630	7468500	4275210	11068900	5290790	7893660	6029720	8584910	5232640	7128930
O43847	1421830	8807340	1186500	3519290	2904440	7947220	1197550	3339850	1978250	5285400	1042100	6132350	1096830	3664080	1459530	5325240	1408360	5029050	1024240	6171980
O43852	14216900	106095000	11612200	28865200	12670100	116180000	5703170	26160700	21992200	64973200	4761440	45733100	8119550	83609600	14896300	15034900	10154400	12706500	6195210	19920300
O43854		17773300
O43861																860681
O43865	2807960	7932450	2301680	3085430	3825600	6020120	2518700	3846350	2967890	3195060	1810600	6245810	3256150	3865040	2318370	5564740	1973210	3728110	2282230	8253290
O43866	3128210	2507840	5018330	4425210	4605900	1866060	7228170	3352940	1694240	954674	7494280	2034600	4630100	715981	2227660	2842460	7516020	6482550	3939330
O43896	1123700	1121190	1030740	1075280	1574080	1820140	946699	813806	1385520	1755470	776550	1666950	1067420	1346460	1333390	2434710	884866	1178640	886182	1664120
O43914	1172620	7292020		982280	2090540	3485970	568299	1706440	3433850	1075860		1430840	1857480		1041710	969806			1674560
O43915	480838		1859420				368777				343009		382048		164666		338656		493256
O43920	2377090	4154200	2514810	6408120	4908100	4070840	2743890	5010970	2450030	3914600	3060070	4884620	1828940	3778770	2557560	5315840	2359190	7306680	2597700	5704330
O43924
O43927								766316
O60216	4392520	6296140	3668230	4052190	4424810	6107750	2485660	3169960	6552040	7584030	3125000	5464360	3551000	6512360	4683770	4871360	2699750	2513690	2446900	4967420
O60218						312917000				21434000						30416500				55436100
O60220		13266300		4161320		6880950						2730100				2198870		3592720		5189120
O60231	1599670	2375650	864048	2510600	2377830	3201760	834382	1747510	2023230	3630990		3113910	2710010	2942700	1140000	3702240	991216	2090700	543254	3360560
O60232	1372100	11747300	1143120	3111980	1958010	12286600	1215810	3715630	2584500	4064120	665264	1980230	861942	8333130	937706	1998340	1168370	3104130	1334590	3638930
O60234	23847300	46295200	27878200	25706800	40221000	31223100	22579700	31960600	34660700	31973800	17988100	20423000	25225800	27575800	23300700	21150900	21367700	19868400	29441400	23994900
O60237	8935840	4594000	7097000	14376900	5379970	2093210	1572460	2466360	9028490	2753060	3978860	3645510	5219890	2662860	5235610	4124130	5544380	2510940	4390810	2789760
O60238	519293	1614640		1432320	698587	738526			1221300	866928		746423	467503	1182510		998402				1158120
O60239						1029570
O60240
O60245		12768600										976105
O60256	3329130	3021420	2228750	4254560	3904300	11055400	2121720	2267650	2714540	3531800	2042150	4951820	2474820	2577590	3044740	4301450	1935930	3308360	2049830	8277960
O60262	532016		774771						962621					407447
O60264	2565500	6097450	2168980	3497890	3648670	6208360	1775890	4460480	3229720	6148760	2461790	5433730	2541620	5376120	2231640	5158020	1905750	3191260	1888240	5901450
O60268						2071630
O60271	5202820	9925580	5266610	9888680	6494120	30441400	3155320	5161020	8585510	9376330	2846940	5245740	5629500	7303730	4963350	6865210	4682720	5098000	3795950	10083900
O60291					118370	363142			123748			216890			87607.1	310522		119816
O60292	182147				157842	717444		407948	528369	736133		196054		255391	48530.4	1063920		407580		312765
O60293		315850		337819						273238		194073				349172		173780
O60299														165471
O60306
O60313	5466510	10548400	4732330	6690750	8308840	17971600	4242490	5103910	8430660	6978680	3190840	9088380	4035500	12760700	5742080	8223500	4373270	3214860	3324130	7824500
O60315	387030	386094	341202		490393				518991		235385	284345			308044		301606		210355
O60318				590783	568200	337572			614267	509565					496272	1137890	586173		401429	1330270
O60331	344408	509036	293584	228530	398562	301849	311743	349328	214325	170384	234890	380816	337960	368830	304725	326388	245816	343846	266621	124378
O60333					754833					2685530				893373	525407	2703740		973912	713699	1608520
O60341	490640	2239680	341560	1303120	968299	1959720	489785		1557360	2669550		1875820		1517140	882340	3149560	635879	1321830	492873	2683860
O60343	1377670	4781280	1372950	1332970	1931290	2529990	1052970		1675360	1044840	998998	1630730	1095820	1575670	1023360	1072220	948035	904398	1235830	1369240
O60356	695376	1114190	407012	890635	1409710	1402060	1253070	1149670	740857	496855	206519	233845	335149	480145	321255		279627	249024	384227	94754.5
O60437	23662300	2916740	30985600	7255400	28458500	6280860	9226910	9048370	47561200	3402490	14715800	26850700	30205600	14365900	48365100	25028100	25518200	7892680	17994400	9621150
O60443		1993020		247080	771753	856574						2194650				674551		334174	238299
O60449	1383240	6425450		1354100	2836000	9379080		4576490	1578120	2539380	1220650	2854740	1122280		1530720	1506790		813561		2501130
O60462		4219500						706422	808476								522370
O60476	599793	1929300		1518080	896646	3584730	670463	1635310	823750	2646690	518211	2231160		2445350	791454	3360300	493181	2545470	395710	1519280
O60486	884775	923675	1395080		1800280	1156730	962796	2063520	1271090	825222	942745	1954930	870129	658984			755525	428925		283345
O60487		4329010				2459920		1854090										1214430
O60488	2241520	6009870	2202900	1493720	4043530	2127420	1669140	1705610	3857180	2446800	1443180	1837120	1829900	2008630	2228020	2943190	2692020	2823690	2007250	1636700
O60493	20249300	39355500	20014000	18395900	34433300	35684900	18542000	22749200	29582400	20004700	12803900	26206100	13160900	28435400	22300300	28129200	18459300	32683800	19846700	20175500
O60496	730103	4484920	581798	2465880	6304420	3615570	667223	3808430	2038000	522635	514381	1725190	674977	2811320	966982	951362	888956	332986	777249	194432
O60499				260505		1120580						380748
O60502	1237110	7023530	2137140	4062420	4109140	7125960	1237260	3835530	1934060	3318460	1247270	9188050	1466260	4110790	1592260	11132000	1774930	2956880	827085	4001520
O60503						654048									698115				294388
O60504	17697200	5574590	12450000	4378790	14886500	3662070	14367800	3711820	26562300	4281160	11372400	8661440	17554800	4715410	23889000	7274280	11453800	1874590	9026720	3865090
O60506	18471500	66233000	20310700	27260300	28242400	37692800	14690700	25870000	27848800	44905300	18741000	40492900	16221000	40592300	18203400	57421100	19529000	35388800	17400400	46376000
O60507		658900		650026	620235	2245160		1126740		1163430		2269320			368184	1832010		418497
O60508		2604470		840325	868732	1492370				2251740		1367580	741798	1419940	800169	2066850		869927		1608890
O60512
O60513						2274730						808864				1227620
O60518
O60524	1774490	5648480	1871040	4098770	2543460	5342090	1612480	3349940	2384450	2599530	942297	2703010	1381590	2746340	1387790	4077360	1206200	3061840	1772370	3459810
O60547	1216140	3463340	936092	3222900	1312370	2072750	789348	2058520	1042270	6072240	685553	2294740	760998	1122430	992420	2799470	914349	10522200	960639	7869440
O60551			331657		410677	764800			583686	530998		538708				1720870	504678	745213
O60563		1731390		1164690		530547		896248		1003710				1103470		675177		666364		1159670
O60565		454560				639000		578197		1206180		436677		319476				177836		107126
O60568	1798360	12129800	1837240	3530020	6287050	12278900	2786890	6113410	3510540	3255050	1529880	5213500	1491420	7354530	2668100	5320610	2711920	3411240	2442690	4090970
O60573		2901370		1290460	1456300	2322990				1759150		1353680		1823010	825452	2804420		1755010
O60583		1823620		1298030		1704400				857368						1612070		577879		1182640
O60603		3235700			2155880	2708150	1157850	1943520	1406490	1427020		1391860	614640			1098850		1137280
O60609				620730
O60610	9446730	21382000	7845900	14677900	15947000	53034700	6744780	13292600	10142000	8895880	5706610	16474500	8888360	13053200	5837720	16107900	7093450	16053000	6386770	12080100
O60613	2677730	4619350		2801020	3512700	3233650		1736330	2731830			3391700	913471	4173100		3058380				2645440
O60635
O60636	222471
O60637
O60645	4336380	7036070	4137040	4155080	6238900	8592620	3234730	3579800	4813830	3676640	2734350	5200590	3968550	5118690	4290410	8294980	3625840	6491750	3255400	7959630
O60664	17671600	158400000	13988400	42683800	28813900	64623000	7448290	35761000	24552600	19291000	6144380	56963400	12518300	58814300	15053800	17950400	13925900	22704200	6959490	20797700
O60669						3383250						1464820		2599510				1208770
O60678		5755030
O60683
O60684	3071820	8058680	3055910	4255120	4278750	7358030	3748140	5420170	4603780	7139360	1953530	6777590	2332250	5982340	4454530	7307890	2936740	6472960	2874290	10245700
O60701	12591000	117984000	11510800	32963400	17759800	378017000	10986500	44334600	15194800	149659000	9496710	38343700	8057180	22912500	9576740	440591000	9264700	53056200	8234450	904591000
O60704		1849000			1781470	3311510		1390210				1295450		1146280				1050000		809734
O60711	2216700	10513200	1691170	2768860	10040700	7457300	2504520	5805190	4224030	4931990	1841350	3184930	2580280	4622330	2572360	2330620	4561010	1674100	3656920	1309990
O60716	37028000	27525600	37025400	20150500	35927100	27193300	20803800	15735100	48233300	18383400	14696500	26710800	30611000	38884500	30898800	47569300	21329900	36544000	21443100	42388600
O60739	17254400	44061000	16238500	28403500	22581600	33200100	13417200	23438700	28724300	32248100	12971300	24525600	14911600	20698400	17405600	29107500	21544500	31787800	15250000	30195300
O60749	23133100	46597300	19347400	29081700	41803800	60691600	18179000	25387700	28217400	16719400	16497000	31992600	19664800	30761600	23881600	44553500	22807000	30175600	20589500	23595600
O60760	5536740	4988600	8090980	8781520	7023470	6107530	5066530	3485230	5905750		7677780	6766760	8444320	8129970	5518240	3070420	6917510	3599070	5497120	1210670
O60762	2935350	7729160	2672040	3482520	7753660	15965600	3107210	4894750	3332600	4451590	3520830	7072620	1102850	6957660	2644120	9095180	2690180	9900310	2697790	8784220
O60763	9622420	33005600	7964290	17846100	18740200	27927300	8135020	19266600	14164400	22565100	6900690	17904700	8775610	22670900	9604690	37551000	9484630	36413400	7869000	26780400
O60783				4484060	2690110	4573850				2655580		4086980		6363130	1718290	4530490				4009570
O60784	6977050	12128700	5313080	7097610	10848000	21110200	3096940	5760610	10414300	7225340	2368130	11028300	4625990	13971400	6660030	9076710	3806340	9196790	3489070	11898700
O60825	1406240	1659100		1777980	2772450	4098380	1002090	2164220	942039	1114560	818755	2441520	762727	3024150		3397120	1000320	6939430	637551	3006990
O60826	5729770	8274380	5522840	6164420	11110200	18862400	4689590	6237260	10364200	5863700	4995160	8567920	6140050	4527620	7983120	8543440	6933010	7505360	5772030	5556090
O60828	2740600	11039100	1096030	5614330	1771030	30656100		3241000	3779470	6910590		8600450		2991100		5607830		2470690		5267050
O60830
O60831	8999900	22212600	7236760	11724400	11453300	53216600	6123390	9354940	8989060	15028200	6161980	15210100	6831720	19742400	9311240	18737400	6103960	6593550	6023770	18557300
O60832	4813550	19898800	3331870	19724500	4924260	16392000	3593570	9467330	7902980	17405500	4140030	25601200	3873450	11144100	2586300	29669200	5135000	11125100	3785350	31651900
O60841	3384320	21300800	3667280	10119900	5469820	17334400	2604490	10451600	4928330	14698200	2471070	13012500	2419020	6672210	1625540	15582300	3662390	9011910	2183230	15458300
O60861	1639240	251791	1087010	118553	1959370		442171	657515	742486	498195	790838	1476900	668977		1674570	137466	844087		188461
O60869	16902700	66462100	20337100	39809800	23204700	113440000	7759990	31861200	23728800	67781000	6797120	30491000	12450000	23211600	10535300	38049300	13430300	28130900	8037380	42109700
O60870		4592200								6920390		2614470				2935730		2222550		4779510
O60879	2815080	2196370	2293160	2094320	4301430	1929830	1441520	1338850	3592910		1559230	1979650	2281750	1654270	2525490	1831800	1834720	1062530	1720460	1074530
O60884	7983830	26467800	9837460	12450000	12908200	32745800	5483000	11072000	9345210	16595100	5559020	18100100	7432530	10101300	9747070	27397200	8728280	19819800	6993890	16440000
O60885	1875520	4589150	1606220	3461610	1867070	4515860	1383600	2346700	2897810	3355460	1454620	3495150	1839840	2774520	1102990	3336050	1491510	1812050	1502220	2026720
O60888		4782380		5403360	2908600	4946990	1593900	2711720	4768030	7294740	1863430	2697820		10078700	429139	3916750	510239	3080780	1559370	3525850
O60890						1516230	982330							1421120		745328	321496	1650800	501548
O60896			2931940						4344520
O60906														242085						135886
O60925	2495370	10593300	2030980	3435420	2620890	6929740		4164380	5070490	7129810		3996680		6691810	2598600	5416840		6161650		6626520
O60927	4627110	12980300	5809490	12110700	5487760	16790300	2003180	6314230	7579400	12586800	353155	14388100	4620710	4365510		15671000		14593700	1112220	9645620
O60930						130882				72754.1
O60934	1071740	2910400	913794	1782460	992045	2527390	542598	1519410	1376590	1035040	747917	1344360	714535	2094540	453591	1394790	789294	1762390	478175	1546680
O60936	1526050	4531460		604177		4524410		1097360	4244950	1314750		1525340		3530240	4056090	3815820	640789	1817750	1172890
O60941	313055				472196	386038			924664				179741		800934
O75015									1256260
O75022					432321
O75023
O75027		875975		926447		1457620				1172070
O75044	1525590	3038350	1853890		1595690	2839810	837764	1024970	1954440	831198	724661	2545100	2013920	1596100	1212920	1345910	989711	1058010	1056880	1153960
O75052					721343
O75054				160391	283015					365365		3545990		326036		1118300	66879.8	2161540		1194270
O75056	540574		677923						621628				643204		394751				494582
O75063	433545		313668	592913			338916			305758	247268	884166	143610	867247		1307650	281704	853138	317297	1040740
O75064		1017660				1493210
O75071		1290840		609365						191063
O75083	59242300	194200000	66832700	75276700	125993000	156638000	65738000	106947000	75805700	75158000	57585400	129545000	56599800	94171600	47646400	128860000	57833000	139364000	70067600	137792000
O75084										827966		1074040				1725840
O75094			126332								89616.1
O75095			324024	464643			616588		981017	296346	776317	638801	577802	845919	566380	476792	334834	430871	425592
O75112	3269220		2369620	2990560	2262870		1927290	347774	5877970		1898550		2482420		2438860		1663780		3308770
O75113	1382690	1309460	1266670	907465	1834440	1748440	1082420	670780	1377880	860556	473052	1619990	1136950	808906	1029180	1552910	731815	879945	892613	434618
O75116	7976290	6390960	7468940	4694260	8611390	7983520	4950680	4905100	9953910	4457530	5122300	9126070	7271410	5029130	7917400	10741900	5846350	5570130	5016180	8801760
O75122	1644510	2369900	1359050	1459060	1923940	2295510	895001	1155380	1907920	1204300	582977	1044670	1115880	1031870	680306	2025340	919710	1284010	590556	973309
O75127		396336		329909		310917				399675		365372		651513		356650				600185
O75128	1314530		942998		1539580		490892	737863	1608530				1198760		932039				513381
O75131	15939000	38566000	19781100	20772300	25020300	21951400	15377100	19286500	14496900	22834300	18769000	26745000	13755300	16100000	13854800	35855000	14531600	31245100	18882200	50147000
O75143		713822		529187	600491	1049660		462787				610829				520649		402018
O75146	1291930	1272500	939502	2115770	1164500	4918500	730466	882703	2124090	2284040	663970	1921730	1197960	2444300	1412610	2977510	804010	3893160	594696	5490190
O75150	1732170	5106310	1673150	2626620	2292150	3141200	1491080	2884390	2507070	3686600	1126030	3155370	1467220	2988140	1734730	5391240	1353590	2149150	1244660	5996250
O75151	1756760	4277150	1694310	3147580	1743470	4273470	885805	1797530	4097280	4399990		2341810	1161840	907546		2512870				2075440
O75152	975345	2645960	765464	1505050	1348530	2135620	977087	1602670	1301370	2041710	913761	2090490	932723	2278420	1041450	3118240	883588	2218760	773324	3308830
O75153		6018520		4506200	1997100	4991730		1762970	1743460	6409170		3561520		2605380		9637790	572092	4095480		11668000
O75155	825522					7786100									790306	1343250
O75157	836825	3379970	819467	924584	1366480	1110900	570395	1614810	1427050	1222130	680012	1694650	1123080		1230960		652440	554586	675642	1113450
O75165	2003370	3880320	2009170	1745050	4239650	3647370	2302850	3418270	2862660	3317440	2006780	3494860	1881530	3586950	2035520	5840850	1614750	2403580	2015190	2489740
O75167	1564000	1888380	1715650	1202920	1709290	1408210	968428	1130290	2017740	1337830	651846	801922	1346860	815690	706365	866844	999186	895807	616849	414078
O75170	1426840	2418580		1414140	2220530	3203720	1283750		1662000	1476210	1050680	2092670	1394940	1930170	1528650	1808550	1188110	2029630	666684	2693510
O75173		669736								629603
O75175	2209380	6427810	1920580	2912350	2325160	5402640	1035830	1982160	3387600	3111980		3603410	2468950	2384570	1747030	3591500	1723290	2429240	1057830	2224320
O75179		1572110		436612	413763	481366						747394		601391		934324
O75185																190081
O75190	4615360	7652780	2726730	3816490	2306180	2872080	1123810	2712010	5731290	5074100	942319	9351040	2034370	5636640	1970690	3213340	2713760	1654790	1484130	2978990
O75191						8452280		640105				790534						1639640		708834
O75208	1446020	1733050	973765	2073140	2213650	3023320			2323520				684366	1718420	1666080	1660930		1104850	989475
O75223	16629500	58157800	9173870	40273400	26157500	104101000	9506880	54693800	16734300	23754000	9130980	116263000	16579700	57038100	14651000	71939700	10595500	59046700	12920500	86881000
O75251	2860960	7955380	2361600	5379040	6379850	4939820	3088610	5530050	3739150	4862200	3276920	6855440	2385940	7123990	3563330	6564890	2194300	8936040	3245060	8514100
O75298	819522	740064	678195	1205190	1646730	2451090	903154	1122420	976864	514036	1009160	1097150	820749	1000010	1208400	714910	956252	309735	1239260
O75306	3368980	8231060		6438970	7049970	4927450	2999110	4702460	4666300	4855070	2824220	6918600		7838460	4554960	6993570	1920370	7611520	2459070	8607540
O75312	763917	3880970	536645	1162310	1077670	2433140	281485	1144160	1328350	1516860		1435120	511737	2464090	1026780	755964		720117	253549
O75323	7677080	12017800	10333900	12489900	18433700	42431100	8469060	12235900	10326100	10992000	7064170	14107500	7544330	21081700	7476000	33247700	8097690	17998700	7787710	18819500
O75326		1024030
O75339						353763		3194520		7466810		10647800
O75340	12179500	28286100	14354100	23607900	17412400	47138500	7762330	10962900	17025800	23973400	7963940	28992200	10861400	16656300	11659800	48895000	11629900	26794300	9972890	54020700
O75347	15064900	67433100	16381800	28518200	17998100	36901700	9398230	21492900	23490500	28419500	7943930	21504700	16567900	33774700	15748800	31857600	17542600	29642800	10279800	28309300
O75348	17741000	50514200	24067800	25061700	29283300	77189300	5885210	22534600	36133800	43981400	6323640	29532600	11889900	26837700	14230700	44858200	19113100	26478800	5835450	32260700
O75351	14089800	46355400	13274100	13428000	25046600	17171800	9666220	17081700	18047400	21127500	8804420	22567700	12029900	16054800	15002600	21152900	11307500	26770900	11914100	23413800
O75352	927844	1503960	1434780	1826160	2624500	2380940	1142990	1405010	1159340	1837080	1616500	2322780	500981	2184320	1109730	5946280	1718830	3958720	897089	4122090
O75355														292278		1791360				673582
O75356
O75362		410152		299210						312669
O75363				1229360										783139		2631390				3599370
O75367	44307700	88785500	36656300	72691300	55649600	61399300	20108300	30638000	52293300	37413000	38346800	60644500	43501200	42956200	39303500	140533000	47186600	36389900	32001200	79579300
O75368	59508900	95738600	65395400	74647200	77245100	56452800	17021400	44424300	84619000	36034300	21115200	64214000	50408000	61870600	32942000	47990200	51692400	42033700	36223600	38959400
O75369	34588500	137098000	30392400	29593100	38285400	126276000	13971600	22061300	40009600	25428300	19338600	83975200	30502600	40877700	45572300	77001100	27699400	34326700	21683500	58417400
O75376		901533		1069580		675698		610820	602566	647681		499999	489243			1386200		722061		741883
O75379	247196	962602		726057	312773	519000		709161	473928	515514		532431	282117	508067		712059		649028		574864
O75380	3656180	9814480	3792130	8470960	3065050	6672760	1029970	3927930	4052210	6102790	1180900	8470830	3398670	3757090	2636380	7765280	3977550	5301530	1650350	7651040
O75381	2233640	3932490	1835600	2415840	4473650	9858460	2106870	2171210	7938630	3300360	1017690	2152020	2661630	4777240	3435360	3957770	5096700	2112920	1722260	7513730
O75382	1642380	1255820	1714150	805974	1891600	702345	1543750	850050	2288580		1049080	2020370	1680040	1537760	1880870	986392	1100510	1767080	1601820	2064870
O75385						145309
O75390	61475900	133474000	67316400	132028000	150053000	230841000	80752400	114914000	111060000	115268000	54361500	111766000	46895300	192488000	69903200	114383000	53311800	111955000	79315500	234864000
O75391	2866420	3064170	2771440	5981820	2739210	2940420	1458910	2362440	2640500	3683090	971973	2321720	2450120	3383160	2234640	7021850		5460420		5793510
O75394		1800820		1341650		1135090		739188		1381000		1494230		4189450		1257610		1404360		2915560
O75396	35336400	64911600	23159500	36529500	51139200	117302000	33939200	51409000	51565100	56855000	28256600	56381300	24679200	67020000	38204900	49462800	21150500	50568500	21087100	57599800
O75400	1710310	11893300	1323890	12925000	3686580	6836220	587100	3982760	3093220	5706680	1168640	7053600	1876780	13015600	2229130	10256000	1776390	3852850	3116500	7731560
O75410	5119090	6933250	5200210	2947060	5107610	5415920	2421690	2606680	7017510	4091080	2375110	3047210	3979350	2767530	4144210	2795370	3108940	1014960	2220790	1583190
O75414	187063	1235010	254216	462592	335765	1125900	363224	417030	646840	410393		764783	150201		322379	561438				350144
O75427	1673510	3097110	945434	1386970	2877000	3382000	965226	1929790	2023810	1097800	1080900	2978850	1025520	2468870	1148620	2200890	1494060	1088320	1415520	1869300
O75431		1012790	579197	858314	1342440	2584770			976613				676150		1261110	1890390		1371460	977760	1742570
O75436	16422600	22545200	20342000	16475500	32344300	27598500	17098400	21544100	20806900	20079100	15878400	28575600	14252300	14981200	14248000	46434300	15975300	45541500	13533000	40848500
O75438	6035430	19054600	4743470	12874800	11041800	12421500	5456540	11733300	11597000	16560100	5253740	10559200	5386760	14984200	7915980	5467580	4769660	7622700	7098110	12364800
O75439	1791540	6393560	1497190	5582220	5040670	14705600	1866230	3043580	2509110	3321420	1493430	3997820	1145950	5852580	1807940	8363980	1988180	4715980	2289710	10382300
O75448						1729210
O75460						3065880												512948
O75462										1993470				1789900		6524630
O75475	17232200	37779000	22048200	40592300	34436000	46918500	17454500	19528800	44193200	17223600	7418790	28520000	17834200	20448500	11869800	47479000	10105700	26095200	7686320	42228600
O75477	4650650	10072400	3639570	3066890	6685770	11138700	4284450	3409290	4729600	5021330	2542460	4221770	989640	2036410	2987780	8693820	2854170	6491350	4342770	12762900
O75487	860539		954145	758086	807483	599149		597480	1654830		407164	1034790	714230	1023740		1311030	565805	697653	398933	760969
O75489	3031270	7377710	1703320	6351850	6490880	5845500	2367970	3217750	3527260	4384980	1976350	7079990	2433410	5363250	2862020	6382220	2904040	6930650	1470840	7805260
O75494	3349690	20456200	2773980	7104880	3631080	16964900		3833430	5058480	8172720	1767140	10238300	3151510	6826200	2904550	11294000		5249010	1465590	10730200
O75503						6789430						1024710		959746		4713600		2737790		2952960
O75521	3296010	12424400	3347340	7114430	4799430	12774900	1778640	3179340	4602640	5426990	1832010	3106340	2417310	4222210	2792050	16154000	3007050	3660750	2691830	18271800
O75525	1218400	1234670		3550600	1352720	2108400		1335600	1338340		813350	2197850		2068100	923260	2173710		6787160	1038230	892642
O75530		379043
O75531	40948500	76956600	27746900	37479600	39340300	24015200	15300700	30650700	53763200	57838500	22975300	43461900	31092400	73111800	50466100	43169300	30140200	32464200	24721000	33332700
O75533	7088050	27209900	7144240	16546400	9721500	29592700	4890360	15625900	11008800	25123600	4790300	21488600	6889830	17260700	6243530	27122500	7621250	13980900	4394070	22291800
O75534	2799860	12060200	2737960	5599120	6487820	8074850	2415610	4658510	4958380	7066050	2068080	7906030	3325970	5003170	3243980	10055700	2922050	5741880	2066630	8172100
O75554		5197370		3114450		4024740			2621190	2785360						2847550				2537300
O75558	1010880		1358110		1501760		1375800		1090950		802539		654180		1474620				864851
O75563	650258	1780600	677404		1467470		665177		1876250		553891	617060	679714		227514			455787	686445
O75569	2775460	4126760	2885560	3912310	4579470	6603810	2547080	3496250	4048420	4318810	2276080	4165930	2284370	4728560	2351410	9052940	2301270	3362120	2427300	9744530
O75582	800628	533452	1001040	1080640	1150520	1680210		465876	928411	663591			765079	725905		1054240	635216	470583	655080	744008
O75586						2262500
O75592	697077	1811710	611718	852828	59027900	2782150	422828	89066000	881146	970728	691361	1374640	616089	46112400	763441	1266700	524236	1253310	630407	692366
O75594	722010		1194000		651440		1256390	1648310	753035	801853	959214		665538	882373			505418		1541300
O75600																642634
O75602	492067	739908			303260				451991
O75607		11402900	1613560	5836410		3783850				1810850		4505690		803210		7411500		2864260	1529980
O75608	3755530	31073400	4751350	17434300	7759590	19585600	3358640	5844850	5396860	9310160	3717830	16758700	3186060	22932400	6120830	17956500	6472140	39938600	3641830	37314700
O75610;O00292
O75616		3999270		2961080																2886940
O75629		39948200		14550800	42648000			16688200	32427800	13648900	7157860		7078060	20348500		45323400			12456700	17421200
O75636	558353		1304700		687419		1084600		1084650		663614		1002710						733571
O75643	3079730	12291800	2672100	7398800	6097140	15835600	1729430	5229110	4187790	11584800	3464340	12066100	2923730	7586250	3608630	12977900	2599080	6336440	2264730	16203500
O75663	2396950	8627150	3015120	5342220	3871600	7472380	1869640	4355380	2817680	3895990	1855600	7443310	2119790	4172710	2078010	6793890	2047040	7375860	2009920	6830620
O75674		1856700		673401	945911	5487160						2012470		1315990		1387000		1227810		2768330
O75676		5631450	972661	1004020	2357550	1518080		1520930	1945080	939165		1760960		1780890	873625	1560130		1373910	520587	1582840
O75683	595943	5313830	431192	2973480	1764570	6579400		1545220		1381700		2213590		417155		4073030	952065	2054580		2373090
O75688	2509670	7862320	3536650	4916060	5862730	11896600	3452690	5900490	5383470	4392840	2333320	7185910	2247090	7772230	3134840	6326500	2118580	6683520	2990430	7744360
O75689	904778	3219130	909241	1223350	2866030		1196430	1818460			798679	2526870		1572570		1046790	1006010	3342420	1530770
O75691	219384	1422220		804910		571500	309534	496765	296573	1017940	327800	1313700		623851		1112910	115412	546649	206770	1823760
O75694	1089380	6512190	1491470	2248850	3179220	3307560	1403760	3403900	1715680	2969560	1122950	2226300		2449410	1288390	3497740		2119760	1192390	7954250
O75695	2461340	2450460	2375160	1518800	3109610	2596110	2612580	2324220	2772810	2685880	2307150	1658040	2094950	1641810	2427000	2023170	1953090	2692640	2023600	2095080
O75717		364132				377594				425423										170430
O75718		6414090		1905340	1563020	4538690		3718960	1009350	3462400	668301	9342320		5559600	516211	3663860	858301	2439460		2262240
O75746	689973	856990	429872	323034	1635270	657396		672170	864617		1124950	2120950		5192400	531659	1379560		737699	470094	6261350
O75764		2703580		1748660	1428210	5629830		580215				2651210		1266740		3880590		3940590
O75781	6038090	2840320	5424680	2632700	4716460	1410460	2005140	1622340	7581560	1911000	4142220	3330930	5531210	3341400	4719090	3055330	3433850	1787260	2916280	759401
O75787		1119630				803814			335964							444935
O75791	867816	1636330	786734	1061510	1565850	1183900	459978	923692	773148	445572	467282	887854	875684	903842	567320				240429
O75792	971448	3435280	729867	1676640	1242840	3325000	576364	1159070	932816	1364760	957394	1853190	631932		986029	1154510		553360		522040
O75794		4315780														1290120
O75817		4631840		1989570								3433110		1602700		3435350
O75821	10588900	40185400	9777350	18412800	17644500	34095200	7615090	15037400	14172500	13974200	6827270	26543900	11367500	19012200	9050900	31198900	9018270	15009600	8314460	25604100
O75822	8050020	45877000	9968370	17343200	10256300	29631700	3247820	14781900	15624900	20920900	3647720	27072300	6310780	19207800	7389150	21817100	8547760	13228400	3056560	26914900
O75828	24740000	46478200	37972200	4197450	8744910	77164600	1491510	33041700	2460140	163249000	4477790	42424000	20592000	3671020	2777770	13097400	3205000	91627200	4653610	474189000
O75832	2997950	6059700	3841480	4615880	5062070	6973480	3473950	4566470	3096590	6656340	2430880	5093480	3145040	5204380	2613360	6266910	2911840	7685180	2809270	5358680
O75843		3652630	701941	2956130	2380160	5333670	925941	2226060	1489760		463156	4916820		1891350	594439	2483480	821806	3613200	629132	3046150
O75844	2707940	7221430	2388350	3703170	4412020	13648500	3367970	4635460	4141470	5213020	2495120	5813280	1712430	5790640	2338860	5555990	1718430	4666640	2063490	9336020
O75864		585539										880933				1249640		775530
O75874	55500300	233143000	55036200	82853000	122495000	223735000	72723300	104334000	89211500	143009000	39857900	113254000	51181400	127968000	79794500	393827000	53857800	216452000	59308100	542644000
O75879		1322620				1650860										887000
O75880	3116640			5664000	4784320	6642540	3030560	3502410	5632220	3982180	2323140	3337780	1947820	5602640	3524080	6836030		3272020	2955370	8519360
O75881		827093		1106450	959278		815199	1279430			623317	1062620		880312		986764		912267
O75882	2224750	2980130	3490580	3533500	2340950	1094760	2602100	2686090	1760860	3280880	2417040	1585520	2683640	1928110	2480200	4225540	2386780	4765210	3528290	2495840
O75884	8729650	13524200	10461800	14639300	13215600	23789300	5508530	11535700	9299790	9389040	6881180	17731700	8388040	5443110	5482130	28605800	7835610	34751800	6129360	21360000
O75886	3141780	5507060	2737230	3385520	4652910	5112180	2073280	3519200	3607810	2752040	1434160	4426820	2461280	4404660	2962030	3757580	1890960	2792330	1664680	4321690
O75888	501674	831416	698397	495494	1195600		847386	711251	1138480	771857	575210	415459	651885		752837	665351	741302	503961	1005060	442255
O75891						7702250
O75900	301566		441017				242528		807822		686684		585833		871753		467030		500948
O75907	1316380	1975670	1257120	1973710	1773520	2568010	1034870	1667040	1846140	1509140	997208	2262060	1094790	3465220	1150650	3924560	817986	9406760	804575	2396200
O75909	796096	2950500		1748380	1274730	1914100	751854	1684680	1057850	2847510		2711860	613954	1738770	685211	2428400	596326	1409870	666257	2956680
O75911		1906680								583977				1797080						1981570
O75915	25808300	66583900	24731600	25342200	52592100	62174100	20115300	27525500	33420200	17315200	27087600	37324000	23510400	27941000	43510300	37756200	35154300	18610200	19081300	18384000
O75923	4553420	2977770	3669380	1069110	5048400	1428570	3155850	2049430	4650340	3099520	2480420	934880	3128000	2414860	3931970	6604190	1665010	1377160	2578400	1612340
O75925										726863						980593
O75934	1790320	4736990	1204090	2424800	1640300	3463380		2061890	3523220	4240770	1449270	2770020	1028220	4380460	2172010	2718240		1043580		3180960
O75935	6441960	4858380	6921120	3869090	7369250	3327850	6262630	6430600	5836280	4239400	5979810	6033720	3676920	4550570	6572500	7367570	3658750	7180210	5421320	10152700
O75937	14667300	26590500	14847200	20317900	20241900	31687700	7744460	18283500	19569100	23037700	7554500	19362900	12870000	22077400	13231100	12887800	14731700	13236300	8964760	19278600
O75940		2282490				4683300				873712						608642
O75947	28883400	61478100	26615500	41108500	41497700	28133600	12006400	23957800	61920500	39704000	10745400	23397800	20134000	55153300	29884700	31344700	27640900	25337600	19035400	43152400
O75954	3468230	4252700	4461770	1296430	4806070		1958510				3589010	2784030	2496300		3500870		3863080	1102040	3421730
O75955	5234340	7849660	4698800	6481020	5122170	6554360	4973790	4783500	4914860	15766000	3817980	6231850	4130980	6053040	5251530	26634900	4452010	17639700	4431980	23072100
O75962	873559	2285980	682161	1137280	1224160	1455760	727588	1159320	1142910	852540	582754	1966470	600503	1479050	850324	1303320	546933	630235	595192	1248860
O75964	8211450	16773000	9444570	10810600	16912900	11264300	8699510	13508800	11944500	12870800	9073450	8627670	5899910	17277500	6723640	16945300	6192380	13552400	7177140	21702600
O75970	639627		456206	169985	597752		260011		801363		193594				899800	571954	189873		293350
O75976		72878800		4724630	1584460	6683530		5676790	2215100	14272700	994101	5143750		8269850	1083480	7176550		4005910		23485500
O75995	2815190	9053610	2692050	4136460	5612610	6018570	2010980	5559180	4884760	4795280	1468010	3507750	2389170	4577450	1930450	2055330	3611950	1932360	1729370	798935
O76003	5284240	36602000	4923520	10547500	9560340	15404100	4513830	8847410	5371360	14059600	3873990	13892400	4592540	10241900	5442470	15262600	4253510	14109900	4043760	25287500
O76021	2849280	21809200	2574740	12601000	4153290	11173800	2784210	9830840	4332300	16041800	1965380	13615200	1360860	6169570	1857570	19952200	2966640	10859500	1517090	17938200
O76024	6620950	2963830	8189190	1629920	5021050	5189970	1985340	1292280	8810810	2721890	2354980	1520550	7661750	2646700	8088110	3543460	4764580	985754	5050450	1064120
O76027									397362						351697	1556740
O76031	926487	5606750		2508140	1955070	5722600	783331	1828770	1280990	9335760	580013	1360010	286920	2708410	784349	7643890		1920190	926913	9972470
O76041	19733600		19712800	1856360	11751700	3227670	8308810	2211930	19399000	1521260	3368520	1885360	11454800	2093160	13155800	2502830	6888910	751435	4319860	1857260
O76054		6521850				1135080		1577250		3776410		1150500		503597				4189730		1723910
O76070	6200510	3628970	6501660	12870300	6614750	7197760	4303920	10478000	10836600	9215960	2665800	2523200	4951720	8787830	4987640	14086500	3317390		3365820	14531600
O76071	604497	2355570	699414	891498	1187840	2332790	715036	1578020	1046500	2192510	554868	1601290	893619	1181310	486075	1874320	653322	1868460	525858	2337920
O76074	2024620	2038550	1869100	1439570	2068620		1141770		1546840		1166510		1984300		1808820	935433	1455320		1210320
O76075
O76076	3508970		15339900	4845490	3646130		6977830	4674900	2984930		7347770	1914490	8778200		2530360		3754190		26850800	1039700
O76080		2342940		1021470	537076	2438700		657854	369353			915323		294505		3357890		915611		810469
O76094	8897960	36075200	6267080	17474400	13955500	45649800	6811850	26729700	11512200	28969200	5305900	17846200	6235380	22904400	5693820	26570900	8658930	21103300	4873610	29655600
O76095		3245150		3394770	1167070	7077410		2894890						1253120		5585670		7238250		4056260
O76096	587074		1015560	975761	744559		259804		494162			632979	770050		604438
O94760	20761100	15899800	18081800	21209300	24424700	27255400	10007900	9179480	22502700	6907570	9373610	30052800	17083000	15647400	16655600	21925300	14866500	33261700	10830400	33807300
O94762		576546		745413	109012	1485360		386837	384418	5735930		522296	298341	554509		936549		541997		1018800
O94763	1678430	9485830		3231610				1607270	1749390	2913060		3314820		2500680				2582620
O94766		1870440		1318980	1307710	21347000		1735650	900026	1693060		2427890	686911	3503990	1081770	3844830		2365510	782825	5375210
O94768		525652						367373		317508		518208		416365		1009350		465043		257704
O94776	4590000	8631750	4541530	11054600	5557620	9330630	4953190	7522150	7625220	7077580	3045830	9538040	2188520	9770360	5009150	10347300	3129650	9964300	2557590	14956300
O94788	2537010			3349890	3399270		1676230		1725440		1920910		1991490				3539940		3277040
O94804	3855520	8247680	4207340	3483260	6335990	5903180	2705050	5250220	5845330	4196690	1995440	2366030	3674880	3706980	2766100	2275530	3350490	2136710	2906210	1428320
O94808		6446360
O94811	30987600		22424900	6467100	28790400	20746100	8857820	1331710	19085700		10782300		21785700	4111910	12095600	9990360	14637900	5674380	9669640
O94818
O94819	1093630	917544	1156710	755793	1443010		1633170	825337	956953	3009890	1090430	956999		557464			614010	638573	1298670
O94822	1110420	2197980	1542060	1538300	1702470	3166390	487380	822134	833198	1478980	107628	992339	119218	1905800		2307960	713378	530309	413841	1287630
O94826	7304860	24000500	7902500	19107800	12399100	37234700	6715530	12412700	12146700	15512500	6758300	15292100	5836690	18245600	9020810	22751800	8006130	9703330	6430860	27784200
O94830	535784		492659	407631	1203660	1430280	404216	1351720	851340	708045	429084	1108620	464660		449661	1910440	351239	1025110	542186	841764
O94832	5036040	3991540	6004880	5427690	6780030	4548520	4432450	3420830	4930910	3928260	4767990	6368810	2992510	3552950	5396090	9600380	2453030	5484600	4428150	7233050
O94842	459903	1752250		1274520	512273	1082900	357822	783705	623864	1870850		1355330	444882	1110990	619129	1161780	514791	454240		2207370
O94851	1221180	2509760	902420	1308860	2305110	2326230	1053930	1907040	1156030	969934	1169540	4404850	617602	1842550		1076080	850077	1331080	494114	1630380
O94855	1697570	8529300	1232240	5280910	3460660	8477020	1984580	6438400	2687740	6525720	1825470	8526580	1437600	5039180	1827660	6204670	2130450	8934270	1165500	6853850
O94868		1161120		514186	692056	778830			679579		310540				477984			379606	392232	504584
O94874	4055120	9989640	4165250	4549240	7428270	10186500	4153780	7229390	5838200	6149610	3902780	5440090	3001600	5249310	3963120	9189350	3990470	8034950	3581670	7719710
O94875	11620200	2003390	8745430	8690550	5675610	3338610	4611400	1873100	14298700	4421410	3080000	1997620	5521580	2098860	5691070	30043700	4615650	5720080	4867280	9980640
O94876		981946		340489		938807				526334						617697		294139
O94880		1747030		1620770	714774	1406870		1343350	773874	1500060		1918370		1008630		1822770		1496530		1719120
O94885	1481800	5176110	1818050		1488050	2681390			2047230				1746210		447966	1057820
O94886	1142040	918118	1723680	4737080	1821740	1567920	2370810	3151980	2390230		1067420	4584120	1729500	1407920	1239250	5787040	2729270	10637300	1949620	1978350
O94887							315605									507394
O94888	1251550	3349560		1481400	1757690	1743660		1178330	2101680	1544440		1939250				1707390		773948		1172100
O94901	4238260	2904340	2242930	1671550	3197030	2068300	1831720	1196210	4662100	2732260	3102830	4739120	3445500	2813360	5186780	6605650	2061180	2262760	2560300
O94903	8656400	14165400	6753610	13345800	11839700	16444600	4941580	6947790	10650100	8398560	4691900	12765700	8936740	10095800	8731820	11471400	5742550	7626740	5775740	10704100
O94905	10627100	17993000	9208860	10547800	11949200	33616700	8024480	7289920	9135120	11104100	7735800	12438300	6776940	7576020	9907350	22147700	7581700	22158900	9744580	66217300
O94906	2343530	6210780	2178190	4744860	3160990	7504210	2082150	3563480	4037690	5697010	2211700	7928620	2680280	7101410	2838420	7452140	2081820	4557400	1519580	6523640
O94911	4323100		6131300	1005940	6196240		4385360	570523	7770180		4870910	344804	3857020		3759160	563257	2822500		3487330
O94913	233283	937244	261140	698359	311467	583889	160362	539335	274397	576294		607056		414970	149946	568559		290162		377093
O94915	644236	1090980	554148	387619	874449	1119620	452855	500086	795960	578476	353157	505359	635999	522571	624026	663702	362710	383731	428632	467370
O94916						397104
O94919	13816600	18542600	11651100	8547160	13629100	33956500	7184490	7019090	14721500	2536410	6118340	9520230	10648200	17143600	14828600	8504830	9113570	7366160	6979120	9079830
O94923		1107850			624211	4197750		1175910		917782		603515		506995		2029720				1519240
O94925	9924620	25098500	7549910	8045420	17454600	30554200	7082330	16127900	17680500	9830950	8564050	30361700	11433000	165051000	12591000	7013990	12969900	3895470	6366860	3535050
O94929	1091340		1285700				616006		1463790		992611				1243440	1265570	633577		876813
O94956	1155760	1578730	817364	739965	1541430	493213	1095140	1285480	1291500		927283		790425		1348150	625424	872983	366361	1195020	269706
O94966	979149	2930880	987465	1211420	1389980	2584250		1107780	1248760	1165250		2093750		1433010	621118	2596260	1078660	1559420	763230	1475540
O94967						311515						343062				259668		287272
O94973	2823900	3401600	3405710	3774750	5159840	7678160	2931150	3313910	3404060	4092880	3064080	4026810	2189260	3675100	2773400	6395380	2109760	5355540	2776950	7539400
O94979	8387640	28902400	8353160	18913500	16175600	30891500	7759510	20895200	11319500	21533800	6871050	28108000	8174750	25858900	8408850	38347800	7617580	28074100	6717930	38289900
O94989	981457		1305690		1180680		802653		1766780						836568				716613
O94992	2845360	22490900	2393220	7756400	3502190	19578400		8602190	2538450	4805270		5763430		4671370		7564540	1028020	4165650		7849430
O95049	1866080	696494	1202720	1612220	1769630	2456100	1108920	755290	1857300	494197	946389	2467750	1180860	3383780	1264800	4739580	1136900	3960530	913469	4077240
O95050							6509830	2394510
O95059
O95070		1371780				882157								1356970		1597100
O95071	262327	2896560		1078680		2742330		838422	687989	1725860		1553640		1234080	218720	1965060		819144		685819
O95081	2285530	1994320	1009400	2336660	3004660	2618400	1084070	1196500	1306680	349363	504940	1577410	1245400	1066100	1022390	2952930	843701	761650	1041690
O95104	4182580	10141600	3287700	8099050	6327070	11200600	3282940	6476150	4400550	5310200	2092480	6162480	2767560	6617750	2009140	5827130	3129690	3588980	1839520	4174150
O95136	581850		671750		698500		843381		417845		977766	498128			601620		533947		458705
O95139	5054520	13293100	4416680	11611600	9357670	15962100	3649740	6811680	11595500	7534410	4561530	10830000	5417410	10065700	10080000	12046100	5000520	9167430	5107780	11437100
O95140	522865	675487		315883	666820		285962				244402			631167		739754	346872	416781	329996	330561
O95149		942274				403351				955540				309646		1296560		393576		656178
O95154										11609600		1650370		2818860
O95155	495742	1108430		619666	687115	1458060	448745	428524	453950	769809		1152310		979889		929547		532953	426634	1268550
O95159	2807660	5606440	1986760	3988950	4168410	11909400	1960960	5116770	3775980	8904560	1864200	6662460	2220590	7619050	2427590	4870560	2486760	4847510	2435860	8363730
O95163		2349840	982172	913084	1271500	1403210	944588	1349860		1636790						2207340		1916160		1789980
O95164	1586430	884099	1438270		1492940	757872	1610960				892812	684801	1634490		2147220	1180850	902071	733584	861172
O95166	2065250	4324260	1316390	2644800	3032590	1276410		1878900	3016660		1104910	2281000	1688340	3009080	1459120	2612880	1790920	2249960	1103480	4264820
O95167	1099030	3879780	649850	2768720	2228650	2178430	509246	999464	2509130	1659160	780425	3214010	874360	1548990	1676890	1818670		1588830	718073	2839120
O95168	3259580	4532100	2100440	5193680	5848720	2723670	4071830	5269930	4512720	6217840	3314430	5259470	1731930	9175270	5036200	5396460	1854070	7167610	2541540	6981670
O95169	3510260	9667730	1617440	8025570	5672470	1807460	1256000	4647060	7963240	7732560	2061320	8679080	1916940	7978760	4713650	11898900	3474050	6860210	3073490	8886790
O95171	20511600	3269870	19920900	1748000	18683700	36473700	8850380	9741500	23805400		4043350	6143040	15033800	7601480	10400500	21394000	10432300	4393250	7161430
O95178	6308020	14930600	4314900	10816400	8957860	3283690	4785410	10533200	12118400	9946090	4051630	11529000	3479620	12096100	9096790	11891500	5751730	10508500	6000950	10997800
O95182	5081590	6013930	4777390	11573800	6643460	2940840	2676980	6250020	8901090	6710170	2908660	7298940	3787090	6197490	4218530	6157180	3872780	6454310	4083690	9041420
O95183	7395950	10399400	8412290	2900110	8692560		4980070	3535300	10453300	3139240	2914520		7002390	3767290	6529890	2291190	4882340		7713540
O95197	35823700	50834100	40920900	26210700	56050200	105762000	33148400	49162200	31714300	44845700	38275100	51093700	26227600	40270000	33491300	28355100	37662700	28471500	36583600	75264200
O95202	7025250	16647900	5307680	12016900	13230500	17550500	5628390	7999120	10992800	7621290	4991730	9992210	5187790	17604100	8887520	8801600	5935770	6774720	4904690	13000500
O95208	3860260	4409180	4610020	3085790	3104540	2407850	1548850	1477150	5817040	2006940	1688750	4116210	4194220	2133330	3937460	3768870	3538850	2409370	1521820
O95210	7059310	3169490	786541	711954	2021640	2794000	880003	207089	2185600			3559630		1334570	5158900	2280630	437932	567950	446404	920003
O95218	3022160	6463870	3183320	6570310	2963610	8207440	1578110	3774000	3240910	3891150	1746960	4185920	2627110	2913420	868105	5300420	2031200	3552640	1925280	2605270
O95219	3462850	5036250	3281220	4598500	5761080	11702400	2924570	3723490	3713760	2168830	2704840	4802370	3058450	3815820	3424800	7310390	3486830	9758450	3117080	4054060
O95232	3489420	9792990	3060940	7765660	4112730	8612080	2230900	4794200	5110190	9125990	2650590	7508400	3259820	6719820	2304700	10113500	3058490	5521680	2615140	7887900
O95236	598837	669189	500290		810590	1129380	766676	834279	690801	932609	398321		822453		530616		650809
O95239		783880								818341
O95248	815733	1193410		665159	1128860	946020	768250	1075610	984355	869873	563807	1230640	634194	838336	607612	1031020	595678	832627		1088170
O95249	1430340	5520630	1174230	3484180	2211110	8500110		2277970	2293270	4953990	1319130	2947450	837930	3454980	1436390	4884470		4396800	1111020	4679780
O95251		1207380		1187900		4110580		1333850	948623	1754290		1152080		931298		1450730		827395		681692
O95260	1631540	2181190	1617460	1494300	2095120	1357570	1285570	1421360	1932210	1767360	740860	1560460	1705720	1315060	1112620	2939480	973977	1965580	922510	3247690
O95273		5615870						1320580						1514250				2166870
O95292	14307000	36344200	13213800	17291300	19297800	71267300	5935580	8556050	27199100	12626200	6154730	19222700	14990500	19139100	17347200	26075100	14533800	22730300	7302160	23933600
O95294		269358				226973
O95295	4593910	11626000	4384450	7699190	6793380	7595360	3486210	7009750	9202630	7792610	4040450	6718180	4582290	6951200	4668650	7142450	6534560	13747000	5435480	7855900
O95297	2565630	6185480	2675120	2848020	2608370	1306740	1771030	2395910	3019740	1920870	1691940	3799000	2082630	2355160	1998140	5148990	1952260	3826070	1678050	4337630
O95298		3751110		3386020		4066980			3109510	2294090		4126580		2833070	2294890	4383610		3116230		4317170
O95299	4406260	6465120	3109060	7399920	6756860	5713120	4148920	6081960	5335880	7653480	3973400	7246290	3316100	7073270	4538260	8766840	2794730	10632300	4019000	10530700
O95302	5870620	29091000	6273600	6881520	8259360	11277000	4659730	11902200	8058440	24375900	5132170	24895000	6098970	16567800	6327270	20646500	4949230	14604400	5317000	30969300
O95319	3973400	5054660	3250690	3498360	6609300	2218080	2259710	4696090	4588460		2594270	2943640	2843630	5649640		3935750	4069100	3060720	3368980	6622600
O95336	10976400	28577600	10847100	21199900	22861200	63707700	8545720	14728800	16941400	9645860	9159000	38788500	8573760	31594600	15099800	21327100	13058300	22110000	10702700	24624300
O95340	14430000	18195900	12559100	5700400	21426500	38973800	15255000	8262610	20426000	6927720	7532960	9522480	14695100	12229400	15614900	10988300	8691820	15276000	13830800	5568670
O95347		7526210		1295820		5471720		1809940		2919990		950784						591363		1746030
O95352	1098200	13493900	918619	3691770	10732100	25419800	4414240	12761400	6218780	3323110	664519	2570590	935444	1518460	1505450	1684330	1087180	4575730	759533	8495050
O95359	2678680		2323190	2555130	2469460	16334700	2072890		4496970	3510990			2648270	2388120	2449760	10662600	2663740	6448290	1854760	9235120
O95361						1945120				1328020		486927				2868160				2486590
O95363	1453230	3990440	1184300	3855020	2885010	4318590	1678530	1935210	1959000	2235510	1192600	3103240	1660620	5040450	1946360	4657700	1318020	2878760	1124670	3934930
[truncated: 6,985 more rows]

## Sheet: 50% diluted
protID	SC_A_111M7W_NG1_FP	SC_A_111M7W_TU1_FP	SC_A_19XOBE_NG1_FP	SC_A_19XOBE_TU1_FP	SC_A_1KXTYW_NG1_FP	SC_A_1KXTYW_TU1_FP	SC_A_KBEQL9_NG1_FP	SC_A_KBEQL9_TU1_FP	SC_DIS_A_1B71HX_NG2_FP	SC_DIS_A_1B71HX_TU2_FP	SC_T_A_15BOK5NG_1_FP	SC_T_A_15BOK5TG_1_FP	SC_T_A_1MKZXRNG_1_FP	SC_T_A_1MKZXRTG_1_FP	SC_T_A_1WFPXHNG_1_FP	SC_T_A_1WFPXHTG_4_FP	SC_T_A_O1WHE5NG_1_FP	SC_T_A_O1WHE5TG_1_FP	SC_T_A_Y4W4L7NG_1_FP	SC_T_A_Y4W4L7TG_1_FP
[truncated: 7,910 more rows]

[truncated: 1 more sheets: protein ID]
