# Supplementary material for: msBayesImpute as a versatile framework for addressing missing values in biomedical mass spectrometry proteomics data
Source: Commun Chem. 2026 Jul 7;9:236. doi: 10.1038/s42004-026-02106-3 (PMC13342297; doi:10.1038/s42004-026-02106-3)
Supplement: Supplementary file 6 — Supplementary Data 3 [file 42004_2026_2106_MOESM6_ESM.xlsx]

## Sheet: DIAumpBuiltinProteins_6600_32
protID	lgillet_I150211_002_Top6Top6Freq	lgillet_I150211_003_Top6Top6Freq	lgillet_I150211_004_Top6Top6Freq	lgillet_I150211_005_Top6Top6Freq	lgillet_I150211_006_Top6Top6Freq	lgillet_I150211_007_Top6Top6Freq	Species
sp|P07384|CAN1_HUMAN	2068	3892	2270	2220	1466	3506	Human
sp|P54136|SYRC_HUMAN	79945	82512	75972	76179	72587	61635	Human
sp|P21507|SRMB_ECOLI	3201	9556		9016		8970	E.coli
sp|P14314|GLU2B_HUMAN	103879	115489	128924	124781	101216	114643	Human
tr|C8ZBY0|C8ZBY0_YEAS8	4941		4308	2486	5682	2719	Yeast
sp|P31663|PANC_ECOLI		11322	298	11982		12200	E.coli
sp|P0A858|TPIS_ECOLI	40529	203034	64773	256221	69369	219675	E.coli
sp|P43487|RANG_HUMAN	74371	82020	75909	79001	81154	79103	Human
sp|Q96JJ7|TMX3_HUMAN		1215	925	1486			Human
tr|D3UED5|D3UED5_YEAS8	35949	15413	43231	19199	40643	16999	Yeast
tr|C8Z570|C8Z570_YEAS8	224224	106240	248844	122129	260753	116686	Yeast
sp|O75608|LYPA1_HUMAN	10848	11731	12492	6027	4479	12360	Human
sp|P20340|RAB6A_HUMAN	84297	76599	48143	71526	71263	32232	Human
sp|P75874|YCCU_ECOLI		18219		17805		12080	E.coli
sp|Q9Y383|LC7L2_HUMAN	17918	19251	22494	17148	22766	18703	Human
sp|Q13564|ULA1_HUMAN	1651			1908	1173	1373	Human
sp|Q9BYD1|RM13_HUMAN			3459	3707	4178	4040	Human
sp|Q32MZ4|LRRF1_HUMAN	1682	2700	1782	3471	969	3240	Human
tr|C8Z3G2|C8Z3G2_YEAS8	1725	712	1820		1763	904	Yeast
sp|P12268|IMDH2_HUMAN	94655	98195	109026	94001	104845	101074	Human
tr|C8ZFS2|C8ZFS2_YEAS8	21927	7346	24229	12786	23754	4395	Yeast
sp|P0A731|MGSA_ECOLI		1512		1819		1216	E.coli
tr|C8Z7Y7|C8Z7Y7_YEAS8	308	188					Yeast
sp|P23528|COF1_HUMAN	504985	497906	497542	476623	508425	480193	Human
sp|Q92769|HDAC2_HUMAN	4138	4080	4132	3075	4342	4873	Human
sp|P40429|RL13A_HUMAN	256217	244249	274494	252974	264653	228274	Human
tr|C8Z949|C8Z949_YEAS8	67411	35946	67030	39667	84229	39850	Yeast
tr|C8Z8S9|C8Z8S9_YEAS8	358801	179450	397111	216461	448071	208972	Yeast
sp|Q9Y6E2|BZW2_HUMAN	9116	16371	19226	18598	17754	16394	Human
sp|P54578|UBP14_HUMAN	20958	16850	17670	22391	19748	20376	Human
sp|P49006|MRP_HUMAN		5156			4773	3637	Human
sp|P0A9M8|PTA_ECOLI	14291	75864	12152	92720	16006	52983	E.coli
tr|C8Z449|C8Z449_YEAS8	87560	48020	107482	33718	71944	22801	Yeast
sp|P0A870|TALB_ECOLI	75221	259472	74047	294067	86348	269839	E.coli
sp|Q96FQ6|S10AG_HUMAN	9782	8922	12064	14287	13467	5728	Human
sp|Q8WUM4|PDC6I_HUMAN	35296	38991	37040	36149	31357	35332	Human
sp|Q52LJ0|FA98B_HUMAN	3559	4756	5125	4188	5126	4446	Human
tr|C8Z9E5|C8Z9E5_YEAS8	9649	3463	10213	1809	9108	2982	Yeast
tr|C8Z6K7|C8Z6K7_YEAS8	8551	2701	15440	9787	13533	3683	Yeast
sp|Q9NQ29|LUC7L_HUMAN	261	352	248	197			Human
sp|P17174|AATC_HUMAN	12929	8351	12827	10756	15103	9921	Human
tr|C8Z7T0|C8Z7T0_YEAS8	80130	90290	72291	86089	108722	63518	Yeast
sp|O95456|PSMG1_HUMAN	2260	2578	3836	4108	2960	3781	Human
sp|Q29RF7|PDS5A_HUMAN	8978	11810	12803	10508	13185	10726	Human
sp|O15397|IPO8_HUMAN	3474	4191	3442	4049	4486		Human
tr|C8Z8N2|C8Z8N2_YEAS8		3645	6455	2456	7249	241	Yeast
sp|P22061|PIMT_HUMAN	15847	16889	19988	16986	22752	15057	Human
sp|P42704|LPPRC_HUMAN	65043	49689	71488	60738	69222	65981	Human
sp|Q9BYX7|ACTBM_HUMAN	1937119	2028960	2092538	1976200	2251039	2193753	Human
sp|P0C8J6|GATY_ECOLI	99804	412060	120513	402840	95387	420755	E.coli
sp|P0A817|METK_ECOLI	9316	22418	9414	23528	3897	17487	E.coli
sp|P0ACY1|YDJA_ECOLI		14844		13814	2666	15074	E.coli
tr|C8Z8N1|C8Z8N1_YEAS8	15378	3895	17457	2668	15937	5656	Yeast
sp|P42224|STAT1_HUMAN	17072	16374	20941	20798	20521	34571	Human
tr|C8ZDY0|C8ZDY0_YEAS8	5877	2681	10704		10700	1675	Yeast
sp|Q16891|IMMT_HUMAN	42050	44819	43719	40285	47282	44560	Human
sp|P27797|CALR_HUMAN	312103	316557	312653	297123	287231	314647	Human
sp|P35080|PROF2_HUMAN	8974	8778	9705	10426	11622	10890	Human
sp|C8Z543|ARO1_YEAS8	10497	3498	13279	5407	12534	3262	Yeast
sp|P62768|YAEH_ECOLI	3304	17682	4512	17752	3049	19780	E.coli
sp|P67936|TPM4_HUMAN	296176	282014	363833	269652	214548	313376	Human
sp|P0A794|PDXJ_ECOLI	3392	4642		4068		4300	E.coli
sp|P15559|NQO1_HUMAN	102772	109444	120557	119142	124500	117813	Human
sp|Q8N183|MIMIT_HUMAN	10118	3785	7920	10707	12230	6238	Human
sp|P0A7W7|RS8_ECOLI	23579	100727	3640	131441	6010	115557	E.coli
sp|Q96IJ6|GMPPA_HUMAN			1026	1946	1493	1691	Human
sp|P51148|RAB5C_HUMAN	32512	23137	33624	16274	39690	14411	Human
sp|P43121|MUC18_HUMAN	8856	8489	9225	9526	4601	8003	Human
tr|C8ZAT6|C8ZAT6_YEAS8	27799	9512	27863	12475	19456	7580	Yeast
sp|Q7Z3C6|ATG9A_HUMAN		1497		1192		1317	Human
tr|C8Z8J3|C8Z8J3_YEAS8	16748	6321	19008	5602	16031	8527	Yeast
sp|P01891|1A68_HUMAN	92265	99885	102356	106868	86522	110817	Human
sp|Q9HDC9|APMAP_HUMAN	10197	8138	12796	8156	12159	5792	Human
tr|C8ZBH3|C8ZBH3_YEAS8			839		759		Yeast
sp|Q9P289|MST4_HUMAN	15459	18447	17824	13365	16078	14714	Human
tr|C8ZI57|C8ZI57_YEAS8	189896	84796	198332	87686	171419	79936	Yeast
sp|P27816|MAP4_HUMAN	49466	49960	63531	55402	61384	58080	Human
sp|P0AC59|GLRX2_ECOLI	60206	233062	49694	234271	46142	206732	E.coli
sp|P02358|RS6_ECOLI	40017	181009	25393	182692	52131	160243	E.coli
tr|C8ZFV1|C8ZFV1_YEAS8	20749	7360	20756	8243	23061	12660	Yeast
sp|P0A8Y5|YIDA_ECOLI		2059		2425		2770	E.coli
sp|P19525|E2AK2_HUMAN	3466	4676	3133		2580	4282	Human
sp|P62707|GPMA_ECOLI	26519	93502	24509	88726	18303	92786	E.coli
sp|Q02880|TOP2B_HUMAN	51979	52451	56064	52372	59529	52265	Human
tr|C8Z8T9|C8Z8T9_YEAS8	3052		3312		3057	1489	Yeast
tr|D3UF30|D3UF30_YEAS8	2258	1434	3489			836	Yeast
sp|Q92882|OSTF1_HUMAN	891	1358	590	729	603	1172	Human
sp|Q15904|VAS1_HUMAN				1967	2037		Human
sp|Q14258|TRI25_HUMAN	6002	5795	4903	5962	5080	7103	Human
sp|Q9H2U2|IPYR2_HUMAN	22323	22160	24322	19745	20687	18962	Human
sp|P51572|BAP31_HUMAN	45557	28444	37173	61040	73735	54878	Human
tr|C8Z8K6|C8Z8K6_YEAS8	71757	38562	83159	40027	86715	42884	Yeast
sp|Q16880|CGT_HUMAN		204				225	Human
tr|C8ZE76|C8ZE76_YEAS8	213918	101591	245464	110968	208004	102014	Yeast
sp|Q13630|FCL_HUMAN		203	1840	1707	825	2388	Human
sp|O00193|SMAP_HUMAN	1685	1438	1703	1355	1295	1610	Human
sp|P22307|NLTP_HUMAN	16785	17615	19994	17632	23502	18007	Human
sp|O43598|DNPH1_HUMAN	6586		5610	5723	8825	6563	Human
tr|C8Z8Y1|C8Z8Y1_YEAS8	1176640	702097	1270795	655946	1405682	648694	Yeast
sp|Q9GZT8|GTPC1_HUMAN				2866	3328	3272	Human
sp|P16989|YBOX3_HUMAN	27653	18875	32646	38831	36143	33710	Human
sp|P0A915|OMPW_ECOLI	8725	65144	19093	70344	8498	58200	E.coli
tr|D3UEM1|D3UEM1_YEAS8	88018	38917	96157	31187	83191	34926	Yeast
sp|Q9Y281|COF2_HUMAN	3173	4180	3160	3993	3867	3187	Human
tr|C8ZDE8|C8ZDE8_YEAS8	9380	880	13253	3353	10404	2751	Yeast
sp|Q9BRX8|F213A_HUMAN	1590	2286	1936				Human
sp|O75531|BAF_HUMAN	31180	36989	34930	32503	36807	34570	Human
tr|D3UF49|D3UF49_YEAS8	2798	2827	6548	3743	6333	2977	Yeast
sp|P17169|GLMS_ECOLI	9852	60463	15698	59276	9088	59983	E.coli
sp|O94901|SUN1_HUMAN			1726	1615	1633	1753	Human
sp|Q14108|SCRB2_HUMAN	11022	10590	16505	11630	15801	15472	Human
sp|Q9UIL1|SCOC_HUMAN			2301	2358	1657	1903	Human
sp|Q58FG1|HS904_HUMAN	182033	189238	269221	286518	299412	191636	Human
sp|P35606|COPB2_HUMAN	21867	22287	25233	23520	27183	17193	Human
sp|Q8N5N7|RM50_HUMAN		184	284	514	337	506	Human
sp|P98160|PGBM_HUMAN							Human
tr|C8ZE55|C8ZE55_YEAS8	268759	115525	311320	115008	313502	119262	Yeast
sp|Q6PI48|SYDM_HUMAN	6672	6130	6712	7061	6239	6190	Human
sp|Q14203|DCTN1_HUMAN	1376	1633	1728	1906	848	2021	Human
sp|Q9Y6M7|S4A7_HUMAN	4687	5337	5297	4595	1855	4690	Human
sp|P55854|SUMO3_HUMAN	27362	26384	30585	24429	29957	20979	Human
sp|Q9H0C8|ILKAP_HUMAN	646	1614			855	2751	Human
sp|P78417|GSTO1_HUMAN	28067	30040	30671	28598	23715	28699	Human
tr|C8Z4J5|C8Z4J5_YEAS8	49037	22083	60472	26396	63214	25475	Yeast
sp|Q14677|EPN4_HUMAN	3998	2555	4146	3323	4060	2394	Human
sp|P0A9W3|YJJK_ECOLI	9878	55830	6163	55545	4863	53110	E.coli
sp|P00966|ASSY_HUMAN	72474	81576	85324	98982	86390	77270	Human
sp|P62273|RS29_HUMAN	39614	39223	43601	42826	42116	40022	Human
sp|Q66PJ3|AR6P4_HUMAN		193			359		Human
sp|P0AFK9|POTD_ECOLI	1566	10954	747	9106		6544	E.coli
sp|P0AGE0|SSB_ECOLI	11239	34651	9891	31405	3615	34219	E.coli
sp|Q13085|ACACA_HUMAN	9643	7302	10996	9496	13767	7654	Human
sp|P32004|L1CAM_HUMAN	45702	47096	35500	36344	40842	50236	Human
sp|P07395|SYFB_ECOLI	2094	24404	1824	33968	3369	27631	E.coli
tr|C8ZC92|C8ZC92_YEAS8	195409	98340	220843	102620	233291	115920	Yeast
sp|P22695|QCR2_HUMAN	46812	56814	63227	60588	67033	69343	Human
tr|C8ZH84|C8ZH84_YEAS8	51659	27852	54424	36883	54361	34837	Yeast
sp|P64503|YEBV_ECOLI		2268		1852			E.coli
sp|P34897|GLYM_HUMAN	130292	137084	126332	142007	143647	120689	Human
sp|P50213|IDH3A_HUMAN	33310	43489	43186	40084	44330	36279	Human
tr|C8ZDF0|C8ZDF0_YEAS8	27996	7694	26129	9326	19519	11445	Yeast
sp|P62750|RL23A_HUMAN	147854	141397	144377	148187	169529	161287	Human
tr|C8ZDE0|C8ZDE0_YEAS8	431766	314737	504339	301792	513462	316874	Yeast
sp|P10316|1A69_HUMAN	78493	83928	90219	89477	75294	93030	Human
tr|C8Z942|C8Z942_YEAS8	18942	13905	23510	11843	11726	16208	Yeast
sp|Q9GZL7|WDR12_HUMAN	5302	6424	6948	1609	5213	4363	Human
sp|P21399|ACOC_HUMAN	17242	17094	16318	16780	19335	16796	Human
sp|P0A8M3|SYT_ECOLI	718	16930	1212	15964	5078	15894	E.coli
sp|P25398|RS12_HUMAN	117540	140457	152862	162369	152905	155777	Human
sp|Q15428|SF3A2_HUMAN	5513	8827	3721	5683	5177	4527	Human
tr|C8Z6X7|C8Z6X7_YEAS8	8011	2998	9748	4395	8859	4825	Yeast
tr|C8ZF86|C8ZF86_YEAS8							Yeast
sp|P23836|PHOP_ECOLI		2960		3374		2445	E.coli
tr|C8ZAB3|C8ZAB3_YEAS8	6429	2971	5085	2459	6818	2827	Yeast
sp|Q9Y3I0|RTCB_HUMAN	11914	16562	16475	20557	12940	17828	Human
sp|Q7LBR1|CHM1B_HUMAN	9823	9349	14223	8963	10044	10008	Human
sp|P18859|ATP5J_HUMAN	6822	8886	7854	8421	9788	9091	Human
sp|Q14914|PTGR1_HUMAN	35925	23131	35370	31173	25567	36887	Human
sp|Q01469|FABP5_HUMAN	101526	106869	86706	76451	115071	102585	Human
sp|Q86V81|THOC4_HUMAN	30265	43448	34808	53086	23349	43297	Human
sp|P00864|CAPP_ECOLI	6595	41975	9766	37605	9823	45027	E.coli
sp|Q86VP6|CAND1_HUMAN	37948	42406	51897	46029	53365	38849	Human
sp|Q13895|BYST_HUMAN	4018	3577	3835	3498	4058	3154	Human
sp|P30041|PRDX6_HUMAN	324972	325892	335306	322321	353129	328698	Human
sp|Q9H488|OFUT1_HUMAN	3913	4064	4536	4095	3816	1591	Human
sp|Q15758|AAAT_HUMAN	40549	45312	58482	40495	52701	47832	Human
sp|P23721|SERC_ECOLI		10034	819	11899		12896	E.coli
sp|Q16795|NDUA9_HUMAN	5680	5098	1571	5979	5653	4486	Human
sp|P49207|RL34_HUMAN	127397	144252	130086	150674	143147	153107	Human
sp|Q96DI7|SNR40_HUMAN	2741	3642	3710	1228	3440	2137	Human
tr|C8Z6B2|C8Z6B2_YEAS8	202041	106047	251637	125472	258955	104942	Yeast
tr|C8ZF93|C8ZF93_YEAS8	11306	4517	11066	4016	4259	2235	Yeast
sp|P31120|GLMM_ECOLI		1963		1581		1264	E.coli
sp|O95373|IPO7_HUMAN	40974	38660	39379	34846	41186	41089	Human
sp|Q9HC38|GLOD4_HUMAN	5760	7347	7585	5127	7410	7875	Human
sp|P0ACQ4|OXYR_ECOLI		1194		1359		1311	E.coli
sp|Q6PKG0|LARP1_HUMAN	6101	27107	24981	28593	9845	17078	Human
tr|C8ZI79|C8ZI79_YEAS8	15386	7676	16140	2998	11757		Yeast
sp|Q8NCW5|NNRE_HUMAN	2843	10346	6141	8770	10967	9281	Human
tr|C8Z6K9|C8Z6K9_YEAS8	953		1329		1167	606	Yeast
sp|Q03518|TAP1_HUMAN	2119	1196	1420	1854	1423		Human
sp|P76143|LSRF_ECOLI		611				537	E.coli
tr|C8ZB29|C8ZB29_YEAS8	389443	144493	467686	231434	472578	233087	Yeast
sp|P15586|GNS_HUMAN	18267	7649	19984	18813	17841	12030	Human
sp|Q15181|IPYR_HUMAN	43486	56232	44202	34473	48914	51766	Human
sp|P08670|VIME_HUMAN	1043328	1146775	1206631	1120251	1173047	1177850	Human
sp|P0AEW9|K1PF_ECOLI	24393	100057	16605	105182	25599	54304	E.coli
sp|P23588|IF4B_HUMAN	24885	16758	23554	25610	30381	26904	Human
sp|P62891|RL39_HUMAN	24150	47426	31869	38957	29735	16298	Human
sp|Q99615|DNJC7_HUMAN	6450	2121	3313	5085	5464	3255	Human
sp|P49321|NASP_HUMAN	86721	89662	104279	103046	104836	68721	Human
sp|P33224|AIDB_ECOLI						2968	E.coli
sp|O00487|PSDE_HUMAN	461		721	587	999	365	Human
sp|P0AEK2|FABG_ECOLI	5972	32277	8079	30314	10126	31155	E.coli
sp|Q9UQE7|SMC3_HUMAN	15998	12180	13997	6764	13238	14211	Human
sp|P57721|PCBP3_HUMAN	4363	6519	6510	6940	7113	7085	Human
sp|Q6PJT7|ZC3HE_HUMAN			3133				Human
sp|Q7L014|DDX46_HUMAN	14042	22055	24592	21645	26155	18891	Human
tr|C8ZD16|C8ZD16_YEAS8	2264005	1363230	2357057	1363403	2703131	1390942	Yeast
sp|P42025|ACTY_HUMAN							Human
sp|P62195|PRS8_HUMAN	89703	43695	86471	58155	67273	60417	Human
sp|Q08945|SSRP1_HUMAN	59517	59402	66890	63481	64529	66637	Human
sp|Q16698|DECR_HUMAN	19630	22849	20776	18075	19102	23985	Human
sp|P0AC33|FUMA_ECOLI	395	2359		2574		499	E.coli
sp|P0ADY7|RL16_ECOLI	8706	32889	10982	69439	19610	79674	E.coli
sp|Q14011|CIRBP_HUMAN		318		445	259	442	Human
tr|C8Z5S3|C8Z5S3_YEAS8	2746	905	2715		1493	680	Yeast
sp|Q14847|LASP1_HUMAN	21182	18652	21180	17154	17828	14050	Human
sp|P16104|H2AX_HUMAN	2210169	2292610	2380161	2157470	2323632	2272214	Human
sp|P0A9P4|TRXB_ECOLI		4636		4714	475	5444	E.coli
tr|C8ZGB8|C8ZGB8_YEAS8	99771	81616	101728	77941	87467	71283	Yeast
sp|P09488|GSTM1_HUMAN	9140	13213	18190	11965	17796	16924	Human
sp|P15151|PVR_HUMAN					411	417	Human
sp|P24666|PPAC_HUMAN	8649	9166	10275	5128	6760	10260	Human
sp|P62888|RL30_HUMAN	199441	224068	216441	240714	234737	252074	Human
tr|C8Z6F9|C8Z6F9_YEAS8	8704		7315		9647	1438	Yeast
sp|P40763|STAT3_HUMAN	2888	3099	2798	2919	2854	1783	Human
tr|D3UEK4|D3UEK4_YEAS8	4308		5231		3686	1471	Yeast
sp|P55884|EIF3B_HUMAN	45925	51868	57316	56681	55210	50563	Human
sp|P33599|NUOCD_ECOLI		8114		13229		16492	E.coli
sp|P11055|MYH3_HUMAN	11084	10699	12497	9988	1067	7980	Human
sp|Q9H9B4|SFXN1_HUMAN	59141	57963	66896	53749	68373	59453	Human
sp|P02765|FETUA_HUMAN	9596	9404	9703	6197	8126	10047	Human
sp|Q15005|SPCS2_HUMAN	7254	2258	5507	4624	2641	4994	Human
tr|C8Z9U1|C8Z9U1_YEAS8	2379	1097	2000	973	2219	1134	Yeast
sp|P27302|TKT1_ECOLI	17489	106165	22666	107289	28315	106129	E.coli
sp|P38117|ETFB_HUMAN	71210	82145	91413	97978	109764	85623	Human
sp|P37648|YHJJ_ECOLI	459	889		700		974	E.coli
sp|Q96AC1|FERM2_HUMAN	4013	11199	7150	16960	14736	19865	Human
tr|C8ZGS8|C8ZGS8_YEAS8	182407	82740	187104	81059	204506	88002	Yeast
sp|Q01844|EWS_HUMAN	22189	22561	25517	25235	24680	24208	Human
sp|Q9H4F8|SMOC1_HUMAN		653		642			Human
sp|Q9UKX7|NUP50_HUMAN							Human
sp|P0ABB4|ATPB_ECOLI	21201	136975	97650	142986	139162	147837	E.coli
sp|Q9HB40|RISC_HUMAN	1516	1305	1875	1053	2072	1763	Human
tr|D3UF11|D3UF11_YEAS8	35517	14240	38544	17894	43102	18526	Yeast
sp|P46087|NOP2_HUMAN	25570	21099	31645	19829	32769	26644	Human
sp|P35244|RFA3_HUMAN	16588	17641	16685	13277	18036	14943	Human
sp|P0A921|PA1_ECOLI		1920				2414	E.coli
sp|P60842|IF4A1_HUMAN	378789	380043	399783	375266	451250	409971	Human
tr|C8Z813|C8Z813_YEAS8	101933	54165	106997	54581	102464	42257	Yeast
tr|C8Z7P3|C8Z7P3_YEAS8	2934814	2988589	3077500	3098149	3329466	3245846	Yeast
sp|O60271|JIP4_HUMAN	1906						Human
tr|C8Z5E5|C8Z5E5_YEAS8			2169		1294	1216	Yeast
sp|Q15631|TSN_HUMAN	2564	3817	4141	2779	2827		Human
tr|C8ZCG6|C8ZCG6_YEAS8	3559	1891	3746	856	3808	617	Yeast
sp|P40227|TCPZ_HUMAN	107094	130252	162433	136436	148512	136404	Human
sp|P25539|RIBD_ECOLI		874		590			E.coli
tr|C8Z5Q6|C8Z5Q6_YEAS8					8041	4799	Yeast
sp|P25526|GABD_ECOLI		24689	1133	23066	769	26623	E.coli
tr|C8ZBP1|C8ZBP1_YEAS8	122069	69168	142552	60969	129921	67288	Yeast
sp|Q15717|ELAV1_HUMAN	70153	75080	76676	67788	79219	86683	Human
sp|O75122|CLAP2_HUMAN		198		124	162	81	Human
sp|Q9Y265|RUVB1_HUMAN	74257	74225	77651	62760	76891	74673	Human
tr|C8Z581|C8Z581_YEAS8	2929		2087	1049	2638		Yeast
sp|P0AAD6|SDAC_ECOLI		216				104	E.coli
tr|C8ZAC8|C8ZAC8_YEAS8		60	297		121		Yeast
sp|Q07021|C1QBP_HUMAN	70647	85206	78421	73579	58287	64059	Human
sp|Q9P2P6|STAR9_HUMAN	899	847	440		336	847	Human
sp|Q8NE86|MCU_HUMAN		1699					Human
sp|P10301|RRAS_HUMAN		238				1013	Human
sp|P0ACF0|DBHA_ECOLI	67532	265288	59084	281804	66766	264738	E.coli
tr|C8ZJD2|C8ZJD2_YEAS8	10544	5955	10577	4963	12069		Yeast
sp|Q9H3R5|CENPH_HUMAN		122	185		178		Human
sp|P01111|RASN_HUMAN	20339	29530	29050	19896	22015	17086	Human
sp|P45523|FKBA_ECOLI	6936	48539	15201	54351	10920	52724	E.coli
tr|C8ZCM8|C8ZCM8_YEAS8	9954	968	9053	3871	10387	630	Yeast
sp|P17676|CEBPB_HUMAN			1060	982	1166	998	Human
tr|C8ZIV1|C8ZIV1_YEAS8	10807	6359	14852	5006	14897	5925	Yeast
sp|P52565|GDIR1_HUMAN	36365	33357	37111	38198	39886	36093	Human
sp|Q4G0J3|LARP7_HUMAN	275		250		286	205	Human
tr|C8ZCD1|C8ZCD1_YEAS8	1996		1709				Yeast
sp|O94826|TOM70_HUMAN	12325	16359	17700	13085	12839	15154	Human
tr|C8Z6U2|C8Z6U2_YEAS8	7198	4230	9727	3863	9417	2436	Yeast
tr|C8Z762|C8Z762_YEAS8	78961	44095	74447	43902	93043	40302	Yeast
sp|P10620|MGST1_HUMAN	19470	18677	20750	17303	11773	21075	Human
sp|Q05519|SRS11_HUMAN	12618	17010	17832	16328	15530	16226	Human
sp|P12277|KCRB_HUMAN	151934	154636	148432	156690	149024	152990	Human
sp|O60216|RAD21_HUMAN	6079	4576	2628	6801		6228	Human
sp|P23786|CPT2_HUMAN	229	189	291	210	217		Human
sp|O94905|ERLN2_HUMAN	7280	8904	8633	4178	8151	4173	Human
sp|P0A910|OMPA_ECOLI	304297	1237027	316167	1234386	299649	1180442	E.coli
sp|O60832|DKC1_HUMAN	31560	30954	28706	25016	31818	32246	Human
sp|P45974|UBP5_HUMAN	38795	38594	48163	47594	43900	42460	Human
sp|Q9UBI6|GBG12_HUMAN	5706		6314		3972		Human
sp|Q13084|RM28_HUMAN	1600	1398	817		1022		Human
sp|Q9UG63|ABCF2_HUMAN	60	588	4758	4685	4276	5012	Human
tr|C8ZEL7|C8ZEL7_YEAS8	5326		5554	3105	7451	2110	Yeast
sp|P53675|CLH2_HUMAN	104441	101517	121731	108280	122640	100688	Human
tr|C8Z7C8|C8Z7C8_YEAS8	48991	22726	44090	14238	39110	14289	Yeast
sp|P08727|K1C19_HUMAN	326359	333886	383705	349195	383837	358474	Human
sp|Q96SB4|SRPK1_HUMAN	398	539				724	Human
tr|D3UEW0|D3UEW0_YEAS8	3749	286	3506	287	2845	1784	Yeast
sp|Q01130|SRSF2_HUMAN	96793	93499	99945	42374	92311	37548	Human
sp|P05459|PDXB_ECOLI		312	63	292		332	E.coli
sp|Q13418|ILK_HUMAN	12603	9295	12688	14467	10607	9830	Human
sp|P31979|NUOF_ECOLI		5237		4559		5282	E.coli
sp|O75521|ECI2_HUMAN	5941	5799	5508	3783	3753	3821	Human
sp|Q9P035|HACD3_HUMAN	5639	5259	8028	6973	8934	1983	Human
sp|P43034|LIS1_HUMAN	17051	18221	20998	18653	21510	20145	Human
sp|Q00688|FKBP3_HUMAN	13437	17296	15854	15451	14700	4224	Human
tr|C8ZEC7|C8ZEC7_YEAS8	48501	18138	49850	23317	59651	24671	Yeast
tr|C8ZIR9|C8ZIR9_YEAS8	13548	8227	15608	7031	15435	7018	Yeast
tr|C8ZEF1|C8ZEF1_YEAS8	75708	35422	95844	44338	78942	40751	Yeast
sp|O14776|TCRG1_HUMAN			9270				Human
sp|P0A6Q6|FABZ_ECOLI	2860	37535	3416	38497	3812	39356	E.coli
tr|C8ZDM2|C8ZDM2_YEAS8	296827	151753	347188	137903	358869	149592	Yeast
sp|P46459|NSF_HUMAN	2270	3438	1870	3287	3055	1976	Human
sp|P05783|K1C18_HUMAN	578932	569884	638438	588009	581052	523238	Human
tr|C8ZEL8|C8ZEL8_YEAS8	15917	9099	19815	2386	20593	3371	Yeast
sp|Q9BQ69|MACD1_HUMAN	19779	19746	17449	19550	17496	20178	Human
tr|C8Z4B9|C8Z4B9_YEAS8	7449	3089	7547	3043	8374	4128	Yeast
sp|Q96AG4|LRC59_HUMAN	153897	118707	154538	142079	155800	126016	Human
sp|P0A8M6|YEEX_ECOLI		4271	430	5058		5097	E.coli
sp|Q9Y3C6|PPIL1_HUMAN		3811		4829	5415	3889	Human
sp|Q9Y3B2|EXOS1_HUMAN	2376	2484	2837	2475	2395	2041	Human
sp|P62917|RL8_HUMAN	273467	284897	294023	195819	285757	161489	Human
sp|P15927|RFA2_HUMAN			8534				Human
sp|P06865|HEXA_HUMAN	9787	9819	10013	8368	9577	9102	Human
sp|P35520|CBS_HUMAN	1740	2317	4442	3416	4492	2722	Human
sp|P55039|DRG2_HUMAN	1509	1158	1083	366	930		Human
sp|Q6IAA8|LTOR1_HUMAN	6932	4918	7373	3700	7860	5941	Human
sp|P09158|SPEE_ECOLI							E.coli
sp|P25705|ATPA_HUMAN	564155	553198	622560	534132	639683	554194	Human
sp|P0A8G6|NQOR_ECOLI	60400	254841	65592	258894	62634	215430	E.coli
sp|P09525|ANXA4_HUMAN	8355	8458	8306	6501	7142	4213	Human
tr|C8ZCF9|C8ZCF9_YEAS8	3317	2040	5168	1833	3520	1892	Yeast
sp|P27250|YJGB_ECOLI	6922	70786	28045	74718	7813	72320	E.coli
sp|O43760|SNG2_HUMAN					1244		Human
tr|C8ZDC4|C8ZDC4_YEAS8	84376	24819	81883	25249	101113	22317	Yeast
sp|P0AG86|SECB_ECOLI	9001	52120	8728	50790	10767	56083	E.coli
sp|Q14728|MFS10_HUMAN	2086	2222	2604	2147	3063	1794	Human
sp|P0A7D4|PURA_ECOLI	15013	134198	26533	145127	32600	101145	E.coli
sp|O14980|XPO1_HUMAN	40046	44198	46137	40064	45229	42014	Human
sp|Q9NUJ1|ABHDA_HUMAN	2686	1507	2706	455	2978	1306	Human
sp|Q12765|SCRN1_HUMAN	6848	6395	8092	7761	6014	7928	Human
sp|Q02878|RL6_HUMAN	391460	361593	398384	359491	370711	332628	Human
sp|P04350|TBB4A_HUMAN	1407815	1424231	1524821	1429300	1667956	1545385	Human
sp|P30153|2AAA_HUMAN	77879	57272	84762	50121	77206	77674	Human
sp|Q04837|SSBP_HUMAN	47404	59393	61656	59421	55878	50005	Human
tr|C8ZEK6|C8ZEK6_YEAS8							Yeast
sp|P62269|RS18_HUMAN	252832	256457	281388	280205	280579	281411	Human
tr|C8Z7V6|C8Z7V6_YEAS8				635			Yeast
sp|P46777|RL5_HUMAN	181313	191079	205700	174132	220798	159599	Human
sp|O76094|SRP72_HUMAN	5364	6509	7803	4834	6724	7725	Human
sp|Q9Y490|TLN1_HUMAN	62520	53669	71569	56454	75753	63235	Human
sp|Q969S3|ZN622_HUMAN	3196	2927			2132		Human
sp|Q9Y2Q3|GSTK1_HUMAN	14913	14849	16128	14932	15623	15315	Human
sp|Q3ZCM7|TBB8_HUMAN	1035808	1294052	1117974	988776	1134345	1256623	Human
sp|Q96C36|P5CR2_HUMAN	3376	3311	3835	2885	3139	2375	Human
sp|Q9UKV3|ACINU_HUMAN	1568	4322	3986	2677	3369	784	Human
tr|D3UF76|D3UF76_YEAS8	1030	651	654		1481	1822	Yeast
sp|Q9BY32|ITPA_HUMAN	779	901	932	679	1047	779	Human
sp|Q9NYU2|UGGG1_HUMAN	16285	10703	18490	11406	14700	12893	Human
tr|C8Z9A2|C8Z9A2_YEAS8	41635	6412	43284	6846	43910	17037	Yeast
sp|O95394|AGM1_HUMAN	2618	1516	1703		2514	2340	Human
sp|Q9Y570|PPME1_HUMAN	4806	5011	4339	5200	703	5531	Human
sp|P0A6A3|ACKA_ECOLI	36889	123762	23554	128669	57754	121535	E.coli
tr|C8ZBQ7|C8ZBQ7_YEAS8	155710	129336	187468	128768	182852	128170	Yeast
tr|C8ZC27|C8ZC27_YEAS8	5153	3243	7294	2415	6931	896	Yeast
sp|O75116|ROCK2_HUMAN	810		825	810	329	1077	Human
sp|Q9BV86|NTM1A_HUMAN	14585	17848	16368	16426	13299	17983	Human
tr|C8Z3S1|C8Z3S1_YEAS8	320942	157390	328961	165122	366470	166133	Yeast
sp|Q08752|PPID_HUMAN	14847	8592	13290	7700	18289	9443	Human
sp|P62620|ISPG_ECOLI		4066		5573		3657	E.coli
sp|P61889|MDH_ECOLI	87531	310065	90140	336438	93423	315497	E.coli
sp|P68133|ACTS_HUMAN	3617355	3637080	3880236	3797483	4139794	3927624	Human
sp|Q15006|EMC2_HUMAN	3901	4104	5192	3804	3875	7919	Human
sp|O60264|SMCA5_HUMAN	4420	6175	6730	2039	8705		Human
sp|P0A698|UVRA_ECOLI	96	3502	4460	3241		3094	E.coli
tr|C8Z7P4|C8Z7P4_YEAS8	91163	68664	54125	62545	72591	28422	Yeast
tr|C8Z8G9|C8Z8G9_YEAS8	21301	16006	20753	14371	17630	12799	Yeast
tr|C8ZHK4|C8ZHK4_YEAS8	3511	108	2539		1675	691	Yeast
tr|C8ZBL8|C8ZBL8_YEAS8	7502	551	8792	1168	7736	102	Yeast
sp|Q46803|YGEW_ECOLI				199		294	E.coli
tr|C8Z8G1|C8Z8G1_YEAS8			1672				Yeast
sp|P29144|TPP2_HUMAN	17783	16768	17792	15128	13986	19538	Human
tr|C8Z6X1|C8Z6X1_YEAS8	353	4867	300	3676	8087	3716	Yeast
sp|P0AG07|RPE_ECOLI		1567		3852		2893	E.coli
tr|C8ZF79|C8ZF79_YEAS8	2373		5593		4290		Yeast
tr|C8Z8B5|C8Z8B5_YEAS8	278227	132232	311526	114987	296783	103657	Yeast
sp|Q16527|CSRP2_HUMAN	33652	31686	37971	32777	39964	28779	Human
sp|Q15269|PWP2_HUMAN	2770	2691	2613	1097	2571	2310	Human
sp|P0AGJ5|YFIF_ECOLI	300	5624	1670	3491		5688	E.coli
tr|C8Z8S7|C8Z8S7_YEAS8	5303	1590	6361	1862	5221	668	Yeast
tr|D3UEZ5|D3UEZ5_YEAS8	6612	3963	6524	2761	4830	2390	Yeast
sp|Q8IWJ2|GCC2_HUMAN	434	770	501				Human
sp|Q969X5|ERGI1_HUMAN	49788	58441	59104	64645	68969	63475	Human
tr|C8ZDQ5|C8ZDQ5_YEAS8	1317		1361		1586		Yeast
sp|O43684|BUB3_HUMAN	41562	37688	43749	43280	46242	42133	Human
sp|P54819|KAD2_HUMAN	109757	115349	126351	114242	116534	115551	Human
sp|Q9UNE7|CHIP_HUMAN	5079	8287	10303	8226	9528	4964	Human
sp|Q9H1E3|NUCKS_HUMAN				20983			Human
sp|P00441|SODC_HUMAN	77866	64369	59548	44248	54847	52164	Human
tr|C8ZAP1|C8ZAP1_YEAS8			4278	2194	3623	1317	Yeast
sp|P20700|LMNB1_HUMAN	122654	128337	139542	143221	163163	122301	Human
sp|Q6ZW31|SYDE1_HUMAN		1092	819				Human
sp|Q9Y333|LSM2_HUMAN	2950	1543	1670	813	2301		Human
sp|P02792|FRIL_HUMAN		5513			1160	1038	Human
sp|P0ABA6|ATPG_ECOLI	451	7169	401	4588		5771	E.coli
tr|C8ZBY4|C8ZBY4_YEAS8	2301		2360	618	1350	1031	Yeast
sp|Q9UJU6|DBNL_HUMAN	1256	2262	945	2318	3876	3735	Human
sp|P69924|RIR2_ECOLI		10524		10715	884	12988	E.coli
sp|P0A7K6|RL19_ECOLI	13298	100161	24475	112257	31416	111741	E.coli
sp|P39023|RL3_HUMAN	190835	182282	209416	193876	218813	196014	Human
sp|P04080|CYTB_HUMAN	6124	18520	15620	21013	12409	21836	Human
tr|C8Z3H9|C8Z3H9_YEAS8	1891	3313	1379	4544	860	4672	Yeast
sp|Q92896|GSLG1_HUMAN	5049	4308	1714	3875	5343	2389	Human
sp|P63218|GBG5_HUMAN	2656	1927	1903	525	3178	2665	Human
tr|C8ZEE7|C8ZEE7_YEAS8	6583	1215	5603	2371	4155	1939	Yeast
tr|C8Z5C5|C8Z5C5_YEAS8	25320	22374	33155	21464	27342	22012	Yeast
tr|C8ZFM6|C8ZFM6_YEAS8	180109	105688	227815	117730	208257	114766	Yeast
sp|P17096|HMGA1_HUMAN	1592	3058	2084	2263	2770	2623	Human
tr|C8ZHI9|C8ZHI9_YEAS8	327241	165345	309497	148108	372083	153422	Yeast
tr|C8ZCZ7|C8ZCZ7_YEAS8	1753	1166	1895	1073	2520	1419	Yeast
tr|C8Z5U7|C8Z5U7_YEAS8	48010	18450	49712	30054	57688	27484	Yeast
tr|C8Z7R1|C8Z7R1_YEAS8	27232	7775	27036	11387	33792	11407	Yeast
sp|Q7Z478|DHX29_HUMAN		373			1851		Human
sp|O14925|TIM23_HUMAN	1284		929		1008	1399	Human
tr|C8Z516|C8Z516_YEAS8	25749	10489	29287	16644	30876	15309	Yeast
sp|P62277|RS13_HUMAN	460210	363277	524194	362951	534978	347567	Human
sp|Q02750|MP2K1_HUMAN	2361	1572	5632	4387	4415	5153	Human
sp|P0AF93|RIDA_ECOLI	28810	142795	31349	175403	42946	141922	E.coli
sp|O00273|DFFA_HUMAN	9341	6854	10004	3601	8106	7276	Human
sp|P30049|ATPD_HUMAN	12906	29397	43260	15624	51700	48445	Human
sp|P84085|ARF5_HUMAN	8045	5606	7085	7925	7876	6250	Human
sp|P62328|TYB4_HUMAN	39729	45197	52236	54142	56730	47438	Human
tr|C8ZI08|C8ZI08_YEAS8	14689	7377	12374	3788	12813	4445	Yeast
sp|Q13765|NACA_HUMAN	56504	53815	50528	70269	80454	58411	Human
tr|D3UEC7|D3UEC7_YEAS8	334960	144134	360814	135506	368159	164640	Yeast
sp|P23368|MAOM_HUMAN	4328	3083	5733	4852	6515	6536	Human
sp|P12004|PCNA_HUMAN	120375	125025	133888	138923	142226	135097	Human
sp|P0A7R5|RS10_ECOLI	95678	358549	76800	383599	131669	362006	E.coli
sp|Q9H0U4|RAB1B_HUMAN	89779	109104	71410	99698	122545	78504	Human
tr|C8ZGH3|C8ZGH3_YEAS8	297098	147251	354178	210270	481634	228380	Yeast
tr|C8ZHH7|C8ZHH7_YEAS8	5117	1182	4649	1162	5387	1986	Yeast
sp|P55735|SEC13_HUMAN	29416	23014	16809	28782	32252	30377	Human
sp|P04079|GUAA_ECOLI	877	10979	1744	15826		14489	E.coli
sp|Q53GQ0|DHB12_HUMAN	3331	4367	3980	4136	3860	2273	Human
tr|C8ZJF6|C8ZJF6_YEAS8	12648	3711	11372	5461	7154		Yeast
tr|C8Z3W6|C8Z3W6_YEAS8	538672	234173	606317	269419	602366	215330	Yeast
sp|P0AE18|MAP1_ECOLI		7997	836	11243		13393	E.coli
tr|C8ZD71|C8ZD71_YEAS8	6232		7013	3213	7462	2726	Yeast
sp|Q04323|UBXN1_HUMAN		434		427	258		Human
sp|Q14166|TTL12_HUMAN	13179	16718	17836	13942	19089	15288	Human
tr|C8ZF68|C8ZF68_YEAS8	8251	4038	8161	1096	6002	231	Yeast
tr|C8ZFA9|C8ZFA9_YEAS8	3400	1823	3585	1824	3231	1699	Yeast
sp|Q9NUU7|DD19A_HUMAN	1654	2283	3047	2547	1633	2504	Human
sp|P06610|BTUE_ECOLI	3786	13076	1621	15893	4697	16400	E.coli
sp|P17987|TCPA_HUMAN	138568	135284	163021	147109	163906	125499	Human
sp|P35249|RFC4_HUMAN	4102	5182	4502	5561	3646	5286	Human
sp|P54652|HSP72_HUMAN	7631	11638	11965	11027	8023	8117	Human
tr|C8Z7P5|C8Z7P5_YEAS8	25019	12421	27295	9533	21793	8858	Yeast
sp|P0ABU5|ELBB_ECOLI	5258	19775	7174	30519	9785	32567	E.coli
sp|P55265|DSRAD_HUMAN	9710	9380	15737	13648	13481	10888	Human
tr|C8ZGG3|C8ZGG3_YEAS8	17614	9589	18620	9382	19642	9480	Yeast
tr|C8ZEI2|C8ZEI2_YEAS8	17937	6557	17624	4480	15021	10018	Yeast
tr|C8ZDR6|C8ZDR6_YEAS8	151793	85690	179605	50255	167728	53222	Yeast
sp|P22188|MURE_ECOLI		1511		1190		1346	E.coli
sp|Q13838|DX39B_HUMAN	257719	270735	294913	263706	254693	244000	Human
sp|P0AEE1|DCRB_ECOLI	489	8212	1125	5384	785	12137	E.coli
sp|P0A7E5|PYRG_ECOLI	2503	13405	1556	14996	5797	16595	E.coli
sp|P35241|RADI_HUMAN	259475	272073	310224	271611	227116	263763	Human
sp|Q9Y2T3|GUAD_HUMAN	29646	46185	48052	46720	51558	47074	Human
tr|C8ZFL1|C8ZFL1_YEAS8	21489	8606	21072	11399	22017	9268	Yeast
sp|P11142|HSP7C_HUMAN	912051	792384	1009537	807310	893099	671479	Human
tr|C8ZC29|C8ZC29_YEAS8	30051	43990	41247	43958	31433	29171	Yeast
sp|Q96GX9|MTNB_HUMAN	5159	4477	4069	318	773	743	Human
sp|P55010|IF5_HUMAN	15336	16764	17064	15414	15750	15483	Human
sp|P0ADS6|YGGE_ECOLI	2110	10506	1831	9805	2005	6850	E.coli
tr|C8ZJC9|C8ZJC9_YEAS8	1610		1494		1630		Yeast
sp|Q9H2G2|SLK_HUMAN	502	481	570			563	Human
sp|P21362|YCIF_ECOLI		1237		1745		1030	E.coli
tr|C8ZFI6|C8ZFI6_YEAS8	5112	925	5021	2897	4654		Yeast
sp|P35251|RFC1_HUMAN		1491	1163	978	1934	1351	Human
sp|Q8TBQ9|KISHA_HUMAN	1462	3199		3276		3110	Human
tr|C8ZAK3|C8ZAK3_YEAS8	21007	3008	14834	3864	23802	2015	Yeast
sp|O43242|PSMD3_HUMAN	28047	27387	33276	31542	25408	23757	Human
tr|C8ZCK8|C8ZCK8_YEAS8	3243	1020	3182		2467	530	Yeast
sp|P46100|ATRX_HUMAN	742	772	1091	801	528	590	Human
sp|Q9Y277|VDAC3_HUMAN	59653	60094	66464	57708	59731	55207	Human
sp|Q00765|REEP5_HUMAN	6700	8319	4269	7322	6448	7591	Human
sp|P0A9W9|YRDA_ECOLI		1985		1528			E.coli
sp|P43353|AL3B1_HUMAN	12707	13289	13602	1330	17313	12773	Human
sp|P64429|YPFJ_ECOLI		1387		736	700		E.coli
sp|P0ADS2|ZAPA_ECOLI		173				173	E.coli
sp|Q9UQQ2|SH2B3_HUMAN		180		616			Human
sp|P26358|DNMT1_HUMAN	3198	3408	3325	2714	3826	3719	Human
sp|P77717|YBAY_ECOLI	4137	14683	884	12697	3782	13481	E.coli
sp|Q15942|ZYX_HUMAN	5147	4658	6070	3554	3728	3300	Human
tr|C8Z7R5|C8Z7R5_YEAS8	66581	26987	72553	20785	64267	21553	Yeast
tr|C8Z4V7|C8Z4V7_YEAS8	4854	856	4925		6591	3412	Yeast
sp|P65292|YGDI_ECOLI	6577	30649	14106	34062	12503	31304	E.coli
sp|P61019|RAB2A_HUMAN	13341	7652	10658	6384	7598	10978	Human
sp|P52788|SPSY_HUMAN	18344	16367	23164	17936	23002	8948	Human
tr|D3UEP3|D3UEP3_YEAS8	33391	8809	50161	26322	53946	18093	Yeast
tr|C8ZE54|C8ZE54_YEAS8		2420	2389	1433	5010		Yeast
sp|Q93009|UBP7_HUMAN	1434	1729	2594	3178	2692	2830	Human
sp|Q8NHW5|RLA0L_HUMAN							Human
sp|P49589|SYCC_HUMAN	5675	4632	4670	4906	5129	2455	Human
sp|P23921|RIR1_HUMAN	38927	41288	51301	52480	73331	61239	Human
sp|Q96CW1|AP2M1_HUMAN	9321	8539	9405	6903	4872	8328	Human
tr|C8ZA85|C8ZA85_YEAS8	19091	9554	21493	23430	17184	6739	Yeast
sp|P08779|K1C16_HUMAN	281380	277471	294702	282352	328976	309198	Human
sp|O94776|MTA2_HUMAN	8071	7565	9153	8615	6155	8633	Human
tr|C8ZA75|C8ZA75_YEAS8	266027	116204	280812	117077	285306	126110	Yeast
tr|C8Z4T1|C8Z4T1_YEAS8	334960	144134	360814	135506	368159	164640	Yeast
sp|O00629|IMA3_HUMAN							Human
sp|P00533|EGFR_HUMAN	8594	8099	10458	10017	11787	12311	Human
sp|P04150|GCR_HUMAN	1750	2980	2203	2229	2159	1232	Human
tr|C8ZAD7|C8ZAD7_YEAS8			1025				Yeast
sp|O76021|RL1D1_HUMAN	57921	77932	62783	61230	65058	54055	Human
tr|C8ZC79|C8ZC79_YEAS8	14824	3744	13041	3763	15721	3275	Yeast
sp|P62937|PPIA_HUMAN	1005339	1105305	1021258	967010	957172	946023	Human
sp|Q5QJE6|TDIF2_HUMAN		1493	1816	3215	2776	4282	Human
sp|P68187|MALK_ECOLI	909	3174	908	1822		3047	E.coli
sp|P16456|SELD_ECOLI	1168	76175		29248	1263	28465	E.coli
sp|P26646|ACUI_ECOLI		7732	1785	7932	995	9556	E.coli
sp|Q5XKP0|QIL1_HUMAN	574	505		370	286		Human
sp|P13807|GYS1_HUMAN			101				Human
sp|P55786|PSA_HUMAN	38765	48920	56860	53091	55809	55838	Human
sp|Q9BTV4|TMM43_HUMAN	12119	13740	15680	4785	6895	13751	Human
sp|Q9HAV0|GBB4_HUMAN	82427	87282	100999	75425	87352	84820	Human
tr|C8ZIH7|C8ZIH7_YEAS8							Yeast
tr|C8ZAA7|C8ZAA7_YEAS8	9000	1689	8737	1095	7394	438	Yeast
sp|P37637|MDTF_ECOLI	60	9658		5220	541	8145	E.coli
sp|O15027|SC16A_HUMAN	608	698	579	633	689		Human
tr|C8ZIF4|C8ZIF4_YEAS8	44779	24822	50305	25165	47898	19456	Yeast
sp|O95747|OXSR1_HUMAN	11529	6118	14465	9716	12944	11056	Human
sp|P0AG48|RL21_ECOLI	62545	220577	51896	249526	56314	250741	E.coli
sp|P69910|DCEB_ECOLI	395267	1466288	423214	1486398	482345	1582617	E.coli
sp|Q9UKD2|MRT4_HUMAN	2263						Human
sp|O14929|HAT1_HUMAN	15404	16850	16109	14579	16178	6118	Human
sp|P50402|EMD_HUMAN	28466	25804	31001	27832	32813	27843	Human
tr|C8Z9A0|C8Z9A0_YEAS8	2849		3356	96	2936		Yeast
sp|P12235|ADT1_HUMAN	515921	585782	588633	599127	623077	528469	Human
sp|Q9Y5K5|UCHL5_HUMAN	27294	26865	29127	30799	30690	29241	Human
tr|C8ZBL2|C8ZBL2_YEAS8							Yeast
tr|C8ZG24|C8ZG24_YEAS8	3143	1326	3336	868	3161	814	Yeast
tr|C8ZCU6|C8ZCU6_YEAS8	84103	39939	97437	48913	106207	40264	Yeast
sp|O14744|ANM5_HUMAN	15360	8533	11394	13969	12157	14220	Human
sp|P33176|KINH_HUMAN	23195	15685	19240	21048	24133	17508	Human
tr|C8Z4L4|C8Z4L4_YEAS8	64247	27055	74557	22691	69128	38148	Yeast
sp|Q99436|PSB7_HUMAN	24075	20632	24799	21930	22015	1577	Human
sp|Q46851|GPR_ECOLI	1120	2793	506	2782		2226	E.coli
sp|P23246|SFPQ_HUMAN	120475	125805	128044	130977	139593	129818	Human
sp|P37759|RMLB1_ECOLI	917	3811	1120	3201	524	3641	E.coli
sp|P84243|H33_HUMAN	2112147	2177575	2353532	2246473	2496702	2294948	Human
sp|B1AMM8|CI107_HUMAN	2361	6707	2950	8579	2640	7298	Human
tr|C8ZIA8|C8ZIA8_YEAS8	16362	1649	16318	7186	17641	1620	Yeast
sp|Q99832|TCPH_HUMAN	93817	81959	97807	89206	95324	79238	Human
sp|P0AG90|SECD_ECOLI	21701	25177	23843	25294	23943	27612	E.coli
tr|D3UF78|D3UF78_YEAS8	2063		1792	727	1015	568	Yeast
sp|Q8N6M0|OTU6B_HUMAN		2633					Human
tr|C8Z782|C8Z782_YEAS8	347059	196184	458945	181141	412621	196318	Yeast
tr|C8Z9C3|C8Z9C3_YEAS8	5507	1126	7412	2106	5832	1062	Yeast
sp|P0A6P5|DER_ECOLI	1131	3131	1247	3388		4026	E.coli
sp|P61077|UB2D3_HUMAN	33014	10545	27415	15931	29955	17321	Human
sp|P14854|CX6B1_HUMAN	9617	7278	8250	11394	9903	9247	Human
sp|P08237|K6PF_HUMAN	12717	13546	16508	13195	7327	4854	Human
sp|P0AB14|YCCJ_ECOLI		4944		786		4995	E.coli
sp|Q9NSE4|SYIM_HUMAN	17230	19362	16708	18357	9997	11994	Human
sp|O75083|WDR1_HUMAN	27364	24563	29899	28066	25404	21058	Human
tr|C8ZCF4|C8ZCF4_YEAS8	5994	1742	4640	4335	7407	2274	Yeast
sp|P31153|METK2_HUMAN	43022	43453	45086	45660	45211	40797	Human
sp|Q96RS6|NUDC1_HUMAN	7362	8621	10571	4414	8614	3236	Human
sp|P65807|YGEY_ECOLI		12579		14917	333	13501	E.coli
sp|P0AG44|RL17_ECOLI	65956	243152	54343	244425	56129	228752	E.coli
sp|O95834|EMAL2_HUMAN		375		1821	1573		Human
sp|P06576|ATPB_HUMAN	497153	487717	516826	488853	509161	512967	Human
tr|C8ZD33|C8ZD33_YEAS8	47827	24286	62310	21067	65589	27779	Yeast
sp|Q8WUM0|NU133_HUMAN	8490	9996	9094	6541	3458	4177	Human
sp|P45877|PPIC_HUMAN	2748	4407	3890	5133	3193	1688	Human
sp|C8ZG13|PURA_YEAS8	1266		1582		1625		Yeast
sp|P0A9A6|FTSZ_ECOLI	6604	36001	1898	37270	5213	36286	E.coli
sp|P0ADK0|YIAF_ECOLI						4207	E.coli
sp|Q9NUA8|ZBT40_HUMAN				60			Human
sp|P11717|MPRI_HUMAN	4452	9103	7634	4748	3745	6273	Human
tr|C8ZDR7|C8ZDR7_YEAS8	62333	16405	68503	28034	71149	20322	Yeast
sp|P0AG51|RL30_ECOLI	26185	115635	32887	120032	30807	128993	E.coli
tr|C8ZEY6|C8ZEY6_YEAS8	1233	247	1563	292			Yeast
sp|P25437|FRMA_ECOLI	1272	7182		6160		6963	E.coli
sp|P76402|YEGP_ECOLI	15919	59281	18804	56398	17556	56681	E.coli
sp|P0AFG0|NUSG_ECOLI	4409	31579	971	51497	4452	46367	E.coli
sp|P62873|GBB1_HUMAN	126136	122867	146810	112380	119911	134321	Human
tr|C8Z7V9|C8Z7V9_YEAS8	3653		3029	532	2991	1442	Yeast
sp|P84095|RHOG_HUMAN	31333	24770	33053	24251	31184	20434	Human
tr|C8ZDF6|C8ZDF6_YEAS8	47466	21059	50849	20445	41351	16352	Yeast
tr|C8ZF90|C8ZF90_YEAS8	38782	17120	39133	12288	34949	18811	Yeast
tr|C8ZGI4|C8ZGI4_YEAS8	3956	1867	4918	1943	4667	2091	Yeast
sp|P0AES4|GYRA_ECOLI	1247	10432	340	8804	2021	14064	E.coli
sp|P69797|PTNAB_ECOLI	32894	114819	27883	131142	15277	161064	E.coli
sp|Q9NR30|DDX21_HUMAN	60072	62257	62092	57713	62364	63140	Human
sp|P63092|GNAS2_HUMAN	55510	49699	56641	4214	53327	25737	Human
sp|P0ADQ2|YIID_ECOLI		1205		499		1405	E.coli
sp|O00410|IPO5_HUMAN	60150	57344	63477	42061	55692	47990	Human
sp|Q4VXU2|PAP1L_HUMAN	75313	77164	75168	70083	77950	80874	Human
sp|P23893|GSA_ECOLI		7588	356	8174	1160	9713	E.coli
sp|P06280|AGAL_HUMAN	189	260	377	477	396	644	Human
sp|P08754|GNAI3_HUMAN	68104	63461	79367	23449	78092	45763	Human
sp|Q96C86|DCPS_HUMAN	1134	1160	744	1395	1961	1589	Human
tr|C8ZE78|C8ZE78_YEAS8	136555		156279		623	152841	Yeast
sp|P00568|KAD1_HUMAN	25723	19670	22874	23130	15719	23463	Human
sp|O15160|RPAC1_HUMAN	2024	4121		4536	3364	3854	Human
sp|Q14974|IMB1_HUMAN	119008	122253	125548	123962	132033	143984	Human
sp|Q8NBS9|TXND5_HUMAN	41211	41846	47194	47685	44647	42907	Human
sp|P00946|MANA_ECOLI	2413	13992	3738	10558	952	10803	E.coli
sp|P61201|CSN2_HUMAN	2244	3783	3787	2262	1852	2537	Human
sp|P09211|GSTP1_HUMAN	161728	161954	173609	176721	173647	154582	Human
sp|P0ACR9|MPRA_ECOLI							E.coli
sp|P35573|GDE_HUMAN	1814	2960	341	949		4215	Human
sp|Q8IX12|CCAR1_HUMAN	6175	7018	7379	4257	6119	5416	Human
sp|P0ABD3|BFR_ECOLI	108099	384697	86045	361188	97518	351471	E.coli
sp|P52597|HNRPF_HUMAN	67380	60913	64570	61944	60714	70781	Human
sp|P0A6H1|CLPX_ECOLI	1766	4191	1707	4730		4725	E.coli
sp|P11177|ODPB_HUMAN	91291	90485	87632	91608	77529	83089	Human
sp|Q969M3|YIPF5_HUMAN	1901	2014	1922	1563	1079	1838	Human
sp|P14324|FPPS_HUMAN	65887	83034	69870	71053	73117	68465	Human
tr|C8ZDK7|C8ZDK7_YEAS8	1272		1397	730	1027	748	Yeast
sp|P00167|CYB5_HUMAN	1088	910	977	860	569	826	Human
sp|O43396|TXNL1_HUMAN	20192	25354	24571	24224	20609	23145	Human
sp|P0A7M9|RL31_ECOLI	12198	44556	13068	27339	13781	38789	E.coli
sp|P11349|NARH_ECOLI		6912		4871		4959	E.coli
sp|P0AGD1|SODC_ECOLI		17034		18475		17665	E.coli
sp|P0AFG6|ODO2_ECOLI	2378	26556	3205	27705	7699	29881	E.coli
tr|C8ZAC2|C8ZAC2_YEAS8	12380	2077	13894	2525	14200	7041	Yeast
sp|P54105|ICLN_HUMAN	724	830	460		79	208	Human
tr|C8Z7A8|C8Z7A8_YEAS8	80854	37529	90384	37191	89691	31575	Yeast
sp|Q9BT78|CSN4_HUMAN	19673	19198	17962	13407	26182	19925	Human
tr|C8ZF67|C8ZF67_YEAS8	16069	7020	21264	7711	21478	10571	Yeast
sp|Q8TAT6|NPL4_HUMAN	1673	2420	1821	1654		1627	Human
tr|C8Z704|C8Z704_YEAS8	4987	3544	4081	2308	7664	2247	Yeast
sp|P10155|RO60_HUMAN	12775	11071	8393	9023	14820	12253	Human
sp|Q9NX40|OCAD1_HUMAN	7294	3373	6188	4638	5726	5579	Human
sp|Q13492|PICAL_HUMAN	7747	2252	5575	8532	5067	7974	Human
sp|Q14254|FLOT2_HUMAN	12536	14808	11900	14470	13263	9071	Human
sp|P0AGJ9|SYY_ECOLI	2400	21248	1952	19399	2782	19608	E.coli
sp|P14209|CD99_HUMAN	10812	12979	13855	14059	14374	17503	Human
tr|D3UEJ9|D3UEJ9_YEAS8	50338	39454	53373	15537	34353	15987	Yeast
sp|P11940|PABP1_HUMAN	136364	150254	155146	130139	137220	138800	Human
sp|P07686|HEXB_HUMAN	45233	28750	40267	39078	41211	31089	Human
tr|C8Z8N5|C8Z8N5_YEAS8	462207	214680	506771	220478	508114	218840	Yeast
sp|O14531|DPYL4_HUMAN					4946		Human
tr|C8Z5Z3|C8Z5Z3_YEAS8	16709	8618	18763	10468	17882	7181	Yeast
sp|P0A780|NUSB_ECOLI		4844		2071		5111	E.coli
tr|C8ZAI6|C8ZAI6_YEAS8					8998		Yeast
sp|P75750|YBGQ_ECOLI	157019	82202			95650	123137	E.coli
sp|O00154|BACH_HUMAN	11203	13868	14973	12981	13571	10570	Human
sp|P04792|HSPB1_HUMAN	267244	254415	265157	279598	261672	278381	Human
sp|P55060|XPO2_HUMAN	107667	131541	82766	112925	183453	142838	Human
sp|P47755|CAZA2_HUMAN	22715	16277	19712	20842	19054	19845	Human
sp|Q9BPX6|MICU1_HUMAN					673		Human
sp|P40926|MDHM_HUMAN	467201	408731	462492	467758	507217	471720	Human
sp|P40925|MDHC_HUMAN	131651	96830	120636	129469	133428	98699	Human
tr|C8ZEF3|C8ZEF3_YEAS8	1671	2145	1587	1309	2729	1412	Yeast
tr|C8Z493|C8Z493_YEAS8	18683	12741	19991	3552	16747	5127	Yeast
sp|P13647|K2C5_HUMAN	474034	564643	565200	477885	519736	467947	Human
sp|P45578|LUXS_ECOLI		32549	1199	44121	1405	50610	E.coli
tr|C8Z5Z0|C8Z5Z0_YEAS8	12881	4578	12358	4272	11258	60	Yeast
sp|P77213|CAAL_ECOLI		4315		284	377	2523	E.coli
sp|P0ADU2|YGIN_ECOLI	23938	92587	25393	100584	23734	127784	E.coli
tr|C8ZEB8|C8ZEB8_YEAS8	4584		3586		4182		Yeast
sp|Q93096|TP4A1_HUMAN	3858	5422		4622	8668	5518	Human
tr|C8ZE88|C8ZE88_YEAS8							Yeast
sp|Q8TEA8|DTD1_HUMAN			702	519	697		Human
sp|Q9NVE7|PANK4_HUMAN			1152		1292		Human
sp|Q9BTT0|AN32E_HUMAN	34495	41921	38566	31261	32429	29745	Human
sp|Q86W42|THOC6_HUMAN	3029	2997	4717	1348	5389	2350	Human
sp|Q9ULC4|MCTS1_HUMAN	3171	3508	3476	2772	3311	1934	Human
tr|C8Z433|C8Z433_YEAS8	9494		11823	4947	9046		Yeast
sp|P04825|AMPN_ECOLI	1943	24367	6905	25943	2486	23244	E.coli
sp|Q9UIJ7|KAD3_HUMAN	5167	5514	3461	2371	4841	3911	Human
sp|P35610|SOAT1_HUMAN	19519	18579	17636	17982	19763	17057	Human
sp|P0AG84|YGHA_ECOLI	7223	21546	1933	18395	5795	24022	E.coli
sp|Q92800|EZH1_HUMAN						4211	Human
sp|P18206|VINC_HUMAN	72542	93161	78580	100455	117650	100389	Human
tr|C8ZCA5|C8ZCA5_YEAS8	80713	34963	96855	44586	90991	36762	Yeast
sp|P20073|ANXA7_HUMAN	9977	15638	17197	25137	14529	22388	Human
tr|C8Z8R3|C8Z8R3_YEAS8	3223	1125	2938	1654	3134	1408	Yeast
tr|C8Z6Q4|C8Z6Q4_YEAS8	474				741	180	Yeast
tr|C8Z724|C8Z724_YEAS8	3596	1603	2869	2003	2877	1351	Yeast
sp|P82930|RT34_HUMAN	3919	3940	2721	4359	3179	4265	Human
sp|O60313|OPA1_HUMAN	142	4024	6786	227	7050	351	Human
tr|C8Z4E5|C8Z4E5_YEAS8	49661	25141	68780	21405	66606	25496	Yeast
tr|C8Z5H0|C8Z5H0_YEAS8	39927	11132	40934	16197	38226	15532	Yeast
sp|P53621|COPA_HUMAN	39932	38256	43015	32801	41679	41710	Human
sp|P51858|HDGF_HUMAN	98339	124831	142833	132356	154467	138659	Human
sp|P0AFM4|PSIF_ECOLI	325	2032	649	2115	679	2321	E.coli
sp|P63151|2ABA_HUMAN	9030	12513	10980	12227	6097	8678	Human
sp|Q7L1Q6|BZW1_HUMAN	71383	81778	88644	85780	84755	73873	Human
sp|Q9Y5A9|YTHD2_HUMAN	3078	3741	3732	3472	4198	3113	Human
sp|P0A9G6|ACEA_ECOLI	374480	1429155	477279	1702675	504775	1410836	E.coli
sp|P04075|ALDOA_HUMAN	463575	472446	516527	454737	517966	411932	Human
sp|O43847|NRDC_HUMAN	939	1141		1551	1503	450	Human
tr|C8ZDV4|C8ZDV4_YEAS8	7976	1317	7435	3663	5009	1289	Yeast
tr|C8ZE74|C8ZE74_YEAS8	5573	8238	4815	8689	6803	8227	Yeast
sp|Q96TA1|NIBL1_HUMAN	64738	66260	68658	59858	56928	55103	Human
sp|Q9NQR4|NIT2_HUMAN	8770	10845	11692	8605	4724	9770	Human
sp|O43707|ACTN4_HUMAN	259416	276781	304538	278276	275961	275320	Human
sp|P08622|DNAJ_ECOLI	2956	9681	3197	9817	3089	8331	E.coli
sp|Q9Y5L0|TNPO3_HUMAN	2106		1835		1656		Human
tr|C8ZFP8|C8ZFP8_YEAS8	748	469	1368	821	1632		Yeast
sp|Q9UMX0|UBQL1_HUMAN	16624	20783	27341	24558	21255	23777	Human
tr|C8ZGD5|C8ZGD5_YEAS8	59851	30208	67271	24951	62631	24359	Yeast
sp|P54727|RD23B_HUMAN	14055	13755	15118	14539	17347	16352	Human
sp|Q99961|SH3G1_HUMAN	5536	4670	6726	6213	6623	4642	Human
sp|Q9UI30|TR112_HUMAN	14056	13522	13144	14764	14064	15046	Human
sp|P56270|MAZ_HUMAN	288	458	677	591	818		Human
sp|P46060|RAGP1_HUMAN	6542	11552	7843	15406	14049	11143	Human
sp|P24183|FDNG_ECOLI		492		456		826	E.coli
sp|Q14643|ITPR1_HUMAN	5569	5708	8565	7458	7956	7318	Human
sp|P11216|PYGB_HUMAN	9607	10810	9919	10449	7190	9244	Human
tr|C8ZG79|C8ZG79_YEAS8	147	108	286		202		Yeast
sp|P0AFK0|PMBA_ECOLI		649		1641	978	1629	E.coli
sp|P0A850|TIG_ECOLI	28323	143468	21553	148813	31995	154533	E.coli
tr|C8Z496|C8Z496_YEAS8	9205	1342	9998	922	10129	4593	Yeast
sp|A0AVT1|UBA6_HUMAN	3098	2649		2447	2455		Human
sp|A5YKK6|CNOT1_HUMAN	3617	3531	3772	1739	2728	3510	Human
sp|Q8N766|EMC1_HUMAN	9148	8673	9404	3998	6479	7466	Human
tr|C8Z439|C8Z439_YEAS8	24072	6906	21984	4851	18264	3716	Yeast
tr|C8Z9B0|C8Z9B0_YEAS8	7958	2782	7612	3699	8490	3261	Yeast
sp|P0A9Q9|DHAS_ECOLI	26829	47648	27196	42746	23369	46984	E.coli
tr|C8Z9E8|C8Z9E8_YEAS8	59998	31716	70992	34860	67199	22187	Yeast
sp|P0AC62|GLRX3_ECOLI	156	9669	2057	10640	707	9813	E.coli
sp|Q96C90|PP14B_HUMAN	3001	3575	6502	5722	7135	5565	Human
tr|C8Z9N4|C8Z9N4_YEAS8	8850	1467	9921	2175	8955		Yeast
sp|Q16630|CPSF6_HUMAN	9073	21885	20195	7898	18638	5986	Human
tr|C8Z8C7|C8Z8C7_YEAS8	311275	162261	335583	145539	345359	165073	Yeast
sp|P55327|TPD52_HUMAN	15965	15843	16492	12098	16825	16632	Human
tr|C8ZCS5|C8ZCS5_YEAS8	102731	61629	149979	63967	145330	66510	Yeast
sp|P49458|SRP09_HUMAN	36387	39856	45116	44378	44521	35537	Human
sp|P60546|KGUA_ECOLI		208		371		137	E.coli
tr|C8ZI98|C8ZI98_YEAS8	26469	15944	44556	14148	42950	15406	Yeast
sp|Q9UHB9|SRP68_HUMAN	8929	10908	8123	7113	9783	11050	Human
sp|P08107|HSP71_HUMAN	477285	491759	567078	504208	614858	480663	Human
sp|P63000|RAC1_HUMAN	56763	56376	68484	60070	70825	49296	Human
sp|C8Z6N5|AIM6_YEAS8	1550		1849	751	1566		Yeast
sp|P02925|RBSB_ECOLI	213074	1073115	250298	1169230	294816	1183440	E.coli
sp|A2BFH1|PAL4G_HUMAN	259020	289169	291509	305865	312667	282739	Human
sp|Q86U42|PABP2_HUMAN	35840	19665	36641	39024	27046	7823	Human
tr|C8Z4S0|C8Z4S0_YEAS8	7541	1557	6318	1317	7699	2413	Yeast
sp|Q9NVI7|ATD3A_HUMAN	49637	57053	68917	56591	70398	61491	Human
tr|D3UEG8|D3UEG8_YEAS8	87780	48017	111456	38245	86391	43297	Yeast
tr|C8ZDQ1|C8ZDQ1_YEAS8	24220	9486	25217	11759	28658	12173	Yeast
sp|Q9NQW7|XPP1_HUMAN	5441	5223	6686	5592	6491	3270	Human
sp|P30536|TSPOA_HUMAN	4613	6342	3719	3170	2231	2654	Human
sp|Q92572|AP3S1_HUMAN	1404	713	1321				Human
tr|C8ZBL1|C8ZBL1_YEAS8			3002	1298	2967	1907	Yeast
tr|C8ZCG7|C8ZCG7_YEAS8	20928	7592	27561	13394	28684	10366	Yeast
sp|O00217|NDUS8_HUMAN	3772	6423	5809	6403	4316	7402	Human
sp|Q16775|GLO2_HUMAN	1507	479	1467	1214	893	1441	Human
sp|P15104|GLNA_HUMAN	1226		1653		1810		Human
sp|P62861|RS30_HUMAN	92079	103488	108855	104935	120595	119658	Human
tr|C8Z752|C8Z752_YEAS8	10882	4266	10683	5464	14167	2631	Yeast
sp|Q9Y4W6|AFG32_HUMAN	1027	1400	420	2501	1616	3073	Human
tr|C8ZII1|C8ZII1_YEAS8	247825	151676	291231	129032	258999	142055	Yeast
sp|P0AB77|KBL_ECOLI	1063	25559	784	28190	771	25011	E.coli
sp|Q5R3I4|TTC38_HUMAN	557	1672	1739	2257	2382	1965	Human
tr|C8ZHB7|C8ZHB7_YEAS8	274572	119777	279889	112652	262692	120436	Yeast
tr|C8Z4Q5|C8Z4Q5_YEAS8	58170	12563	59157	27127	81157	32113	Yeast
sp|P77735|YAJO_ECOLI	6426	21782	1439	15177		16026	E.coli
sp|P62081|RS7_HUMAN	139188	163216	153703	165947	176748	192473	Human
sp|O00764|PDXK_HUMAN	8586	9076	10113	3542	6363	8391	Human
sp|Q92804|RBP56_HUMAN	32793	30523	33149	30855	38136	36004	Human
tr|C8ZHH4|C8ZHH4_YEAS8	4994	2591	5190	2877	6375	2825	Yeast
sp|P61923|COPZ1_HUMAN	6068	14654	12549	3944	11241	10340	Human
sp|P43304|GPDM_HUMAN	19246	21988	24505	17755	16669	13870	Human
sp|P76177|YDGH_ECOLI	1253	1092		1200	832	2868	E.coli
sp|Q9BS26|ERP44_HUMAN	25998	24999	29253	23454	26812	24367	Human
tr|C8Z3V8|C8Z3V8_YEAS8	476390	239145	538821	238512	567594	227731	Yeast
tr|C8Z7Y9|C8Z7Y9_YEAS8	89343	41721	106720	48150	108781	47000	Yeast
tr|C8ZH26|C8ZH26_YEAS8	3680	1067	4755	924	4641	2785	Yeast
sp|Q9UJX3|APC7_HUMAN		759		874	729	1324	Human
sp|P36952|SPB5_HUMAN	26482	25402	26135	25681	25424	25312	Human
sp|Q99733|NP1L4_HUMAN	45709	48950	52048	45495	44055	34732	Human
tr|C8Z5U5|C8Z5U5_YEAS8	25828	8523	30623	10619	30406	15707	Yeast
sp|O15347|HMGB3_HUMAN	6839	28172	5893	5101	7070	8433	Human
sp|Q9UBV8|PEF1_HUMAN		1469	2568	1415	1522	2058	Human
sp|P62263|RS14_HUMAN	90525	89256	101492	85998	98839	90126	Human
sp|P63261|ACTG_HUMAN	3867522	3953210	4187603	4133065	4453902	4283257	Human
sp|P60174|TPIS_HUMAN	779231	739198	840900	778727	992849	736977	Human
sp|P0A7R9|RS11_ECOLI	48306	185509	46565	198248	48620	166069	E.coli
sp|Q9UIG0|BAZ1B_HUMAN	3137	3793	4049	3989	2005	4678	Human
tr|C8Z733|C8Z733_YEAS8	5372	4908	7299	1047	8012	1702	Yeast
tr|C8ZJ52|C8ZJ52_YEAS8	97941	64427	123095	46676	126555	40535	Yeast
sp|P0AG67|RS1_ECOLI	75397	279925	89500	293094	87700	345677	E.coli
sp|Q92797|SYMPK_HUMAN	1090	850		976		1133	Human
tr|C8Z4U3|C8Z4U3_YEAS8	56391	27364	56617	20600	53289	25002	Yeast
tr|C8ZH21|C8ZH21_YEAS8	4839		4575				Yeast
sp|P0ACF4|DBHB_ECOLI	38011	212329	41799	274864	57063	335238	E.coli
sp|Q10713|MPPA_HUMAN	5926	11187	12541	9211	9591	10139	Human
tr|C8Z8B3|C8Z8B3_YEAS8	2200		2658	315	3380	1710	Yeast
sp|O75534|CSDE1_HUMAN	1931	2535	2395	2459	2582	1416	Human
sp|Q9NW13|RBM28_HUMAN		2027			2174	2876	Human
tr|C8ZA43|C8ZA43_YEAS8	11122	6044	12196	5069	10687	4976	Yeast
sp|P00722|BGAL_ECOLI	4725	24181	8468	28180	6310	25971	E.coli
sp|P0AEZ9|MOAB_ECOLI						1382	E.coli
sp|Q92598|HS105_HUMAN	29714	24454	30490	25540	28578	26410	Human
sp|P16681|PHNB_ECOLI		2179		1820			E.coli
sp|Q9H9J2|RM44_HUMAN	3863	5025	4632	4770		2634	Human
tr|C8Z9Q1|C8Z9Q1_YEAS8	834						Yeast
sp|P45973|CBX5_HUMAN	33436	31159	40214	34833	29158	27495	Human
sp|O60610|DIAP1_HUMAN	23783	19010	24338	18401	18497	19297	Human
tr|C8ZH77|C8ZH77_YEAS8	888		823		1119		Yeast
tr|C8ZGV7|C8ZGV7_YEAS8	18399	5879	24518	7041	25365	8181	Yeast
sp|P0A6W5|GREA_ECOLI	696	11516	48	11968	1046	2439	E.coli
tr|C8ZGF7|C8ZGF7_YEAS8	9423		9842	10483	8689	10293	Yeast
sp|Q15165|PON2_HUMAN	931		3496	5854	3892	3964	Human
sp|Q9NWH9|SLTM_HUMAN	3819	4432	2326	2417	3196	4442	Human
sp|P08200|IDH_ECOLI	9505	54383	6803	57590	10910	49407	E.coli
sp|Q9BPX3|CND3_HUMAN	2962	3715	6730	7230	2667	6560	Human
sp|P0A8B5|YBAB_ECOLI		1351		877		1178	E.coli
sp|P33136|OPGG_ECOLI		6161		6974	481	6247	E.coli
sp|A6NHL2|TBAL3_HUMAN	130059	119660	137674	88465	114370	151309	Human
sp|P04425|GSHB_ECOLI	1621	2970	1122	3669		3070	E.coli
sp|P49736|MCM2_HUMAN	40900	51913	52259	49021	42786	55031	Human
sp|P0ADE6|YGAU_ECOLI	74899	263931	85883	238831	64476	205618	E.coli
tr|C8ZF30|C8ZF30_YEAS8	12036		11489		11010	10922	Yeast
sp|P37198|NUP62_HUMAN	2494	2402	2325	1837	2019	14548	Human
sp|P68431|H31_HUMAN	2112147	2177575	2353532	2246473	2496702	2294948	Human
sp|P0A6Y8|DNAK_ECOLI	117459	501144	124875	465801	103631	477886	E.coli
sp|Q5RKV6|EXOS6_HUMAN	3361	2359	3151	3774	4019	3356	Human
tr|C8Z5P1|C8Z5P1_YEAS8	3278				3624		Yeast
sp|O43776|SYNC_HUMAN	28122	31077	34417	22591	26222	36772	Human
sp|P38489|NFNB_ECOLI		27743		25778		26125	E.coli
sp|P49327|FAS_HUMAN	191400	189217	220840	200068	243679	177334	Human
tr|C8ZG69|C8ZG69_YEAS8	48952	25403	57080	21816	47067	18279	Yeast
sp|P68036|UB2L3_HUMAN	1916	2070	2324		2367	1733	Human
sp|P48047|ATPO_HUMAN	61691	88376	87252	102246	105824	110305	Human
sp|P62424|RL7A_HUMAN	311483	350814	392242	374922	448359	366347	Human
sp|P27434|RODZ_ECOLI		7003		1975	725	7020	E.coli
tr|C8Z487|C8Z487_YEAS8	1174		4590	783	5606	2385	Yeast
sp|P82970|HMGN5_HUMAN	5219	6571	5919	6890	8609	8007	Human
sp|P40121|CAPG_HUMAN	44025	42153	48822	28162	34428	25181	Human
tr|C8Z645|C8Z645_YEAS8	3706		2428		2668		Yeast
sp|P0A7N9|RL33_ECOLI	13509	59902	11346	67634	20797	24331	E.coli
sp|Q9BUP3|HTAI2_HUMAN		380		1881	1596	1511	Human
sp|Q9UBT2|SAE2_HUMAN	36901	18399	34673	16641	39809	39046	Human
sp|Q9BQE3|TBA1C_HUMAN	1531014	1590652	1669760	1628644	1591968	1584834	Human
tr|C8ZGU3|C8ZGU3_YEAS8	13500	7223	11886	6860	13511	1429	Yeast
sp|P0A7P5|RL34_ECOLI	16138	57117	17886	59386	849	58325	E.coli
sp|P0A9T0|SERA_ECOLI		2407	225	10980		9781	E.coli
sp|P0ADY3|RL14_ECOLI	39294	141138	37515	146729	35793	146847	E.coli
tr|C8Z8P4|C8Z8P4_YEAS8	4875	1631	7260	1326	5811	3555	Yeast
tr|C8Z5U9|C8Z5U9_YEAS8	690985	334911	786637	277517	793963	317577	Yeast
tr|C8Z669|C8Z669_YEAS8	29460	6316	39077	7248	33042	13659	Yeast
sp|P0AA25|THIO_ECOLI	26441	107322	19710	107647	17657	101284	E.coli
tr|C8ZH74|C8ZH74_YEAS8	10265	4544	9699	3766	9341	5394	Yeast
sp|P0A8K1|PSD_ECOLI	798	2943		1958			E.coli
sp|Q13263|TIF1B_HUMAN	141464	107790	87993	107467	64386	99154	Human
sp|Q5T4S7|UBR4_HUMAN	3129	1807	3227	3456	2645	3115	Human
sp|P0A8E7|YAJQ_ECOLI	19877	84582	11765	91139	20963	79120	E.coli
sp|P63235|GADC_ECOLI	77930	310798	84190	404921	91771	362722	E.coli
sp|P17693|HLAG_HUMAN	34986	34045	37351	35240	37635	38402	Human
tr|C8ZF58|C8ZF58_YEAS8	604	354	931	430	1268	740	Yeast
tr|C8Z6H8|C8Z6H8_YEAS8	34004	7724	36597	15729	39084	13501	Yeast
sp|Q6Y7W6|PERQ2_HUMAN					818		Human
tr|C8ZFG6|C8ZFG6_YEAS8	2280	1529			2694	1647	Yeast
sp|Q9NPD3|EXOS4_HUMAN	584		715	716	1053	792	Human
sp|P62841|RS15_HUMAN	28567	36777	34066	31817	33135	32230	Human
sp|P0A7L0|RL1_ECOLI	76223	317024	73751	356079	94275	396828	E.coli
sp|Q9NVP1|DDX18_HUMAN	2540	2470	2194	2942	2634	2899	Human
sp|Q9NTG7|SIR3_HUMAN						267	Human
sp|Q86UE4|LYRIC_HUMAN	20840	24229	24290	23602	31356	28243	Human
sp|Q16836|HCDH_HUMAN	51642	47807	54442	27436	29590	40052	Human
sp|P04632|CPNS1_HUMAN	24926	27746	25428	26413	25295	25162	Human
sp|P05556|ITB1_HUMAN	90140	79439	93252	92453	85959	80649	Human
sp|P00926|SDHD_ECOLI		1849		1094		2662	E.coli
sp|Q9HAS0|NJMU_HUMAN		1054					Human
tr|C8ZAW5|C8ZAW5_YEAS8	387497	290094	439977	266876	459215	281996	Yeast
tr|C8ZFL9|C8ZFL9_YEAS8	40702	8762	50268	17865	50206	11896	Yeast
sp|Q9H4A4|AMPB_HUMAN	10425	10469	11297	10275	5140	4803	Human
tr|C8Z7X0|C8Z7X0_YEAS8	5542	4449	10969	1575	11245	1735	Yeast
sp|Q04637|IF4G1_HUMAN	39049	38798	40581	39288	35200	34868	Human
sp|Q7Z3B4|NUP54_HUMAN	5063		4189	4188	1732	4731	Human
sp|Q9H223|EHD4_HUMAN	1224	1602		1986	2170		Human
tr|C8ZI84|C8ZI84_YEAS8	13565	4605	13199	5123	13917	5376	Yeast
sp|P33570|TKT2_ECOLI	10477	43122	8944	66037	37218	67691	E.coli
tr|C8ZA30|C8ZA30_YEAS8	53057	23505	50331	24551	63971	28425	Yeast
sp|P0ACI0|ROB_ECOLI				1997		2591	E.coli
sp|P0ADU5|YGIW_ECOLI	30731	129101	31060	118843	28414	128183	E.coli
tr|C8Z6H7|C8Z6H7_YEAS8	117016	61786	132023	57816	90629	41408	Yeast
sp|P02930|TOLC_ECOLI	167	12980	1622	13631		14354	E.coli
tr|C8ZJ83|C8ZJ83_YEAS8	1033	418	1247	703	1451	1131	Yeast
sp|Q12905|ILF2_HUMAN	78563	82915	80807	80897	84400	80451	Human
tr|C8ZBZ0|C8ZBZ0_YEAS8	1150		1023		652	415	Yeast
tr|C8ZCA7|C8ZCA7_YEAS8	5876	1937	5231	1075	5502		Yeast
sp|O15371|EIF3D_HUMAN	26996	21057	27533	20707	21572	17821	Human
sp|P0AF20|NAGC_ECOLI		2314		769		1783	E.coli
sp|O75663|TIPRL_HUMAN	1956	3006	3522	920	2514	2993	Human
sp|P00959|SYM_ECOLI	3435	4279	8654	3678		3956	E.coli
sp|P61081|UBC12_HUMAN	11215	11198	13492	10493	12018	13214	Human
sp|P60438|RL3_ECOLI	69884	341067	77833	349456	101955	332769	E.coli
sp|O00567|NOP56_HUMAN	28977	22916	23353	26219	25029	24059	Human
sp|P0AFW2|RMF_ECOLI	28071	106612	27613	106081	30228	110159	E.coli
sp|Q9NQP4|PFD4_HUMAN	2027	1853	2074	1907	1504	1507	Human
sp|P0CE47|EFTU1_ECOLI	807727	2369551	864863	2388000	821978	2328906	E.coli
tr|C8Z8S1|C8Z8S1_YEAS8	126663	59742	103624	63760	161942	71008	Yeast
sp|P04083|ANXA1_HUMAN	257630	264387	293566	253721	277882	271900	Human
sp|P35658|NU214_HUMAN	8419	4469	10236	9391	9232	8764	Human
sp|P52292|IMA1_HUMAN	21547	20599	23663	18357	22585	22334	Human
tr|C8Z747|C8Z747_YEAS8	15876	8256	17312	8338	16657	10141	Yeast
sp|Q8IYD1|ERF3B_HUMAN	9312	10423	9802	13795	11893	10821	Human
sp|Q02543|RL18A_HUMAN	184605	156738	153643	161087	168026	164353	Human
sp|Q9NXV6|CARF_HUMAN	5117	5418	5827	5956	7213	2772	Human
sp|Q9NYK5|RM39_HUMAN	4020	3736		3770		3776	Human
sp|P09651|ROA1_HUMAN	371133	423278	390469	502549	342445	480521	Human
sp|Q15029|U5S1_HUMAN	38177	31485	47363	33972	43494	39585	Human
sp|P0A800|RPOZ_ECOLI		8219		7780	1301	4457	E.coli
sp|P0AGL2|TDCF_ECOLI							E.coli
sp|Q8TC12|RDH11_HUMAN	7160	6100	8346	4832	7192	5338	Human
tr|C8Z962|C8Z962_YEAS8	4520		4074		3425		Yeast
sp|P61175|RL22_ECOLI	25973	120611	30610	121767	36870	122492	E.coli
tr|C8Z8V4|C8Z8V4_YEAS8	13652	8912	14895	10279	18153	9154	Yeast
sp|P61517|CAN_ECOLI		6058	2378	8837		8764	E.coli
sp|P08238|HS90B_HUMAN	848760	883510	1031780	1077099	1131639	967357	Human
tr|C8Z7E8|C8Z7E8_YEAS8	53995	26943	59184	23423	43365	18237	Yeast
sp|P51991|ROA3_HUMAN	95519	117316	86895	104547	60195	76627	Human
sp|Q92820|GGH_HUMAN	8127	7371		3237	5067	5845	Human
sp|Q9Y696|CLIC4_HUMAN	8590	7964	8747	8176	6975	8192	Human
sp|Q9UBQ7|GRHPR_HUMAN	11366	13237	13965	8296	15918	12199	Human
sp|Q8IXH7|NELFD_HUMAN	2105	1489	2118	1597	1490	1267	Human
sp|P0A7V0|RS2_ECOLI	20765	132709	23593	102753	34415	128375	E.coli
tr|C8ZH87|C8ZH87_YEAS8	31745	10947	33474	16485	36433	10910	Yeast
sp|P62979|RS27A_HUMAN	536526	470559	596562	456662	616196	467653	Human
sp|Q16658|FSCN1_HUMAN	94643	104807	82552	98362	121041	123209	Human
sp|P0A7S3|RS12_ECOLI	15415	124602	32615	139842	28304	126226	E.coli
sp|O75352|MPU1_HUMAN	12668	13888	13939	13555	13242	14401	Human
tr|C8ZE82|C8ZE82_YEAS8	19482		14106	4980	17141	5634	Yeast
tr|C8ZDW2|C8ZDW2_YEAS8	319945	166148	444469	199910	432922	163500	Yeast
sp|P07118|SYV_ECOLI	5307	26848	3221	28369	5656	27531	E.coli
sp|Q13155|AIMP2_HUMAN	16664	16340	13846	15858	16772	13892	Human
sp|P06715|GSHR_ECOLI	915	3860		3997		4782	E.coli
sp|P41409|RIHA_ECOLI	1937	29249	1426	33898	5658	40821	E.coli
sp|P41236|IPP2_HUMAN	2373	2619	3449	3620	3388	2868	Human
tr|C8Z6Z7|C8Z6Z7_YEAS8	12468		7489	3958	10111	2875	Yeast
sp|P31142|THTM_ECOLI						1705	E.coli
sp|P50552|VASP_HUMAN	3881	3036	4044	8594	4114	7666	Human
sp|P30085|KCY_HUMAN	32408	27512	32625	34936	35231	25828	Human
sp|P06703|S10A6_HUMAN	592282	576471	682439	607797	694741	579234	Human
sp|P38159|RBMX_HUMAN	191468	215470	215650	178758	225157	184803	Human
sp|P0ABF6|CDD_ECOLI		807	624	2191		1743	E.coli
sp|P62826|RAN_HUMAN	889025	782263	911076	759316	929902	724385	Human
sp|P37837|TALDO_HUMAN	76991	87508	90758	85321	84829	85784	Human
sp|P10599|THIO_HUMAN	229054	224554	178575	177832	277178	283759	Human
sp|Q08043|ACTN3_HUMAN	139472	147220	152986	165790	166006	154682	Human
sp|Q16270|IBP7_HUMAN	778	763	1761	1464	1466	1109	Human
sp|P05386|RLA1_HUMAN	73668	87657	86763	96940	81034	92781	Human
sp|P09546|PUTA_ECOLI		3614		5770		7189	E.coli
sp|P63284|CLPB_ECOLI	42743	186166	59681	199873	65024	206105	E.coli
sp|P0AB89|PUR8_ECOLI				892		2784	E.coli
sp|P63096|GNAI1_HUMAN	66776	61610	77979	22955	77121	44655	Human
sp|P0AEZ3|MIND_ECOLI		16457	845	21611		21922	E.coli
sp|P08243|ASNS_HUMAN	39043	41038	41974	48636	44373	49390	Human
sp|Q9HCE1|MOV10_HUMAN	1687	1186	1818	1582	1523	1387	Human
sp|Q14C86|GAPD1_HUMAN	3619	208	1159	2718	293	1727	Human
tr|C8Z8I5|C8Z8I5_YEAS8	38455	12569	36106	23292	42191	26711	Yeast
tr|C8Z3Y3|C8Z3Y3_YEAS8	457	444		356		611	Yeast
sp|P28904|TREC_ECOLI		2589		2655		1923	E.coli
tr|C8ZHG6|C8ZHG6_YEAS8	4032		4211				Yeast
sp|Q9Y2Z0|SUGT1_HUMAN	4219	3865	8416	6049	1299	6337	Human
sp|P08559|ODPA_HUMAN	103941	99434	115370	117714	119420	68843	Human
tr|C8ZHL8|C8ZHL8_YEAS8	4915	1986	4005		1991	1075	Yeast
tr|C8Z4C1|C8Z4C1_YEAS8	198095	108902	219200	115235	263784	106190	Yeast
sp|P62306|RUXF_HUMAN	15161	18796	15357	18909	15464	18177	Human
sp|Q96CS3|FAF2_HUMAN	6297	6300	6785	6145	5669	3960	Human
sp|P62140|PP1B_HUMAN	52110	52882	62396	52793	54699	53152	Human
tr|C8Z7F1|C8Z7F1_YEAS8	608	355	739		775	518	Yeast
sp|P48668|K2C6C_HUMAN	493752	592825	585797	519448	558648	501197	Human
sp|Q9HB07|MYG1_HUMAN	15118	17784	12803	13694	20646	16142	Human
sp|O95777|NAA38_HUMAN	3463	2564	3799	4319	3263	3669	Human
tr|C8ZAG7|C8ZAG7_YEAS8	78712	32590	69794	38518	79478	31746	Yeast
sp|P33240|CSTF2_HUMAN	1258	1009	1286	1380	1301	1012	Human
sp|P28066|PSA5_HUMAN	72411	63711	77857	71069	70234	64376	Human
tr|C8ZGV8|C8ZGV8_YEAS8	1465	949			1512		Yeast
sp|Q14683|SMC1A_HUMAN	54704	16760	9945	4675	6823	71102	Human
sp|P0AF08|MRP_ECOLI		4467		4489		5271	E.coli
sp|P29401|TKT_HUMAN	1427788	1532155	1635706	1567655	1554432	1533423	Human
sp|Q6P1J9|CDC73_HUMAN	1397	3415	3522	3474	3006	3330	Human
sp|P17516|AK1C4_HUMAN	173863	179731	210749	179831	198687	196408	Human
sp|P18085|ARF4_HUMAN	34927	18536	21183	46774	34130	48136	Human
sp|P62995|TRA2B_HUMAN	15588	21695	15792	20248	22909	20648	Human
sp|P23284|PPIB_HUMAN	252458	269930	290298	284375	297992	271491	Human
sp|O00422|SAP18_HUMAN	668	651	960	733	914	711	Human
sp|P63313|TYB10_HUMAN	12114	13682	14508	12701	12388	12689	Human
sp|P0A8J8|RHLB_ECOLI	1977	6113	937	6647		6125	E.coli
sp|P78527|PRKDC_HUMAN	217711	270079	236372	309061	227547	317572	Human
sp|P62993|GRB2_HUMAN	1012	1442	820	934			Human
tr|C8ZDI0|C8ZDI0_YEAS8	56764	24305	59691	30617	69061	20378	Yeast
sp|Q96A33|CCD47_HUMAN	465	599	719	457	402	822	Human
sp|Q562R1|ACTBL_HUMAN	1633355	1694565	1902915	1923149	1947969	1916633	Human
sp|P28288|ABCD3_HUMAN	7380	5537	5555	8046	4791	6881	Human
sp|P42677|RS27_HUMAN	78014	109504	97166	105663	29594	80954	Human
sp|Q15436|SC23A_HUMAN	18721	18500	23133	12606	14717	17635	Human
tr|D3UEK9|D3UEK9_YEAS8	9101	254	5682		11036	2894	Yeast
tr|C8ZG92|C8ZG92_YEAS8	18531	6526	19928	7275	18836	3646	Yeast
sp|O43175|SERA_HUMAN	262097	265549	298269	257559	267819	270771	Human
sp|P31942|HNRH3_HUMAN	100287	79647	86350	82961	84304	78107	Human
sp|P22234|PUR6_HUMAN	98165	93539	107965	88251	103108	79987	Human
tr|D3UEH3|D3UEH3_YEAS8	32511	43990	44211	43958	33373	30156	Yeast
sp|Q9C0C2|TB182_HUMAN		859			1326		Human
sp|Q9NZN4|EHD2_HUMAN	7524	8573	7516	7882	4234	5470	Human
sp|Q9H0S4|DDX47_HUMAN	4639	4856	4732	4688	5894	4927	Human
sp|Q6NVY1|HIBCH_HUMAN	1475	1800					Human
sp|O75347|TBCA_HUMAN	47993	58086	63203	78765	80582	81330	Human
sp|Q9NYL9|TMOD3_HUMAN	723	4466	6700	5549	7892	2707	Human
tr|C8ZBU8|C8ZBU8_YEAS8	1971		1971	925			Yeast
tr|C8ZIN4|C8ZIN4_YEAS8	5424	4734	7792	1892	8782	2811	Yeast
sp|P04983|RBSA_ECOLI	8773	41516	1386	34667	5332	36054	E.coli
sp|O60841|IF2P_HUMAN	3469	7492	8117	9963	7950	8554	Human
tr|C8ZF70|C8ZF70_YEAS8	51664	28469	57702	26396	57070	24635	Yeast
sp|P55957|BID_HUMAN	860	1060	1239	1021	1108	851	Human
sp|P64596|YRAP_ECOLI	1099	3369	1219	4569	915	5028	E.coli
sp|P21926|CD9_HUMAN	3232	3658	4665	4049	4391	3885	Human
tr|C8ZBI7|C8ZBI7_YEAS8	917755	335565	943923	432850	1029250	508767	Yeast
sp|O75822|EIF3J_HUMAN	7831	6700	7874	7108	7547	8598	Human
sp|P30084|ECHM_HUMAN	45097	56128	48630	51657	36902	38553	Human
sp|Q969H8|CS010_HUMAN	32920	33525	37299	33330	34614	35631	Human
sp|P07858|CATB_HUMAN	6521	8340	17571	7475	16173	3631	Human
tr|C8Z6D5|C8Z6D5_YEAS8	64197	25785	76675	23578	80393	29485	Yeast
sp|P19388|RPAB1_HUMAN	4350	3614	4635		4954	1711	Human
sp|P61916|NPC2_HUMAN	2549	3286	3493	3260	3499	2423	Human
sp|Q92597|NDRG1_HUMAN	16991	5962	16719	13346	14990	15161	Human
tr|C8Z406|C8Z406_YEAS8	184139	92029	195094	95326	201334	113752	Yeast
sp|P61981|1433G_HUMAN	78842	83550	98735	90348	95926	98455	Human
tr|C8ZC72|C8ZC72_YEAS8	9520	4386	18995		5117	108	Yeast
sp|O75844|FACE1_HUMAN	1443	4130	4718	3942	1216	2591	Human
sp|Q14432|PDE3A_HUMAN	5472	7192	6675	8051	3400	7747	Human
sp|P08708|RS17_HUMAN	93000	67437	92490	68997	105962	65578	Human
sp|P17655|CAN2_HUMAN	3179	10347	10518	10768	7917	7966	Human
sp|P0A9H3|LDCI_ECOLI	1758	31529	1596	32439	2026	33668	E.coli
tr|C8ZJH3|C8ZJH3_YEAS8	1499	1165			2281		Yeast
sp|Q99536|VAT1_HUMAN	70053	37524	77796	65861	86478	82676	Human
sp|P51665|PSMD7_HUMAN	10864	12636	10457	13052	8245	10979	Human
tr|C8ZDE7|C8ZDE7_YEAS8	22910		25926	4688	21409	9657	Yeast
sp|P08865|RSSA_HUMAN	275340	351985	291707	316383	344194	329550	Human
tr|C8ZFA6|C8ZFA6_YEAS8	3236	676	2992	776	3332	1652	Yeast
sp|P15374|UCHL3_HUMAN	2613		2829	3698	3621	3002	Human
sp|P04899|GNAI2_HUMAN	69566	68866	77539	29096	82007	48736	Human
sp|Q9NTI5|PDS5B_HUMAN	3303	2370	4008	2879	2965	2934	Human
sp|Q9BW60|ELOV1_HUMAN	2112	2069	1997				Human
sp|P02786|TFR1_HUMAN	83466	83528	96983	92952	89764	86153	Human
sp|O43818|U3IP2_HUMAN	929	1197	986	1462	1184		Human
tr|D3UF63|D3UF63_YEAS8	565				702		Yeast
tr|C8ZFZ3|C8ZFZ3_YEAS8			1825		1689		Yeast
sp|P30044|PRDX5_HUMAN	218485	219406	231733	248436	251897	264764	Human
sp|P47914|RL29_HUMAN	82387	92269	105517	97520	110279	94296	Human
sp|Q99471|PFD5_HUMAN	27841	26086	27737	18210	24404	17021	Human
sp|P09372|GRPE_ECOLI	18463	76788	19421	64732	19224	67214	E.coli
sp|P51149|RAB7A_HUMAN	49525	53377	50906	51309	57853	42991	Human
sp|Q08211|DHX9_HUMAN	91776	94293	97619	89033	101335	94055	Human
sp|P08574|CY1_HUMAN	99524	101959	110085	92350	109091	113374	Human
tr|C8ZIR3|C8ZIR3_YEAS8	9091	4410	9830	2483	9889	3735	Yeast
sp|Q6UXN9|WDR82_HUMAN	357	345					Human
sp|P30405|PPIF_HUMAN	20612	12521	19451	11678	25170	14820	Human
tr|C8Z6C3|C8Z6C3_YEAS8	7803	6147	10734		7856		Yeast
sp|Q15393|SF3B3_HUMAN	37395	42854	45622	56364	50376	44702	Human
sp|P46853|YHHX_ECOLI		1626		2488		2338	E.coli
sp|P55263|ADK_HUMAN	7620	13596	7171	15508	18788	13288	Human
sp|O00506|STK25_HUMAN	12122	14736	14231	14515	14082	10696	Human
sp|Q12797|ASPH_HUMAN	46223	39041	47868	37983	43548	45274	Human
sp|P0AFR4|YCIO_ECOLI	2514	11735		9684	3598	11036	E.coli
sp|P13029|KATG_ECOLI	18268	161275	41427	168438	30792	158650	E.coli
tr|C8ZJE6|C8ZJE6_YEAS8	2012	544	2300	474	2806	570	Yeast
sp|Q2M7R5|YIBT_ECOLI		12997	953	11465		15622	E.coli
sp|Q9UL25|RAB21_HUMAN	2202	2970	1807	1160	1862	1761	Human
sp|P68104|EF1A1_HUMAN	2626803	2005062	2890574	1979179	2854622	2167702	Human
sp|O60568|PLOD3_HUMAN	14328	14744	17362	13354	14705	14246	Human
sp|Q9BYT8|NEUL_HUMAN	20044	11585	27122	18656	10623	20628	Human
sp|P68400|CSK21_HUMAN	9210	8966	9265	8025	11586	9328	Human
sp|Q7L576|CYFP1_HUMAN	1900	4317	3322	812	536	1259	Human
sp|Q16881|TRXR1_HUMAN	128020	138000	150582	127909	149322	146846	Human
sp|P82979|SARNP_HUMAN	58060	43779	59521	21582	36326	48388	Human
sp|P29966|MARCS_HUMAN	13727	13330	15294	15301	14681	11593	Human
sp|Q96A72|MGN2_HUMAN	8753	11755	12532	11638	9698	4621	Human
tr|C8Z978|C8Z978_YEAS8	22386	12046	26613	9093	23978	11358	Yeast
sp|P0AG30|RHO_ECOLI	3554	28191	3879	36481	4646	38868	E.coli
sp|P0A7Z4|RPOA_ECOLI	19308	195701	51508	196469	50315	191763	E.coli
tr|C8ZJA5|C8ZJA5_YEAS8	2684330	1939247	2980164	1918736	2956513	2131744	Yeast
sp|P61769|B2MG_HUMAN	35832	34290	35554	35148	44861	38272	Human
sp|P10398|ARAF_HUMAN	904				952		Human
sp|Q3MHD2|LSM12_HUMAN	4395	4252	3978	4307	3198	4641	Human
sp|O15020|SPTN2_HUMAN	5392	1399	5279	4705	5265	5121	Human
tr|C8Z5A3|C8Z5A3_YEAS8	8968	4372	8805	1466	11532		Yeast
sp|P11766|ADHX_HUMAN	14100	20023	7346	16110	14282	15863	Human
sp|P09661|RU2A_HUMAN	45770	40690	49820	50513	49135	47820	Human
sp|Q96B26|EXOS8_HUMAN	503	804	980	578	1281	1017	Human
tr|C8ZA66|C8ZA66_YEAS8	3069	1850	3460	1662	3302	1094	Yeast
sp|Q92917|GPKOW_HUMAN	388	361	445	652			Human
sp|P38646|GRP75_HUMAN	365789	437147	439238	522956	529679	466778	Human
sp|Q9BVJ6|UT14A_HUMAN	3147	4275	3895	3303	956	3181	Human
sp|P29084|T2EB_HUMAN		1524	1710	2284	2002	1121	Human
sp|P18775|DMSA_ECOLI		3514		1307		2706	E.coli
tr|C8ZFC6|C8ZFC6_YEAS8	10447	5781	11634	3880	10856	2620	Yeast
sp|P0A6Q3|FABA_ECOLI	9461	47572	1369	63989	12741	54936	E.coli
sp|P00954|SYW_ECOLI		6432		4757		1446	E.coli
tr|C8Z8K0|C8Z8K0_YEAS8	1456		1496	1358	2205	254	Yeast
sp|O14684|PTGES_HUMAN	36661	29292	42826	29011	31436	32269	Human
tr|C8ZIE2|C8ZIE2_YEAS8	17200	3244	16660	4092	15511	6802	Yeast
sp|P48651|PTSS1_HUMAN	2469	4509	4573	4236	2977	4228	Human
sp|O95197|RTN3_HUMAN	29001	28448	30129	11327	31445	24806	Human
sp|Q13200|PSMD2_HUMAN	36437	36058	38769	42359	48243	43480	Human
tr|C8ZB48|C8ZB48_YEAS8	2949		1814		2709		Yeast
sp|P45395|KDSD_ECOLI				2440		2374	E.coli
sp|P05055|PNP_ECOLI	16364	66146	5422	63235	4261	59401	E.coli
sp|P0A9H1|MUG_ECOLI						3101	E.coli
sp|P0AB71|ALF_ECOLI	250821	902424	245429	841572	249495	884053	E.coli
sp|Q6P2Q9|PRP8_HUMAN	39194	39170	37067	42916	44743	45505	Human
tr|C8Z953|C8Z953_YEAS8	12998	9132	18898	5933	22978	4565	Yeast
tr|C8Z8T3|C8Z8T3_YEAS8	42418	20277	42845	7317	48086	10515	Yeast
sp|P0AA04|PTHP_ECOLI	10186	56299	13973	64512	16385	71369	E.coli
sp|Q9NVA2|SEP11_HUMAN	41477	49700	52757	32403	49187	35446	Human
sp|P55809|SCOT1_HUMAN	90828	95052	100226	86344	99648	81853	Human
sp|Q15020|SART3_HUMAN	3230	4899	4728	2848	2541	3480	Human
sp|P24941|CDK2_HUMAN	36614	36251	42454	39246	36745	33404	Human
sp|Q12931|TRAP1_HUMAN	115415	118775	128971	121527	132601	130761	Human
sp|Q09666|AHNK_HUMAN	183729	184493	200075	197619	239897	217810	Human
sp|O75533|SF3B1_HUMAN	46594	44170	45884	55704	59407	55005	Human
sp|Q8NFH5|NUP53_HUMAN	4452	5801	6587	5596	3778	6608	Human
tr|C8Z476|C8Z476_YEAS8	49142	22364	57163	19067	55216	25817	Yeast
sp|Q13617|CUL2_HUMAN	2362	2455	1188	1377	2637	2745	Human
sp|P58546|MTPN_HUMAN	3068	4000	3870	2905	3765	4079	Human
sp|P98175|RBM10_HUMAN	1764	896	4213	4240	4283		Human
sp|O75390|CISY_HUMAN	89919	91755	95164	87157	92180	81918	Human
tr|C8ZGF1|C8ZGF1_YEAS8	12433	1912	13457	3136	15680	6155	Yeast
tr|C8ZDC1|C8ZDC1_YEAS8	194038	81235	168050	74248	159087	87852	Yeast
sp|P35340|AHPF_ECOLI	9722	42239	12092	51331	9789	47941	E.coli
sp|O43432|IF4G3_HUMAN	13547	11998	13006	12340	13670	13252	Human
sp|P18077|RL35A_HUMAN	87167	119187	124118	133486	125431	116133	Human
sp|Q14444|CAPR1_HUMAN	15766	15167	18737	19063	20594	20336	Human
sp|P0AFG3|ODO1_ECOLI	383	13507		11437	1746	12415	E.coli
sp|P0AFC3|NUOA_ECOLI							E.coli
sp|P76193|YNHG_ECOLI		7631		9291		10391	E.coli
sp|P0AC47|FRDB_ECOLI	747	3042	1122	3124	1112	2815	E.coli
sp|P51857|AK1D1_HUMAN	44516	59564	50632	53352	55273	48963	Human
sp|Q08379|GOGA2_HUMAN	4539	4956	4056	5457	5743	5709	Human
sp|P62241|RS8_HUMAN	336256	282459	382420	336563	328225	290061	Human
sp|P09619|PGFRB_HUMAN	35386	32112	36333	29714	39534	25192	Human
tr|C8Z917|C8Z917_YEAS8	20278	12346	30856	13465	32131	6723	Yeast
tr|C8ZIB7|C8ZIB7_YEAS8	16821	7427	17452	2383	19876	6866	Yeast
tr|C8ZFW1|C8ZFW1_YEAS8	29470	16309	32299	5985	26714	19818	Yeast
sp|O60884|DNJA2_HUMAN	3542	4060	3363	2023	4945	3380	Human
sp|Q92841|DDX17_HUMAN	180100	168299	195682	176751	200231	192624	Human
sp|Q03252|LMNB2_HUMAN	9391	7590	9655	3517	3985	7284	Human
sp|P14868|SYDC_HUMAN	77968	73787	77310	110739	107794	115499	Human
sp|Q9NQT4|EXOS5_HUMAN	4518	3513	3920				Human
sp|P13024|FDHE_ECOLI	5474	2938	6792	2973	5276	2802	E.coli
sp|P62899|RL31_HUMAN	137501	160579	155370	188331	179444	177328	Human
sp|Q99735|MGST2_HUMAN	6837		7359		7484		Human
tr|C8Z454|C8Z454_YEAS8	59807	31938	83722	17526	82441	33830	Yeast
sp|P0A9J6|RBSK_ECOLI	3079	23326	6497	26979	223	23052	E.coli
sp|P0A8M0|SYN_ECOLI	3800	16238	766	15258	815	15272	E.coli
sp|P09496|CLCA_HUMAN	45412	48417	38063	45516	37153	41198	Human
sp|P36578|RL4_HUMAN	367571	385616	425613	361686	416065	388357	Human
sp|Q5SSJ5|HP1B3_HUMAN	33345	36013	38723	35120	34977	25447	Human
sp|O95232|LC7L3_HUMAN	4610	2944	4240	3891	3949	5121	Human
sp|Q92621|NU205_HUMAN	52040	25757	50589	32014	56943	29713	Human
sp|Q14160|SCRIB_HUMAN	2602	2010	2772	1613		1464	Human
tr|C8Z763|C8Z763_YEAS8	22294	12909	44180	20276	50493	27052	Yeast
sp|Q9UJZ1|STML2_HUMAN	21254	30513	32756	29533	32237	28375	Human
sp|Q9BTD8|RBM42_HUMAN	3066	3526	2957	3195	2010	3249	Human
sp|P51151|RAB9A_HUMAN	2395	2230	2468	1069			Human
sp|Q8WX93|PALLD_HUMAN	3779	3903	4509	3455	4037	2997	Human
tr|C8ZC17|C8ZC17_YEAS8	23576	11412	20601	13233	26774	8432	Yeast
sp|P16455|MGMT_HUMAN	718	971	880	535	982	347	Human
sp|P26599|PTBP1_HUMAN	150376	166505	169459	157111	160120	162510	Human
sp|Q92620|PRP16_HUMAN						991	Human
sp|P80303|NUCB2_HUMAN		2597	1498	1492			Human
tr|C8ZEZ8|C8ZEZ8_YEAS8	263129	145153	301400	148797	380179	136762	Yeast
tr|C8Z3V2|C8Z3V2_YEAS8	232220	139182	276126	113768	236921	118573	Yeast
sp|O75251|NDUS7_HUMAN	4279	5495	4001	6033	4108	4866	Human
sp|Q29960|1C16_HUMAN	111975	116351	125445	118846	103842	120913	Human
sp|P13645|K1C10_HUMAN	235954	207263	286631	208334	262139	224644	Human
tr|C8Z7W8|C8Z7W8_YEAS8	11461	5793	11398	6766	3725	13466	Yeast
tr|C8Z564|C8Z564_YEAS8	9027	682	10950	5252	12295	4067	Yeast
sp|Q9BZK3|NACP1_HUMAN	16777	12418	13580	13097	16072	11820	Human
tr|C8ZEE2|C8ZEE2_YEAS8	315069	121197	298530	143092	330634	124657	Yeast
tr|C8ZAM6|C8ZAM6_YEAS8	2670		3333	1137	101		Yeast
sp|P46776|RL27A_HUMAN	216408	227424	224134	216667	197612	215520	Human
sp|P0A8A0|YEBC_ECOLI		13226		4528		15992	E.coli
sp|O60888|CUTA_HUMAN	10874	19414	10599	17130	12695	17333	Human
sp|Q8NBX0|SCPDL_HUMAN	6000	5843	3081	3478	3920	5164	Human
sp|P35580|MYH10_HUMAN	91861	87377	106412	98767	110062	102013	Human
sp|P39173|YEAD_ECOLI	12668	50782	9787	63362	8268	60341	E.coli
sp|P43686|PRS6B_HUMAN	19391	18085	18009	10297	19098	8154	Human
sp|O14686|KMT2D_HUMAN				27412		22511	Human
sp|P51648|AL3A2_HUMAN	38107	38400	42536	22582	47743	33250	Human
sp|Q92688|AN32B_HUMAN	117365	106877	115046	116971	107781	98099	Human
sp|P05388|RLA0_HUMAN	68784	67076	87366	86232	72075	82670	Human
tr|C8Z6H9|C8Z6H9_YEAS8	110230	38168	117899	27812	111566	46272	Yeast
sp|Q13177|PAK2_HUMAN	143	152					Human
sp|P53041|PPP5_HUMAN	5659	5179	5955	5660	6583	1675	Human
tr|C8ZAX1|C8ZAX1_YEAS8	4345	3188	11462		9614	336	Yeast
tr|C8Z3H5|C8Z3H5_YEAS8	174977	99684	229510	112515	219897	112019	Yeast
sp|O75367|H2AY_HUMAN	111484	114046	110232	117765	114455	116866	Human
sp|P22102|PUR2_HUMAN	42458	59056	78530	58255	69680	61901	Human
sp|P0ABH7|CISY_ECOLI	24331	75529	27456	84508	18572	83488	E.coli
sp|Q9Y314|NOSIP_HUMAN	1799	2720	394		1157	1504	Human
sp|P0ADY1|PPID_ECOLI		1499	826	1467		1809	E.coli
sp|P54920|SNAA_HUMAN	17762	24124	20308	9371	18864	15435	Human
sp|P42681|TXK_HUMAN	151		178				Human
tr|C8ZB52|C8ZB52_YEAS8	108517	56272	118838	43749	117771	39967	Yeast
sp|P0A717|KPRS_ECOLI	10343	37334	11357	49346	2943	48761	E.coli
tr|C8ZGU2|C8ZGU2_YEAS8	22584	365	26834		39393	12187	Yeast
sp|Q8IX01|SUGP2_HUMAN	1672			2274		1355	Human
sp|Q8NE71|ABCF1_HUMAN	26092	27194	26992	18104	26278	14901	Human
sp|Q9NX63|CHCH3_HUMAN	6713	5555	7186	5393	6034	5527	Human
sp|P25714|YIDC_ECOLI	431	2805	493	3004		3607	E.coli
sp|P00846|ATP6_HUMAN	8370	8744	9904	9888	13911	12439	Human
sp|P51970|NDUA8_HUMAN	2735	3016	3630	4046	511	4410	Human
sp|P0ADW3|YHCB_ECOLI		7931		9356		4773	E.coli
sp|Q9Y3T9|NOC2L_HUMAN	4913	3987	8182	5969	4406	5940	Human
sp|P53582|MAP11_HUMAN	4964	5588	4532	4646	4034	7232	Human
sp|P0A7T3|RS16_ECOLI	12833	56062	12378	54258	13946	66499	E.coli
sp|O75937|DNJC8_HUMAN	3045	3133	4314	3212	4549	3239	Human
sp|P33527|MRP1_HUMAN	7848	8367	8527	7918	4690	8020	Human
sp|O00264|PGRC1_HUMAN	9079	7097		3159	10140	8366	Human
sp|P31930|QCR1_HUMAN	80865	78091	87295	76034	78392	90185	Human
tr|C8ZG95|C8ZG95_YEAS8	90857	45563	104222	50241	103559	47772	Yeast
tr|D3UEI3|D3UEI3_YEAS8	3859	3973	1355	2037	4054	1561	Yeast
sp|O95372|LYPA2_HUMAN		536	892	438			Human
sp|P0ABP8|DEOD_ECOLI	28466	123210	27066	164126	39581	164888	E.coli
tr|C8ZF73|C8ZF73_YEAS8	9044	61938	1613	77925	1676	62344	Yeast
sp|P22314|UBA1_HUMAN	186343	201277	216210	214572	231049	230147	Human
sp|P0ACJ0|LRP_ECOLI		9920		7661		4200	E.coli
tr|C8Z3P0|C8Z3P0_YEAS8	4074	1963	5163	2083	5116		Yeast
sp|A0FGR8|ESYT2_HUMAN	2142			4501	5287	4018	Human
tr|C8ZGF9|C8ZGF9_YEAS8	52656	17810	54667	12168	48983	14638	Yeast
sp|Q14697|GANAB_HUMAN	258454	274507	309344	291254	315689	300323	Human
sp|P07954|FUMH_HUMAN	49820	44117	47857	41378	53894	48057	Human
sp|O14745|NHRF1_HUMAN	35799	35506	38655	37268	39461	35026	Human
sp|Q99459|CDC5L_HUMAN	6481	3368	6739	6515	5865	6974	Human
sp|O43237|DC1L2_HUMAN	1344	1903	1841	1642	2192	1580	Human
sp|A5A3E0|POTEF_HUMAN	2498228	2593255	2671590	2592604	2867122	2827854	Human
sp|P49588|SYAC_HUMAN	43856	58118	66770	56287	61408	56729	Human
tr|C8ZD32|C8ZD32_YEAS8	33424	8214	31484	13273	31922	7532	Yeast
sp|Q14315|FLNC_HUMAN	148718	193339	178055	175024	158227	186933	Human
tr|C8ZH68|C8ZH68_YEAS8	28761	12618	32922	13167	32748	14861	Yeast
tr|C8Z9H7|C8Z9H7_YEAS8	9075	6129	9840	4374	10748	4307	Yeast
sp|Q15365|PCBP1_HUMAN	157562	155304	176788	164908	189785	154203	Human
tr|C8Z745|C8Z745_YEAS8	5962	2375	5638	2207	4881	1915	Yeast
sp|O95861|BPNT1_HUMAN	3020	1705	2861	1981		2689	Human
sp|P46778|RL21_HUMAN	112749	94540	171936	149031	185527	138401	Human
sp|P0A940|BAMA_ECOLI		13904		12426		13799	E.coli
sp|P32969|RL9_HUMAN	138287	144680	157627	140630	130074	133047	Human
sp|P0A867|TALA_ECOLI	35174	218197	59457	219296	57216	211872	E.coli
sp|Q15714|T22D1_HUMAN	3890	3665	4251	1593	3086	1925	Human
sp|Q16186|ADRM1_HUMAN	15229	18330	16469	15597	12708	13689	Human
sp|P23193|TCEA1_HUMAN	30040	28130	35671	31530	26179	31278	Human
sp|Q86XZ4|SPAS2_HUMAN	463		628	534			Human
sp|P00805|ASPG2_ECOLI	4549	30793	2646	29225	3658	28063	E.coli
sp|P13797|PLST_HUMAN	91221	81775	91614	88640	82981	88488	Human
sp|P11021|GRP78_HUMAN	660304	689069	728046	734988	775280	700350	Human
sp|O14950|ML12B_HUMAN	72956	76842	82350	92622	79959	90172	Human
sp|P0A8J4|YBED_ECOLI	679	2154	381	6942		6497	E.coli
tr|C8ZF84|C8ZF84_YEAS8	1521		1903				Yeast
sp|Q96NY7|CLIC6_HUMAN	1791	3903	3786	3270	4198	3271	Human
sp|P37902|GLTI_ECOLI	37149	132725	51843	155396	50995	134685	E.coli
sp|Q96CT7|CC124_HUMAN		3166		3675	4220	2909	Human
tr|C8Z6F7|C8Z6F7_YEAS8	13247	2738	15364	912	14071	5255	Yeast
sp|Q8IV08|PLD3_HUMAN	1782				1796		Human
sp|Q46845|YGHU_ECOLI	2388	9145	1965	10279	3283	8051	E.coli
sp|P21179|CATE_ECOLI	45540	186503	39782	203442	34370	169014	E.coli
sp|P12429|ANXA3_HUMAN	14501	14161	15277	16108	14152	19300	Human
sp|P09972|ALDOC_HUMAN	65597	97043	69340	106228	54751	106821	Human
sp|Q99747|SNAG_HUMAN	835		892		518		Human
sp|P76576|YFGM_ECOLI		781	786			1287	E.coli
tr|C8ZD20|C8ZD20_YEAS8	4918	3588	7567	3410	5937	3169	Yeast
sp|Q9NX58|LYAR_HUMAN	1135	1768	1867	1932	1866	1497	Human
sp|Q8NFH3|NUP43_HUMAN							Human
sp|Q8WUD1|RAB2B_HUMAN							Human
sp|P60660|MYL6_HUMAN	125850	151487	149040	147809	147431	148240	Human
sp|Q9UI10|EI2BD_HUMAN	876		540	1239	1109	1043	Human
sp|O15031|PLXB2_HUMAN	783		885	671	604	218	Human
sp|Q9BQG0|MBB1A_HUMAN	22116	26282	28606	28650	25826	30897	Human
sp|P0ABU0|MENB_ECOLI	3105	13878	2319	12136	2943	11965	E.coli
tr|C8Z7D9|C8Z7D9_YEAS8		3377	3192		721		Yeast
sp|Q9UII2|ATIF1_HUMAN	12113	22927	20371	13390	25448	27041	Human
sp|Q08J23|NSUN2_HUMAN	81807	85705	96041	85001	88313	90749	Human
sp|P0AG93|SECF_ECOLI						1862	E.coli
sp|Q9Y5U9|IR3IP_HUMAN	17103	35937	23378	12816	19646	9245	Human
sp|O43747|AP1G1_HUMAN	1329						Human
sp|O94979|SC31A_HUMAN	22399	15084	19695	19619	22845	22589	Human
sp|P0A8K5|YAEP_ECOLI		844	380	131		953	E.coli
sp|Q46857|DKGA_ECOLI	4406	26190	7043	23220	5927	25954	E.coli
sp|P78067|YNJE_ECOLI	9119	6309	10793	9785	8951	7602	E.coli
sp|Q969G2|LHX4_HUMAN	4498	4138	4916	5209	4636	6002	Human
sp|P58107|EPIPL_HUMAN	26062	32541	31379	33601	23846	35364	Human
sp|P0AF70|YJEI_ECOLI	1640	4985	1461	4497	1487	4891	E.coli
tr|C8ZFH7|C8ZFH7_YEAS8	24125	10490	28326	6637	25205	8914	Yeast
tr|C8Z3M9|C8Z3M9_YEAS8	7515	4135	8273	1972	7548	2866	Yeast
sp|Q99497|PARK7_HUMAN	198882	183197	236232	193977	237034	126831	Human
tr|C8Z3F5|C8Z3F5_YEAS8	564		701				Yeast
tr|C8ZAU0|C8ZAU0_YEAS8	10366	6978	11719	3463	7827	5025	Yeast
tr|C8ZB60|C8ZB60_YEAS8	328922	158819	370648	153424	367888	169321	Yeast
tr|C8ZB36|C8ZB36_YEAS8	1146				972		Yeast
sp|P35270|SPRE_HUMAN	7200	2442	8552	3927	8529	8302	Human
sp|P07003|POXB_ECOLI	10691	78099	13606	83041	16736	82785	E.coli
sp|Q9UBR2|CATZ_HUMAN	19012	22617	19994	21640	20259	20954	Human
sp|Q9BPW8|NIPS1_HUMAN	10997	7271	11692	2884	8623	4065	Human
sp|P63241|IF5A1_HUMAN	387119	450968	445340	485472	380488	455158	Human
tr|C8ZGP8|C8ZGP8_YEAS8	8753	1681	10757		12142	2382	Yeast
sp|P39325|YTFQ_ECOLI	20137	78678	18935	80907	20066	77001	E.coli
tr|C8ZA87|C8ZA87_YEAS8	49247	11983	59675	18010	44427	25090	Yeast
sp|P28340|DPOD1_HUMAN	4610	3181	4552	4030	1746	1258	Human
sp|P23434|GCSH_HUMAN	2749	4191	4999	5986	6668	6169	Human
sp|P06737|PYGL_HUMAN	28920	27521	22917	30053	27998	28144	Human
sp|Q8IZY2|ABCA7_HUMAN			1052				Human
tr|C8ZE49|C8ZE49_YEAS8	76661	38639	88705	34981	94006	30897	Yeast
sp|O00505|IMA4_HUMAN	6361	6614	8225	6695	7529	4287	Human
sp|Q9Y2L1|RRP44_HUMAN	5455	9692	9672	5954	11513	16203	Human
sp|P61163|ACTZ_HUMAN	12317	15718	17846	13905	11325	14255	Human
sp|P68206|YJBJ_ECOLI	14712	68735	8764	73425	23211	76877	E.coli
sp|Q8IXT5|RB12B_HUMAN	238	2080	1276	760	1556		Human
sp|P31658|HCHA_ECOLI	45556	190499	32917	163724	33822	196541	E.coli
sp|Q92928|RAB1C_HUMAN	74796	91556	68490	87451	102082	61939	Human
sp|P14207|FOLR2_HUMAN	1675		1710	1369			Human
sp|Q96IU4|ABHEB_HUMAN	6189	6057	5880	2217		1822	Human
sp|P59998|ARPC4_HUMAN	25499	24534	15875	22233	22490	25037	Human
sp|P0A6F5|CH60_ECOLI	128716	708484	174291	639525	178125	591842	E.coli
sp|Q9UHD1|CHRD1_HUMAN	6102	5884	6667	4753	6673		Human
sp|P31063|YEDD_ECOLI				1033			E.coli
sp|Q8IVL6|P3H3_HUMAN	4254	3653	4032	2904	2595	2873	Human
tr|C8ZDF1|C8ZDF1_YEAS8	4232	2428	5401	1868	4198	1512	Yeast
sp|Q14247|SRC8_HUMAN	25339	29452	29250	27550	28501	21292	Human
tr|C8Z5S6|C8Z5S6_YEAS8	1034						Yeast
tr|C8ZIE8|C8ZIE8_YEAS8	66373	37647	75907	39125	86467	35761	Yeast
tr|C8ZAV0|C8ZAV0_YEAS8	2758		686		2938	1552	Yeast
sp|Q04917|1433F_HUMAN	10562	9843	7122	8220	8844	10481	Human
sp|P0A6R0|FABH_ECOLI		24094	3456	26446	2523	24878	E.coli
sp|P16070|CD44_HUMAN	85732	73757	91694	99834	113854	96904	Human
sp|Q9NZB2|F120A_HUMAN	2359	3501	3910	5136	3095	1806	Human
tr|C8ZF50|C8ZF50_YEAS8	1049739	555109	1202865	582307	1217287	658882	Yeast
tr|C8Z6G5|C8Z6G5_YEAS8	893	1235	1758		1560		Yeast
sp|P42167|LAP2B_HUMAN	36692	40021	27927	30028	29156	10891	Human
sp|P0AB52|YCHN_ECOLI		19295		22309		25557	E.coli
tr|C8Z8A2|C8Z8A2_YEAS8	18551	7273	16160	3391	17460	648	Yeast
sp|Q15043|S39AE_HUMAN	499	415		357	311	443	Human
sp|Q53F19|CQ085_HUMAN	249	337	406		285	189	Human
sp|P00509|AAT_ECOLI	5440	40065	9875	42915	7008	35513	E.coli
sp|Q15819|UB2V2_HUMAN	5285	5039	5218	4668	5616	5455	Human
sp|Q96JI7|SPTCS_HUMAN	18554	26567	34210	30955	21118	34669	Human
sp|O00461|GOLI4_HUMAN	2247				2910	2725	Human
sp|Q14498|RBM39_HUMAN	40694	53840	47273	46290	43489	30991	Human
sp|P52907|CAZA1_HUMAN	41447	43677	44376	32262	35179	44275	Human
sp|P0ABT2|DPS_ECOLI	330802	1519370	370666	1326440	349635	1372336	E.coli
sp|Q9NR45|SIAS_HUMAN	13693	23636	26464	20372	23540	21168	Human
sp|P0A853|TNAA_ECOLI	514391	2010420	600947	2072625	566128	2035365	E.coli
sp|Q9Y5M8|SRPRB_HUMAN	4047	4436	4336	3598	3129	2256	Human
sp|P55209|NP1L1_HUMAN	59760	46686	59696	53736	54861	60403	Human
sp|Q01813|K6PP_HUMAN	52703	54156	51260	52130	52064	47980	Human
sp|Q9BWM7|SFXN3_HUMAN	4994	4117	6220	3683	3051	5291	Human
sp|Q9UNM6|PSD13_HUMAN	875	974	942	541	949		Human
sp|O60763|USO1_HUMAN	14063	11598	10627	11434	17715	18345	Human
sp|P69411|RCSF_ECOLI		866		696		878	E.coli
sp|P0A6F9|CH10_ECOLI	80083	271564	108083	437951	108517	453836	E.coli
sp|P42285|SK2L2_HUMAN	3857	5553	4640	3857	4858	1263	Human
sp|Q08499|PDE4D_HUMAN	2510	1545	1770	1514	1364	1867	Human
tr|C8ZJH2|C8ZJH2_YEAS8	3977	120	3293		4370	2169	Yeast
sp|P84103|SRSF3_HUMAN	110389	129543	138156	129240	135027	129459	Human
tr|C8Z6A8|C8Z6A8_YEAS8	6052	2642	9479		6874	243	Yeast
tr|C8Z9C6|C8Z9C6_YEAS8	237266	106656	305758	152347	318674	137562	Yeast
sp|Q92900|RENT1_HUMAN	4366	7209	5577	7230	2457	4227	Human
tr|C8ZHJ3|C8ZHJ3_YEAS8	3397	482	4454		3718	747	Yeast
sp|P49773|HINT1_HUMAN	73689	61172	76159	70522	76154	71937	Human
sp|P0A6L0|DEOC_ECOLI	14441	80785	22247	78924	19235	83806	E.coli
sp|Q13112|CAF1B_HUMAN	1161			1479	1308	1512	Human
sp|P35052|GPC1_HUMAN	1230		957	1104	1161	995	Human
sp|Q8NDC0|MISSL_HUMAN		1196	1106		914		Human
sp|P80723|BASP1_HUMAN	278436	316987	337635	317815	266303	319969	Human
tr|C8ZA04|C8ZA04_YEAS8	424502	250415	502007	214727	493307	225289	Yeast
sp|P05455|LA_HUMAN	41193	42720	43703	29876	30951	46053	Human
sp|P08621|RU17_HUMAN	37769	76706	71866	58036	83432	67278	Human
sp|P17117|NFSA_ECOLI		1270		1329			E.coli
tr|C8Z6D0|C8Z6D0_YEAS8	1724		3772	1785	3696		Yeast
sp|P15328|FOLR1_HUMAN	287692	295479	346752	292027	350631	275684	Human
sp|Q9Y4G6|TLN2_HUMAN	2722	2893	2076	2701	3766	3330	Human
sp|Q96AE4|FUBP1_HUMAN	92254	92309	105291	95861	114817	79010	Human
sp|P62805|H4_HUMAN	3863093	3648874	4080016	3838685	3953421	3609111	Human
sp|P0AAI3|FTSH_ECOLI		45959		43637	1076	30203	E.coli
sp|P10515|ODP2_HUMAN	7549	7356	5627	4071	8283	6733	Human
sp|O60762|DPM1_HUMAN	3548	3064	3307	3991	4441	3294	Human
sp|O95302|FKBP9_HUMAN	786		1218	1009		923	Human
tr|C8ZC25|C8ZC25_YEAS8	108521	61791	131300	62134	138762	58330	Yeast
sp|P62633|CNBP_HUMAN	35608	38110	48241	46119	48305	46969	Human
sp|Q96HU8|DIRA2_HUMAN	8822	36955	11128	38048	11780	35582	Human
sp|P13010|XRCC5_HUMAN	219784	233451	241253	225792	237049	222239	Human
sp|Q9BT73|PSMG3_HUMAN	1284		1517	1658	1472	968	Human
tr|C8ZJ22|C8ZJ22_YEAS8	61322	28697	64988	36026	70681	25265	Yeast
sp|Q9H0A0|NAT10_HUMAN		1498	2674	1631	1548	1194	Human
sp|Q9BPX5|ARP5L_HUMAN	9119	8365	8142	7666	8063	9881	Human
sp|P25787|PSA2_HUMAN	33471	33875	39399	33931	35716	33524	Human
sp|O43488|ARK72_HUMAN	7068	6269	7648	8041	8797	6478	Human
sp|Q9BVL4|SELO_HUMAN	1458	1263		1187		1426	Human
tr|C8ZBC5|C8ZBC5_YEAS8	2145	475	4505	476	3367	251	Yeast
sp|P10909|CLUS_HUMAN	26545	28270	24263	24296	29558	27294	Human
sp|P32176|FDOG_ECOLI	899	13184		13606	1619	12228	E.coli
tr|C8ZC49|C8ZC49_YEAS8	1052		1424		683	535	Yeast
tr|D3UEW6|D3UEW6_YEAS8	60984	26414	67424	40898	72418	33297	Yeast
sp|P06959|ODP2_ECOLI	38297	162962	31998	161978	16334	188292	E.coli
sp|P52732|KIF11_HUMAN		4285					Human
sp|P18843|NADE_ECOLI	4656	20614	1019	20336	2019	24512	E.coli
sp|Q13641|TPBG_HUMAN		525				594	Human
tr|C8ZD01|C8ZD01_YEAS8	287026	91483	309383	93642	292281	140967	Yeast
sp|O75643|U520_HUMAN	33800	25189	32303	24217	29081	33925	Human
sp|O00139|KIF2A_HUMAN		2238	6391	2696	7346	19446	Human
sp|O43399|TPD54_HUMAN	27915	25845	30549	31378	36431	34401	Human
tr|D3UEI0|D3UEI0_YEAS8	4646		4600		4319	1722	Yeast
tr|C8ZGV6|C8ZGV6_YEAS8	3529		4757	1607	4235	1326	Yeast
sp|P05091|ALDH2_HUMAN	18999	22646	27114	28318	31103	28309	Human
sp|P61714|RISB_ECOLI	2158	14719	1988	10440	2037	13584	E.coli
tr|C8Z8E3|C8Z8E3_YEAS8	75081	27437	88851	39803	88666	38979	Yeast
sp|O75396|SC22B_HUMAN	56756	54247	54404	49450	44854	54294	Human
sp|P07813|SYL_ECOLI	5182	41131	8156	44233	5113	42709	E.coli
tr|C8Z6W5|C8Z6W5_YEAS8	6375	1327	6256	316	5821	1540	Yeast
sp|P25738|MSYB_ECOLI	4595	16379	5097	19264		18237	E.coli
sp|Q15149|PLEC_HUMAN	194558	180856	211978	195776	211252	203338	Human
sp|P16659|SYP_ECOLI	1207	20663	1955	23628	4085	21675	E.coli
sp|P0A7Q6|RL36_ECOLI	8122	41020	7749	41876	2094	47120	E.coli
sp|Q96QK1|VPS35_HUMAN	16588	14622	20213	6633	19824	19124	Human
tr|C8ZF29|C8ZF29_YEAS8	3504	69	4772	2054	4484	1385	Yeast
sp|O60231|DHX16_HUMAN	11180	8973	8597	7023	10716	8745	Human
sp|Q9UBB4|ATX10_HUMAN	12765	12694	14381	15147	16809	15887	Human
sp|P04982|RBSD_ECOLI	1504	25659	6641	22323	2007	25645	E.coli
sp|Q13283|G3BP1_HUMAN	55193	65976	74253	63932	58470	59675	Human
tr|C8ZIU8|C8ZIU8_YEAS8	447						Yeast
sp|Q02978|M2OM_HUMAN	29414	31162	28419	29985	31910	31658	Human
sp|Q9Y237|PIN4_HUMAN	1486	1343	1943	1514	1278	896	Human
tr|C8ZA93|C8ZA93_YEAS8	16891		16999	3188	11795	5433	Yeast
sp|P0ABD5|ACCA_ECOLI	834	14895	620	17795		18243	E.coli
sp|Q13428|TCOF_HUMAN	31442	27451	39734	28709	23897	10781	Human
sp|Q92879|CELF1_HUMAN	18530	22912	29934	29334	29364	25762	Human
sp|C8ZER4|ARGJ_YEAS8	3770	48	4942	1114	3671	633	Yeast
sp|Q6PGP7|TTC37_HUMAN		1059	580	1095			Human
tr|D3UEH5|D3UEH5_YEAS8	25908	10706	8979	7696	39942	10217	Yeast
sp|P08962|CD63_HUMAN	11127	14534	15023	15050	14315	17170	Human
sp|P56537|IF6_HUMAN	33379	37204	34699	40361	42856	35895	Human
sp|Q969G3|SMCE1_HUMAN						2608	Human
sp|Q8TCS8|PNPT1_HUMAN		271	3451	15721	2385	268	Human
sp|P76329|MPGP_ECOLI				166		85	E.coli
tr|C8Z9Q6|C8Z9Q6_YEAS8	1459		1302		1219		Yeast
tr|C8Z4K3|C8Z4K3_YEAS8	85845	23702	91811	33500	92374	37837	Yeast
sp|P98179|RBM3_HUMAN	5497	5314	6131	6216	5963	3640	Human
sp|P08195|4F2_HUMAN	467537	500755	513486	492415	547295	534123	Human
sp|P0ABB0|ATPA_ECOLI	107256	251213	126202	253190	139580	273582	E.coli
sp|P11166|GTR1_HUMAN	7095	5436	3019	8829	8717	9612	Human
sp|Q96C19|EFHD2_HUMAN	5744	6637	8162		5031	4603	Human
sp|P0AF36|ZAPB_ECOLI	5294	18275	6837	17467	3473	16096	E.coli
tr|C8ZCL2|C8ZCL2_YEAS8	13839	5541	12401	5858	10149	5265	Yeast
sp|Q9UBG0|MRC2_HUMAN	2601	1898	1691	1870	1556	2356	Human
sp|Q14318|FKBP8_HUMAN	11389	4253	12374	4263	12129	11012	Human
sp|P69222|IF1_ECOLI	3346	8082	2423	16538	2705	13772	E.coli
sp|P16402|H13_HUMAN	1238964	1321116	1383059	1392425	1455492	1270045	Human
sp|P98082|DAB2_HUMAN	4696	5267	5046	1257	1460		Human
sp|Q99848|EBP2_HUMAN	32721	36912	27010	32856	35804	30608	Human
sp|P0ACE0|MBHM_ECOLI		4645	205	4911	442	5699	E.coli
tr|C8ZH10|C8ZH10_YEAS8	42958	6679	39040	17579	27630	17914	Yeast
sp|P46013|KI67_HUMAN	16363	11582	15341	12203	11047	13924	Human
tr|C8ZGP0|C8ZGP0_YEAS8	6399	4145	9280	4201	8029	3683	Yeast
sp|Q15287|RNPS1_HUMAN	5108	4884		4501		5215	Human
sp|P08506|DACC_ECOLI		12360		10871	176	8213	E.coli
sp|P33195|GCSP_ECOLI	3969	40636	8101	38413	2791	39380	E.coli
sp|Q92522|H1X_HUMAN	25260	28834	23906	26555	31323	26730	Human
sp|P30040|ERP29_HUMAN	85485	96282	98078	92111	100933	99368	Human
sp|P0AGG8|TLDD_ECOLI				457		589	E.coli
sp|P0ABA4|ATPD_ECOLI	3087	14495	2246	17098	2890	19483	E.coli
sp|P0AGE9|SUCD_ECOLI	3763	13308	1958	13756	4077	15188	E.coli
sp|P07650|TYPH_ECOLI		4364		5799	1848	6619	E.coli
sp|O00743|PPP6_HUMAN	3686	3247	3812	4899	4060	2673	Human
tr|C8Z7W6|C8Z7W6_YEAS8	288605	125095	376832	167984	342560	171563	Yeast
sp|Q13619|CUL4A_HUMAN	9985	10929	20476	20563	21015	23677	Human
sp|O15173|PGRC2_HUMAN	19244	24342	23017	24985	24133	29176	Human
tr|C8ZH22|C8ZH22_YEAS8	945		906		848	569	Yeast
sp|Q969V3|NCLN_HUMAN	946	1112	1157	1092	1184	934	Human
sp|P0A7L8|RL27_ECOLI	14582	68840	21885	65300	20150	65891	E.coli
sp|Q9H7E9|CH033_HUMAN	9711	10735	10779	9737	10308	3686	Human
sp|Q14181|DPOA2_HUMAN	934	846	1364		1544	690	Human
sp|P02545|LMNA_HUMAN	413681	442102	504462	455990	493798	420652	Human
sp|P11310|ACADM_HUMAN	18818	18847	17351	18616	21951	20568	Human
sp|P16403|H12_HUMAN	1291128	1363714	1434047	1424237	1485092	1307485	Human
sp|Q9HB71|CYBP_HUMAN	71282	73627	72757	85409	80985	90736	Human
sp|P40939|ECHA_HUMAN	56562	59041	72436	69541	66041	67818	Human
sp|O75629|CREG1_HUMAN	3161		2981	3989			Human
tr|C8ZES6|C8ZES6_YEAS8	2141		3057	1056	2329	1135	Yeast
sp|P27348|1433T_HUMAN	74532	97808	109256	61167	88355	101336	Human
sp|P0A6L4|NANA_ECOLI		6336		5115	399	5548	E.coli
sp|Q9Y678|COPG1_HUMAN	20517	16854	23706	20972	18546	14127	Human
tr|C8Z3L4|C8Z3L4_YEAS8	7698	7445	9555	7325	7834	6914	Yeast
sp|P0ABJ9|CYDA_ECOLI	59079	195216	62195	186253	54444	194071	E.coli
sp|P05114|HMGN1_HUMAN	20391	14645	14235	13854	19149	17534	Human
sp|P0A9L5|PPIC_ECOLI	682	2641	681	2621	758	2187	E.coli
sp|Q14165|MLEC_HUMAN	4597	2008		4271	678		Human
tr|C8Z965|C8Z965_YEAS8	1292	339	1255		1279		Yeast
sp|P69441|KAD_ECOLI	37363	82681	44489	82387	30981	82642	E.coli
sp|Q9NP97|DLRB1_HUMAN	4258	6069	6088	3989	7170	5282	Human
sp|P08651|NFIC_HUMAN	1408	921	1213	1220	934		Human
sp|P08134|RHOC_HUMAN							Human
sp|P48147|PPCE_HUMAN	2133	2511	2563	2534	1286	2053	Human
sp|P0A7J7|RL11_ECOLI	89418	388550	102914	390081	107171	384006	E.coli
sp|P49257|LMAN1_HUMAN	75714	66166	78077	68104	78575	77027	Human
sp|P0ADI7|YECD_ECOLI		1508		1050		1233	E.coli
tr|C8ZC34|C8ZC34_YEAS8	6641		7247	3016	8846	4004	Yeast
tr|C8Z460|C8Z460_YEAS8	9757	3132	9359		10328	1673	Yeast
sp|P31943|HNRH1_HUMAN	130224	125781	128183	112250	114456	103309	Human
sp|P30613|KPYR_HUMAN	191225	239369	269829	253133	300263	271946	Human
sp|P0A7Z0|RPIA_ECOLI	15983	37198	18259	38274	23620	37810	E.coli
sp|Q9UNH7|SNX6_HUMAN	2071	3743	8015	8175	5959	7495	Human
tr|C8ZEJ3|C8ZEJ3_YEAS8	3077				3208		Yeast
sp|Q15645|PCH2_HUMAN	22287	24417	22139	20697	26211	22934	Human
sp|A1L0T0|ILVBL_HUMAN						385	Human
tr|C8ZE58|C8ZE58_YEAS8				3577			Yeast
sp|Q7Z2W4|ZCCHV_HUMAN	2555	2785	3251	3388	3325	3012	Human
sp|Q3KQV3|ZN792_HUMAN			2026				Human
sp|P08729|K2C7_HUMAN	682557	754252	755480	716949	788261	693932	Human
sp|P0A9D2|GSTA_ECOLI	2173	9405	2191	5395	3199	5725	E.coli
sp|P0A9L3|FKBB_ECOLI		19941		21370	2898	16521	E.coli
sp|A6NDG6|PGP_HUMAN	3090					3852	Human
tr|C8ZED1|C8ZED1_YEAS8	27470	3773	32623	4641	37023	10095	Yeast
tr|C8Z689|C8Z689_YEAS8	17672	4383	19603	8104	21149	4693	Yeast
sp|Q9UNS2|CSN3_HUMAN	9283	10574	11362	9112	10758	9577	Human
sp|Q14738|2A5D_HUMAN	1026			962	1187	1483	Human
sp|Q9NTK5|OLA1_HUMAN	17510	15630	16777	14093	15620	15060	Human
sp|P11413|G6PD_HUMAN	145198	142281	153113	171641	181369	178204	Human
sp|Q96I24|FUBP3_HUMAN	17735	14509	22604	14943	19295	9511	Human
sp|P09551|ARGT_ECOLI						2352	E.coli
sp|O00425|IF2B3_HUMAN	45116	41032	41964	43063	34939	43062	Human
sp|O15212|PFD6_HUMAN	5611	5563	5094	5449	4418	4963	Human
sp|P55072|TERA_HUMAN	150052	176454	191225	176994	168788	171862	Human
sp|P18124|RL7_HUMAN	279671	291191	312692	280893	310011	294894	Human
tr|C8Z8N4|C8Z8N4_YEAS8	7030		8006		7900		Yeast
sp|P06132|DCUP_HUMAN	4846	4182	3808		4383	981	Human
tr|C8ZGG5|C8ZGG5_YEAS8	56827	21272	69469	31096	70389	12658	Yeast
sp|Q13637|RAB32_HUMAN	647	588					Human
sp|P0AE06|ACRA_ECOLI		6785	894	7469		7284	E.coli
sp|Q8WXF1|PSPC1_HUMAN	4415	3833	4186	3610	3636	3953	Human
sp|O00625|PIR_HUMAN	6956	7478	8314	7269	7066	5931	Human
sp|Q01085|TIAR_HUMAN	6406	6247	4820	7127	5134	3055	Human
tr|C8Z515|C8Z515_YEAS8	732	489	944	605	519	692	Yeast
sp|Q9P1F3|ABRAL_HUMAN	2830	3364	2794	3087	2355	3017	Human
tr|C8Z6U7|C8Z6U7_YEAS8	41747	20983	42968	18225	41091	14142	Yeast
sp|P0A796|K6PF1_ECOLI	18451	123920	32858	134475	39493	145333	E.coli
sp|P00957|SYA_ECOLI	5290	42058		45611	13233	42864	E.coli
tr|C8Z4R6|C8Z4R6_YEAS8		1565	1115	1534	4466	807	Yeast
tr|D3UEU0|D3UEU0_YEAS8	268834	134621	296804	135129	318940	143960	Yeast
sp|Q58FF7|H90B3_HUMAN	496932	539560	522689	480306	552985	535414	Human
sp|P43307|SSRA_HUMAN	56502	79452	83214	78307	86196	75661	Human
sp|A6NHJ4|ZN860_HUMAN					341		Human
sp|P39099|DEGQ_ECOLI		2026		1432		1695	E.coli
sp|Q96FW1|OTUB1_HUMAN	21020	22870	23990	20989	22442	21749	Human
sp|P31937|3HIDH_HUMAN	37817	36505	37749	35485	36418	34180	Human
tr|C8ZHS5|C8ZHS5_YEAS8	89536	42816	102064	38581	40220	41324	Yeast
sp|Q9NX55|HYPK_HUMAN		1912	2179	2304	2646	2274	Human
sp|Q9NY65|TBA8_HUMAN	529653	557501	675038	588500	689266	599628	Human
sp|P15880|RS2_HUMAN	211899	241693	236560	236083	235809	220849	Human
sp|P35268|RL22_HUMAN	119388	133405	126574	120196	129289	130361	Human
sp|Q9ULV4|COR1C_HUMAN	27722	30753	35113	34228	30155	30821	Human
sp|Q9UKS6|PACN3_HUMAN	8037	7938	8446	8323	6997	5255	Human
tr|C8ZCZ9|C8ZCZ9_YEAS8	37365	18940	44064	28834	50576	28026	Yeast
sp|Q96HE7|ERO1A_HUMAN	16070	18885	19071	13016	13480	19714	Human
sp|Q9BUR5|APOO_HUMAN	873	831	759	437	941	561	Human
sp|Q9P2D0|IBTK_HUMAN		1199					Human
sp|P36405|ARL3_HUMAN	5296	5241	5925	5624	5728	4975	Human
tr|C8ZC93|C8ZC93_YEAS8	9438	3801	9045	4706	8606	4775	Yeast
sp|P0ADZ7|YAJC_ECOLI	11448	38434	10710	39486	7279	42395	E.coli
sp|Q9BSJ8|ESYT1_HUMAN	25087	25139	27001	25368	29769	27697	Human
sp|Q9NZL9|MAT2B_HUMAN	26949	21303	25803	29785	21934	26318	Human
sp|O43660|PLRG1_HUMAN	945	1960	3443	5163	2556	4094	Human
tr|C8ZF94|C8ZF94_YEAS8	201287	81413	186923	107176	196712	119999	Yeast
tr|C8ZEX4|C8ZEX4_YEAS8	2899	603	3070		2961	1406	Yeast
tr|C8ZD80|C8ZD80_YEAS8	530660	244341	530750	285916	546294	267289	Yeast
tr|C8ZCV6|C8ZCV6_YEAS8	115971	47489	116671	45912	119562	51003	Yeast
sp|P0A862|TPX_ECOLI	50438	228964	64244	236871	60431	216716	E.coli
sp|P35754|GLRX1_HUMAN	2854		2952	3202	2235	2226	Human
sp|Q13217|DNJC3_HUMAN				1155		936	Human
sp|P0AET8|HDHA_ECOLI	15869	72938	13112	72625	21058	75033	E.coli
sp|Q969H4|CNKR1_HUMAN					120		Human
sp|O60812|HNRCL_HUMAN	81496	95253	72329	89237	55037	67302	Human
tr|C8ZBK3|C8ZBK3_YEAS8	12771	6234	20763	2625	19779	2847	Yeast
sp|P0AC69|GLRX4_ECOLI	11493	37648	9976	42041	4319	37389	E.coli
sp|P21964|COMT_HUMAN	18455	23029	23094	15263	22283	19028	Human
sp|Q8IUD2|RB6I2_HUMAN		5421	4975				Human
tr|C8Z8K3|C8Z8K3_YEAS8	2118	680	879	456	1842	1278	Yeast
sp|P30740|ILEU_HUMAN	6527	5760	7346	5509	6214	5431	Human
sp|Q14739|LBR_HUMAN	8430	8097	9032	6558	2431	6089	Human
sp|P18615|NELFE_HUMAN		181	384	544	917	348	Human
tr|C8ZDG3|C8ZDG3_YEAS8	46573	15182	44790	12944	40488	17731	Yeast
sp|Q9H6Z4|RANB3_HUMAN	3811	1277	4887	1645	4820	3998	Human
sp|Q92791|SC65_HUMAN	1822		1799		1821	1856	Human
tr|C8ZHS7|C8ZHS7_YEAS8	12048	4882	13154	6251	13499	6172	Yeast
sp|Q14558|KPRA_HUMAN		7258	3546	1800	1023	818	Human
sp|P20674|COX5A_HUMAN	7794	21176	6905	9955	8194	14073	Human
sp|P0A763|NDK_ECOLI	966	8349	445	9330	1148	10251	E.coli
tr|C8Z982|C8Z982_YEAS8	9199	4312	5284	5088	11595		Yeast
sp|Q15366|PCBP2_HUMAN	77630	84125	77718	85129	84944	85555	Human
sp|P00393|DHNA_ECOLI		9673		9296		7445	E.coli
sp|P69776|LPP_ECOLI	31556	152971	39188	136168	38491	117299	E.coli
sp|P33992|MCM5_HUMAN	65385	64172	67715	58385	66706	66404	Human
sp|O43865|SAHH2_HUMAN	19660	19859	19012	24960	17422	23865	Human
sp|P49959|MRE11_HUMAN	5739	4973	7079	3056	5258	6040	Human
tr|C8Z5S9|C8Z5S9_YEAS8	28961	7432	32761	9727	29318	12681	Yeast
sp|P0A7U3|RS19_ECOLI	25910	96449	22305	105769	22997	96162	E.coli
sp|P26038|MOES_HUMAN	353094	323791	386456	349597	319609	280686	Human
sp|Q7Z5L9|I2BP2_HUMAN	5790	11451	7248	11976	8315	11072	Human
sp|P68402|PA1B2_HUMAN	15390	17222	12678	17555	14095	15510	Human
sp|Q02790|FKBP4_HUMAN	108325	119903	124065	118672	108243	110753	Human
sp|P0A7V8|RS4_ECOLI	94401	350320	103331	343346	93439	315109	E.coli
sp|Q96CX2|KCD12_HUMAN	8021	14493	6381	3801	6924	1950	Human
sp|P0A8R0|RRAA_ECOLI	1634	11147		11957	2295	11368	E.coli
sp|P32320|CDD_HUMAN	4910	3900	3508	1733	1668	723	Human
sp|P62701|RS4X_HUMAN	268118	355869	225716	309806	272882	315030	Human
sp|P09394|GLPQ_ECOLI		2757	9284	2275	535	2374	E.coli
sp|P19367|HXK1_HUMAN	19439	12203	29280	27039	27896	9529	Human
sp|P0ADB7|ECNB_ECOLI	12014	57855	15058	51360	16492	41377	E.coli
tr|C8Z693|C8Z693_YEAS8	8018	1283	7312	1394	8113	1537	Yeast
tr|C8ZH93|C8ZH93_YEAS8	14760	7290	16986	1980	12257		Yeast
sp|P0A6L2|DAPA_ECOLI		18302	308	19679		9945	E.coli
sp|Q9GZY8|MFF_HUMAN	1802	1767	1407	1286		1700	Human
sp|P0A7G2|RBFA_ECOLI	563	6177	460	6573		5550	E.coli
tr|C8ZJL2|C8ZJL2_YEAS8	74660	34397	87959	25467	76182	26540	Yeast
sp|P0A887|UBIE_ECOLI	875	20500		16781	1155	20383	E.coli
sp|Q6P996|PDXD1_HUMAN	158	2500	3046	2771	2797		Human
sp|P04951|KDSB_ECOLI	20332	24509	22764	3396	27147	27006	E.coli
sp|P30050|RL12_HUMAN	157903	157391	166141	158652	148892	138572	Human
sp|P54725|RD23A_HUMAN	3936	3494	4387	4435	5038	4500	Human
tr|C8ZI15|C8ZI15_YEAS8	1564	945	1006		1501	229	Yeast
sp|P28074|PSB5_HUMAN	36441	42476	40710	38566	49085	45994	Human
sp|P05141|ADT2_HUMAN	808224	897045	911822	894274	938477	874972	Human
sp|P0AES9|HDEA_ECOLI	22291	70969	12190	74934	14675	81240	E.coli
sp|Q12965|MYO1E_HUMAN	9095	10036	8194	9903	10202	9837	Human
sp|P61160|ARP2_HUMAN	38770	40309	17508	36049	23529	39333	Human
tr|C8Z8H1|C8Z8H1_YEAS8	370497	180944	402106	164247	409782	207877	Yeast
tr|C8Z5E4|C8Z5E4_YEAS8	138074	70013	166332	54466	155464	60010	Yeast
sp|Q9Y666|S12A7_HUMAN	2092	2268	911	2466	1114	2458	Human
sp|P0C0L2|OSMC_ECOLI	66757	240321	62239	253427	61141	263972	E.coli
sp|P0AED0|USPA_ECOLI	17300	94819	15042	76723	18121	70277	E.coli
sp|Q15046|SYK_HUMAN	55487	65671	63620	65956	61797	58884	Human
sp|P14927|QCR7_HUMAN			1699	2678	2674	2628	Human
sp|P0A6P9|ENO_ECOLI	175485	741059	158094	740623	187930	727625	E.coli
sp|Q01518|CAP1_HUMAN	70303	79211	79097	78096	81659	69857	Human
sp|Q58FF8|H90B2_HUMAN	700373	683553	848178	827267	888979	719448	Human
sp|P0ACF8|HNS_ECOLI	41925	158724	47588	165757	46995	160736	E.coli
sp|P04040|CATA_HUMAN	5211	9039	7893	8614	10145	6599	Human
sp|O60869|EDF1_HUMAN	3405	10361	10862	15516	7870	10743	Human
sp|P0A7N4|RL32_ECOLI	12955	54297	9572	58993	21592	63192	E.coli
sp|Q9H6R4|NOL6_HUMAN	1606	3336	1664	4384			Human
sp|P16930|FAAA_HUMAN				386	391		Human
sp|Q16401|PSMD5_HUMAN	59550	53082	47314	57900	36249	55127	Human
sp|P49643|PRI2_HUMAN	2527	2543	2291	2499	2304	2060	Human
sp|Q13740|CD166_HUMAN	10080	12094	11485	11599	15701	17471	Human
sp|P0ADP9|YIHD_ECOLI		3049		2480		2208	E.coli
sp|Q14152|EIF3A_HUMAN	47370	51963	53121	46183	50225	55229	Human
sp|Q8NBJ5|GT251_HUMAN	39702	47362	51410	36305	48784	53247	Human
sp|P37095|PEPB_ECOLI		28649	917	39859		35766	E.coli
sp|P51809|VAMP7_HUMAN	1829	1684	2762		729	2862	Human
sp|P62942|FKB1A_HUMAN	11078	19013	16251	15958	21367	15402	Human
sp|P21599|KPYK2_ECOLI	33407	152093	53198	165488	33920	149493	E.coli
sp|P43246|MSH2_HUMAN	6926	5285	6261	3153	4619	7933	Human
sp|Q9Y2R5|RT17_HUMAN	4846	4019	6258	3812	5342	4772	Human
sp|P61247|RS3A_HUMAN	271970	275300	295052	297731	332204	305772	Human
sp|Q05682|CALD1_HUMAN	18048	18083	21767	14887	13621	12224	Human
sp|P04004|VTNC_HUMAN	14225	14850	15430	13542	13448	13315	Human
sp|P77318|YDEN_ECOLI		4218		4512		4454	E.coli
sp|P25789|PSA4_HUMAN	41568	43559	45853	45604	40661	44296	Human
sp|Q15642|CIP4_HUMAN	1078		455		737		Human
tr|C8ZAD6|C8ZAD6_YEAS8	7185	7748	10139	3842	8580	99	Yeast
sp|P0A6J5|DADA_ECOLI		2590		5551		6003	E.coli
sp|P0A8P3|FETP_ECOLI		5913		11528		11859	E.coli
tr|D3UEY2|D3UEY2_YEAS8	1485	875	1449	768	1294	1085	Yeast
sp|P12956|XRCC6_HUMAN	234678	254366	280151	286985	286997	253643	Human
sp|Q9Y3B4|PM14_HUMAN	10414	10101	9452	10020	8267	9504	Human
sp|Q27J81|INF2_HUMAN	423	536	472		248		Human
sp|O95433|AHSA1_HUMAN	7446	22171	20344	19170	14488	15115	Human
sp|P34209|YDCF_ECOLI		2669		884		3042	E.coli
tr|C8Z6P0|C8Z6P0_YEAS8	864209	390637	939447	394905	939746	424544	Yeast
sp|Q8N0U8|VKORL_HUMAN	2067	2526	2301	2298	1570	2062	Human
sp|P33991|MCM4_HUMAN	27154	26410	36628	34527	36609	37213	Human
sp|P12035|K2C3_HUMAN	450006	543697	533894	457086	491151	449352	Human
sp|P09132|SRP19_HUMAN	598			782		677	Human
tr|C8Z7K1|C8Z7K1_YEAS8	97840	54529	115730	49505	105832	49247	Yeast
sp|Q1KMD3|HNRL2_HUMAN	46827	42654	48909	34369	45677	40429	Human
sp|P62330|ARF6_HUMAN			1251		1391	1141	Human
sp|P68366|TBA4A_HUMAN	649662	747059	802094	742282	823821	751935	Human
sp|P0A707|IF3_ECOLI	10715	54515	17361	57890	6417	53481	E.coli
tr|C8Z8Y0|C8Z8Y0_YEAS8	123720	61321	129001	59768	129213	49861	Yeast
sp|P00363|FRDA_ECOLI	8856	45962	10791	51945	7237	52457	E.coli
tr|C8Z3R8|C8Z3R8_YEAS8	447845	346367	534858	350400	514485	272706	Yeast
sp|Q10472|GALT1_HUMAN	1161	1111	1090	1041	1374	476	Human
sp|O15118|NPC1_HUMAN	2060		601		1837		Human
sp|A8MWD9|RUXGL_HUMAN	21087	18203	19276	14833	19488	18682	Human
sp|O43813|LANC1_HUMAN	15310	17435	20588	14995	20000	16411	Human
sp|P0A6P7|ENGB_ECOLI		7548		3971		8441	E.coli
sp|P69786|PTGCB_ECOLI		6481					E.coli
sp|Q6YN16|HSDL2_HUMAN	26943	21795	24153	16365	16226	20112	Human
sp|P15288|PEPD_ECOLI	17414	73249	14902	79457	13978	66290	E.coli
sp|Q13362|2A5G_HUMAN							Human
sp|P61604|CH10_HUMAN	937424	967716	1105227	1016404	1004200	1007110	Human
tr|C8Z9F6|C8Z9F6_YEAS8	12270	2969	11088	3806	12695	4088	Yeast
sp|Q14376|GALE_HUMAN	1694	3083	3473	2529	3198	3146	Human
tr|C8ZE96|C8ZE96_YEAS8	21903	10747	21397	5843	19378	144	Yeast
sp|Q96KR1|ZFR_HUMAN	4956	5969	6902	4486	7115	3686	Human
sp|P0AFM6|PSPA_ECOLI		7103	799	7202		8724	E.coli
sp|Q8TCJ2|STT3B_HUMAN	18759	19353	23262	19956	16156	22677	Human
sp|P07464|THGA_ECOLI	1699	7814	3439	7431	2394	6948	E.coli
sp|P99999|CYC_HUMAN	99421	97161	114951	107611	104609	100032	Human
sp|C8Z4Z5|SHU2_YEAS8							Yeast
sp|Q13243|SRSF5_HUMAN	44287	40728	52327	4519	56872		Human
sp|O95881|TXD12_HUMAN	12659	20912	14809	17935	12614	16690	Human
sp|Q9Y512|SAM50_HUMAN	2513	4541	4858	4316	2351	4476	Human
sp|P78371|TCPB_HUMAN	132463	129481	131763	125348	137253	125566	Human
sp|Q9UBS4|DJB11_HUMAN	8518	10358	10431	7962	10523	7376	Human
sp|P07947|YES_HUMAN	26035	27554	31247	30809	25607	25396	Human
sp|P0A9C5|GLNA_ECOLI	1163	18886	4064	19130	2018	21671	E.coli
tr|C8Z996|C8Z996_YEAS8	36871	13455	33270	9908	21471	16954	Yeast
tr|C8Z8X6|C8Z8X6_YEAS8	4342		4331		5453		Yeast
sp|O60502|NCOAT_HUMAN	2909	3154	3575	3594	2483	3443	Human
sp|Q8N5M9|JAGN1_HUMAN	3657	3496	4776				Human
sp|P0A7A7|PLSB_ECOLI	2019	1443	552	1258	1176	1410	E.coli
tr|C8ZFC7|C8ZFC7_YEAS8	182			822			Yeast
sp|P0ACU7|YJDC_ECOLI		3853		4039		2904	E.coli
sp|Q92544|TM9S4_HUMAN	1853	2882	1745	599	1062	2745	Human
sp|Q01105|SET_HUMAN	313389	392193	365164	402285	418299	390638	Human
sp|Q9P003|CNIH4_HUMAN	814	287	6746	5411	6252	6058	Human
sp|Q15257|PTPA_HUMAN	15201	10067	15797	5371	12822	10189	Human
tr|C8ZBR9|C8ZBR9_YEAS8	336223	156926	353343	170173	377778	187423	Yeast
sp|Q56VL3|OCAD2_HUMAN	379		548	672	594		Human
sp|P64554|QUEE_ECOLI		682		567			E.coli
tr|C8ZGW0|C8ZGW0_YEAS8	99470	84964	107563	84331	103757	71457	Yeast
sp|P0AG59|RS14_ECOLI	5960	17334	12454		12290	28980	E.coli
sp|P28070|PSB4_HUMAN	45125	53476	54747	53153	53334	55227	Human
sp|P00448|SODM_ECOLI		4190		3973		1581	E.coli
tr|C8Z3F1|C8Z3F1_YEAS8	934575	578938	1109164	560933	1101369	521053	Yeast
sp|O00116|ADAS_HUMAN	17468	14705	18609	12809	19459	17137	Human
sp|P12814|ACTN1_HUMAN	232167	238737	252661	244456	229284	239985	Human
sp|P37689|GPMI_ECOLI	19450	89578	13824	88446	11440	90476	E.coli
sp|O14979|HNRDL_HUMAN	58963	55664	64944	62913	46038	59297	Human
sp|P07602|SAP_HUMAN	141410	141028	175438	167035	181963	172909	Human
sp|Q05639|EF1A2_HUMAN	2579677	1947504	2864976	1941194	2815310	2099981	Human
sp|P37840|SYUA_HUMAN	53993	59458	53989	61410	65236	68233	Human
sp|P0AEM9|FLIY_ECOLI		5006		5383		2166	E.coli
sp|P0ADB1|OSME_ECOLI	43784	248755	52342	213236	56474	253443	E.coli
sp|P67775|PP2AA_HUMAN	36393	40555	41426	36984	36766	28347	Human
sp|Q16513|PKN2_HUMAN	1774	2115	2741	1939	1052	2004	Human
sp|P37903|USPF_ECOLI	15935	48695	17662	65194	12641	63697	E.coli
sp|Q96AY3|FKB10_HUMAN	49903	63300	61627	72038	77128	69705	Human
sp|Q9BQ39|DDX50_HUMAN							Human
sp|P04843|RPN1_HUMAN	121086	106779	121043	105374	121074	116026	Human
sp|P26447|S10A4_HUMAN	377993	647724	740032	742447	781140	686849	Human
sp|P67870|CSK2B_HUMAN	3913	5194	4606	5373	3902	2360	Human
sp|P17301|ITA2_HUMAN	1772	557	1585	1243	1944	1922	Human
tr|C8Z805|C8Z805_YEAS8	103265	49531	111895	60246	123493	57367	Yeast
tr|C8ZIY1|C8ZIY1_YEAS8	38605	21177	46607	16680	45640	20162	Yeast
sp|P17858|K6PL_HUMAN	3047	2759	11028	6247	6991	4950	Human
tr|C8ZH60|C8ZH60_YEAS8	25845	13977	31561	11494	30255	13006	Yeast
tr|C8Z4P8|C8Z4P8_YEAS8	222799	79411	233912	82488	242721	104999	Yeast
sp|Q10471|GALT2_HUMAN	49994	49367	34234	45238	51415	43782	Human
tr|C8Z5L0|C8Z5L0_YEAS8	56147	21872	58762	21405	45801	21031	Yeast
sp|Q02809|PLOD1_HUMAN	51640	53930	61218	54051	49748	57186	Human
sp|O14828|SCAM3_HUMAN	9547	9318	10681	8864	10200	9960	Human
sp|P26885|FKBP2_HUMAN	30626	28371	27325	30304	34731	39272	Human
sp|O43390|HNRPR_HUMAN	149499	129671	141859	125828	80938	97834	Human
sp|Q06203|PUR1_HUMAN	1331						Human
sp|Q9NX24|NHP2_HUMAN	12253	12782	12108	5105	1672	2293	Human
sp|Q9NZL4|HPBP1_HUMAN	1506	2894	5686	4838	2068	3968	Human
sp|Q5JTH9|RRP12_HUMAN	7358	9572	9941	7330	6800	8366	Human
tr|C8ZBM4|C8ZBM4_YEAS8	133540	69683	160544	71453	143295	68587	Yeast
sp|P20839|IMDH1_HUMAN	2651	4721	3736	4761	5031		Human
tr|C8Z3X2|C8Z3X2_YEAS8	15217	4404	15689		6168	3609	Yeast
sp|P47897|SYQ_HUMAN	38202	29742	37294	67101	29772	37312	Human
tr|D3UF79|D3UF79_YEAS8	25358	16113	37853	7846	35887	12200	Yeast
sp|P07099|HYEP_HUMAN	61514	53651	64253	56896	59882	47104	Human
sp|P31150|GDIA_HUMAN	5345	5591	4253	2458	2659	2547	Human
sp|Q16719|KYNU_HUMAN	107201	115808	117396	124387	116789	117856	Human
tr|C8ZFA7|C8ZFA7_YEAS8	389209	204493	447006	223518	498401	219237	Yeast
sp|Q15785|TOM34_HUMAN	9337	10643	10750	7282	10533	10258	Human
tr|C8Z4K8|C8Z4K8_YEAS8	15461	6891	18441	2163	18776	3635	Yeast
sp|Q8N684|CPSF7_HUMAN	5022	4427	5778	1216	3957	5999	Human
sp|Q12769|NU160_HUMAN	2718	651	665	2662	1819	1309	Human
tr|C8Z7B3|C8Z7B3_YEAS8	10621	1029	9176	3651	9686	5700	Yeast
sp|P47756|CAPZB_HUMAN	73234	72952	80984	73204	58018	71102	Human
sp|P25815|S100P_HUMAN	1424	1603	1863	1541	1785	1555	Human
sp|P31040|DHSA_HUMAN	106384	88724	98455	94681	112315	87323	Human
sp|Q16643|DREB_HUMAN	1799	2121	2743	2048	2663	1553	Human
sp|P07102|PPA_ECOLI						7155	E.coli
sp|Q5T6V5|CI064_HUMAN	1344		1343				Human
sp|Q9NU22|MDN1_HUMAN	2221	1029	2619	436	4087	305	Human
sp|Q9H074|PAIP1_HUMAN	30032	27648	31619	29608	32252	25390	Human
sp|Q92922|SMRC1_HUMAN							Human
sp|P09012|SNRPA_HUMAN	12631	7081	14122	10126	11350	8575	Human
sp|P0A8V2|RPOB_ECOLI	46599	145039	41510	148942	22095	145195	E.coli
sp|P0AC41|DHSA_ECOLI	4177	26704	4955	24158	7685	23955	E.coli
sp|P52209|6PGD_HUMAN	145464	120805	159743	138525	159640	119686	Human
tr|C8Z474|C8Z474_YEAS8			3183	673	2556	517	Yeast
sp|P0AET2|HDEB_ECOLI	6934	41983	7188	44172	7425	46011	E.coli
sp|Q8NCU4|K1407_HUMAN						179	Human
sp|P63417|YHBS_ECOLI				3308		3555	E.coli
sp|Q15125|EBP_HUMAN	25719	7501	18698	25153	29842	33862	Human
sp|P0AA16|OMPR_ECOLI	519	18837	2811	16557	6997	14944	E.coli
sp|Q96KB5|TOPK_HUMAN		921	919		1359		Human
sp|P0A6J8|DDLA_ECOLI		5073		5602		4991	E.coli
sp|P08648|ITA5_HUMAN	9091	5930	5170	5907	8467	7262	Human
sp|Q8WVJ2|NUDC2_HUMAN	2663	1926	809	1931	1942	2994	Human
sp|Q9H3Q1|BORG4_HUMAN	289		360	458	198	346	Human
sp|Q9NY12|GAR1_HUMAN	8558	8990	10650	13478	12404	7466	Human
sp|Q9BQ04|RBM4B_HUMAN							Human
sp|O43837|IDH3B_HUMAN				7946	8031	9949	Human
sp|P17931|LEG3_HUMAN	32633	42237	36002	39319	42545	27375	Human
sp|Q12904|AIMP1_HUMAN	27990	29384	37357	26445	13931	13035	Human
sp|P62316|SMD2_HUMAN	68854	79054	83288	57437	64261	85557	Human
sp|Q8IVT2|MISP_HUMAN	1364	1570	1438	1327	1643	1262	Human
sp|O43617|TPPC3_HUMAN	10794	9697	8986	8024	10131	8620	Human
tr|C8Z447|C8Z447_YEAS8	123430	53920	133760	62656	128132	46734	Yeast
sp|Q8NDH3|PEPL1_HUMAN	265	1073		861			Human
tr|C8Z504|C8Z504_YEAS8	25596	11555	26438	14917	32283	15272	Yeast
sp|P13798|ACPH_HUMAN	23339	25161	26232	18040	28873	17482	Human
sp|P75682|YAGE_ECOLI	44466	184466	55669	172760	53180	166144	E.coli
sp|P0ACJ8|CRP_ECOLI	2493	37709	11616	40219	1792	40309	E.coli
tr|C8ZHS4|C8ZHS4_YEAS8	342049	194006	390706	184031	419737	154050	Yeast
tr|C8ZJ45|C8ZJ45_YEAS8	9236	6555	14012	9618	13716	8363	Yeast
sp|Q12996|CSTF3_HUMAN	364		385		401	117	Human
sp|O43252|PAPS1_HUMAN	4206	6248	6009	4606	5640	2261	Human
sp|P22333|ADD_ECOLI	2605	24304	2996	34032	1541	30663	E.coli
sp|P32322|P5CR1_HUMAN	18418	17598	17488	23223	22306	19781	Human
tr|C8ZBJ8|C8ZBJ8_YEAS8	10952		12535	4596	14320	4140	Yeast
sp|P52815|RM12_HUMAN	24859	34375	33654	25596	37271	26823	Human
sp|P09373|PFLB_ECOLI	166335	695206	208437	728327	186833	667233	E.coli
sp|P0AAA1|YAGU_ECOLI			90	162			E.coli
sp|Q14240|IF4A2_HUMAN	351740	354538	363817	350262	418580	362913	Human
tr|C8Z3E4|C8Z3E4_YEAS8	279		400		232		Yeast
sp|Q9NRP0|OSTC_HUMAN	10975	9033	12343	10888	11041	10327	Human
sp|Q13547|HDAC1_HUMAN	2991	448	3813	5451	4517	4496	Human
tr|C8ZBY3|C8ZBY3_YEAS8	1302		1190		1449		Yeast
tr|C8Z4V2|C8Z4V2_YEAS8	21632	12532	24697	11933	29323	7817	Yeast
sp|Q01650|LAT1_HUMAN	103875	89744	117200	99904	119989	101582	Human
sp|Q9UIQ6|LCAP_HUMAN	1471	1572	2061	1785	2444	2071	Human
tr|C8ZJI9|C8ZJI9_YEAS8	26368	15325	32833	9892	38728	7157	Yeast
sp|Q8WU90|ZC3HF_HUMAN	3585	3798	3449	3880	2932	1699	Human
sp|P0A8N3|SYK1_ECOLI	47597	259617	67509	284088	67677	249340	E.coli
sp|Q7Z407|CSMD3_HUMAN	1414						Human
sp|Q96JM3|CHAP1_HUMAN	2395	2468		2222	2852	2716	Human
sp|P07108|ACBP_HUMAN	22891	21700	27905	25488	24720	20245	Human
sp|P13489|RINI_HUMAN	31418	29872	36025	30398	31099	28669	Human
sp|Q00839|HNRPU_HUMAN	519319	423438	508760	430837	520225	589701	Human
sp|P04264|K2C1_HUMAN	207616	224671	275245	204533	274564	183134	Human
tr|C8ZHQ5|C8ZHQ5_YEAS8	106863	50585	130841	57117	138950	53159	Yeast
sp|Q99674|CGRE1_HUMAN	982	819	907	753	919	750	Human
sp|Q9BS40|LXN_HUMAN	2853	3188	3996	2832	3538	2837	Human
sp|Q9P032|NDUF4_HUMAN	379	459	371	292	364	475	Human
sp|Q92888|ARHG1_HUMAN	1313	1322	1693	552	858		Human
tr|C8Z6B1|C8Z6B1_YEAS8							Yeast
tr|C8ZHQ2|C8ZHQ2_YEAS8	3878	685	3322		1825		Yeast
sp|Q9UGP8|SEC63_HUMAN	3417	3834	8396	10222	10010	9093	Human
tr|C8ZDY2|C8ZDY2_YEAS8	1566	982	1579	1051		1019	Yeast
sp|Q9UQ80|PA2G4_HUMAN	105954	175146	141134	185597	123637	102745	Human
sp|P22392|NDKB_HUMAN	326967	282260	367491	323889	296866	282772	Human
tr|C8ZD28|C8ZD28_YEAS8	12471	6361	11999	7782	16259	8277	Yeast
sp|Q13620|CUL4B_HUMAN							Human
sp|Q15459|SF3A1_HUMAN	26918	22201	31071	20901	31569	35100	Human
sp|P30048|PRDX3_HUMAN	152300	114876	174686	136684	132790	137927	Human
sp|P11498|PYC_HUMAN	41270	44985	49779	42947	44977	46649	Human
sp|Q5UIP0|RIF1_HUMAN	774	474	1625	651	1051	981	Human
tr|C8Z8L1|C8Z8L1_YEAS8	31556	15239	36431	16154	6876	8551	Yeast
tr|D3UET2|D3UET2_YEAS8	260822	134914	276494	70059	265328	123258	Yeast
sp|Q8N163|CCAR2_HUMAN	39069	37001	43713	33301	19927	32496	Human
sp|P10619|PPGB_HUMAN	4409	3558	6333	3764	2384	6324	Human
tr|C8Z8X9|C8Z8X9_YEAS8	255599	101834	272942	107647	249998	115608	Yeast
tr|C8Z6T1|C8Z6T1_YEAS8	110311	38351	111541	59958	120983	40343	Yeast
sp|Q96KP4|CNDP2_HUMAN	5835	5093	5606	4841	2662	4527	Human
sp|Q9NXH9|TRM1_HUMAN	2718	5983	5904	3411	4857	3416	Human
sp|Q9BW72|HIG2A_HUMAN	1812	1284	1256	252	1326	484	Human
sp|Q9Y617|SERC_HUMAN	159118	168078	191426	180525	189097	166766	Human
tr|D3UEL8|D3UEL8_YEAS8	42902	14600	51092	20639	43347	20115	Yeast
sp|Q6YHK3|CD109_HUMAN	2526	2217	3895	3915	3079	3300	Human
sp|Q9UQ35|SRRM2_HUMAN	23720	41758	45282	31655	36022	33109	Human
sp|Q969Z0|TBRG4_HUMAN	4224	4305	4458	3185	2729	6007	Human
sp|P21796|VDAC1_HUMAN	232207	234011	256314	240494	251127	214326	Human
sp|P62244|RS15A_HUMAN	153609	171446	185501	197544	189242	209527	Human
sp|Q0VDF9|HSP7E_HUMAN			218	79	92	381	Human
sp|Q96JB2|COG3_HUMAN			274		160		Human
tr|C8Z834|C8Z834_YEAS8	303		297	80	551		Yeast
sp|O75223|GGCT_HUMAN	2489	2529	3141			2085	Human
sp|P16095|SDHL_ECOLI		1562	442	1340	343	1917	E.coli
tr|C8ZBL7|C8ZBL7_YEAS8	267		318				Yeast
sp|P51610|HCFC1_HUMAN	2606	3221	210		483	3346	Human
sp|O00170|AIP_HUMAN	460	528	954	752	724		Human
sp|P15311|EZRI_HUMAN	254199	267230	307251	272435	238592	274883	Human
sp|Q9Y3Y2|CHTOP_HUMAN	8651	9815	12299	7894	11948	9060	Human
sp|O75400|PR40A_HUMAN	6350		6394		6624	4450	Human
sp|P30837|AL1B1_HUMAN	11133	7627	10089	4665	1555	9063	Human
tr|C8Z7E3|C8Z7E3_YEAS8	1485		1370		1124		Yeast
tr|C8Z5R4|C8Z5R4_YEAS8	36793	15623	41374	15569	44114	18436	Yeast
sp|Q9BXJ9|NAA15_HUMAN	6808	9711	12063	14003	13418	12089	Human
sp|P30838|AL3A1_HUMAN	21222	20609	23701	10660	27815	20354	Human
sp|P68767|AMPA_ECOLI	2963	6867	2355	7465	2308	7781	E.coli
sp|P52895|AK1C2_HUMAN	128946	142444	159975	155947	187442	178580	Human
tr|C8ZB47|C8ZB47_YEAS8	3917		4209	1306	3572	1206	Yeast
tr|C8Z9A4|C8Z9A4_YEAS8	11274	4223	12242	6825	12432	4317	Yeast
tr|C8ZE77|C8ZE77_YEAS8	5656		6852				Yeast
sp|P37665|YIAD_ECOLI		202	133			235	E.coli
sp|Q5T9A4|ATD3B_HUMAN	43012	49763	57913	46413	56443	51613	Human
tr|C8ZCB2|C8ZCB2_YEAS8	869599	504878	1092151	543014	1110785	587989	Yeast
sp|Q96S97|MYADM_HUMAN	1139		1159	1086	1144	1246	Human
tr|C8Z4L8|C8Z4L8_YEAS8	1858		1380	592	1603	674	Yeast
sp|Q13310|PABP4_HUMAN	96150	78564	100937	90217	107372	71176	Human
tr|C8Z4V9|C8Z4V9_YEAS8	166222	91621	118431	62669	139785	61811	Yeast
sp|Q969X6|CIR1A_HUMAN	771	488		942		815	Human
sp|Q9NUQ9|FA49B_HUMAN	2197	4600	6666	5701	5886	2850	Human
sp|P30043|BLVRB_HUMAN	6862	3977	1513	3657	6947	5332	Human
tr|C8Z605|C8Z605_YEAS8	357252	174011	402704	180119	379859	180391	Yeast
sp|Q14157|UBP2L_HUMAN	11885	12073	15036	14196	14413	14734	Human
sp|P07339|CATD_HUMAN	34460	42753	42904	36334	35487	34791	Human
sp|O60701|UGDH_HUMAN	33539	35689	44655	44936	48991	46181	Human
sp|Q9NZI8|IF2B1_HUMAN	23060	24813	27682	25284	26185	17291	Human
tr|C8Z9X5|C8Z9X5_YEAS8	55574	24531	58558	32022	56370	28258	Yeast
sp|P41252|SYIC_HUMAN	96012	103143	113208	126100	100529	74995	Human
sp|Q15397|K0020_HUMAN		571			491	538	Human
sp|P0A8N5|SYK2_ECOLI	66601	334229	86783	355952	89883	326948	E.coli
sp|P0AB38|LPOB_ECOLI	938	4293	1279	2705		3320	E.coli
sp|O14949|QCR8_HUMAN	16392	11726	11043	4493	19531	15251	Human
sp|P50995|ANX11_HUMAN	69551	61483	74053	65783	59608	65466	Human
sp|P34949|MPI_HUMAN	530		360	421			Human
sp|P18754|RCC1_HUMAN	41866	46837	42978	44313	41311	41517	Human
sp|P04183|KITH_HUMAN	3580	3910	3427				Human
sp|P0A7J3|RL10_ECOLI	72310	382371	79582	387552	104157	476261	E.coli
sp|P27635|RL10_HUMAN	148648	136598	143125	142245	135239	145028	Human
sp|Q63ZE4|S22AA_HUMAN	27428	14299	29870	13376	25252	15277	Human
sp|P0CG38|POTEI_HUMAN	2102118	2173930	2185468	1952778	2201903	2147521	Human
sp|P0A9Y6|CSPC_ECOLI	3600	17399	921	20811	5487	20872	E.coli
sp|P09148|GAL7_ECOLI	29867	174598	36291	182789	27659	182210	E.coli
sp|Q8NB25|F184A_HUMAN			1003				Human
sp|Q5F1R6|DJC21_HUMAN	127		103	148	126	173	Human
tr|C8ZIM4|C8ZIM4_YEAS8	78681	26866	89326	31541	75317	31694	Yeast
sp|Q8WVY7|UBCP1_HUMAN	3248	2869	2402	3517	2257	1621	Human
tr|D3UEW8|D3UEW8_YEAS8	2070		2316				Yeast
sp|P62906|RL10A_HUMAN	255244	249147	289487	249244	220648	213080	Human
sp|P61224|RAP1B_HUMAN	56745	68310	67737	62796	45388	19862	Human
sp|P60906|SYH_ECOLI	166	17546	2352	16527	447	14799	E.coli
tr|C8ZGE5|C8ZGE5_YEAS8	9417		6910		3595		Yeast
sp|O60341|KDM1A_HUMAN	4888	4867	4672	3501	3096	4355	Human
sp|Q9H0W9|CK054_HUMAN	3223		2717	3365	1259	3184	Human
sp|P30859|ARTI_ECOLI	337	2603	685	1872		775	E.coli
sp|P13929|ENOB_HUMAN	21800	22401	23478	16092	26280	15362	Human
sp|P14406|CX7A2_HUMAN	5860	4948	5643	5225		3546	Human
sp|Q96A26|F162A_HUMAN	1141	850	3233	2787	2672	2654	Human
sp|P0A715|KDSA_ECOLI	3207	8147	2932	8211	792	9110	E.coli
tr|C8Z3T2|C8Z3T2_YEAS8	73627	42287	78205	39019	78136	23804	Yeast
tr|C8Z452|C8Z452_YEAS8	13263	5129	13882	7518	9294	1214	Yeast
sp|Q9NRX4|PHP14_HUMAN	3615	5254	3019	2301	6679	5704	Human
tr|C8ZB82|C8ZB82_YEAS8	63392	33286	74847	37400	72492	31126	Yeast
sp|O00151|PDLI1_HUMAN	460	453	677		619	461	Human
sp|P68919|RL25_ECOLI	2655	33759	7878	40960	4717	43566	E.coli
sp|O95292|VAPB_HUMAN	3976	3713	2807	4165	4447	2472	Human
sp|P49590|SYHM_HUMAN							Human
tr|C8Z5X4|C8Z5X4_YEAS8			626	397	957	254	Yeast
tr|C8Z701|C8Z701_YEAS8	6715		2481		11256		Yeast
sp|P06858|LIPL_HUMAN		2300	2037	706	1316	1496	Human
sp|P30419|NMT1_HUMAN	1904	6389	8142	8129	7318	8303	Human
sp|Q05193|DYN1_HUMAN	10001	9914	11791	10717	11507	10838	Human
sp|P52701|MSH6_HUMAN	7198	4195	8887	5598	3389	8261	Human
sp|P0AB91|AROG_ECOLI	4662	40362	1972	39831	12772	36482	E.coli
sp|Q9P258|RCC2_HUMAN	137981	135500	147280	108011	141366	105881	Human
sp|P48507|GSH0_HUMAN	15214	5643	9842	14369	16423	14370	Human
sp|Q9HAV7|GRPE1_HUMAN	6379	7296		3271	6551	7643	Human
sp|P55769|NH2L1_HUMAN	24640	25957	26769	24864	31394	28759	Human
sp|P41567|EIF1_HUMAN	5096	3750	3794	5211	3531	2507	Human
sp|Q9NYF8|BCLF1_HUMAN	29186	22212	28963	21611	25566	31319	Human
tr|C8ZGG0|C8ZGG0_YEAS8	8652	4906	9293	3516	9600	4017	Yeast
sp|Q9H7Z7|PGES2_HUMAN	42328	13548	47653	13229	10572	12652	Human
tr|C8ZBH9|C8ZBH9_YEAS8	466552	340270	528748	378066	519560	337930	Yeast
sp|P0A7E9|PYRH_ECOLI		7701		9012		2794	E.coli
sp|P30177|YBIB_ECOLI				3723			E.coli
sp|Q9UHG3|PCYOX_HUMAN	9633	9071	8336	14180	10309	11320	Human
sp|P42641|OBG_ECOLI		1693		1132		936	E.coli
sp|O75964|ATP5L_HUMAN	38458	38665	46248	40151	41301	28293	Human
sp|P31939|PUR9_HUMAN	83880	70080	108491	72847	92622	56884	Human
tr|C8Z9P9|C8Z9P9_YEAS8							Yeast
sp|P10606|COX5B_HUMAN		4951	5239	5553	4793	4764	Human
sp|P10412|H14_HUMAN	1306423	1406986	1473168	1475744	1532292	1346972	Human
sp|P68679|RS21_ECOLI	39720	161070	36249	160800	38729	159770	E.coli
sp|P0A7M6|RL29_ECOLI	17929	76159	18867	78749	27222	78417	E.coli
tr|C8Z925|C8Z925_YEAS8	4480	2649	4616	2507	4174	2831	Yeast
tr|C8Z853|C8Z853_YEAS8	75883	26796	75278	42689	78104	35348	Yeast
tr|C8ZIW9|C8ZIW9_YEAS8	368298	179014	371087	175634	372387	165113	Yeast
sp|Q9H3P7|GCP60_HUMAN	533	776	775	730	738	702	Human
sp|P29372|3MG_HUMAN	2158	2067	1668	2222			Human
sp|P0AA10|RL13_ECOLI	20061	88700	29770	100919	9792	73292	E.coli
sp|P52758|UK114_HUMAN	2673	2525	2968	2628	2014	1927	Human
sp|P61204|ARF3_HUMAN	44137	63954	53656	39437	44421	49242	Human
sp|O75208|COQ9_HUMAN		100		127			Human
sp|P0ACG1|STPA_ECOLI	1353	3148	76	3097		2363	E.coli
tr|C8ZJ29|C8ZJ29_YEAS8	5648	464	6021	711	4819	2278	Yeast
sp|Q01081|U2AF1_HUMAN	31193	33672	35838	28904	28955	30072	Human
sp|Q96G03|PGM2_HUMAN	2368	917	2395	1602	2546	680	Human
sp|P62333|PRS10_HUMAN	48733	16251	51456	21135	49505	28400	Human
sp|O43504|LTOR5_HUMAN				657			Human
sp|O95831|AIFM1_HUMAN	53210	50106	56945	46206	50544	53314	Human
tr|C8ZF03|C8ZF03_YEAS8	2592	370	2275	921	2024	371	Yeast
sp|Q13724|MOGS_HUMAN	6242	4822	4181	4330	4526	4301	Human
tr|C8ZFX8|C8ZFX8_YEAS8	106		133	73	126		Yeast
tr|C8ZG98|C8ZG98_YEAS8	1154	823	1670	532	1229	127	Yeast
[truncated: 1,698 more rows]

## Sheet: DIAumpBuiltinProteins_6600_64
protID	lgillet_I150211_008_Top6Top6Freq	lgillet_I150211_009_Top6Top6Freq	lgillet_I150211_010_Top6Top6Freq	lgillet_I150211_011_Top6Top6Freq	lgillet_I150211_012_Top6Top6Freq	lgillet_I150211_013_Top6Top6Freq	Species
sp|P07384|CAN1_HUMAN	19049	26601	22711	26713	25475	22385	Human
sp|P54136|SYRC_HUMAN	100771	86374	85602	77876	73400	80087	Human
sp|P21507|SRMB_ECOLI		19240	2218	21218	1947	22640	E.coli
tr|C8ZBY0|C8ZBY0_YEAS8	12619	4934	12067	1716	8876	3141	Yeast
sp|P14314|GLU2B_HUMAN	126581	118182	110105	111185	103852	113646	Human
sp|P31663|PANC_ECOLI	726	21742	2553	15392		19697	E.coli
sp|P48637|GSHB_HUMAN	16157	12895	16272	14841	12849	8964	Human
sp|P0A858|TPIS_ECOLI	76760	208038	52208	165707	49459	160342	E.coli
sp|P43487|RANG_HUMAN	78281	74918	70999	78098	66480	71189	Human
tr|D3UED5|D3UED5_YEAS8	55416	24443	54155	29212	46681	26136	Yeast
sp|Q96JJ7|TMX3_HUMAN	4297	1810	1826	1959	2580	1614	Human
sp|Q9ULR0|ISY1_HUMAN	2490		2114		1541		Human
tr|C8Z570|C8Z570_YEAS8	260100	109118	232292	105081	212556	102629	Yeast
sp|O75608|LYPA1_HUMAN	4953	5366	9681	8810	8854	10209	Human
sp|P20340|RAB6A_HUMAN	58951	93205	68183	80845	59095	55887	Human
sp|O14974|MYPT1_HUMAN	2140		1743	568			Human
sp|P0AF24|NAGD_ECOLI	945	2136	294	1796			E.coli
sp|P75874|YCCU_ECOLI	146	21646	3277	17504	659	6478	E.coli
sp|Q9Y383|LC7L2_HUMAN	54112	49325	37284	43502	41257	37955	Human
sp|Q13564|ULA1_HUMAN	13250	13864	9712	13185	10451	11485	Human
sp|Q32MZ4|LRRF1_HUMAN	531	3612	1638	2863	2191	3425	Human
sp|Q9BYD1|RM13_HUMAN	4974	7171	13130	7635	7609	3284	Human
sp|Q8N6T3|ARFG1_HUMAN	1428			1399	614	517	Human
sp|P12268|IMDH2_HUMAN	144233	146982	137931	115934	134138	126390	Human
tr|C8Z3G2|C8Z3G2_YEAS8	20933	5071	12353	8122	17741	5824	Yeast
sp|Q9NXE4|NSMA3_HUMAN	1782	2373	1030	800	1832		Human
sp|Q9UGU0|TCF20_HUMAN	98		1467	645			Human
tr|C8ZFS2|C8ZFS2_YEAS8	30809	12642	29609	12342	30181	10634	Yeast
sp|Q9NY33|DPP3_HUMAN	3280	196	2403	2918	1710	1654	Human
sp|P0A731|MGSA_ECOLI		8547		9293	1043	10962	E.coli
sp|Q9NRZ7|PLCC_HUMAN		3472	2700	3098		3628	Human
sp|Q9Y6M9|NDUB9_HUMAN	8748	4307	5750	5941	7990	5681	Human
sp|P23528|COF1_HUMAN	603836	483740	422035	561465	458506	475075	Human
tr|C8Z7Y7|C8Z7Y7_YEAS8	3780		3047	1177	2654	1644	Yeast
sp|Q92769|HDAC2_HUMAN	49645	41206	47886	43576	41591	36250	Human
tr|C8Z949|C8Z949_YEAS8	109614	33545	98971	47340	96697	45808	Yeast
tr|C8Z8S9|C8Z8S9_YEAS8	363986	163713	324765	174451	320378	170808	Yeast
sp|Q9Y6E2|BZW2_HUMAN	17486	24323	26031	22649	23670	22918	Human
sp|P40429|RL13A_HUMAN	238533	216336	261705	218469	210838	192672	Human
sp|P54578|UBP14_HUMAN	20884	21050	14630	18117	21190	18333	Human
sp|P76268|KDGR_ECOLI		3483	1803			2802	E.coli
sp|P49006|MRP_HUMAN	6305	4087	2163	6293	5730	7057	Human
tr|C8Z449|C8Z449_YEAS8	102411	26733	93371	35395	81861	34029	Yeast
sp|P0A9M8|PTA_ECOLI	24383	91437	16882	113283	33326	114094	E.coli
sp|P0A870|TALB_ECOLI	65060	249402	66881	238053	60135	229170	E.coli
sp|Q8TD19|NEK9_HUMAN	1929	1474	1848	1886	2051	1952	Human
sp|Q96FQ6|S10AG_HUMAN	14882	9849	11253	11195	11378	11675	Human
sp|Q8WUM4|PDC6I_HUMAN	39299	115514	38587	35264	34963	112265	Human
sp|Q52LJ0|FA98B_HUMAN	9276	7915	9560	8907	6646	8115	Human
tr|C8Z9E5|C8Z9E5_YEAS8	19202	4836	14260	6574	15475	3552	Yeast
tr|C8Z6K7|C8Z6K7_YEAS8	18746	7516	17593	7749	11102	2885	Yeast
sp|Q9NZ08|ERAP1_HUMAN	2768	928	2509	2947	2278	1444	Human
sp|Q9NQ29|LUC7L_HUMAN							Human
sp|P17174|AATC_HUMAN	19295	26622	18518	27516	20894	25845	Human
tr|C8Z7T0|C8Z7T0_YEAS8	105145	119452	96116	59166	42385	21177	Yeast
tr|C8ZCK0|C8ZCK0_YEAS8	997	643	1041		903		Yeast
sp|O95456|PSMG1_HUMAN	1216	2046	6296	7515	6166	6648	Human
sp|Q29RF7|PDS5A_HUMAN	16415	16120	13058	15418	14589	11022	Human
sp|O15397|IPO8_HUMAN	9465	9497	9066	8966	8756	8225	Human
sp|Q9UI12|VATH_HUMAN			547		897		Human
sp|Q15629|TRAM1_HUMAN	916	3697	2138	3199	303	2815	Human
tr|C8Z8N2|C8Z8N2_YEAS8	12209	2142	11481	4188	9061	4802	Yeast
sp|P42704|LPPRC_HUMAN	81194	71335	66646	67050	64183	63597	Human
sp|P22061|PIMT_HUMAN	70406	46181	63441	47092	63465	39449	Human
sp|P0C8J6|GATY_ECOLI	105095	502474	120593	499919	101055	490357	E.coli
sp|C8ZAF8|UTP25_YEAS8	2632	987	2810	697	1256	601	Yeast
sp|P0A817|METK_ECOLI	5165	18820	580	18785	1686	18596	E.coli
sp|P0ACY1|YDJA_ECOLI	3666	17601	4162	21358	2733	17671	E.coli
tr|C8Z8N1|C8Z8N1_YEAS8	38619	13798	33576	5823	31755	4814	Yeast
tr|C8Z8B2|C8Z8B2_YEAS8					678		Yeast
sp|P75728|UBIF_ECOLI	380	1006		551		565	E.coli
sp|P42224|STAT1_HUMAN	31844	28964	24597	27433	27848	27323	Human
tr|C8ZDY0|C8ZDY0_YEAS8	16029	2618	15085	2114	9570	5963	Yeast
sp|Q16891|IMMT_HUMAN	47830	48560	46621	41854	45917	47454	Human
sp|P27797|CALR_HUMAN	343003	320140	371853	305345	380991	322395	Human
sp|P35080|PROF2_HUMAN	19278	11800	16229	12384	13620	12366	Human
sp|A3KMH1|VWA8_HUMAN	742			677	395	664	Human
sp|C8Z543|ARO1_YEAS8	29643	10056	28585	10489	27739	12096	Yeast
sp|P51812|KS6A3_HUMAN	12631	9116	10168	10233	8630	11235	Human
sp|P62768|YAEH_ECOLI	7055	24646	10261	22888	2402	21653	E.coli
sp|P67936|TPM4_HUMAN	224348	195470	242419	148750	83742	130079	Human
sp|P0A794|PDXJ_ECOLI		3753	1513	4084		3640	E.coli
sp|P15559|NQO1_HUMAN	166213	157474	158191	151332	154940	143905	Human
tr|C8Z4T0|C8Z4T0_YEAS8	1714						Yeast
tr|C8Z8P5|C8Z8P5_YEAS8	3885	1747	3253	1947	2689	1355	Yeast
sp|Q8N183|MIMIT_HUMAN	4704	4308	3533	3611	3528	3078	Human
sp|P0A7W7|RS8_ECOLI	26464	157769	32174	160125	31938	182065	E.coli
sp|Q96IJ6|GMPPA_HUMAN	98	73	73	73			Human
sp|Q03519|TAP2_HUMAN		426	496	73		424	Human
sp|P51148|RAB5C_HUMAN	35761	35899	55049	46402	50974	43522	Human
sp|P43121|MUC18_HUMAN	5287	6187	5100	5962	1916	5487	Human
sp|O75616|ERAL1_HUMAN	3590	3582	3082	2826	2827	3150	Human
tr|C8ZAT6|C8ZAT6_YEAS8	27211	11569	23869	8381	21415	8495	Yeast
sp|Q7Z3C6|ATG9A_HUMAN		1193				1401	Human
tr|C8Z8J3|C8Z8J3_YEAS8	19381	9189	17528	7324	18165	7526	Yeast
sp|Q9HDC9|APMAP_HUMAN	17601	17842	19513	8681	16435	8281	Human
sp|P01891|1A68_HUMAN	99700	111666	95960	113587	85755	105368	Human
tr|C8ZI57|C8ZI57_YEAS8	497671	190817	430599	147708	381765	187661	Yeast
sp|Q9P289|MST4_HUMAN	25924	25805	21376	25996	29140	23687	Human
sp|P27816|MAP4_HUMAN	71244	60665	63167	58986	57606	55318	Human
tr|C8ZGX5|C8ZGX5_YEAS8	2765	3436	2997		1457	829	Yeast
sp|P0AC59|GLRX2_ECOLI	56481	197251	55495	190939	36942	190277	E.coli
tr|C8ZFV1|C8ZFV1_YEAS8	59295	24704	48629	20599	46051	22839	Yeast
sp|P02358|RS6_ECOLI	55464	196146	53858	198832	44725	206157	E.coli
sp|Q15070|OXA1L_HUMAN			1558	1459	1841	1065	Human
sp|P0A8Y5|YIDA_ECOLI		2304		2775		2316	E.coli
sp|P19525|E2AK2_HUMAN	20921	17352	20060	20477	19312	19296	Human
sp|P62707|GPMA_ECOLI	44620	151336	37000	131920	35696	134310	E.coli
sp|P61960|UFM1_HUMAN	3743	3345	1376				Human
tr|C8Z8T9|C8Z8T9_YEAS8	30724	7743	18292	8480	17763	6865	Yeast
sp|Q02880|TOP2B_HUMAN	62673	58587	62372	58867	54680	63330	Human
tr|D3UF30|D3UF30_YEAS8	9057	3988	6227	681	7350		Yeast
sp|Q9NZ45|CISD1_HUMAN	7836	6925	6873	6665	6228	7038	Human
sp|Q92882|OSTF1_HUMAN	1830	1887	5656	5962	6601	6185	Human
sp|Q14258|TRI25_HUMAN	19816	14490	13860	12598	13510	9278	Human
sp|Q14764|MVP_HUMAN	770	801	712	745	718	701	Human
sp|Q9H2U2|IPYR2_HUMAN	24613	24021	20881	27866	22397	27457	Human
sp|Q9H2D1|MFTC_HUMAN	1056	799	853	956	1039	1031	Human
sp|P51572|BAP31_HUMAN	90357	80275	88649	75457	68739	68079	Human
tr|C8Z8K6|C8Z8K6_YEAS8	94537	43763	81661	39350	81011	37760	Yeast
sp|P0A749|MURA_ECOLI		1199				1034	E.coli
sp|Q16880|CGT_HUMAN				569		790	Human
tr|C8ZE76|C8ZE76_YEAS8	227114	109831	199860	101579	161555	103904	Yeast
sp|Q13630|FCL_HUMAN	6232	7666	5370	7757	7805	7727	Human
sp|Q9NW15|ANO10_HUMAN	2528	2028	1853	1935	1674	1764	Human
sp|P0AGG0|THIL_ECOLI		8662			1025	4714	E.coli
sp|Q5BKX6|S45A4_HUMAN							Human
sp|O00193|SMAP_HUMAN	1564	1537	1523	904	1072	934	Human
sp|P0AF03|MOG_ECOLI		1199	98	8447		7738	E.coli
sp|P22307|NLTP_HUMAN	36055	29345	25272	26701	29914	21784	Human
tr|D3UED0|D3UED0_YEAS8	380		512		287		Yeast
sp|O43598|DNPH1_HUMAN	9895	8005	7836	8611	9111	7221	Human
tr|C8Z8Y1|C8Z8Y1_YEAS8	1342397	602751	1253589	601247	1116208	558197	Yeast
sp|P0A6E6|ATPE_ECOLI		4399		5940	1584	5212	E.coli
sp|Q9GZT8|GTPC1_HUMAN	3146	2454	2140	2786	1498	2778	Human
sp|P16989|YBOX3_HUMAN	44999	53326	38411	41779	35882	44895	Human
sp|P0A915|OMPW_ECOLI	13175	44469	4177	38949	12224	54604	E.coli
sp|Q9Y281|COF2_HUMAN	4977	14079	16817	17543	16518	10023	Human
tr|D3UEM1|D3UEM1_YEAS8	115295	58532	109352	56654	105584	56669	Yeast
tr|C8ZDE8|C8ZDE8_YEAS8	13503	9489	8656	987	11291	5913	Yeast
tr|C8ZI69|C8ZI69_YEAS8	2192	791	1392	468	2219		Yeast
sp|Q9BRX8|F213A_HUMAN	831	868	597	1512	691	1384	Human
sp|O75531|BAF_HUMAN	58904	74974	61375	65382	57514	59615	Human
tr|D3UF49|D3UF49_YEAS8	12482	4652	3523	5207	9457	5076	Yeast
sp|P17169|GLMS_ECOLI	11329	53350	17028	43750	13172	43183	E.coli
sp|O94901|SUN1_HUMAN	2284	2019	2301	943	2345	980	Human
sp|Q14108|SCRB2_HUMAN	18060	12887	21649	15439	21301	24027	Human
sp|Q9UIL1|SCOC_HUMAN	1268	1154	638	1060	482	517	Human
sp|Q58FG1|HS904_HUMAN	139489	159325	126808	114533	112392	153254	Human
sp|P35606|COPB2_HUMAN	33273	38504	39962	27578	33544	16326	Human
tr|C8ZFH1|C8ZFH1_YEAS8							Yeast
sp|O95825|QORL1_HUMAN		1025					Human
tr|C8ZE55|C8ZE55_YEAS8	302267	144111	302644	141783	284442	146863	Yeast
sp|Q6PI48|SYDM_HUMAN	5046	10597	13752	12258	13455	13543	Human
sp|Q14203|DCTN1_HUMAN	7043	4246	8407	8706	7318	5428	Human
tr|C8ZBM3|C8ZBM3_YEAS8							Yeast
sp|Q8WWQ0|PHIP_HUMAN		146	220				Human
sp|Q9Y6M7|S4A7_HUMAN	7720	4929	7401	2261	5722	4120	Human
sp|P55854|SUMO3_HUMAN	26978	21575	24343	23005	23010	24594	Human
sp|Q8WWL2|SPIR2_HUMAN	557	2473	734	2060	491	2293	Human
sp|Q5VW32|BROX_HUMAN	3279				2918	1389	Human
sp|Q9H0C8|ILKAP_HUMAN	4752	6801	3473	4346	863	5877	Human
sp|P78417|GSTO1_HUMAN	66689	70632	69023	68116	58778	57879	Human
tr|C8ZCQ3|C8ZCQ3_YEAS8	3964	2554	4120	2578	4192	2433	Yeast
sp|Q14677|EPN4_HUMAN	7318	4625	7732	5825	6205	5777	Human
tr|C8Z4J5|C8Z4J5_YEAS8	66279	25149	64366	29186	60644	27250	Yeast
sp|P00966|ASSY_HUMAN	96118	67989	91885	97573	88616	81753	Human
sp|P62273|RS29_HUMAN	64349	69683	45839	58294	44708	56788	Human
sp|P0A9W3|YJJK_ECOLI	12794	69934	23906	61451	23304	57969	E.coli
tr|C8Z5A8|C8Z5A8_YEAS8	546		350		568		Yeast
sp|P32942|ICAM3_HUMAN	671						Human
sp|Q66PJ3|AR6P4_HUMAN		407			195		Human
sp|P22059|OSBP1_HUMAN	6312	4994	6229	3615	6129	2597	Human
sp|P0AFK9|POTD_ECOLI		503		782		2778	E.coli
sp|Q13085|ACACA_HUMAN	22880	22295	20988	21415	20918	22233	Human
sp|P0AGE0|SSB_ECOLI	12810	29155	9755	30758	5237	32333	E.coli
tr|C8Z4L7|C8Z4L7_YEAS8	1887	518	1778	547	1302	667	Yeast
sp|P29012|ALR2_ECOLI		1563		2300		1255	E.coli
sp|P32004|L1CAM_HUMAN	50239	46883	46755	50807	44220	48009	Human
sp|P07395|SYFB_ECOLI	8083	32137	15980	27570	4550	28449	E.coli
tr|C8ZC92|C8ZC92_YEAS8	234499	111417	232238	110834	200657	107972	Yeast
sp|P22695|QCR2_HUMAN	84909	76327	69767	73375	56839	68515	Human
sp|P21338|RNI_ECOLI	4424	4892		3370		592	E.coli
sp|Q5SNT6|FA21B_HUMAN							Human
tr|C8ZH84|C8ZH84_YEAS8	53594	23115	63653	30787	69524	31557	Yeast
sp|P34897|GLYM_HUMAN	164649	147819	159747	175549	157422	156165	Human
sp|P50213|IDH3A_HUMAN	32584	37036	33832	35605	26281	21340	Human
tr|C8ZDF0|C8ZDF0_YEAS8	24513	12991	24363	13210	21652	9667	Yeast
sp|P62750|RL23A_HUMAN	194421	159181	186119	190703	174133	160300	Human
sp|P33368|YOHF_ECOLI		3756		7492		8456	E.coli
tr|C8ZDE0|C8ZDE0_YEAS8	426077	281931	445269	289415	429416	322316	Yeast
tr|C8Z942|C8Z942_YEAS8	16171	7761	19342	4956	16604	5838	Yeast
sp|Q9GZL7|WDR12_HUMAN	4265	4296	7612	6931		2667	Human
sp|Q8WZA0|LZIC_HUMAN		1251		926		991	Human
tr|C8ZAI5|C8ZAI5_YEAS8		407	905		691	558	Yeast
sp|P21399|ACOC_HUMAN	20520	17918	18466	11218	16411	12172	Human
sp|P0A8M3|SYT_ECOLI	5479	24982	3054	23848	6662	25359	E.coli
tr|C8ZBU4|C8ZBU4_YEAS8							Yeast
sp|P25398|RS12_HUMAN	213718	172016	169727	166171	176145	154028	Human
tr|C8Z6X7|C8Z6X7_YEAS8	17202	5457	10139	8577	16433	9371	Yeast
sp|Q15428|SF3A2_HUMAN	17681	24923	12114	22153	20315	22067	Human
sp|P80294|MT1H_HUMAN							Human
sp|P23836|PHOP_ECOLI		5812		5072		5619	E.coli
tr|C8ZAB3|C8ZAB3_YEAS8	10347	5548	10139	3366	6837	1667	Yeast
sp|Q7LBR1|CHM1B_HUMAN	11428	10999	11941	9978	11384	9094	Human
sp|Q9Y3I0|RTCB_HUMAN	38126	34830	33828	42490	41161	39226	Human
sp|P0A877|TRPA_ECOLI				1078			E.coli
sp|P18859|ATP5J_HUMAN	16465	16432	13314	14985	13039	12058	Human
sp|Q14914|PTGR1_HUMAN	36145	36557	44593	46107	44372	43238	Human
sp|Q01469|FABP5_HUMAN	110444	96811	101723	90151	89996	86989	Human
sp|Q86V81|THOC4_HUMAN	57866	52049	53216	55467	59289	62306	Human
sp|P00864|CAPP_ECOLI	11639	56860	9892	55902	13622	54843	E.coli
sp|Q8NG66|NEK11_HUMAN	25257	9655	24873	13308	22251	15489	Human
sp|Q13895|BYST_HUMAN	4551	5073	4916	4605	4479	4844	Human
sp|Q86VP6|CAND1_HUMAN	61610	56440	55347	46515	44279	40534	Human
tr|C8ZA02|C8ZA02_YEAS8			1466		1263	678	Yeast
sp|A6NGR9|MROH6_HUMAN		98	1056				Human
sp|P30041|PRDX6_HUMAN	427412	383666	358982	344334	352433	345511	Human
sp|Q9H488|OFUT1_HUMAN	6221	6381	58833	6918	4472	5343	Human
sp|P37615|YHHM_ECOLI	102384	87313	77358	101297	80119	51158	E.coli
sp|Q15758|AAAT_HUMAN	49987	56181	58755	53094	51844	50663	Human
sp|Q9BTC8|MTA3_HUMAN	924	686			605	674	Human
sp|P23721|SERC_ECOLI	2640	32194		27966	2824	24459	E.coli
tr|C8ZIR1|C8ZIR1_YEAS8	14478	11350	17355	12561	14557	12047	Yeast
sp|Q16795|NDUA9_HUMAN	9524	8942	7138	7676	5304	6587	Human
sp|Q9HCN8|SDF2L_HUMAN	5241	4297	5776	5189	4789	4382	Human
sp|P49207|RL34_HUMAN	168508	161402	226387	229983	175098	182267	Human
sp|Q96DI7|SNR40_HUMAN	5499	5601	6713	5573	4628	6006	Human
tr|C8Z6B2|C8Z6B2_YEAS8	281719	147334	315855	141662	301832	134138	Yeast
tr|C8ZF93|C8ZF93_YEAS8	12794	4565	11790	5644	11666	5020	Yeast
sp|Q8WUF5|IASPP_HUMAN	1704		889		2237		Human
sp|P31120|GLMM_ECOLI	1693	5138		6366		5655	E.coli
sp|P62491|RB11A_HUMAN	69959	54132	69690	64126	59111	58484	Human
sp|O95373|IPO7_HUMAN	59961	51684	55114	36848	49857	51683	Human
sp|Q9HC38|GLOD4_HUMAN	13364	11002	13341	9913	12391	11409	Human
sp|P0ACQ4|OXYR_ECOLI		2334		1915		1479	E.coli
sp|Q6PKG0|LARP1_HUMAN	21715	21000	26097	30881	27217	27785	Human
tr|C8ZI79|C8ZI79_YEAS8	13846	6846	15266	8236	13122	7587	Yeast
sp|Q8NCW5|NNRE_HUMAN	28842	28665	28290	24856	24530	19947	Human
tr|C8Z6K9|C8Z6K9_YEAS8	4130	2827	2032	1976	2111		Yeast
sp|P37760|RMLD_ECOLI		3999				3974	E.coli
sp|P76143|LSRF_ECOLI		2824		2396	573	1894	E.coli
tr|C8ZB29|C8ZB29_YEAS8	510909	205003	482529	204571	423027	217936	Yeast
sp|P15586|GNS_HUMAN	38223	32843	28151	23997	28081	28244	Human
sp|P17039|ZNF30_HUMAN					868		Human
sp|Q15181|IPYR_HUMAN	62420	57480	61704	53232	54107	55104	Human
sp|P08670|VIME_HUMAN	1473097	1387870	1307029	1246569	1230552	1230183	Human
sp|P0AEW9|K1PF_ECOLI	23243	209341	39440	199302	46084	211950	E.coli
sp|P23588|IF4B_HUMAN	45751	37973	51115	36031	47836	49610	Human
sp|P62891|RL39_HUMAN	18319	13285	28148	14919	15481	8089	Human
sp|Q99615|DNJC7_HUMAN	10324	10503	3630	10833	6309	8528	Human
sp|P49321|NASP_HUMAN	106224	113591	97939	109277	90869	98981	Human
sp|Q15388|TOM20_HUMAN	2681	1726	1954	1801	1390	1991	Human
sp|Q9BTX1|NDC1_HUMAN			903		1010	1007	Human
sp|Q9C0G0|ZN407_HUMAN	11733	8686	17386				Human
sp|P33224|AIDB_ECOLI		4090		4153		4457	E.coli
sp|Q5T0F9|C2D1B_HUMAN	17426	12256	11897	7715	7901	792	Human
sp|P11488|GNAT1_HUMAN	4276		2704	58251	59012	64640	Human
sp|Q5TDP6|LGSN_HUMAN			1310				Human
sp|O00487|PSDE_HUMAN	11063	12298	16727	11954	12740	13427	Human
sp|P0AEK2|FABG_ECOLI	14750	71789	12091	49337	6832	62478	E.coli
sp|Q9UQE7|SMC3_HUMAN	23682	13523	25767	26636	28012	20841	Human
sp|Q9NY61|AATF_HUMAN	688	797	509			774	Human
sp|P57721|PCBP3_HUMAN	172311	179126	141394	140024	140394	166717	Human
sp|Q6PJT7|ZC3HE_HUMAN	1983	621	1488	1558	1596	2062	Human
sp|Q7L014|DDX46_HUMAN	45048	43894	47168	44361	48438	40956	Human
sp|O96007|MOC2B_HUMAN			2294				Human
sp|P06612|TOP1_ECOLI	347	9124		4880		7803	E.coli
tr|C8ZDY8|C8ZDY8_YEAS8	5667	968	4742	412	12778	3152	Yeast
tr|C8ZD16|C8ZD16_YEAS8	2696608	1347895	2281917	1222368	2096905	1143295	Yeast
tr|C8Z8J1|C8Z8J1_YEAS8	498		855	509	780	358	Yeast
sp|P62195|PRS8_HUMAN	43863	44912	44746	45918	41433	43355	Human
sp|Q08945|SSRP1_HUMAN	83001	80564	81550	78342	82615	80197	Human
sp|Q16698|DECR_HUMAN	27328	26994	23012	28941	32260	18604	Human
sp|P0AC33|FUMA_ECOLI	2131	6401	2789	7816	1235	6949	E.coli
sp|P0ADY7|RL16_ECOLI	25922	104399	22672	101066	16720	90217	E.coli
sp|Q14011|CIRBP_HUMAN	1153		1207	1375	896	1084	Human
sp|Q12830|BPTF_HUMAN					1284		Human
sp|Q13636|RAB31_HUMAN	6207	8243	4626	6759	799	6661	Human
tr|C8Z5S3|C8Z5S3_YEAS8	4182	1590	3099				Yeast
tr|C8Z753|C8Z753_YEAS8	1695	672	1657	1001	1731	977	Yeast
sp|Q75N03|HAKAI_HUMAN						415	Human
sp|Q14847|LASP1_HUMAN	35739	40251	35685	44637	38237	37642	Human
sp|P16104|H2AX_HUMAN	2329555	2261455	2117084	2105900	2083138	2041159	Human
sp|P0A9P4|TRXB_ECOLI	740	6819	915	6524		5622	E.coli
sp|P11557|DAMX_ECOLI		1719		1622		968	E.coli
tr|C8ZGB8|C8ZGB8_YEAS8	31473	13098	28994	3705	25258	10267	Yeast
sp|P09488|GSTM1_HUMAN	34333	28696	31808	27055	23794	21259	Human
tr|C8Z3Z9|C8Z3Z9_YEAS8	981					519	Yeast
sp|P15151|PVR_HUMAN	10613	6931	9636	9092	9030	7582	Human
sp|P0AE78|CORC_ECOLI	2243	9428		8350		8941	E.coli
sp|P24666|PPAC_HUMAN	14927	32086	37177	26542	27094	26612	Human
sp|Q9BVI4|NOC4L_HUMAN	3691	3965	3317	3937	3357	3741	Human
sp|O95182|NDUA7_HUMAN		548		481	604	624	Human
sp|P62888|RL30_HUMAN	241502	204938	170647	215594	180018	188065	Human
tr|C8Z6F9|C8Z6F9_YEAS8	19791	19807	28632	20155	23684	13802	Yeast
sp|P40763|STAT3_HUMAN	8470	6489	6645	12116	16653	15808	Human
tr|D3UEK4|D3UEK4_YEAS8	7113	3434	7242	1462	7176	1259	Yeast
sp|P55884|EIF3B_HUMAN	66523	65106	63500	61186	51105	48168	Human
sp|P33599|NUOCD_ECOLI	10690	29958	15948	26080	4111	25712	E.coli
sp|Q9H9B4|SFXN1_HUMAN	66129	64660	67371	65389	61669	61431	Human
sp|Q9NX18|SDHF2_HUMAN			1540	1964	2918	2961	Human
sp|P0A725|LPXC_ECOLI		1646		6703		4379	E.coli
sp|Q8WUH6|CL023_HUMAN		3237	3270	3605	4609	2484	Human
sp|Q969T9|WBP2_HUMAN	3586	2720	2118	5621		2732	Human
sp|P02765|FETUA_HUMAN	20196	14024	13005	14500	13800	16525	Human
sp|Q15005|SPCS2_HUMAN	7626	4853	6837	5892	3379	5630	Human
tr|C8ZAT8|C8ZAT8_YEAS8	1289		879	409	979		Yeast
tr|C8Z9U1|C8Z9U1_YEAS8	1179		1115		1022	73	Yeast
sp|P62312|LSM6_HUMAN		3708		3709		2908	Human
sp|P38117|ETFB_HUMAN	104984	113996	119950	95686	115362	105535	Human
sp|P27302|TKT1_ECOLI	34482	118488	31644	105751	29077	96011	E.coli
sp|P37648|YHJJ_ECOLI		3132		4774		3839	E.coli
tr|C8ZGS8|C8ZGS8_YEAS8	206008	94154	223335	84290	190750	92197	Yeast
sp|Q96AC1|FERM2_HUMAN	19745	26153	21313	25770	19538	17932	Human
sp|Q9H6Y2|WDR55_HUMAN		1054	980	1277	1484	1175	Human
sp|Q01844|EWS_HUMAN	31910	30729	30220	27341	26447	26757	Human
sp|Q9UKX7|NUP50_HUMAN	925	649	1154	73	994	122	Human
sp|P0ABB4|ATPB_ECOLI	38525	216870	122598	196861	97862	129802	E.coli
sp|Q9HB40|RISC_HUMAN	6141	5952	4972	6581	5406	5694	Human
tr|D3UF11|D3UF11_YEAS8	52383	20428	45424	21774	41479	17392	Yeast
sp|P46087|NOP2_HUMAN	30431	28480	28524	20702	18092	24122	Human
sp|Q01658|NC2B_HUMAN	8313	3666		4864	4383	4658	Human
sp|P35244|RFA3_HUMAN	27128	18122	16898	25264	23391	14020	Human
sp|O95159|ZFPL1_HUMAN	366	300	260	362		313	Human
sp|Q8N543|OGFD1_HUMAN	676	741	801	717		1018	Human
sp|P60842|IF4A1_HUMAN	490472	432404	417829	369150	357428	352294	Human
tr|C8Z7P3|C8Z7P3_YEAS8	4196699	3866993	3984579	3654986	3794592	3598635	Yeast
tr|C8Z813|C8Z813_YEAS8	110873	43376	90612	51255	89829	41452	Yeast
tr|C8ZHS3|C8ZHS3_YEAS8	1935	342	2355	1721	4094	98	Yeast
sp|O60271|JIP4_HUMAN	2082	4622	1416	5636	1378		Human
tr|C8Z5E5|C8Z5E5_YEAS8	5341	819	6612	1495	5110	3190	Yeast
sp|Q15631|TSN_HUMAN	8820	11928	5900	9948	6515	9654	Human
tr|C8ZCG6|C8ZCG6_YEAS8	4205	2386	4300	2211	4338	252	Yeast
sp|P40227|TCPZ_HUMAN	124877	98243	107864	99118	102224	100073	Human
tr|C8ZE75|C8ZE75_YEAS8			332		274		Yeast
sp|P49406|RM19_HUMAN	1507	3576	2119	2970	3801	1712	Human
tr|C8ZC11|C8ZC11_YEAS8	330519	122396	308096	126650	338588	114346	Yeast
sp|P25526|GABD_ECOLI	5461	33454	3274	25725		30771	E.coli
tr|C8Z5Q6|C8Z5Q6_YEAS8	20858	8494	22224	3866	19811	11211	Yeast
tr|C8ZBP1|C8ZBP1_YEAS8	135125	66642	132227	57239	109429	57266	Yeast
sp|P32157|YIIM_ECOLI		1633		4113		3697	E.coli
tr|C8Z6K1|C8Z6K1_YEAS8	1782		2678	757			Yeast
sp|Q15717|ELAV1_HUMAN	112348	80689	70158	79447	79354	83903	Human
sp|O75122|CLAP2_HUMAN							Human
sp|Q9Y265|RUVB1_HUMAN	69769	66300	79280	77032	80273	73922	Human
tr|C8Z581|C8Z581_YEAS8	6123		2601		5597	639	Yeast
sp|O43657|TSN6_HUMAN	3941	3124	3423	2504	3281		Human
sp|P0AAD6|SDAC_ECOLI	725	3585		3551		2125	E.coli
sp|O14964|HGS_HUMAN	746	3912	3664	3326	4444	4082	Human
tr|C8ZAC8|C8ZAC8_YEAS8	14897	6737	21354	6246	14120	8757	Yeast
sp|Q07021|C1QBP_HUMAN	66810	60599	59974	59790	50885	52124	Human
sp|Q8NE86|MCU_HUMAN	338	173	280		196		Human
sp|P10301|RRAS_HUMAN	7745	7237	6965	7657	5217	8435	Human
sp|P0AEG4|DSBA_ECOLI		16260	3399	12469	4192	15251	E.coli
sp|P0ACF0|DBHA_ECOLI	59945	160243	47703	162834	55130	170542	E.coli
tr|C8ZJD2|C8ZJD2_YEAS8	13515	8806	14669	8241	14222	6670	Yeast
sp|Q9H3R5|CENPH_HUMAN	73		275		214	204	Human
tr|C8ZCM8|C8ZCM8_YEAS8	23111	7562	28666	8860	18400	4445	Yeast
sp|P01111|RASN_HUMAN	28449	27022	29651	27839	27250	27142	Human
sp|P45523|FKBA_ECOLI	8929	50373	9040	48928	3873	26308	E.coli
sp|P17676|CEBPB_HUMAN	3883	3469	2254	2490	2164	2245	Human
tr|C8ZIV1|C8ZIV1_YEAS8	8619	6086	13390	9053	14818	7602	Yeast
sp|P52565|GDIR1_HUMAN	50610	44637	46023	39107	42417	41043	Human
sp|O60716|CTND1_HUMAN	2120		984	2858	2229	3304	Human
tr|C8ZCD1|C8ZCD1_YEAS8	4425	2225	4065	1833	4583		Yeast
tr|C8ZA34|C8ZA34_YEAS8				303	233		Yeast
tr|C8Z6U2|C8Z6U2_YEAS8	11174	7295	10081	6485	9216	6752	Yeast
tr|C8Z762|C8Z762_YEAS8	97808	42097	98017	48756	91492	46821	Yeast
sp|O94826|TOM70_HUMAN	22524	21300	23181	14527	16743	17957	Human
sp|P10620|MGST1_HUMAN	25177	23541	21268	20642	20333	7856	Human
sp|Q9UBW8|CSN7A_HUMAN	6883	2775	7111	1583			Human
sp|Q05519|SRS11_HUMAN	16323	13027	10845	15826	15011	16545	Human
sp|P12277|KCRB_HUMAN	189165	189435	167637	166274	171743	144497	Human
sp|Q9BXB5|OSB10_HUMAN	3687	3389	3220	2994	4063	3447	Human
sp|P30508|1C12_HUMAN	98735	121289	103638	119190	87628	111455	Human
tr|C8ZEU5|C8ZEU5_YEAS8	1342				2855		Yeast
sp|O60216|RAD21_HUMAN	10163	7728	9490	11398	7182	4941	Human
sp|P23786|CPT2_HUMAN	8533	6374	6299	5869	6043	4949	Human
sp|Q6P1M0|S27A4_HUMAN	2490	1905	2848	2289	1643	706	Human
tr|C8ZFM2|C8ZFM2_YEAS8	1555		801		1506		Yeast
sp|O94905|ERLN2_HUMAN	13730	16418	14799	14954	13486	17035	Human
tr|C8Z7T1|C8Z7T1_YEAS8	1966			684	2507		Yeast
sp|P0A910|OMPA_ECOLI	313094	1168688	321629	1179361	274947	1191756	E.coli
sp|P45974|UBP5_HUMAN	49073	54814	46734	46739	43770	45156	Human
sp|O60832|DKC1_HUMAN	44343	32108	66124	40108	31054	41356	Human
sp|O00560|SDCB1_HUMAN	9029	1559	4922	2958	7716	5408	Human
sp|P11171|41_HUMAN			1518	1495			Human
sp|Q9UBI6|GBG12_HUMAN	7627	8477	11142	13073	7510	12207	Human
sp|Q9UG63|ABCF2_HUMAN	14039	11757	14849	12405	12005	11408	Human
tr|C8ZEL7|C8ZEL7_YEAS8	5555	1820	4887	2513	5739	2965	Yeast
tr|C8Z7C8|C8Z7C8_YEAS8	57654	27818	53081	30196	50265	27808	Yeast
sp|Q16695|H31T_HUMAN	90871	76725	155897	126181	66515	72958	Human
sp|Q03154|ACY1_HUMAN	1681		1595	1517	1374	1752	Human
sp|P08727|K1C19_HUMAN	476348	396232	438527	375031	356381	373989	Human
sp|P18887|XRCC1_HUMAN	18661	6605	6205	4830	5545	4753	Human
sp|Q96SB4|SRPK1_HUMAN	3206	2324	1826	1603	1843	1505	Human
tr|D3UEW0|D3UEW0_YEAS8	2096	1721	3712	1105	4407	1949	Yeast
sp|Q01130|SRSF2_HUMAN	15958	16948	22000	15330	13863	12957	Human
sp|P05459|PDXB_ECOLI		11168		9299		12487	E.coli
sp|Q13418|ILK_HUMAN	103664	114291	100442	95059	99233	89567	Human
sp|P31979|NUOF_ECOLI		13293		6895	723	14067	E.coli
sp|O75521|ECI2_HUMAN	5953	7553	4859	4983	6761	7021	Human
sp|Q9P035|HACD3_HUMAN	17881	16192	11793	14549	12914	15391	Human
sp|P43034|LIS1_HUMAN	23794	21218	20904	19984	16860	20276	Human
sp|Q00688|FKBP3_HUMAN	42403	47415	42890	36620	29510	43179	Human
tr|C8ZIR9|C8ZIR9_YEAS8	60492	23574	51547	18712	52800	22186	Yeast
tr|C8ZEC7|C8ZEC7_YEAS8	66119	37933	70177	30950	76062	30510	Yeast
tr|C8ZEF1|C8ZEF1_YEAS8	10072	4989	11307	4234	7746	2172	Yeast
sp|P46459|NSF_HUMAN	10009	11611	13231	13142	13273	12302	Human
tr|C8ZDM2|C8ZDM2_YEAS8	367345	155094	385581	152092	344564	151934	Yeast
sp|P0A6Q6|FABZ_ECOLI	11120	48455	3860	44661	6338	43623	E.coli
sp|O14776|TCRG1_HUMAN	30054	27272	20468	21431	26664	28172	Human
sp|P05783|K1C18_HUMAN	716462	570877	660802	613560	620115	566464	Human
sp|Q96TC7|RMD3_HUMAN							Human
sp|P76002|PLIG_ECOLI		2238					E.coli
sp|Q9BQ69|MACD1_HUMAN	38201	28386	31974	35744	34335	36435	Human
tr|C8Z3I1|C8Z3I1_YEAS8	4349	2058	4001	1932	3764	1695	Yeast
tr|C8ZEL8|C8ZEL8_YEAS8	42327	13884	36060	16190	34453	11919	Yeast
tr|C8Z4B9|C8Z4B9_YEAS8	7971	3956	7760	3918	6915	3980	Yeast
sp|Q96AG4|LRC59_HUMAN	145849	141670	126395	134706	139857	131596	Human
sp|Q9P0V9|SEP10_HUMAN	3616	5419	6931	5851	5520	3257	Human
sp|Q9Y3B2|EXOS1_HUMAN	3524	4994	3830	4150	3856	3423	Human
sp|Q9Y3C6|PPIL1_HUMAN	10188	7353	5101	5893	4687	5408	Human
sp|P0A8M6|YEEX_ECOLI	517	14833	674	14036	1277	15513	E.coli
sp|Q96TA2|YMEL1_HUMAN	2166		1704	2548	1569	1364	Human
sp|P62917|RL8_HUMAN	286680	247380	256629	253889	265499	290292	Human
sp|O00584|RNT2_HUMAN	1822	1947	937	1811	1893	1790	Human
sp|P15927|RFA2_HUMAN	18674	12039	14937	15372	15913	12325	Human
sp|O15198|SMAD9_HUMAN	4006	3692				2615	Human
sp|P06865|HEXA_HUMAN	11245	10682	9173	10621	9625	8365	Human
sp|P35520|CBS_HUMAN	3804	1822	2472	1532	1108	3968	Human
sp|P55039|DRG2_HUMAN	583	753	333	790	804	626	Human
sp|Q6IAA8|LTOR1_HUMAN	6524	10308	3946	8686	4319	8995	Human
sp|O95214|LERL1_HUMAN	766	725	994	723		940	Human
sp|P09158|SPEE_ECOLI	268	12863	1871	12628		15584	E.coli
sp|P49005|DPOD2_HUMAN		3804	5540	4797	5323	6007	Human
sp|P25705|ATPA_HUMAN	729605	430532	651379	573772	587651	414628	Human
sp|P0A8G6|NQOR_ECOLI	65463	244326	63525	210014	61995	217278	E.coli
sp|P09525|ANXA4_HUMAN	18079	17772	16187	18974	13223	16360	Human
sp|Q13885|TBB2A_HUMAN	1556992	1391569	1337330	1198961	1136472	1169716	Human
tr|C8ZCF9|C8ZCF9_YEAS8	4780	3253	6427		4114	1773	Yeast
sp|Q13614|MTMR2_HUMAN	2068		1357	122		1371	Human
sp|P46108|CRK_HUMAN	6014	4151	2302	3885	3209	573	Human
sp|P27250|YJGB_ECOLI	5658	42995	11043	39170	7138	35792	E.coli
tr|C8ZDC4|C8ZDC4_YEAS8	104565	49542	81733	34724	72848	31070	Yeast
sp|O00178|GTPB1_HUMAN		1491		1573	872	1033	Human
sp|P0AG86|SECB_ECOLI	16889	75328	20255	72798	18778	67105	E.coli
sp|Q14728|MFS10_HUMAN	4372	2988	3321	2465	4028	1786	Human
sp|P0A7D4|PURA_ECOLI	29273	118085	23475	111825	20893	108210	E.coli
sp|O14980|XPO1_HUMAN	54650	57379	54839	52844	54963	52588	Human
sp|Q16512|PKN1_HUMAN	2110	1760	1912		1566	1006	Human
sp|Q9NUJ1|ABHDA_HUMAN	1924	1127	1760	695	949	947	Human
sp|Q12765|SCRN1_HUMAN	9363	8453	8364	6461	5708	6559	Human
sp|Q02878|RL6_HUMAN	404993	349403	371869	352065	349228	321645	Human
tr|C8ZBJ9|C8ZBJ9_YEAS8	15679	9026	12411	8689	13242	9384	Yeast
sp|P04350|TBB4A_HUMAN	1685703	1505288	1312994	1368272	1264714	1336454	Human
sp|P30153|2AAA_HUMAN	83723	74071	80176	61933	72038	72229	Human
sp|Q04837|SSBP_HUMAN	69055	73763	60512	71231	74653	65043	Human
tr|C8ZEK6|C8ZEK6_YEAS8							Yeast
sp|P62269|RS18_HUMAN	381029	341490	380039	333316	326247	311660	Human
sp|P46777|RL5_HUMAN	289702	257593	225201	240519	216280	237404	Human
sp|O76094|SRP72_HUMAN	17189	18619	12840	14872	14400	14729	Human
sp|Q9Y490|TLN1_HUMAN	55782	61036	60966	61681	58771	56506	Human
sp|Q969S3|ZN622_HUMAN	3036	2465	1936	3038	3366	2064	Human
sp|Q9Y2Q3|GSTK1_HUMAN	18617	20299	17639	16124	14045	13713	Human
sp|Q92538|GBF1_HUMAN	675	753	1146	501	973		Human
sp|Q3ZCM7|TBB8_HUMAN	1310423	1124126	1053019	1016382	1003954	1071906	Human
sp|Q96C36|P5CR2_HUMAN	12776	13369	10822	13565	13474	15933	Human
sp|Q9UKV3|ACINU_HUMAN	20892	17419	20538	21685	22730	18316	Human
tr|D3UF76|D3UF76_YEAS8	62612	53944	46488	72674	53227	61607	Yeast
sp|P14407|FUMB_ECOLI				1907		2343	E.coli
sp|Q9BY32|ITPA_HUMAN		6947	9721	7315	9984	7812	Human
sp|P0A894|YHBJ_ECOLI			562	1928		513	E.coli
sp|Q9NYU2|UGGG1_HUMAN	26649	28815	28520	17487	23838	11558	Human
tr|C8Z9L7|C8Z9L7_YEAS8							Yeast
tr|C8Z9A2|C8Z9A2_YEAS8	51854	20576	46886	15800	46093	19624	Yeast
sp|O95394|AGM1_HUMAN	2533	2065	2173	2691	1910	2740	Human
sp|Q9Y570|PPME1_HUMAN	2328		1748	2105	1054	920	Human
tr|C8ZGS6|C8ZGS6_YEAS8	3295		1981		1989		Yeast
sp|Q9NQT5|EXOS3_HUMAN	1568	1360	320	2606	1208	2660	Human
sp|P15042|DNLJ_ECOLI							E.coli
sp|P0A6A3|ACKA_ECOLI	29037	99332	15172	95298	20224	98968	E.coli
sp|O75116|ROCK2_HUMAN	4026	4359	8074	8495	10298	2819	Human
tr|C8ZBQ7|C8ZBQ7_YEAS8	169509	126091	131888	51539	142570	111873	Yeast
tr|C8ZC27|C8ZC27_YEAS8	36322	14001	37619	13230	38434	11892	Yeast
sp|Q86UV5|UBP48_HUMAN					265	526	Human
sp|Q9BV86|NTM1A_HUMAN	16398	16955	10710	14935	12241	13994	Human
tr|C8Z3S1|C8Z3S1_YEAS8	379085	184078	340618	175890	340502	163220	Yeast
sp|Q08752|PPID_HUMAN	17320	13133	17055	6133	17936	663	Human
sp|P62620|ISPG_ECOLI		7255		6046		6979	E.coli
sp|P61889|MDH_ECOLI	87047	341308	88764	336674	76068	309405	E.coli
sp|Q15006|EMC2_HUMAN	3975	2957	3606	3721	3439	3709	Human
sp|P68133|ACTS_HUMAN	4740377	4394838	4412589	4143396	4289798	4094792	Human
sp|O60264|SMCA5_HUMAN	22672	16513	18314	16416	15847	14319	Human
tr|C8ZHI3|C8ZHI3_YEAS8			996		932		Yeast
sp|Q9H8H2|DDX31_HUMAN	536			2248		3143	Human
sp|P0A698|UVRA_ECOLI	3328	4928		5538		5711	E.coli
tr|C8Z7P4|C8Z7P4_YEAS8	55046	58475	50811	58402	46449	31609	Yeast
tr|C8ZCI2|C8ZCI2_YEAS8	3580	462	3219	1750	2946	1732	Yeast
sp|O00566|MPP10_HUMAN	793		516	643	648	712	Human
tr|C8Z8G9|C8Z8G9_YEAS8	5157	6407	5118	5352	4087	4432	Yeast
tr|C8ZHK4|C8ZHK4_YEAS8	4253	1036	2445				Yeast
tr|C8ZBL8|C8ZBL8_YEAS8	12942	2816	17138	7548	14972	3591	Yeast
sp|P29144|TPP2_HUMAN	21816	24234	26275	26194	25701	20898	Human
sp|Q96QR8|PURB_HUMAN	150		98	122		161	Human
tr|C8Z6X1|C8Z6X1_YEAS8	22663	11453	19964	11198	18951	13958	Yeast
sp|P0AG07|RPE_ECOLI		3342				2914	E.coli
sp|Q8WYA6|CTBL1_HUMAN	6423	7104	5087	6290	5240	6056	Human
sp|O43447|PPIH_HUMAN	14635	15317	13994	13535	12363	13880	Human
tr|C8ZF79|C8ZF79_YEAS8	4145	1167	1523	981	3933	630	Yeast
tr|C8Z8B5|C8Z8B5_YEAS8	356398	102366	309972	153109	301770	157346	Yeast
sp|Q16527|CSRP2_HUMAN	35516	35523	37279	37337	34545	37888	Human
sp|Q15269|PWP2_HUMAN	5378	4924	6842	6162	7348	7010	Human
sp|P0AGJ5|YFIF_ECOLI	313	7834	1430	6264		6868	E.coli
sp|Q9BV81|EMC6_HUMAN					2533	3025	Human
tr|C8Z8S7|C8Z8S7_YEAS8	21102	2931	18828	4525	15668	4811	Yeast
tr|D3UEZ5|D3UEZ5_YEAS8	9601	5541	9419	2576	11439	5840	Yeast
sp|P19784|CSK22_HUMAN		171	644	1685	1118	1108	Human
tr|C8ZDX3|C8ZDX3_YEAS8	884						Yeast
tr|C8Z614|C8Z614_YEAS8			118030				Yeast
sp|Q969X5|ERGI1_HUMAN	65238	69958	61941	66131	59968	65312	Human
tr|C8ZDQ5|C8ZDQ5_YEAS8			611		1732		Yeast
sp|O43684|BUB3_HUMAN	64722	57592	65356	69264	61785	47505	Human
sp|O94822|LTN1_HUMAN			444	933			Human
sp|P39406|RSMC_ECOLI			12465	3524		3378	E.coli
sp|P54819|KAD2_HUMAN	121145	113835	117158	91093	103291	94641	Human
sp|Q9UNE7|CHIP_HUMAN	9963	10041	9020	7507	3983	6408	Human
sp|P00441|SODC_HUMAN	101757	76268	81728	85967	97832	86464	Human
tr|C8ZAP1|C8ZAP1_YEAS8	5536	2287	5088	2406	4984	1532	Yeast
sp|P20700|LMNB1_HUMAN	158801	156651	154889	154781	150027	149220	Human
sp|Q9Y333|LSM2_HUMAN	3508	6349	6197	3627	6384	5953	Human
sp|Q9Y2Z4|SYYM_HUMAN	4611	1315			5091	3212	Human
tr|C8ZG05|C8ZG05_YEAS8	1099	1018	1369	1332	1546	1735	Yeast
sp|P02792|FRIL_HUMAN	4609	2656	2751	3084	929	3895	Human
sp|P0ABA6|ATPG_ECOLI	744	6466	874	19080	1072	19084	E.coli
tr|C8ZBY4|C8ZBY4_YEAS8	2756	1777	4785	1923	5280	2420	Yeast
sp|Q9UJU6|DBNL_HUMAN	5489	5481	10716	9515	10110	11077	Human
sp|O15446|RPA34_HUMAN			1667	1121			Human
sp|P69924|RIR2_ECOLI		7118	553	7288	410	6506	E.coli
sp|P0A7K6|RL19_ECOLI	74997	147769	62549	144349	66324	130711	E.coli
sp|Q13505|MTX1_HUMAN	703		735	870		483	Human
sp|P39023|RL3_HUMAN	221920	214928	201515	211653	193774	202272	Human
sp|P04080|CYTB_HUMAN	16653	16553	12851	21770	15159	20866	Human
tr|C8Z3H9|C8Z3H9_YEAS8	16369	6613	8712	8088	8858	7665	Yeast
sp|Q92896|GSLG1_HUMAN	13972	19221	13818	21249	8709	8877	Human
sp|Q96HS1|PGAM5_HUMAN	8534	8248	11181	11600	11196	11248	Human
sp|P63218|GBG5_HUMAN	11670	8316	10904	8134	9097	8321	Human
tr|C8ZEE7|C8ZEE7_YEAS8	11762	5744	13638	6822	10876	6623	Yeast
tr|C8Z5C5|C8Z5C5_YEAS8	6491	3115	5179		2506	3013	Yeast
tr|C8ZFM6|C8ZFM6_YEAS8	224938	59488	179620	96487	188622	81881	Yeast
sp|P17096|HMGA1_HUMAN	13000	35887	37880	50245	42261	53504	Human
tr|C8ZHI9|C8ZHI9_YEAS8	384165	155409	375076	146167	343114	152488	Yeast
tr|C8ZCZ7|C8ZCZ7_YEAS8	2518	966	3154	1029	2681	1277	Yeast
sp|Q15003|CND2_HUMAN		4138	157	1473	4399	4065	Human
tr|C8Z5U7|C8Z5U7_YEAS8	97137	40788	64914	37273	73234	40450	Yeast
sp|O15357|SHIP2_HUMAN	4748	4443	2638	5186	6000	5186	Human
tr|C8Z7R1|C8Z7R1_YEAS8	43083	22545	38812	16478	39395	17582	Yeast
sp|Q7Z478|DHX29_HUMAN							Human
sp|O14925|TIM23_HUMAN	2381	2102	2339	1251	2052	1742	Human
tr|C8Z516|C8Z516_YEAS8	24620	15759	31341	14374	27105	12823	Yeast
sp|P62277|RS13_HUMAN	543629	376586	515741	377548	443190	349172	Human
sp|Q02750|MP2K1_HUMAN	278	220	259	196	220	171	Human
sp|P0AF93|RIDA_ECOLI	37525	157541	40502	169407	36242	169818	E.coli
sp|O00273|DFFA_HUMAN	14032	15186	12127	18927	13448	13707	Human
sp|P30049|ATPD_HUMAN	22803	42329	19450	42801	49055	44330	Human
sp|P84085|ARF5_HUMAN	9152	11975	9464	12175	7752	8402	Human
tr|C8Z895|C8Z895_YEAS8	3252		3140		346	470	Yeast
sp|P62328|TYB4_HUMAN	68975	59056	46927	52659	48295	50664	Human
tr|C8ZI08|C8ZI08_YEAS8	29277	15924	27043	12869	22663	10033	Yeast
sp|Q13765|NACA_HUMAN	81316	81591	71382	74076	68651	71730	Human
sp|Q96A65|EXOC4_HUMAN	917	941	1059	829	837	936	Human
tr|D3UEC7|D3UEC7_YEAS8	419975	205466	346247	190676	347410	172709	Yeast
sp|P23368|MAOM_HUMAN	8156	10882	7149	10140	11441	10138	Human
sp|Q6PL18|ATAD2_HUMAN			946	785	650	798	Human
sp|O15116|LSM1_HUMAN	2043		1190	2076	2738	2291	Human
sp|P12004|PCNA_HUMAN	169087	155949	147980	150727	129994	140325	Human
sp|P0A7R5|RS10_ECOLI	106614	365477	99320	365268	93842	326484	E.coli
tr|C8ZFE3|C8ZFE3_YEAS8	821		622		646		Yeast
sp|P11802|CDK4_HUMAN	25248	24018	25253	24513	26984	23597	Human
tr|C8ZGH3|C8ZGH3_YEAS8	426485	212458	411603	212735	394452	200651	Yeast
sp|Q9H0U4|RAB1B_HUMAN	126279	143160	115422	77174	60051	51554	Human
tr|C8ZHH7|C8ZHH7_YEAS8	7237	3118	4112		5781	686	Yeast
sp|P55735|SEC13_HUMAN	28929	36102	37348	29111	30585	31521	Human
sp|P0AC19|FOLX_ECOLI		1617		1656		1505	E.coli
sp|Q8TCT8|SPP2A_HUMAN			2336	2408	3078	2763	Human
sp|P04079|GUAA_ECOLI	6233	26193	4861	23711	8518	25088	E.coli
sp|Q53GQ0|DHB12_HUMAN	8758	10180	7492	11663	9385	8218	Human
tr|C8ZJF6|C8ZJF6_YEAS8	8138		6047		8535		Yeast
sp|Q8WW01|SEN15_HUMAN	502				555	396	Human
tr|C8Z3W6|C8Z3W6_YEAS8	734086	330372	624893	311911	590411	354912	Yeast
sp|Q969U7|PSMG2_HUMAN	13506	11389		5423	5447	3022	Human
sp|P0AE18|MAP1_ECOLI	836	10641		9879	1366	8784	E.coli
tr|C8ZD71|C8ZD71_YEAS8	18091	8417	10210	7500	13941	4534	Yeast
sp|Q68CP9|ARID2_HUMAN	727	578	576	1073		317	Human
sp|Q04323|UBXN1_HUMAN	10780	7865	3772	7718	7846	3891	Human
sp|P67095|YFCE_ECOLI	3096	2755		4562		905	E.coli
sp|Q14166|TTL12_HUMAN	30190	30229	31127	20564	26141	20648	Human
tr|C8ZF68|C8ZF68_YEAS8	20194		16852	8531	16930	306	Yeast
tr|D3UEW4|D3UEW4_YEAS8	1066		1111	347	1475		Yeast
sp|Q96AB3|ISOC2_HUMAN	3227	5123	4720	4733	3346	4654	Human
tr|C8ZFA9|C8ZFA9_YEAS8	3532	1095	3147	1390	3452	1541	Yeast
sp|P06610|BTUE_ECOLI	5758	26056	5848	27218	4755	27129	E.coli
sp|Q9NUU7|DD19A_HUMAN	15460	17938	13442	16477	14928	16954	Human
sp|P17987|TCPA_HUMAN	144352	109544	128304	112846	113242	107027	Human
sp|Q8WVM8|SCFD1_HUMAN	2110	2908	3455	2094	2704	1603	Human
sp|P35249|RFC4_HUMAN	14017	21002	17009	14372	12171	17526	Human
tr|C8Z7P5|C8Z7P5_YEAS8	32884	11325	33031	13169	29455	11516	Yeast
tr|C8Z815|C8Z815_YEAS8	3377		2854		3037	1027	Yeast
sp|P0ABU5|ELBB_ECOLI	4665	12598	4391	14338	4888	13053	E.coli
sp|P55265|DSRAD_HUMAN	20744	25309	21790	10120	27989	14822	Human
sp|P0A8I5|TRMB_ECOLI		1333				871	E.coli
tr|C8ZGG3|C8ZGG3_YEAS8	22569	11137	20717	10046	20711	9669	Yeast
tr|C8ZEI2|C8ZEI2_YEAS8	42350	17553	37779	18936	34287	19317	Yeast
tr|C8ZDR6|C8ZDR6_YEAS8	148032	50213	124316	42831	134356	30592	Yeast
sp|P22188|MURE_ECOLI		2128		2561	416	2441	E.coli
sp|Q13838|DX39B_HUMAN	283248	231034	240174	221189	223658	213290	Human
sp|P0AEE1|DCRB_ECOLI	1029	7918	443	6023		7620	E.coli
sp|P0A7E5|PYRG_ECOLI	4982	18011	3865	16536	1460	16427	E.coli
sp|P35241|RADI_HUMAN	272576	349322	292692	318608	278823	327056	Human
sp|Q9Y2T3|GUAD_HUMAN	58803	46308	64213	58723	61172	57371	Human
sp|O00762|UBE2C_HUMAN	3035	2231					Human
tr|C8ZFL1|C8ZFL1_YEAS8	23855	10843	20347	11362	19607	10163	Yeast
tr|C8ZIA6|C8ZIA6_YEAS8	2568		3075		2972		Yeast
sp|P11142|HSP7C_HUMAN	857144	791119	813822	777665	896160	834181	Human
sp|P77316|YBDR_ECOLI		5245		3351		3915	E.coli
sp|Q96GX9|MTNB_HUMAN	4172	3497	3798	566	3797	2194	Human
tr|C8ZC29|C8ZC29_YEAS8	36132	32941	29706	30097	28610	27395	Yeast
tr|C8ZJC9|C8ZJC9_YEAS8	9853	4491	10041	1946	9184	4265	Yeast
sp|P0ADS6|YGGE_ECOLI	2057	38638	9375	44564	7890	43133	E.coli
sp|P55010|IF5_HUMAN	35992	30199	23494	29657	24589	29631	Human
sp|Q9H2G2|SLK_HUMAN	658	613	803	657	756	533	Human
tr|C8ZFI6|C8ZFI6_YEAS8	8838	4389	9109	4135	9610	6092	Yeast
tr|C8ZAK3|C8ZAK3_YEAS8	10712	2946	8821	2334	9018	3108	Yeast
sp|P35251|RFC1_HUMAN	3153	4943	4083	4242	5401	3861	Human
sp|Q8TBQ9|KISHA_HUMAN	1181	2720	903	2120		2415	Human
sp|P51532|SMCA4_HUMAN	9614	7755	9764	7865	10081	6834	Human
tr|C8ZCK8|C8ZCK8_YEAS8	6103	449	4221		7125	1715	Yeast
sp|O43242|PSMD3_HUMAN	38396	40143	39203	35036	32316	34967	Human
sp|P46100|ATRX_HUMAN	496		591		444	871	Human
sp|P76372|WZZB_ECOLI				2168		2839	E.coli
sp|Q9Y277|VDAC3_HUMAN	70886	62757	63317	63189	62798	57753	Human
sp|Q5JSH3|WDR44_HUMAN	1883	2151					Human
sp|Q00765|REEP5_HUMAN	17831	12127	12578	11528	12278	10389	Human
sp|P0A9W9|YRDA_ECOLI		2054		1669		1826	E.coli
sp|P43353|AL3B1_HUMAN	5984	15323	16954	12293	9956	12618	Human
sp|Q5SW79|CE170_HUMAN		269	463		366	2079	Human
sp|P64429|YPFJ_ECOLI		2457				2579	E.coli
sp|P26358|DNMT1_HUMAN	5555	6256	5226	5776	5379	5330	Human
sp|P77717|YBAY_ECOLI	4842	20935	6005	20472	3644	18166	E.coli
sp|Q15942|ZYX_HUMAN	6578	8365	4806	8604	10118	9179	Human
sp|Q99700|ATX2_HUMAN	1982	1249		1007	1979		Human
tr|C8Z7R5|C8Z7R5_YEAS8	70521	35217	73812	34856	67825	36803	Yeast
sp|P65292|YGDI_ECOLI	9439	37399	11659	30419	11690	37110	E.coli
tr|C8Z4V7|C8Z4V7_YEAS8	25281	17365	30139	11180	34472	9714	Yeast
sp|Q14671|PUM1_HUMAN	4189	4431	6308	3528	4406	159	Human
sp|P61019|RAB2A_HUMAN	40924	25511	33727	31634	26061	32268	Human
sp|P08236|BGLR_HUMAN							Human
sp|P52788|SPSY_HUMAN	11962	19100	17409	21680	15481	18040	Human
sp|Q99720|SGMR1_HUMAN	13567	6166	12727	12396	12450	10853	Human
sp|Q5T1M5|FKB15_HUMAN		135	98				Human
tr|D3UEP3|D3UEP3_YEAS8	47713	20505	58753	21062	46105	27271	Yeast
sp|P53990|IST1_HUMAN				1301			Human
tr|C8ZE54|C8ZE54_YEAS8	8198	4998	8836	2876	4013	1971	Yeast
sp|P49589|SYCC_HUMAN	17486	18629	16984	14469	14787	8105	Human
sp|Q8NHW5|RLA0L_HUMAN	232764	212436	211860	191794	183984	186534	Human
tr|C8ZH92|C8ZH92_YEAS8	2327	1093	1994	1122	2386	976	Yeast
sp|Q93009|UBP7_HUMAN	5533	6312	9513	8707	7360	8381	Human
sp|P42599|YGJR_ECOLI		1654	122	1721		1383	E.coli
sp|P23921|RIR1_HUMAN	59560	49135	57487	49915	52451	51069	Human
sp|Q96CW1|AP2M1_HUMAN	14597	14223	15013	12849	11808	13820	Human
sp|Q96DH6|MSI2H_HUMAN	2586	2630	3511	2144		522	Human
tr|C8ZA85|C8ZA85_YEAS8	33238	10536	28323	13728	26448	10414	Yeast
sp|O94776|MTA2_HUMAN	29200	27566	30400	27571	27370	26440	Human
tr|C8ZA75|C8ZA75_YEAS8	286892	130598	242116	117267	235056	103178	Yeast
tr|C8Z4T1|C8Z4T1_YEAS8	419975	205466	346247	190676	347410	172709	Yeast
sp|O00629|IMA3_HUMAN	6190	6646	5979	6938	4992	4597	Human
sp|Q9NW64|RBM22_HUMAN				1146		861	Human
sp|P00533|EGFR_HUMAN	21335	19833	25577	24415	23955	19182	Human
sp|P04150|GCR_HUMAN	583	1501	1953	808	868	875	Human
tr|C8ZAD7|C8ZAD7_YEAS8	196		220				Yeast
sp|Q9BZX2|UCK2_HUMAN							Human
sp|O76021|RL1D1_HUMAN	79271	68914	62851	69259	66703	69635	Human
tr|C8ZC79|C8ZC79_YEAS8	10982	5059	11037	4537	8714	3713	Yeast
sp|P49903|SPS1_HUMAN	8782	11725	5327	11413	10894	7940	Human
sp|P62937|PPIA_HUMAN	1264852	1116066	1050815	1043934	1077366	1006983	Human
sp|Q5QJE6|TDIF2_HUMAN	3268	3032	2935	3237	2911	1644	Human
sp|P68187|MALK_ECOLI		2238	464	3004		2831	E.coli
sp|P16456|SELD_ECOLI	1093	15139	1647	16831	2027	16341	E.coli
sp|Q00169|PIPNA_HUMAN	1208	4480	3368	3550	3124	3876	Human
sp|P26646|ACUI_ECOLI	269	21471	440	20803	1003	11413	E.coli
sp|Q9P0K7|RAI14_HUMAN		1324	970	1617	1672	1117	Human
sp|Q9H8H0|NOL11_HUMAN	567	422	2595	2625	2674	1719	Human
sp|P13807|GYS1_HUMAN	2511		930	3301	3296	2934	Human
sp|P55786|PSA_HUMAN	62789	57121	58339	57298	52953	51554	Human
tr|C8Z9T0|C8Z9T0_YEAS8	1545				1565		Yeast
sp|Q9BTV4|TMM43_HUMAN	22525	22629	15919	15193	20953	17429	Human
sp|Q9HAV0|GBB4_HUMAN							Human
sp|Q96CN7|ISOC1_HUMAN	3286	3096	3190	3280	3924	2967	Human
sp|Q9NZJ7|MTCH1_HUMAN	1186	707	6410	5957	4527	5571	Human
tr|C8ZAA7|C8ZAA7_YEAS8	31661	9014	28624	13053	24771	9965	Yeast
sp|P0AA53|QMCA_ECOLI	5509	5465	4620	4067	3288	2796	E.coli
sp|P37637|MDTF_ECOLI	3144	2675		5534		5556	E.coli
sp|Q92734|TFG_HUMAN	6876	11812	10312	7899	5674	14216	Human
sp|O15027|SC16A_HUMAN	3593	13180	7591	13740	10894	10358	Human
sp|P36543|VATE1_HUMAN	5392	4729		4026	3832	4317	Human
tr|C8ZIF4|C8ZIF4_YEAS8	51024	21048	54980	22114	51940	29567	Yeast
sp|O95747|OXSR1_HUMAN	12323	11929	12581	11868	14619	8657	Human
sp|P0AG48|RL21_ECOLI	89507	378684	64376	289423	58214	257832	E.coli
sp|P69910|DCEB_ECOLI	369169	1769009	376717	1958239	358149	1913760	E.coli
sp|Q9UKD2|MRT4_HUMAN	24279	27428	8716	21739	22567	13534	Human
sp|P69407|RCSB_ECOLI		2060		2762		1758	E.coli
sp|P0A7C6|PEPE_ECOLI		3153		3435		3841	E.coli
sp|O14929|HAT1_HUMAN	29698	25430	33305	28055	29222	27479	Human
sp|P50402|EMD_HUMAN	56741	57562	51578	52750	50387	54023	Human
sp|P12235|ADT1_HUMAN	604531	649373	671509	622298	585791	612407	Human
tr|C8Z9A0|C8Z9A0_YEAS8	2980		3540	439	2949		Yeast
tr|C8ZBL2|C8ZBL2_YEAS8	6815	1602	8054	1603	5014	2851	Yeast
sp|Q9Y5K5|UCHL5_HUMAN	33442	33331	31739	29590	28377	27002	Human
tr|C8ZB67|C8ZB67_YEAS8	1624				1060		Yeast
tr|C8Z6H1|C8Z6H1_YEAS8	816		947	243	969		Yeast
tr|C8ZCU6|C8ZCU6_YEAS8	124205	79940	127391	78832	108632	83194	Yeast
tr|C8ZG24|C8ZG24_YEAS8	8188	3348	6391	3730	7751	2110	Yeast
sp|Q92526|TCPW_HUMAN							Human
sp|P82650|RT22_HUMAN	6774	3462	4538	4150	3185	5425	Human
sp|Q9BYD3|RM04_HUMAN	1268	941	1153	1354	703	888	Human
sp|O14744|ANM5_HUMAN	23241	25085	20154	18039	21496	24332	Human
sp|P33176|KINH_HUMAN	35426	29294	25446	34843	32747	29420	Human
sp|Q9Y5J7|TIM9_HUMAN		317	415		499	367	Human
sp|Q96CP2|FWCH2_HUMAN	3116	4404	1140	4911	991	4893	Human
tr|C8Z4L4|C8Z4L4_YEAS8	85506	38870	82648	27159	75334	27575	Yeast
sp|Q46851|GPR_ECOLI	1689	19794	1765	16681	2798	18952	E.coli
sp|Q99436|PSB7_HUMAN	14055	17731	13644	13814	16161	15646	Human
sp|P23246|SFPQ_HUMAN	175896	176543	152746	146887	150905	150846	Human
sp|P37759|RMLB1_ECOLI	268	1289					E.coli
sp|Q9H6S0|YTDC2_HUMAN		1527			703	1398	Human
sp|P84243|H33_HUMAN	69912	58224	128142	109777	61785	57879	Human
tr|C8ZIA8|C8ZIA8_YEAS8	1515	6358	7982	1785	14599	5675	Yeast
sp|Q99832|TCPH_HUMAN	119892	114051	117673	106272	112929	107668	Human
sp|P0AG90|SECD_ECOLI	22403	42304	17415	30114	19114	29640	E.coli
tr|D3UF78|D3UF78_YEAS8	6807	879	7406		6605	753	Yeast
sp|Q9Y2H6|FND3A_HUMAN		475	525	652	387		Human
sp|Q8N6M0|OTU6B_HUMAN	2413			913		1673	Human
tr|C8Z782|C8Z782_YEAS8	547349	203817	457150	157141	414916	158618	Yeast
tr|C8Z9C3|C8Z9C3_YEAS8	3840	1589	5053	1186	4790	3146	Yeast
sp|P0A6P5|DER_ECOLI	302	1155		882	196	385	E.coli
sp|P61077|UB2D3_HUMAN	28398	17734	23282	23187	19670	21419	Human
tr|C8Z6T4|C8Z6T4_YEAS8	409			633	446	73	Yeast
sp|P30499|1C01_HUMAN	78232	73968	72383	72216	70553	68132	Human
sp|P14854|CX6B1_HUMAN	11784	12046	13383	11701	11484	12206	Human
sp|Q9BWW8|APOL6_HUMAN	6491		15097	34109	5067	36669	Human
sp|P08237|K6PF_HUMAN	28648	24011	25909	23011	27477	17306	Human
sp|P0AB14|YCCJ_ECOLI		6993	1510	5296	457	6159	E.coli
sp|Q9NSE4|SYIM_HUMAN	20829	28773	27221	36718	25827	31098	Human
sp|O75083|WDR1_HUMAN	65225	31832	45634	41998	63290	39903	Human
tr|C8ZCF4|C8ZCF4_YEAS8	5107	2107	2843	3144	2957	1688	Yeast
sp|P15924|DESP_HUMAN			489		627		Human
sp|P31153|METK2_HUMAN	71883	68739	61028	68850	61689	57032	Human
sp|Q9ULE0|WWC3_HUMAN	15706	11119	17055	6133	17936		Human
tr|C8ZCX2|C8ZCX2_YEAS8	12417	2052	6366	422	8819	4708	Yeast
tr|C8ZGQ9|C8ZGQ9_YEAS8	3133	1402	1073		3478	3269	Yeast
sp|Q96RS6|NUDC1_HUMAN	7353	6904	7732	6350	6780	6117	Human
sp|P0AG44|RL17_ECOLI	68174	253732	60451	234382	56901	217000	E.coli
sp|P65807|YGEY_ECOLI	2282	12428	3271	13964	2165	15394	E.coli
sp|P20339|RAB5A_HUMAN	9745	12419	32332	27784	30926	27334	Human
sp|O95834|EMAL2_HUMAN	1692		1410	1511	1598	1526	Human
tr|C8ZI40|C8ZI40_YEAS8	1662						Yeast
sp|P06576|ATPB_HUMAN	653370	607178	543343	545275	574013	566525	Human
tr|C8ZD33|C8ZD33_YEAS8	80900	35920	90131	40063	89156	34862	Yeast
sp|O94992|HEXI1_HUMAN		98	73	3569	73	4941	Human
sp|Q8WUM0|NU133_HUMAN	8859	8084	4152	8854	6121	7797	Human
sp|C8ZG13|PURA_YEAS8	15539	3865	14133	5974	14805	1617	Yeast
sp|P45877|PPIC_HUMAN	6045	5769	4681	4981	4496	4875	Human
sp|P0A9A6|FTSZ_ECOLI	7545	45659	9485	45271	6494	40390	E.coli
sp|P0ADK0|YIAF_ECOLI		3036	927	2483			E.coli
tr|C8ZE37|C8ZE37_YEAS8	5341	2503	5499		5515	2331	Yeast
tr|C8ZDR7|C8ZDR7_YEAS8	108551	33313	91686	48798	100197	47303	Yeast
sp|P0AG51|RL30_ECOLI	29529	120133	22965	70442	28661	55727	E.coli
sp|P11717|MPRI_HUMAN	12189	8273	9853	11889	14264	14484	Human
tr|C8ZEY6|C8ZEY6_YEAS8	2346		2187				Yeast
sp|P25437|FRMA_ECOLI	3252	32276	896	16083	5719	26551	E.coli
sp|P76402|YEGP_ECOLI	18921	74203	17238	71831	17759	65549	E.coli
sp|P62873|GBB1_HUMAN	35878	30944	40207	42402	32765	32704	Human
sp|P0AFG0|NUSG_ECOLI	3250	13444	3320	12833	3398	10699	E.coli
tr|C8ZGQ3|C8ZGQ3_YEAS8					1646		Yeast
tr|C8Z7V9|C8Z7V9_YEAS8	3722	1092	8181	1811	8629	1506	Yeast
sp|P84095|RHOG_HUMAN	40580	35263	36717	35589	42110	38037	Human
tr|C8ZDF6|C8ZDF6_YEAS8	73050	33703	55329	26262	73676	33487	Yeast
tr|C8ZF90|C8ZF90_YEAS8	57860	21422	57223	24242	77134	15206	Yeast
tr|C8ZGI4|C8ZGI4_YEAS8	11492	5564	8739	3116	9237	2499	Yeast
tr|C8Z860|C8Z860_YEAS8	5204	1083	4415	1887	6634		Yeast
sp|P0AES4|GYRA_ECOLI	1848	25547	4408	27797		29129	E.coli
sp|P69797|PTNAB_ECOLI	31190	176690	47879	164102	53662	156860	E.coli
sp|P63092|GNAS2_HUMAN	5936	1421	4221	52723	53416	57076	Human
sp|Q9NR30|DDX21_HUMAN	88503	79040	75793	71114	63319	64695	Human
sp|O00410|IPO5_HUMAN	77052	67999	57387	52174	64301	62083	Human
sp|Q92600|RCD1_HUMAN	6632	6054	6860	6475	3641	5429	Human
sp|P06280|AGAL_HUMAN	1453	1742	2216	1782	1429	1384	Human
sp|P23893|GSA_ECOLI	665	14019	3818	18342	3078	17159	E.coli
sp|P08754|GNAI3_HUMAN	41377	30544	42327	73203	73620	91367	Human
tr|C8ZE78|C8ZE78_YEAS8							Yeast
sp|Q96C86|DCPS_HUMAN	1766		516	1053		788	Human
sp|Q9Y2W2|WBP11_HUMAN	8330	10228	10644	9451	9554	8203	Human
sp|O15160|RPAC1_HUMAN	4602	3166	6127	4747	3764	2686	Human
sp|P00568|KAD1_HUMAN	41511	35335	33923	31641	33581	29837	Human
sp|Q96GM5|SMRD1_HUMAN	265			3242			Human
sp|Q14974|IMB1_HUMAN	154751	126986	132380	116080	118692	122434	Human
sp|O75165|DJC13_HUMAN	234	370	1030	878	215	1580	Human
sp|P0CG19|RNPH_ECOLI		2718		3415		699	E.coli
sp|Q8NBS9|TXND5_HUMAN	51408	55867	55859	52211	50809	49255	Human
sp|Q96LJ7|DHRS1_HUMAN	2209	1844	1470	1368	2223		Human
sp|P00946|MANA_ECOLI	1938	5840	1293	5399	498	6198	E.coli
sp|P61201|CSN2_HUMAN	14757	8177	10840	12680	12516	11903	Human
sp|P09211|GSTP1_HUMAN	235929	162446	209979	189331	141074	142434	Human
sp|P35573|GDE_HUMAN	4499	4947	5379	5338	4830	4978	Human
sp|Q8IX12|CCAR1_HUMAN	15108	8516	14731	16618	10222	18014	Human
sp|P0ABD3|BFR_ECOLI	90511	378998	80672	355619	85116	371411	E.coli
sp|P52597|HNRPF_HUMAN	60643	63272	58780	57979	52218	55404	Human
sp|P0A6H1|CLPX_ECOLI	1330	7154		6501		4656	E.coli
tr|C8ZJG6|C8ZJG6_YEAS8			631		615		Yeast
tr|C8ZGL6|C8ZGL6_YEAS8	3442	1973	3104	1030	3580	1299	Yeast
sp|P0A8X0|YJGA_ECOLI	4276	11928		9135	1785	4563	E.coli
sp|O00468|AGRIN_HUMAN	5741	4331	5680	4158	6173	3682	Human
sp|P11177|ODPB_HUMAN	104512	89992	90373	94222	75152	87842	Human
sp|Q969M3|YIPF5_HUMAN	4548	3747	5259	2689	3272	2709	Human
sp|Q9BU61|NDUF3_HUMAN		717		1150	1462		Human
sp|P14324|FPPS_HUMAN	84265	78580	77947	74313	66457	68391	Human
sp|P20338|RAB4A_HUMAN	20622	49644	21503	45652	21193	17408	Human
tr|C8ZDK7|C8ZDK7_YEAS8	2056	574	1524	1202	3141	440	Yeast
sp|O43396|TXNL1_HUMAN	22221	22427	20186	18733	18310	17703	Human
sp|P00167|CYB5_HUMAN	4028	1089	3623	5073	4698	4639	Human
sp|Q12972|PP1R8_HUMAN		1169	1965	2137	2280	2071	Human
tr|C8ZE19|C8ZE19_YEAS8	910		839		507		Yeast
sp|Q92839|HYAS1_HUMAN	31831	24012	27504	24924	26653	23194	Human
sp|P0A7M9|RL31_ECOLI	26425	67430	24692	71785	22890	65300	E.coli
sp|P11349|NARH_ECOLI	2230	7019	696	7560	1747	6930	E.coli
sp|P0AGD1|SODC_ECOLI	2143	35034	415	27452		23687	E.coli
tr|C8ZAC2|C8ZAC2_YEAS8	22061	13119	15710	11851	26472	11438	Yeast
sp|P0AFG6|ODO2_ECOLI	11276	48003	11450	50001	8778	51034	E.coli
sp|Q9BT78|CSN4_HUMAN	30019	16599	23105	18026	15017	17999	Human
tr|C8Z7A8|C8Z7A8_YEAS8	83291	37242	103396	44705	82054	41220	Yeast
tr|C8ZF67|C8ZF67_YEAS8	40029	22039	40239	17366	37518	15121	Yeast
sp|Q08AF3|SLFN5_HUMAN		492	3599	4870	4213		Human
sp|Q8TAT6|NPL4_HUMAN	4945	5123	4524	3064	2123	4760	Human
tr|C8Z7G3|C8Z7G3_YEAS8	2663		2622	1522	2918	1423	Yeast
tr|C8Z704|C8Z704_YEAS8	14989	4861	10370	5335	11561	2883	Yeast
sp|O95295|SNAPN_HUMAN	476		358	481		480	Human
sp|P10155|RO60_HUMAN	14855	5016	10762	15026	11123	15323	Human
sp|Q9NX40|OCAD1_HUMAN	14423	14268	6371	8523	13673	9689	Human
sp|Q9Y221|NIP7_HUMAN	1600		1394	2134		2495	Human
sp|Q13492|PICAL_HUMAN	9294	8079	8587	7161	5986	7060	Human
sp|Q8IXI1|MIRO2_HUMAN	3836	4884	6947	7897	5834	7721	Human
sp|Q14254|FLOT2_HUMAN	25128	26606	19778	19531	23058	21620	Human
sp|P0AGJ9|SYY_ECOLI	7873	29549	9535	30106	2147	22310	E.coli
sp|Q9NXG2|THUM1_HUMAN		706	522		548	1000	Human
sp|P14209|CD99_HUMAN	14518	22005	19124	16505	19356	22057	Human
sp|O94875|SRBS2_HUMAN	3852	3436	2887	2857		3116	Human
sp|Q9H1B7|I2BPL_HUMAN	800	934		932	808	603	Human
tr|D3UEJ9|D3UEJ9_YEAS8	47460	16848	45790	15620	23918	12418	Yeast
sp|P11940|PABP1_HUMAN	168706	173531	158559	164557	162806	169357	Human
sp|P07686|HEXB_HUMAN	48587	51650	55377	52874	43975	50150	Human
tr|C8Z8N5|C8Z8N5_YEAS8	492780	214695	457506	205776	417166	201977	Yeast
tr|C8ZEW3|C8ZEW3_YEAS8	1522		3305		4302		Yeast
tr|C8Z5Z3|C8Z5Z3_YEAS8	30219	14838	26541	9552	24248	9760	Yeast
sp|P09038|FGF2_HUMAN	4052	3071	876	3663	4177	4014	Human
sp|P0A780|NUSB_ECOLI	1409	18001	1705	8720		18262	E.coli
tr|C8ZAI6|C8ZAI6_YEAS8	13215	1574	9035	2827	9890	4999	Yeast
sp|P75750|YBGQ_ECOLI	139509	114159	94584	92817	112418	89194	E.coli
sp|P75867|LONH_ECOLI		98		122		98	E.coli
sp|Q9UK41|VPS28_HUMAN						684	Human
sp|O00154|BACH_HUMAN	28148	22436	17761	24516	19539	19505	Human
sp|P04792|HSPB1_HUMAN	281398	236436	259578	239913	255582	253853	Human
sp|P55060|XPO2_HUMAN	131317	126322	114425	138069	133261	118656	Human
sp|P47755|CAZA2_HUMAN	32605	34006	35796	32499	33908	30891	Human
sp|P40926|MDHM_HUMAN	424404	439640	358444	374036	389486	340601	Human
tr|C8ZBF4|C8ZBF4_YEAS8	1805	621	1630		2060	298	Yeast
sp|P40925|MDHC_HUMAN	106950	108003	122307	77422	110350	117112	Human
tr|C8ZEF3|C8ZEF3_YEAS8	6547	2336	7942	3693	7949	2978	Yeast
sp|Q9Y639|NPTN_HUMAN	5696	4982	5200	648	6408	384	Human
tr|C8Z493|C8Z493_YEAS8	41716	19099	43905	21852	33979	22259	Yeast
sp|Q96FJ2|DYL2_HUMAN		1335	1593	1299	2036	958	Human
sp|P13647|K2C5_HUMAN	570355	601534	512360	522898	488107	469734	Human
sp|P45578|LUXS_ECOLI		24009	3143	25914	20746	27587	E.coli
tr|C8Z5Z0|C8Z5Z0_YEAS8	2681	1546	2956	1648	2177	1430	Yeast
sp|P0ADU2|YGIN_ECOLI	25472	118087	47939	100309	23356	89825	E.coli
sp|P77213|CAAL_ECOLI	763	6235		5348		5584	E.coli
tr|C8ZEB8|C8ZEB8_YEAS8	4175	318	10272	1463	10204	733	Yeast
sp|Q93096|TP4A1_HUMAN	4288	4907	3158		4742		Human
tr|C8ZE88|C8ZE88_YEAS8	2182	699	1684	432	536	394	Yeast
sp|Q9NVE7|PANK4_HUMAN	843	860	1242	584	1313		Human
sp|Q9BTT0|AN32E_HUMAN	56299	44788	44102	39442	45866	41299	Human
sp|Q86W42|THOC6_HUMAN	2859	2525	1823	2839	1855	1588	Human
sp|Q9ULC4|MCTS1_HUMAN	3214	3737	2205	2942	2099	2451	Human
tr|C8Z433|C8Z433_YEAS8	7318	2340	6212	3857	6044	4630	Yeast
sp|P04825|AMPN_ECOLI	4800	56226	15839	60587	17407	56165	E.coli
sp|Q9UIJ7|KAD3_HUMAN	12202	14025	24569	28254	22258	24732	Human
sp|P35610|SOAT1_HUMAN	23630	19547	20111	13872	22859	22064	Human
sp|P0AG84|YGHA_ECOLI	10005	30498	2151	27060	7228	27124	E.coli
sp|P18206|VINC_HUMAN	93135	92355	77479	84121	83769	76956	Human
tr|C8ZCA5|C8ZCA5_YEAS8	90286	40121	91436	51009	71106	45130	Yeast
sp|P20073|ANXA7_HUMAN	47357	27772	36595	35439	39397	35196	Human
tr|C8Z8R3|C8Z8R3_YEAS8	25979	3396	24127	7628	24249	10326	Yeast
tr|C8Z6Q4|C8Z6Q4_YEAS8	211	73	98		73		Yeast
tr|C8Z724|C8Z724_YEAS8	15720	1991	12985	7660	12431	2417	Yeast
sp|P82930|RT34_HUMAN	6961	6486	1717	3687	7128	5934	Human
sp|O60313|OPA1_HUMAN	2140	2296	4691	2481	1668	3653	Human
tr|C8Z4E5|C8Z4E5_YEAS8	62621	31695	70650	25320	64867	28270	Yeast
sp|P03928|ATP8_HUMAN	4283	3039	4299	3125	3799	3144	Human
sp|P78357|CNTP1_HUMAN	1302	1488	822		195		Human
tr|C8Z5H0|C8Z5H0_YEAS8	80012	23481	63764	24402	50567	17896	Yeast
sp|P80297|MT1X_HUMAN	4106	3467	5747	6082	5728	4935	Human
sp|Q9C0B1|FTO_HUMAN	5005		4520	4166	4689	2879	Human
sp|Q8WTV0|SCRB1_HUMAN	6192	1772	6901		3613	3913	Human
sp|P53621|COPA_HUMAN	44115	51766	54434	46503	45835	44998	Human
sp|O76031|CLPX_HUMAN	2653	3304	2388	3068	2853	3430	Human
sp|P51858|HDGF_HUMAN	136770	162651	155985	136894	129939	145424	Human
sp|P30011|NADC_ECOLI		928			244	533	E.coli
sp|P0A9R4|FER_ECOLI				583		523	E.coli
sp|P0AFM4|PSIF_ECOLI		4427		3819		4043	E.coli
sp|P63151|2ABA_HUMAN	18719	24617	18277	22066	17621	23372	Human
sp|Q7L1Q6|BZW1_HUMAN	98061	65975	86175	90644	85669	64011	Human
sp|Q9Y5A9|YTHD2_HUMAN	16468	14228	15683	11436	14542	6458	Human
sp|P51398|RT29_HUMAN	914	4066	2396	3189	3148	2994	Human
sp|P0A9G6|ACEA_ECOLI	435847	1747691	490208	1739781	498107	1667849	E.coli
sp|P04075|ALDOA_HUMAN	606013	579815	576352	518723	533812	443656	Human
sp|O96005|CLPT1_HUMAN				2435	2143	1810	Human
sp|O43847|NRDC_HUMAN	1419	2868	2051	776	3216	3339	Human
tr|C8ZE74|C8ZE74_YEAS8	1696	985	1835	783	1538		Yeast
tr|C8ZDV4|C8ZDV4_YEAS8	10944	472	9365		9545	173	Yeast
sp|Q96TA1|NIBL1_HUMAN	58820	70358	69916	71085	60475	68320	Human
sp|Q9NQR4|NIT2_HUMAN	12962	13022	12504	7246	4572	9582	Human
sp|O43707|ACTN4_HUMAN	275670	268937	220008	253235	205154	249064	Human
sp|P08622|DNAJ_ECOLI		8937	2332	10137		10276	E.coli
sp|Q9Y5L0|TNPO3_HUMAN	5341	2610	5135	3931	2050	4221	Human
sp|P0C6S8|LIGO3_HUMAN	10361						Human
sp|P75823|LTAE_ECOLI	2436	7034		10608		10022	E.coli
sp|O95297|MPZL1_HUMAN		610	994	737	416	744	Human
sp|P29353|SHC1_HUMAN				999	122		Human
sp|Q9UMX0|UBQL1_HUMAN	21038	14924	16644	17748	16209	18943	Human
tr|C8ZGD5|C8ZGD5_YEAS8	408040	155111	363635	121334	326695	159397	Yeast
sp|P54727|RD23B_HUMAN	33055	34414	155980	41791	45988	46398	Human
sp|Q99961|SH3G1_HUMAN	7216	5178	6459	7101	5388	6521	Human
sp|Q8WVM0|TFB1M_HUMAN		205	194	218			Human
sp|Q9UI30|TR112_HUMAN	19544	20161	19582	16036	15450	19440	Human
sp|Q7Z4I7|LIMS2_HUMAN							Human
sp|P46060|RAGP1_HUMAN	25709	19385	21201	17172	6781	15331	Human
sp|P24183|FDNG_ECOLI							E.coli
sp|Q14643|ITPR1_HUMAN	22297	32555	17900	13767	21864	13878	Human
sp|P0AFK0|PMBA_ECOLI	7507	18134		19627	844	13231	E.coli
tr|C8Z496|C8Z496_YEAS8	20380	10001	20077	8075	16028	6611	Yeast
sp|P0A850|TIG_ECOLI	45159	147205	16502	142454	27276	139091	E.coli
sp|A0AVT1|UBA6_HUMAN	1082	2183	122	164	2064	1114	Human
sp|A5YKK6|CNOT1_HUMAN	6838	5510	5770	5305	5812	6081	Human
sp|O43819|SCO2_HUMAN		3218	3004	73	3283	1476	Human
tr|C8ZEC3|C8ZEC3_YEAS8			4077	1617	2360		Yeast
sp|P56545|CTBP2_HUMAN	7170	8404	6727	9262	7643	9416	Human
sp|Q8N766|EMC1_HUMAN	8290	7531	5494	6962	8051	4318	Human
sp|Q9BR61|ACBD6_HUMAN				1562		1626	Human
sp|Q5SNT2|TM201_HUMAN			2786	3276	2265	2946	Human
tr|C8Z439|C8Z439_YEAS8	32511	17952	31540	19652	34078	17978	Yeast
tr|C8Z9B0|C8Z9B0_YEAS8	24612	11535	21025	11007	14839	7688	Yeast
sp|P0A9Q9|DHAS_ECOLI	32083	55361	26551	55902	25406	58284	E.coli
tr|C8Z9E8|C8Z9E8_YEAS8	69458	18827	83598	9034	79097	37046	Yeast
sp|O60784|TOM1_HUMAN		2501	966				Human
sp|P0AC62|GLRX3_ECOLI	4526	13425	2707	13827	1567	17174	E.coli
sp|P61956|SUMO2_HUMAN	39265	36434	42204	41801	36107	36651	Human
sp|Q96C90|PP14B_HUMAN	6233	6126	5480	5113	5172	1163	Human
tr|C8Z9N4|C8Z9N4_YEAS8	7895	2670	6251	3083	4272	1474	Yeast
sp|P05707|SRLD_ECOLI	3008	842	2135	98	1670	858	E.coli
sp|Q16630|CPSF6_HUMAN	36879	28391	28291	21272	28772	23200	Human
tr|C8Z8C7|C8Z8C7_YEAS8	324480	153128	333454	153167	253039	144415	Yeast
sp|Q7Z7K6|CENPV_HUMAN	1406	813	1118	2674		2525	Human
sp|P55327|TPD52_HUMAN	21649	18823	23064	23090	23751	22460	Human
tr|C8ZCS5|C8ZCS5_YEAS8	156494	71897	142751	66573	130744	57928	Yeast
sp|P15254|PUR4_ECOLI				339		570	E.coli
sp|P49458|SRP09_HUMAN	76322	50196	59908	46790	51629	42182	Human
sp|Q6PIU2|NCEH1_HUMAN		1914	1852	1639	2183	1593	Human
sp|P60546|KGUA_ECOLI		1697		1610	270	1585	E.coli
tr|C8ZI98|C8ZI98_YEAS8	66676	28485	49975	32147	56279	29248	Yeast
sp|Q9UHB9|SRP68_HUMAN	27085	18263	23375	17484	23258	15357	Human
sp|P08107|HSP71_HUMAN	749875	714306	724689	669914	730148	711097	Human
sp|P63000|RAC1_HUMAN	102536	93059	89573	91366	95155	90612	Human
sp|C8Z6N5|AIM6_YEAS8	1201	680	1466	737	1416	642	Yeast
sp|P02925|RBSB_ECOLI	339149	1087176	266918	1007668	246247	1091678	E.coli
sp|A2BFH1|PAL4G_HUMAN	344333	330366	314212	316536	294388	289525	Human
sp|Q86U42|PABP2_HUMAN	30548	26228	4516	24517	5183	25751	Human
sp|Q9NQ88|TIGAR_HUMAN	2977	3741	1728	4141	1723	2201	Human
tr|C8Z4S0|C8Z4S0_YEAS8	19196	3551	26249	2065	24867	806	Yeast
sp|P05791|ILVD_ECOLI							E.coli
sp|Q9NVI7|ATD3A_HUMAN	55992	57413	44768	52764	52921	51637	Human
sp|P27431|YCFD_ECOLI		6335		5927		3986	E.coli
tr|D3UEG8|D3UEG8_YEAS8	141552	64665	131706	56999	116494	54249	Yeast
tr|C8ZDQ1|C8ZDQ1_YEAS8	32132	11285	23430	12166	26230	9720	Yeast
sp|P0AEG6|DSBC_ECOLI		174		359	171	350	E.coli
sp|Q9NQW7|XPP1_HUMAN	7815	3657	5369	3371	5543	6338	Human
tr|C8Z3P1|C8Z3P1_YEAS8	358	146					Yeast
sp|P30536|TSPOA_HUMAN	25622	17507	22178	9131	6181		Human
sp|Q12789|TF3C1_HUMAN	752		1009	872	955		Human
tr|C8Z5Q7|C8Z5Q7_YEAS8	876		775			269	Yeast
tr|C8ZEL4|C8ZEL4_YEAS8	8487	429	9255	1793	11052	1950	Yeast
tr|C8ZBL1|C8ZBL1_YEAS8	3468	1014	2692	1619	2131	895	Yeast
tr|C8ZCG7|C8ZCG7_YEAS8	43694	19766	46379	9456	39253	11176	Yeast
sp|O00217|NDUS8_HUMAN	4406	7357	3645	5025	3379	4745	Human
sp|P15104|GLNA_HUMAN	12339	11643	11232	10410	12057	8734	Human
sp|Q16775|GLO2_HUMAN	307		538		277	337	Human
sp|P62861|RS30_HUMAN	116823	103682	102679	101083	100519	98731	Human
tr|C8Z752|C8Z752_YEAS8	12808	6155	11867	6444	14018	5440	Yeast
sp|Q9Y4W6|AFG32_HUMAN	12208	9556	13880	16181	14515	15507	Human
tr|C8ZII1|C8ZII1_YEAS8	278602	163211	269695	151774	278923	147511	Yeast
sp|P0AB77|KBL_ECOLI	1528	33742	1102	33571	338	32321	E.coli
sp|Q9BY77|PDIP3_HUMAN	1499		73	2175	2167	2422	Human
sp|Q5R3I4|TTC38_HUMAN	1188	949	1124	2069	1358	1485	Human
tr|C8ZHB7|C8ZHB7_YEAS8	258493	110163	223222	98131	195334	104217	Yeast
tr|C8Z4Q5|C8Z4Q5_YEAS8	80627	40875	78655	33433	72905	39775	Yeast
sp|P77735|YAJO_ECOLI	5997	32255	4779	31180	7418	28279	E.coli
sp|P22830|HEMH_HUMAN	474	462	375	972	555	953	Human
sp|P62081|RS7_HUMAN	212744	212549	227077	188865	205395	204512	Human
sp|O00764|PDXK_HUMAN	4644	3419	1358	1988	2428	1099	Human
sp|Q92804|RBP56_HUMAN	43074	43176	34009	43352	31656	37633	Human
tr|C8ZHH4|C8ZHH4_YEAS8	25092	6741	13318	9036	21181	7193	Yeast
sp|P61923|COPZ1_HUMAN	11064	9841	1648	4041		8571	Human
sp|Q9NYU1|UGGG2_HUMAN							Human
sp|P43304|GPDM_HUMAN	27766	30047	15132	21640	34496	40933	Human
tr|C8Z4N7|C8Z4N7_YEAS8	1091				1172		Yeast
sp|P76177|YDGH_ECOLI		4652		4499		2070	E.coli
sp|Q9BS26|ERP44_HUMAN	24305	21350	28833	26766	18065	23130	Human
sp|P0ACB2|HEM2_ECOLI		3259		674	293	2305	E.coli
tr|C8ZI93|C8ZI93_YEAS8	1255	599	1076	1034	994		Yeast
tr|C8Z3V8|C8Z3V8_YEAS8	576850	245059	467785	209911	453215	204760	Yeast
tr|C8Z7Y9|C8Z7Y9_YEAS8	124244	56542	123226	46641	99280	46127	Yeast
tr|C8ZH26|C8ZH26_YEAS8	2203	1295	2459	1038	2479	1205	Yeast
sp|Q9UJX3|APC7_HUMAN	2853	3254	3045	1126	2804	2441	Human
sp|P36952|SPB5_HUMAN	50558	50097	42748	41842	42758	41748	Human
sp|Q99733|NP1L4_HUMAN	54625	49228	40097	37266	37920	48629	Human
tr|C8ZG31|C8ZG31_YEAS8							Yeast
sp|O15347|HMGB3_HUMAN	13699	11072	8468	17277	9998	15029	Human
tr|C8Z5U5|C8Z5U5_YEAS8	73378	29254	62574	31560	67685	33280	Yeast
sp|Q9UBV8|PEF1_HUMAN	3392	2519	2585	546	2468	2578	Human
sp|P62263|RS14_HUMAN	100702	91892	111452	82597	84291	90746	Human
sp|P77754|SPY_ECOLI		4785		4092	1320	3956	E.coli
sp|Q71RC2|LARP4_HUMAN	1413	1437	1039		1130	443	Human
tr|C8Z5C4|C8Z5C4_YEAS8	2627		4598	7087	3938		Yeast
sp|Q4VC31|CCD58_HUMAN	3893	3703	3909				Human
sp|P63261|ACTG_HUMAN	4817409	4463626	4481165	4217539	4364874	4169937	Human
sp|P60174|TPIS_HUMAN	943736	886181	842763	827370	833168	842454	Human
sp|P0A7R9|RS11_ECOLI	53510	183936	45359	194958	39916	194939	E.coli
sp|Q9UIG0|BAZ1B_HUMAN	6343	12056	9965	15298	13444	14124	Human
sp|P0A7I0|RF1_ECOLI		1564		2058		1666	E.coli
sp|Q6XQN6|PNCB_HUMAN							Human
tr|C8ZIX9|C8ZIX9_YEAS8	4837		4032	2074	2772		Yeast
sp|P06732|KCRM_HUMAN			7524	5925	7908		Human
sp|Q5T6F2|UBAP2_HUMAN	1439		1130	1248	98	1051	Human
sp|Q9NV06|DCA13_HUMAN	3675	1700	2500	1412			Human
tr|C8Z733|C8Z733_YEAS8	76280	30401	31170	31623	65857	23287	Yeast
sp|P48449|ERG7_HUMAN	1290	3335	2985	882		2155	Human
tr|C8ZJ52|C8ZJ52_YEAS8	127725	66694	113393	55161	100635	51829	Yeast
sp|Q13158|FADD_HUMAN			267		220		Human
sp|P0AG67|RS1_ECOLI	97044	297751	67001	239864	61383	251961	E.coli
sp|P49366|DHYS_HUMAN	3610	3966	2884	2643	3305	2573	Human
sp|P09147|GALE_ECOLI		1941		4850		5536	E.coli
sp|Q92797|SYMPK_HUMAN	3925	5193	3336	3365	4077	3229	Human
tr|C8Z4U3|C8Z4U3_YEAS8	75859	28345	77810	33998	59506	30782	Yeast
sp|Q5JRA6|MIA3_HUMAN							Human
tr|C8ZH21|C8ZH21_YEAS8	3047	73	988		1377	546	Yeast
sp|P0ACF4|DBHB_ECOLI	51481	201287	48716	219408	49915	219577	E.coli
sp|Q10713|MPPA_HUMAN	20103	14328	12896	16648	16463	15961	Human
tr|C8Z8B3|C8Z8B3_YEAS8	15378	4909	14625	8264	12820	6359	Yeast
sp|O75534|CSDE1_HUMAN	16987	16307	16980	11131	16295	15900	Human
sp|B0I1T2|MYO1G_HUMAN	3187	3379	2990	2151	3022		Human
sp|Q9NW13|RBM28_HUMAN	5240	4384	3545	5244	5565	4667	Human
tr|C8ZA43|C8ZA43_YEAS8	19893	11701	20830	11137	19700	8701	Yeast
sp|Q8WVV9|HNRLL_HUMAN	1187	2453	3362	2253	3103	3317	Human
sp|P00722|BGAL_ECOLI	12973	43975	8951	38682	13610	42496	E.coli
sp|P0AEZ9|MOAB_ECOLI		15405	2136	20705	8902	23449	E.coli
sp|Q04828|AK1C1_HUMAN	96724	78727	78674	71479	68392	71249	Human
sp|Q92598|HS105_HUMAN	30677	26865	25993	25647	22235	18730	Human
sp|P16681|PHNB_ECOLI		5203		4252		3428	E.coli
sp|Q9H9J2|RM44_HUMAN	5703	6567	6635	2785	4789	4457	Human
sp|P0AEC3|ARCB_ECOLI						2607	E.coli
tr|C8Z9Q1|C8Z9Q1_YEAS8			73		122		Yeast
sp|O15533|TPSN_HUMAN	390		6409	7442	1718	2182	Human
sp|P23229|ITA6_HUMAN	3741	3178	3121	2348	3216	3562	Human
sp|P45973|CBX5_HUMAN	36040	50067	43634	34504	30884	40351	Human
sp|O60610|DIAP1_HUMAN	34041	30799	28750	39373	43626	36372	Human
tr|C8ZH77|C8ZH77_YEAS8		409	514			268	Yeast
tr|C8ZGV7|C8ZGV7_YEAS8	55272	21952	49065	24180	45924	21713	Yeast
sp|P0A6W5|GREA_ECOLI		10283	1001	12348	810	6805	E.coli
tr|C8Z8Y4|C8Z8Y4_YEAS8	917	537	440		961	464	Yeast
tr|C8ZC10|C8ZC10_YEAS8	355117	134622	333934	137101	362080	123699	Yeast
tr|C8ZH53|C8ZH53_YEAS8	1100	759			543	511	Yeast
tr|C8ZC61|C8ZC61_YEAS8	1478		1325				Yeast
sp|Q15165|PON2_HUMAN	7210	9095	8353	8435	7430	7343	Human
sp|Q92890|UFD1_HUMAN	3619	1295		9147	9868	5841	Human
sp|Q9NWH9|SLTM_HUMAN	3370	5539	5006	3810	3378	5295	Human
sp|P08200|IDH_ECOLI	12122	61433	12498	62428	9374	59061	E.coli
sp|P60390|RSMH_ECOLI		98				98	E.coli
sp|Q9BPX3|CND3_HUMAN	7638	6542	4276	6025	6431	3991	Human
sp|P0A8B5|YBAB_ECOLI		1188		663		1441	E.coli
sp|P33136|OPGG_ECOLI	195	30930	3187	32299	2937	29107	E.coli
sp|A6NHL2|TBAL3_HUMAN	211005	223088	214144	139410	153136	106256	Human
sp|P04425|GSHB_ECOLI		6266	1018	5526		4476	E.coli
sp|P25906|YDBC_ECOLI		5105		1618		3621	E.coli
sp|P49736|MCM2_HUMAN	64335	60496	61280	61578	55120	58721	Human
sp|Q9NP58|ABCB6_HUMAN	13170	13680	17340	11667	12235	11345	Human
sp|P0ADE6|YGAU_ECOLI	35519	241740	84736	258682	43968	225642	E.coli
sp|P08201|NIRB_ECOLI		6051	481	7188		6663	E.coli
tr|C8ZF30|C8ZF30_YEAS8	6487	2853	6516	1340	6136	1189	Yeast
sp|P68431|H31_HUMAN	90871	76725	155897	126181	66515	72958	Human
sp|P37198|NUP62_HUMAN	4341	5414	4455	4620	4398	4778	Human
sp|P0A6Y8|DNAK_ECOLI	139147	529400	105646	487020	98328	456321	E.coli
sp|Q5RKV6|EXOS6_HUMAN	5434	6058	6244	6357	4105	4944	Human
tr|C8Z5P1|C8Z5P1_YEAS8	4919		8301		7156		Yeast
sp|Q14118|DAG1_HUMAN	1825	1793	1872	1317	2192	1708	Human
sp|O43776|SYNC_HUMAN	49611	41174	46361	33150	42431	40740	Human
sp|P38489|NFNB_ECOLI	1176	33203	268	32661	997	31186	E.coli
sp|P49327|FAS_HUMAN	270360	253338	247602	255001	222144	244497	Human
tr|C8ZG69|C8ZG69_YEAS8	77389	27587	64823	31532	60642	29487	Yeast
sp|P68036|UB2L3_HUMAN	8353	8875	9500	8555	9707	5083	Human
sp|P48047|ATPO_HUMAN	132931	94967	119685	128709	108790	122289	Human
sp|P62424|RL7A_HUMAN	404503	366008	397870	382516	333622	360457	Human
sp|P30871|YGIF_ECOLI		452		302			E.coli
sp|P27434|RODZ_ECOLI	2354	10745	471	10321		10068	E.coli
tr|C8Z487|C8Z487_YEAS8	9848	3611	7811	2722	5770	2791	Yeast
sp|P82970|HMGN5_HUMAN	14151	13919	11002	10595	10566	10099	Human
sp|P05166|PCCB_HUMAN	1412	1323	3166	2487	2048	1726	Human
sp|P40121|CAPG_HUMAN	40421	36767	37724	30602	37213	31517	Human
sp|O43414|ERI3_HUMAN	8189	4186	9168	4150	971	4654	Human
tr|C8Z645|C8Z645_YEAS8	5537	1831	4644	1824	6169	1997	Yeast
sp|P0A7N9|RL33_ECOLI	13249	60404	15191	37738	8408	68480	E.coli
sp|Q9BUP3|HTAI2_HUMAN	2371	6904	7071	6518	7316	6143	Human
sp|Q9UBT2|SAE2_HUMAN	42308	47221	42814	43367	43934	47116	Human
tr|D3UEJ1|D3UEJ1_YEAS8	1860		1201	1216			Yeast
sp|Q9BQE3|TBA1C_HUMAN	1608009	1506105	1412965	1286346	1253235	1265092	Human
tr|C8ZGU3|C8ZGU3_YEAS8	21511	4971	19838	8828	18117	9538	Yeast
sp|Q9BZG1|RAB34_HUMAN	20622	49644	22393	46459	22049	18374	Human
sp|P0A7P5|RL34_ECOLI	15128	63731	8605	62256	1271	56475	E.coli
sp|P36507|MP2K2_HUMAN	1059	1315	1412	1373	963		Human
sp|P0A9T0|SERA_ECOLI		4885	758	10967	5170	7351	E.coli
sp|P0ADY3|RL14_ECOLI	44105	152520	35617	146178	38265	141553	E.coli
tr|C8Z8P4|C8Z8P4_YEAS8	20107	8042	15387	2009	19438	7259	Yeast
tr|C8Z5U9|C8Z5U9_YEAS8	731053	368644	715774	359695	691810	341653	Yeast
tr|C8Z669|C8Z669_YEAS8	47041	15296	44645	25199	44704	15503	Yeast
sp|P0AA25|THIO_ECOLI	27173	108770	21180	99311	18778	94469	E.coli
tr|C8ZH74|C8ZH74_YEAS8	26546	9382	24270	9638	25901	8215	Yeast
sp|O00203|AP3B1_HUMAN	9987	2580	7907	7137	9337	5019	Human
sp|Q13263|TIF1B_HUMAN	135450	127141	114197	101434	98759	100610	Human
sp|Q5T4S7|UBR4_HUMAN	8489	7197	7615	6775	7271	7182	Human
sp|P0A8E7|YAJQ_ECOLI	29615	107863	22897	93245	26181	92827	E.coli
sp|P63235|GADC_ECOLI	105310	319778	74784	319839	78556	356153	E.coli
sp|Q06136|KDSR_HUMAN	3695						Human
sp|P17693|HLAG_HUMAN	22601	31327	28816	32830	17942	30717	Human
tr|C8ZF58|C8ZF58_YEAS8	17050	9197	16608		2791		Yeast
sp|Q8WUW1|BRK1_HUMAN		1504			1442	1821	Human
tr|C8Z9E0|C8Z9E0_YEAS8	4987		3522	2280	4984	2414	Yeast
tr|C8Z6H8|C8Z6H8_YEAS8	26164	4073	24988	10736	23026	10221	Yeast
sp|Q6Y7W6|PERQ2_HUMAN		1683	1162	1910	1145		Human
tr|C8ZFG6|C8ZFG6_YEAS8	9791	3793	11877	3781	10949	4873	Yeast
sp|Q9NPD3|EXOS4_HUMAN	702	3322	6256	4775	6335	6065	Human
sp|P62841|RS15_HUMAN	24046	44625	36911	21252	36847	38058	Human
sp|P0A7L0|RL1_ECOLI	92479	350647	83662	381705	91833	379436	E.coli
sp|P0AC02|BAMD_ECOLI		4044	73	3547		2870	E.coli
sp|Q9NVP1|DDX18_HUMAN	13672	18543	12347	15117	11659	14207	Human
sp|Q86UE4|LYRIC_HUMAN	45247	32687	26814	16377	33768	23303	Human
sp|P04632|CPNS1_HUMAN	51065	45101	43075	39108	40449	38677	Human
sp|Q16836|HCDH_HUMAN	102148	75796	89584	76104	79162	71751	Human
sp|P05556|ITB1_HUMAN	107249	96984	97358	101059	99230	94638	Human
sp|Q7Z4H8|KDEL2_HUMAN	732	892	792				Human
sp|P00926|SDHD_ECOLI		2435		2249		1928	E.coli
tr|C8ZAW5|C8ZAW5_YEAS8	353960	251096	382777	259652	375317	293241	Yeast
tr|C8ZFL9|C8ZFL9_YEAS8	54916	27787	59675	31241	45281	29701	Yeast
tr|C8Z5K6|C8Z5K6_YEAS8	2919	973	3122		2853	1370	Yeast
sp|Q9H4A4|AMPB_HUMAN	21692	29106	36359	24991	30200	22459	Human
tr|C8Z7X0|C8Z7X0_YEAS8	12793	4288	10863	4234	8846	3884	Yeast
sp|Q04637|IF4G1_HUMAN	33340	33337	25403	28110	28966	27418	Human
sp|Q7Z3B4|NUP54_HUMAN	2197	1909	1705	1457	1385		Human
sp|O95104|SFR15_HUMAN		909	997	1174		656	Human
sp|Q9H223|EHD4_HUMAN	3380	2919	3538	1648	1398	5499	Human
tr|C8Z8X7|C8Z8X7_YEAS8	1987	1078	1905		1702		Yeast
sp|O15084|ANR28_HUMAN	4434	1148	1162	1082		940	Human
tr|C8ZI84|C8ZI84_YEAS8	16521	3006	15586	5879	13908	6118	Yeast
sp|P33570|TKT2_ECOLI	19216	82273	22022	87330	16139	80922	E.coli
tr|C8ZA30|C8ZA30_YEAS8	245382	146489	87800	107546	192899	126939	Yeast
sp|P0ADU5|YGIW_ECOLI	46997	142246	38171	145641	37009	130641	E.coli
tr|C8Z6H7|C8Z6H7_YEAS8	106958	42897	92566	58348	111064	59616	Yeast
sp|P02930|TOLC_ECOLI	2536	29273	9304	28641	1263	25371	E.coli
tr|C8ZJ83|C8ZJ83_YEAS8	3033	613	2235	98	2452	1290	Yeast
sp|Q9BVJ7|DUS23_HUMAN				1982			Human
sp|Q9BZF1|OSBL8_HUMAN	2071	1865	1938		2007	2268	Human
sp|Q12905|ILF2_HUMAN	76690	78804	77179	77092	77374	82853	Human
sp|P0AF28|NARL_ECOLI		1382	659	2178		4256	E.coli
sp|Q9H814|PHAX_HUMAN		1530	1515	1878	1254	347	Human
sp|P09417|DHPR_HUMAN	2874	2647	1835	606		2104	Human
sp|Q8N142|PURA1_HUMAN	122	270		179	139	122	Human
sp|Q9UH65|SWP70_HUMAN	3796	4562	1344	6393	5386	6131	Human
tr|C8ZCA7|C8ZCA7_YEAS8	6773	597	5303	195	5374	802	Yeast
sp|O15371|EIF3D_HUMAN	29737	24265	18860	27667	29305	28895	Human
sp|O75663|TIPRL_HUMAN	1271	4767	4637	1375	5076	3399	Human
sp|P00959|SYM_ECOLI	3617	26898	2204	19342	3579	15202	E.coli
tr|C8Z878|C8Z878_YEAS8		122	638	237			Yeast
sp|P61081|UBC12_HUMAN	55337	46372	50446	57349	60183	60169	Human
sp|O00567|NOP56_HUMAN	39117	35002	37422	31281	36185	38171	Human
sp|P60438|RL3_ECOLI	88727	314325	91495	337591	73464	297087	E.coli
sp|P0AFW2|RMF_ECOLI	43537	119546	14340	120712	11863	107149	E.coli
tr|C8Z9S1|C8Z9S1_YEAS8	2295				253		Yeast
sp|Q9NQP4|PFD4_HUMAN	2873	3448	3270	4194	2771	2475	Human
sp|P0CE47|EFTU1_ECOLI	903715	2778288	867441	2424594	782221	2310103	E.coli
tr|C8Z3K4|C8Z3K4_YEAS8		2908	5772		5300		Yeast
tr|C8ZDJ3|C8ZDJ3_YEAS8	44524	37192	41441	31904	46051	35119	Yeast
tr|C8Z8S1|C8Z8S1_YEAS8	125549	49692	122813	52507	111391	40625	Yeast
sp|P35658|NU214_HUMAN	6817	7705	7413	7205	9840	6721	Human
sp|P04083|ANXA1_HUMAN	286273	257167	253942	265484	235778	259848	Human
sp|Q8IYD1|ERF3B_HUMAN	14788	17196	13053	11255	8753	14810	Human
tr|C8Z747|C8Z747_YEAS8	27415	8894	25842	12460	25487	8180	Yeast
sp|P52292|IMA1_HUMAN	57709	47094	41209	44730	31195	45208	Human
sp|Q02543|RL18A_HUMAN	175845	180892	162641	189628	168093	175686	Human
sp|Q9NXV6|CARF_HUMAN	7903	7510	10221	14036	7606	6580	Human
sp|Q9NYK5|RM39_HUMAN	4663	4819	2968	3914	3597	4991	Human
sp|P09651|ROA1_HUMAN	367466	468340	360283	438859	317301	421433	Human
sp|Q15029|U5S1_HUMAN	50947	46714	50586	48418	49925	52267	Human
sp|P29400|CO4A5_HUMAN							Human
sp|P0A800|RPOZ_ECOLI		9582		13219		14536	E.coli
sp|P0AGL2|TDCF_ECOLI	229	15636		12091		16402	E.coli
sp|P06968|DUT_ECOLI						3366	E.coli
sp|Q8TC12|RDH11_HUMAN	6482	87302	30422	11462	11292	10903	Human
tr|C8ZCX5|C8ZCX5_YEAS8	2284	472	3083	1172	3048	1736	Yeast
sp|Q13823|NOG2_HUMAN	1304	3259	3416	3357	3678		Human
sp|P61175|RL22_ECOLI	81750	270590	82249	298023	66604	316960	E.coli
tr|C8Z8V4|C8Z8V4_YEAS8	21591	8874	18516	7901	17053	5745	Yeast
sp|P61517|CAN_ECOLI	1600	4210	1388	6472	2387	7364	E.coli
sp|P0AFL3|PPIA_ECOLI		4817	268	4399		775	E.coli
tr|C8Z7E8|C8Z7E8_YEAS8	57252	33438	77850	29405	65954	33533	Yeast
sp|P08238|HS90B_HUMAN	1088807	961425	963991	906654	955310	903068	Human
sp|Q9NUP9|LIN7C_HUMAN				1704		1737	Human
sp|P51991|ROA3_HUMAN	44728	91967	55514	60657	54828	72258	Human
sp|Q96FV2|SCRN2_HUMAN			1106	1082		936	Human
sp|Q92820|GGH_HUMAN	29574	22319	22586	25869	27166	26492	Human
sp|Q07866|KLC1_HUMAN	12593	9803	17215	5459	18621	13258	Human
sp|Q9Y696|CLIC4_HUMAN	11991	12887	9912	8519	10627	10990	Human
sp|Q9UBQ7|GRHPR_HUMAN	16929	15946	15828	15672	14256	12725	Human
sp|Q99447|PCY2_HUMAN		1273			957	1141	Human
sp|Q8IXH7|NELFD_HUMAN	4142	3089	1594	2178	4193	3762	Human
sp|P08331|CPDB_ECOLI		289		140		317	E.coli
sp|P0A7V0|RS2_ECOLI	44341	142569	37553	125735	34084	110092	E.coli
tr|C8ZH87|C8ZH87_YEAS8	48400	21463	46620	14416	38812	21092	Yeast
sp|P62979|RS27A_HUMAN	538034	420052	549254	428385	522855	446006	Human
sp|Q16658|FSCN1_HUMAN	167799	132213	130595	152347	123801	159092	Human
sp|P14635|CCNB1_HUMAN	726	874		416	781	394	Human
sp|P0A9D4|CYSE_ECOLI	1685	1393					E.coli
sp|P0A7S3|RS12_ECOLI	40610	158914	31885	94788	35315	148508	E.coli
sp|Q9HA64|KT3K_HUMAN							Human
sp|O15042|SR140_HUMAN	3911	5169	4282	4930	4808	5802	Human
sp|O75352|MPU1_HUMAN	15289	14572	14958	13196	12469	13897	Human
tr|C8ZDW2|C8ZDW2_YEAS8	412287	176763	359758	168875	344391	163454	Yeast
tr|C8ZE82|C8ZE82_YEAS8	16067	7129	13508	5141	14256	5810	Yeast
sp|P07118|SYV_ECOLI	7512	33205	5848	27409	5757	27814	E.coli
sp|Q13155|AIMP2_HUMAN	17324	20183	15635	17854	15612	18355	Human
sp|P41409|RIHA_ECOLI	1478	12068	2661	10680	1843	13394	E.coli
sp|P06715|GSHR_ECOLI	956	8034	1812	11642	564	10512	E.coli
sp|P41236|IPP2_HUMAN	19041	44718	16673	40042	6608	36859	Human
sp|P28635|METQ_ECOLI		2751		1754		1868	E.coli
tr|C8Z6Z7|C8Z6Z7_YEAS8	12245	4438	10772	4527	11501	3481	Yeast
sp|P31142|THTM_ECOLI	1726	15888	967	12120	332	15592	E.coli
sp|P50552|VASP_HUMAN	15569	12805	9516	15154	16331	17727	Human
sp|P30085|KCY_HUMAN	33440	27603	16495	34076	20356	31723	Human
sp|Q96PU4|UHRF2_HUMAN							Human
sp|P06703|S10A6_HUMAN	369963	386993	390793	356703	370978	364400	Human
sp|P17050|NAGAB_HUMAN	546	1343	779	856	551	760	Human
sp|P38159|RBMX_HUMAN	249598	226326	235632	213770	205302	199882	Human
sp|P0ABF6|CDD_ECOLI		4303		4699	73	2878	E.coli
sp|P62826|RAN_HUMAN	222331	207380	191960	177162	164372	187744	Human
sp|P37837|TALDO_HUMAN	153758	149413	140070	157320	123157	139081	Human
sp|P10599|THIO_HUMAN	233030	242466	211178	188512	210140	197922	Human
sp|Q07954|LRP1_HUMAN							Human
sp|Q16270|IBP7_HUMAN	8992	6700	7969	8491	7556	7855	Human
sp|P15144|AMPN_HUMAN			616		278	293	Human
sp|P05386|RLA1_HUMAN	123728	136594	115048	100189	107610	93307	Human
tr|D3UF38|D3UF38_YEAS8	658		706				Yeast
sp|P63284|CLPB_ECOLI	60823	217923	57910	213148	53124	203144	E.coli
sp|P09546|PUTA_ECOLI	1279	8480	657	9867	183	4240	E.coli
sp|Q96PD2|DCBD2_HUMAN			476	2851			Human
sp|P63096|GNAI1_HUMAN	40582	29371	40785	72719	69153	90398	Human
sp|P0AEZ3|MIND_ECOLI	64663	29438		30773	58741	26382	E.coli
sp|P08243|ASNS_HUMAN	45137	49891	41283	54029	37620	45259	Human
sp|Q9HCE1|MOV10_HUMAN	10966	13317	9560	9424	7716	11149	Human
sp|Q14C86|GAPD1_HUMAN	10055	9161	10757	7536	9701	12272	Human
tr|C8Z8I5|C8Z8I5_YEAS8	4059	2893	12773	3981	12438	2820	Yeast
sp|P28904|TREC_ECOLI							E.coli
tr|C8ZHG6|C8ZHG6_YEAS8	11069		1299		1974	1296	Yeast
sp|Q9Y2Z0|SUGT1_HUMAN	32348	32271	21393	29805	25514	28299	Human
sp|P0AC84|GLO2_ECOLI		2500		2549	595	2327	E.coli
sp|Q7Z739|YTHD3_HUMAN	10515	8401	9057	7390	7855	6458	Human
sp|P08559|ODPA_HUMAN	88627	79322	100977	101780	97203	105293	Human
tr|C8ZHL8|C8ZHL8_YEAS8	13483	5465	9145	1787	1536	3963	Yeast
tr|C8Z4C1|C8Z4C1_YEAS8	11683	5375	13437	4164	9560	4106	Yeast
sp|P62306|RUXF_HUMAN	17539	17104	17536	16591	15054	15558	Human
sp|Q13371|PHLP_HUMAN					1785		Human
tr|C8ZB25|C8ZB25_YEAS8	6809	3132	6718	2794	6326	2586	Yeast
tr|C8ZAQ5|C8ZAQ5_YEAS8	1344		98		835	244	Yeast
sp|Q96CS3|FAF2_HUMAN	6139	17549	7368	12284	13009	14682	Human
sp|P62140|PP1B_HUMAN	129968	63571	65784	59223	58198	49768	Human
sp|Q9Y676|RT18B_HUMAN	1405	3087	1465	1411		1048	Human
tr|C8Z7F1|C8Z7F1_YEAS8			2380		1893		Yeast
sp|O95777|NAA38_HUMAN	18917	17402	17195	18290	13865	11701	Human
sp|Q9HB07|MYG1_HUMAN	29473	24562	24754	26167	19793	18403	Human
tr|C8ZAG7|C8ZAG7_YEAS8	169571	104382	156305	79499	128607	73400	Yeast
sp|P33240|CSTF2_HUMAN	6128	1018	7279	6714	6638	6662	Human
sp|P28066|PSA5_HUMAN	53031	48023	51584	46775	47363	45733	Human
tr|C8ZGV8|C8ZGV8_YEAS8	1358		1859		1771		Yeast
sp|Q14527|HLTF_HUMAN	2199	1431	599	1227	1075	1327	Human
sp|Q14683|SMC1A_HUMAN	37535	32251	36266	26723	26880	29585	Human
tr|C8Z9L3|C8Z9L3_YEAS8			2779		1588		Yeast
sp|P0AF08|MRP_ECOLI		7899	1227	10096	980	11167	E.coli
sp|P29401|TKT_HUMAN	1460801	1415038	1427277	1310185	1291883	1311650	Human
sp|Q6P1J9|CDC73_HUMAN	3344	6184	6013	4611	5254	4088	Human
tr|C8ZI60|C8ZI60_YEAS8	4702	1120	4159	1139	4767	710	Yeast
sp|P17516|AK1C4_HUMAN							Human
sp|Q96G23|CERS2_HUMAN	8732	4721	6347	7458	6271	10367	Human
sp|P18085|ARF4_HUMAN	43986	47823	38380	42535	40619	44933	Human
sp|P18031|PTN1_HUMAN	3033	2854	2785	2382	3217	1949	Human
sp|P62995|TRA2B_HUMAN	40933	31524	36951	32521	35026	36285	Human
sp|P23284|PPIB_HUMAN	280396	254096	255060	282250	248561	257367	Human
sp|P0AFC7|NUOB_ECOLI		3612		4742		3183	E.coli
sp|P09493|TPM1_HUMAN							Human
sp|O00422|SAP18_HUMAN	14539	9866	12857	14067	11533	13716	Human
sp|P63313|TYB10_HUMAN	16824	14105	11923	10606	9712	10586	Human
sp|P0A8J8|RHLB_ECOLI		4150	1706	4474		3609	E.coli
sp|P78527|PRKDC_HUMAN	228539	347605	228625	315053	215281	317570	Human
sp|P62993|GRB2_HUMAN	7149	7855	5803	5298	4996	4214	Human
tr|C8ZDI0|C8ZDI0_YEAS8	93200	36615	84692	42128	96741	50059	Yeast
sp|Q96A33|CCD47_HUMAN	2167	1478	3290	1879	2805	3886	Human
sp|Q562R1|ACTBL_HUMAN	2332298	2029881	2099655	1840276	2071134	1851492	Human
sp|P28288|ABCD3_HUMAN	14870	14941	19797	16978	17241	15953	Human
sp|Q15436|SC23A_HUMAN	26901	21253	23437	22417	20743	22832	Human
sp|P42677|RS27_HUMAN	7848	9084	9146	7877	7191	8095	Human
tr|D3UEK9|D3UEK9_YEAS8	21986	5136	19476	4823	17091	4039	Yeast
sp|Q9ULX3|NOB1_HUMAN	1527	5620	5497	1551	2728	4884	Human
tr|C8ZG92|C8ZG92_YEAS8	24715	8401	22455	8713	19747	6840	Yeast
sp|O43175|SERA_HUMAN	335980	303288	284071	275385	276650	273633	Human
sp|P22234|PUR6_HUMAN	128875	128113	116099	132440	118340	129917	Human
sp|P31942|HNRH3_HUMAN	101024	72020	89422	82216	80376	70339	Human
tr|D3UEH3|D3UEH3_YEAS8	38786	34391	31148	31113	30688	28635	Yeast
sp|Q9C0C2|TB182_HUMAN	3552	5792	4008	4792	4231	4644	Human
tr|C8ZDI6|C8ZDI6_YEAS8	2646						Yeast
sp|Q9H0S4|DDX47_HUMAN	11748	10592	8319	7639	8926	10886	Human
sp|Q9NZN4|EHD2_HUMAN	19466	20337	23283	18174	17401	18121	Human
sp|Q9P0M9|RM27_HUMAN					2868	2966	Human
sp|O60725|ICMT_HUMAN	2557	2588	2330	2662	2711	1803	Human
sp|Q6NVY1|HIBCH_HUMAN	14252	11100	12548	9713	9959	10362	Human
sp|Q9UFN0|NPS3A_HUMAN	1490	1645	98	1348	1207		Human
sp|P69503|APT_ECOLI		7307		6804		7125	E.coli
sp|O75347|TBCA_HUMAN	86225	76511	71989	71321	69778	63702	Human
sp|Q9NYL9|TMOD3_HUMAN	79400	52605	64264	37323	61194	31888	Human
tr|C8ZBU8|C8ZBU8_YEAS8	5319		6188	2910	6907	1486	Yeast
tr|C8ZIN4|C8ZIN4_YEAS8	22449	10112	19283	4040	19923	5377	Yeast
sp|P04983|RBSA_ECOLI	9093	43684	8955	40162	4645	41272	E.coli
sp|Q9Y2K3|MYH15_HUMAN	244					605	Human
sp|P28248|DCD_ECOLI				2396		2233	E.coli
sp|O60841|IF2P_HUMAN	29171	30660	30439	30707	31152	32181	Human
tr|C8ZF70|C8ZF70_YEAS8	108093	36623	102518	35227	92330	42518	Yeast
sp|P64596|YRAP_ECOLI	1221	14817	2190	16400	2114	16354	E.coli
sp|P55957|BID_HUMAN	2657	1264	1160	980	1591	1087	Human
tr|C8ZBI7|C8ZBI7_YEAS8	1238756	471576	701044	429602	865763	378356	Yeast
sp|P21926|CD9_HUMAN	10840	9777	11028	8532	11835	9981	Human
sp|O60547|GMDS_HUMAN		770	1493	2099	1998	1655	Human
sp|O75822|EIF3J_HUMAN	21111	14076	16332	14100	10861	17764	Human
sp|P30084|ECHM_HUMAN	52391	51003	50031	49760	41554	42942	Human
sp|Q969H8|CS010_HUMAN	51639	50705	49876	51898	42885	49727	Human
tr|C8ZHE0|C8ZHE0_YEAS8	2040		2056			677	Yeast
sp|Q8TB52|FBX30_HUMAN		2502			2145	2310	Human
sp|P07858|CATB_HUMAN	14055	12821	14648	11863	13218	11862	Human
sp|Q6NXR4|TTI2_HUMAN	991	704	348		706	442	Human
tr|C8Z6D5|C8Z6D5_YEAS8	64999	32406	65990	21095	58607	30221	Yeast
sp|P19388|RPAB1_HUMAN	5374	5102				1061	Human
sp|P61916|NPC2_HUMAN	4348	6684	6788	6659	7019	6921	Human
sp|Q92597|NDRG1_HUMAN	17649	18323	16550	20385	17442	16383	Human
tr|C8Z406|C8Z406_YEAS8	295357	120287	241946	114263	215422	108704	Yeast
sp|P61981|1433G_HUMAN	103877	89988	77803	81221	98283	87223	Human
sp|O75844|FACE1_HUMAN	12133	11963	13894	13255	11923	9760	Human
tr|C8ZC72|C8ZC72_YEAS8	24715	4880	16627	4094	16254	7732	Yeast
sp|Q6EMK4|VASN_HUMAN	1448	743	1473	1795			Human
sp|P0A8F8|UVRB_ECOLI		1742		2298	2444	2794	E.coli
sp|Q14432|PDE3A_HUMAN	73	6780	5738	6237	5080	6087	Human
sp|P08708|RS17_HUMAN	119694	83606	111914	78009	103193	84921	Human
sp|P0A9H3|LDCI_ECOLI	6373	35585	7695	42713	21714	40255	E.coli
sp|P17655|CAN2_HUMAN	21977	19435	19526	18956	18453	18116	Human
sp|Q99536|VAT1_HUMAN	118818	111827	102633	105554	99122	111887	Human
tr|C8ZJH3|C8ZJH3_YEAS8	925		1127		974	616	Yeast
tr|C8ZDE7|C8ZDE7_YEAS8	19089	11384	28541	13090	28456	15493	Yeast
sp|P51665|PSMD7_HUMAN	21913	26078	18176	22275	19509	21353	Human
sp|P08865|RSSA_HUMAN	360090	340878	312224	336153	301192	298406	Human
tr|C8ZFA6|C8ZFA6_YEAS8	1625	915	2138	1311	2932	1084	Yeast
sp|P15374|UCHL3_HUMAN	6778	6240	6332	6151	6220	5959	Human
sp|P04899|GNAI2_HUMAN	44145	32044	44343	75945	75794	92650	Human
sp|Q9NTI5|PDS5B_HUMAN	6090	3554	5230	4683	4484	4507	Human
sp|P02786|TFR1_HUMAN	113201	94993	91053	87299	87208	79996	Human
sp|Q9BW60|ELOV1_HUMAN	3332		4552	4318		4151	Human
tr|C8ZDZ3|C8ZDZ3_YEAS8	2210	786	1181	1645	3151	1624	Yeast
sp|O43818|U3IP2_HUMAN	4700	2697	8230	3468	7303	7454	Human
tr|D3UF63|D3UF63_YEAS8	8911	4305	10468		6781	3312	Yeast
sp|P30044|PRDX5_HUMAN	268526	263172	221573	217683	200482	192086	Human
tr|C8ZFZ3|C8ZFZ3_YEAS8	515		195				Yeast
sp|P47914|RL29_HUMAN	106157	105331	32777	147637	168211	133857	Human
sp|Q99471|PFD5_HUMAN	19333	18944	16104	20307	17354	15107	Human
sp|P09372|GRPE_ECOLI	19550	72684	20291	71498	13888	71434	E.coli
sp|P51149|RAB7A_HUMAN	62968	39820	55956	48783	51917	44532	Human
sp|Q08211|DHX9_HUMAN	110756	137423	141679	142824	144926	151645	Human
tr|C8ZI50|C8ZI50_YEAS8	4027	10588	13784	9114	12610	10020	Yeast
tr|C8Z6P6|C8Z6P6_YEAS8	244		175				Yeast
sp|P08574|CY1_HUMAN	111840	106135	91724	99478	87847	84691	Human
sp|Q6UXN9|WDR82_HUMAN	2564	6171	3533	6597	5937	6204	Human
tr|C8ZIR3|C8ZIR3_YEAS8	12976	4214	11291	4047	11295	5773	Yeast
sp|O75746|CMC1_HUMAN	3080	1601	2394	2624	1600	1795	Human
sp|P30405|PPIF_HUMAN	23921	16853	18695	13141	23200	9193	Human
tr|C8Z6C3|C8Z6C3_YEAS8	8771	5459	7947				Yeast
sp|P61320|LOLB_ECOLI		3441					E.coli
tr|C8ZII8|C8ZII8_YEAS8	6329	2360	5244	3336	4568	2847	Yeast
sp|Q15393|SF3B3_HUMAN	84393	62541	63527	54654	51214	47632	Human
sp|P46853|YHHX_ECOLI		3334		3486		2418	E.coli
tr|C8ZFB5|C8ZFB5_YEAS8	6478		11838	98	7769	340	Yeast
sp|P55263|ADK_HUMAN	17091	13997	24089	23125	23592	20126	Human
sp|Q12797|ASPH_HUMAN	55325	40827	27383	48832	39765	45772	Human
sp|P0AFR4|YCIO_ECOLI	2080	24045	3225	24794	4823	24749	E.coli
sp|P13029|KATG_ECOLI	52339	154502	42491	144099	47049	133991	E.coli
tr|C8ZJE6|C8ZJE6_YEAS8	3787	1570	2606	579	2790	579	Yeast
sp|Q2M7R5|YIBT_ECOLI	3633	9220	2903	8375	2272	8356	E.coli
sp|Q9UL25|RAB21_HUMAN	7266	9525	6388	6899	7456	2808	Human
sp|P68104|EF1A1_HUMAN	2786907	2123164	2659256	1964438	2424564	1945962	Human
sp|O60568|PLOD3_HUMAN	22951	30487	26516	26926	23520	24182	Human
sp|Q9BYT8|NEUL_HUMAN	126594	119952	111620	41119	45157	45821	Human
sp|Q7L576|CYFP1_HUMAN	11008	15508	14518	13725	12392	11695	Human
sp|Q16881|TRXR1_HUMAN	148488	151147	127434	125358	138958	119160	Human
sp|P82979|SARNP_HUMAN	56053	48378	53449	45738	51370	46769	Human
sp|Q9H2V7|SPNS1_HUMAN	1446	1494	1082		1653	1584	Human
sp|Q14232|EI2BA_HUMAN	1362	1035	1041			1141	Human
sp|P29966|MARCS_HUMAN	17526	19923	23903	17691	15194	17671	Human
sp|Q96A72|MGN2_HUMAN		6030	6008	4629	5621	5134	Human
tr|C8Z978|C8Z978_YEAS8	34832	13489	35453	15096	35725	17443	Yeast
sp|P0AG30|RHO_ECOLI	18744	37192	13248	57704	11511	54427	E.coli
tr|C8ZJA5|C8ZJA5_YEAS8	3091904	2016670	2821481	1825509	2690765	1794187	Yeast
sp|P0A7Z4|RPOA_ECOLI	56807	201165	52563	193036	47821	187354	E.coli
sp|P61769|B2MG_HUMAN	42578	40031	33814	30323	33657	33979	Human
sp|Q3MHD2|LSM12_HUMAN	5786	5929	5608	6116	5708	6555	Human
sp|P10398|ARAF_HUMAN	653		797		802		Human
sp|O15020|SPTN2_HUMAN	7770	6882	9180	8367	10048	7096	Human
tr|C8Z5A3|C8Z5A3_YEAS8	12251	7633	17815	7605	16243	7946	Yeast
sp|P11766|ADHX_HUMAN	11558	20027	13265	18073	21946	22287	Human
sp|P09661|RU2A_HUMAN	84993	55005	72202	59597	72286	62290	Human
tr|C8ZF47|C8ZF47_YEAS8		3850		4182	9349	4320	Yeast
sp|P14735|IDE_HUMAN	1855		1126	1736	1746	2037	Human
tr|C8ZA66|C8ZA66_YEAS8	3417	2080	2697	2034	2355	1275	Yeast
sp|Q9H5V9|CX056_HUMAN	1568	1240	1057	968	1113	1218	Human
sp|Q92917|GPKOW_HUMAN	244	3323	5633	4789	5691	4793	Human
sp|Q96MW1|CCD43_HUMAN		1235	870	1206			Human
sp|P38646|GRP75_HUMAN	409493	489201	463471	470241	436643	425930	Human
sp|Q9BVJ6|UT14A_HUMAN	4106	5622	5095	4092	3527	3647	Human
sp|P18775|DMSA_ECOLI		3666		5288		4810	E.coli
tr|C8ZFC6|C8ZFC6_YEAS8	25318	14495	30592	13038	31061	5869	Yeast
sp|P0A6Q3|FABA_ECOLI	5517	29962	1735	33424	8185	29567	E.coli
sp|P00954|SYW_ECOLI		7844		10874	1031	9154	E.coli
sp|O14684|PTGES_HUMAN	40527	45289	38936	40832	37893	38104	Human
tr|C8Z8K0|C8Z8K0_YEAS8	3233	1708	3458	985	3115	1022	Yeast
tr|C8ZIE2|C8ZIE2_YEAS8	24164	14544	19363	8125	20662	10737	Yeast
sp|P31350|RIR2_HUMAN	5494	1856	4288		3146	2110	Human
sp|P48651|PTSS1_HUMAN	9122	6973	8167	5798	6680	7807	Human
sp|O95197|RTN3_HUMAN	27430	22582	23987	21767	18083	16701	Human
sp|Q13200|PSMD2_HUMAN	49680	46862	45576	45569	46127	46085	Human
sp|O60499|STX10_HUMAN	602	1589	2499				Human
tr|C8ZB48|C8ZB48_YEAS8	5613	2389	4073	2163	4667		Yeast
sp|P45395|KDSD_ECOLI		2834		2001			E.coli
sp|P05055|PNP_ECOLI	24104	80849	24249	87497	19207	88386	E.coli
sp|Q9UHA3|RLP24_HUMAN		1310	1013	1637	1044	415	Human
tr|C8Z8D5|C8Z8D5_YEAS8	1207	625	1380	444	781	199	Yeast
sp|P0A9H1|MUG_ECOLI		4177		7371	146	5329	E.coli
sp|P0AB71|ALF_ECOLI	262337	923997	245686	746646	204332	849131	E.coli
sp|Q6P2Q9|PRP8_HUMAN	65576	31937	58640	59183	54374	57975	Human
tr|C8Z8T3|C8Z8T3_YEAS8	44752	21678	39123	22437	40127	18364	Yeast
tr|C8Z953|C8Z953_YEAS8	55719	17659	52100	25883	54117	37731	Yeast
sp|P16144|ITB4_HUMAN		733	706	712			Human
sp|P0AAF3|ARAG_ECOLI		15070	2757	13423		13813	E.coli
sp|Q9UIA9|XPO7_HUMAN	3312			2941	3412	3208	Human
sp|P0AA04|PTHP_ECOLI	16817	41579	6903	34282	3532	31996	E.coli
sp|P55809|SCOT1_HUMAN	115565	107543	104624	98697	97197	104195	Human
sp|Q9NVA2|SEP11_HUMAN	32855	31296	34166	28520	30622	26480	Human
sp|Q15020|SART3_HUMAN	3131	3723	3284	3551	2875	2951	Human
sp|Q12931|TRAP1_HUMAN	151873	123001	121272	121309	92134	114712	Human
sp|P24941|CDK2_HUMAN	34871	36272	35990	34376	38281	35234	Human
sp|Q8NFH5|NUP53_HUMAN	6884	6834	8911	11793	3596	4582	Human
sp|O75533|SF3B1_HUMAN	58413	57993	55046	58502	50546	54928	Human
sp|Q09666|AHNK_HUMAN	208807	210387	194721	185167	180222	182658	Human
tr|C8Z476|C8Z476_YEAS8	67419	35489	61759	35621	66407	38086	Yeast
sp|Q13617|CUL2_HUMAN	2720	2692	2818	4191	2764	2911	Human
sp|P98175|RBM10_HUMAN	5817	1824	3760	5484	6383	5826	Human
sp|P58546|MTPN_HUMAN	13637	12887	16525	14594	13847	13906	Human
sp|P30622|CLIP1_HUMAN	2001	1113	2493	799	1870	2549	Human
sp|O75390|CISY_HUMAN	139551	137047	134209	125831	130901	119881	Human
tr|C8ZGF1|C8ZGF1_YEAS8	15986	10622	16619	6011	15861	8900	Yeast
sp|P35340|AHPF_ECOLI	34070	61464	6272	62282	11264	62010	E.coli
sp|P31224|ACRB_ECOLI	284	1505		1171	323	2360	E.coli
tr|C8ZDC1|C8ZDC1_YEAS8	191538	86348	171456	68803	180367	26464	Yeast
sp|Q9BTZ2|DHRS4_HUMAN	5283		4765		4866		Human
sp|O43432|IF4G3_HUMAN	1444	1008	1349	1454	1100	839	Human
sp|Q96A35|RM24_HUMAN	4353	5597	5783	5221	4871	5918	Human
sp|P18077|RL35A_HUMAN	222812	198488	184465	190140	194861	178649	Human
sp|Q53GA4|PHLA2_HUMAN	671	884	573			891	Human
sp|Q14444|CAPR1_HUMAN	35324	37085	33669	33094	33762	32752	Human
sp|Q99543|DNJC2_HUMAN	5526		4511	2933	7007	1297	Human
sp|Q9UHR4|BI2L1_HUMAN				723			Human
sp|P0AFG3|ODO1_ECOLI	1329	13829	1397	18798		16434	E.coli
sp|P0AC47|FRDB_ECOLI	1463	13958	2407	10112	5961	13246	E.coli
sp|P76193|YNHG_ECOLI	1544	8732	2484	9121	1229	7388	E.coli
sp|Q08379|GOGA2_HUMAN	5177	5300	5138	5757	4132	5099	Human
sp|O60306|AQR_HUMAN	1850	4164	1604	3762	2270	3977	Human
sp|P09619|PGFRB_HUMAN	34877	25552	38674	24247	26716	24690	Human
sp|P62241|RS8_HUMAN	304904	295740	286697	264715	231172	243647	Human
sp|P30876|RPB2_HUMAN	7543	6067	6311	2639	5201	2115	Human
tr|C8Z917|C8Z917_YEAS8	50034	23064	29328	10429	33066	15590	Yeast
tr|C8ZFW1|C8ZFW1_YEAS8	51997	23738	53148	27253	46059	26257	Yeast
tr|C8ZIB7|C8ZIB7_YEAS8	29752	10213	33183	15489	26465	13879	Yeast
sp|O60884|DNJA2_HUMAN	5946	7555	8007	6764	6805	5429	Human
sp|Q92841|DDX17_HUMAN	56206	84274	49662	60972	57517	62088	Human
sp|A6NCX1|CB141_HUMAN	2753	1989	1185	1645	2231	2204	Human
tr|C8ZH11|C8ZH11_YEAS8	1243	732	1445		1364		Yeast
sp|O75940|SPF30_HUMAN	2951	2687	2432	868	2520	2021	Human
tr|C8Z3E7|C8Z3E7_YEAS8	1317	350	1877		1194	158	Yeast
sp|P64624|YHEO_ECOLI		417	128			611	E.coli
sp|Q03252|LMNB2_HUMAN	36640	28253	30543	25031	23590	39867	Human
sp|Q9NQT4|EXOS5_HUMAN	3296	1853	2296	1179	3049	2425	Human
sp|P14868|SYDC_HUMAN	108688	94895	102197	78626	99902	99824	Human
sp|P13024|FDHE_ECOLI	6417	3173	6420	2967	6429	1956	E.coli
sp|Q9Y5J1|UTP18_HUMAN	1629	1876	2362	1969	1128	779	Human
sp|P62899|RL31_HUMAN	235371	205192	183349	190489	144296	172724	Human
sp|Q99735|MGST2_HUMAN			2159		2725	2120	Human
tr|C8Z454|C8Z454_YEAS8	78566	34395	69420	29308	48330	21340	Yeast
sp|P0A9J6|RBSK_ECOLI	7684	16184	5527	17984		19440	E.coli
sp|P0A8M0|SYN_ECOLI	13808	65966	7648	58638	8082	59214	E.coli
tr|C8Z5L2|C8Z5L2_YEAS8	3079		2214		3042		Yeast
sp|P25665|METE_ECOLI	1455	698	1112		1171		E.coli
sp|P09496|CLCA_HUMAN	63072	71145	62417	54316	51487	55497	Human
sp|P36578|RL4_HUMAN	453465	426166	423739	444968	404905	462163	Human
sp|Q5SSJ5|HP1B3_HUMAN	40563	36957	36932	31215	33227	32510	Human
sp|Q92621|NU205_HUMAN	9703	14869	9864	11194	13088	14222	Human
sp|O95232|LC7L3_HUMAN	4813	5256	4140	4503	4165	5556	Human
sp|Q14160|SCRIB_HUMAN	13531	13240	17075	20117	16731	16143	Human
tr|C8Z763|C8Z763_YEAS8	42188	21270	43722	22308	39315	18137	Yeast
sp|Q9UJZ1|STML2_HUMAN	33712	26356	29712	34853	26510	25425	Human
sp|Q9BTD8|RBM42_HUMAN	2389	1875	2806	374	1617	742	Human
sp|P51151|RAB9A_HUMAN	3340	1674	2644	1959	3724	1730	Human
sp|P07604|TYRR_ECOLI	1557	1105		1002		782	E.coli
sp|Q9UBB5|MBD2_HUMAN	4254	3530	5033		1930	3414	Human
sp|Q8WX93|PALLD_HUMAN	11617	11325	15606	5560	13602	14069	Human
tr|C8ZEN4|C8ZEN4_YEAS8	10570	3991	9018		4809	122	Yeast
sp|P16455|MGMT_HUMAN		883	969	905	1407	818	Human
sp|Q96T37|RBM15_HUMAN	5353	3946	2685	4113	3322	2485	Human
tr|C8ZC17|C8ZC17_YEAS8	26209	9595	25664	7861	22957	11169	Yeast
sp|P26599|PTBP1_HUMAN	177756	157779	155741	152489	134918	118573	Human
sp|Q92620|PRP16_HUMAN		483	676		696	938	Human
sp|O75934|SPF27_HUMAN	1591	2306	605	1835	599	1538	Human
sp|P80303|NUCB2_HUMAN	2685	5660	4549	4731	5721	4965	Human
tr|C8ZEZ8|C8ZEZ8_YEAS8	421339	198595	385912	168512	362454	154608	Yeast
sp|O75251|NDUS7_HUMAN	6336	5378	898	5065	5494	5334	Human
tr|C8Z3V2|C8Z3V2_YEAS8	288670	125456	258114	101554	211010	109648	Yeast
sp|P13645|K1C10_HUMAN	325828	268113	305455	249598	249538	239829	Human
tr|C8Z7W8|C8Z7W8_YEAS8	22682	1297	16001	8343	18002	1133	Yeast
tr|C8Z564|C8Z564_YEAS8	6723	5049	7606	1749	7980	273	Yeast
sp|Q9P015|RM15_HUMAN	7262	7683	7157	5908	7368	5282	Human
sp|Q9BZK3|NACP1_HUMAN	16373	18138	13700	16871	16666	15300	Human
sp|Q99453|PHX2B_HUMAN		23618					Human
tr|C8ZEE2|C8ZEE2_YEAS8	309268	120024	250928	115852	216171	101173	Yeast
tr|C8ZAM6|C8ZAM6_YEAS8	13969	1169	7019	3231	10207		Yeast
tr|C8ZFL2|C8ZFL2_YEAS8	2562	4768	10257		10597	5026	Yeast
sp|P46776|RL27A_HUMAN	247533	238727	230780	229661	205432	245683	Human
sp|O60888|CUTA_HUMAN	18954	14457	15990	19396	14954	12314	Human
sp|P0A8A0|YEBC_ECOLI	293	17974		17765	2323	15165	E.coli
sp|Q8NBX0|SCPDL_HUMAN	4649	4600	4807	2226	5180	2478	Human
sp|P35580|MYH10_HUMAN	126654	111716	109683	102687	108750	99220	Human
sp|P43686|PRS6B_HUMAN	25101	22624	28585	24013	27158	25060	Human
sp|P39173|YEAD_ECOLI	15012	77175	13521	77262	13773	67358	E.coli
sp|Q8WUY1|THEM6_HUMAN	6342	6679	5003	7398	6414	6312	Human
sp|Q9H098|F107B_HUMAN			545			412	Human
sp|P51648|AL3A2_HUMAN	22878	37484	32571	29862	17819	28095	Human
sp|P23634|AT2B4_HUMAN	15713	11293	15418	12013	13102	11275	Human
tr|C8ZB53|C8ZB53_YEAS8	1551				1224		Yeast
sp|Q9NRR5|UBQL4_HUMAN							Human
sp|Q92688|AN32B_HUMAN	133983	134184	111091	135942	133960	129920	Human
sp|P05388|RLA0_HUMAN	239478	223680	212113	203055	182681	193807	Human
tr|C8Z6H9|C8Z6H9_YEAS8	105786	52318	91766	41930	93667	48109	Yeast
sp|Q9Y3D9|RT23_HUMAN	8752	9667	9814	8005	8534	9257	Human
sp|Q13177|PAK2_HUMAN	812	761	528	1029	1519	934	Human
sp|O43159|RRP8_HUMAN		795					Human
sp|P53041|PPP5_HUMAN	11395	6845	8627	13424	7467	7928	Human
tr|C8ZAX1|C8ZAX1_YEAS8	32858	13916	25297	13370	24957	11319	Yeast
tr|C8Z3H5|C8Z3H5_YEAS8	210494	105822	201805	104296	177284	100402	Yeast
sp|O75367|H2AY_HUMAN	227452	190605	209508	190996	187891	189099	Human
sp|P0ABH7|CISY_ECOLI	26009	110826	18993	105252	21970	104687	E.coli
sp|P22102|PUR2_HUMAN	136097	63064	83541	74074	76720	73223	Human
sp|Q9Y314|NOSIP_HUMAN	960	2942	1870	1121	2143		Human
sp|P0ADY1|PPID_ECOLI	334	13611	4206	10559	5139	10692	E.coli
sp|P54920|SNAA_HUMAN	30472	18047	13960	15018	26277	23264	Human
tr|C8ZB52|C8ZB52_YEAS8	121886	57632	103057	61115	114953	68312	Yeast
sp|Q8IX01|SUGP2_HUMAN	1187	895		1085		815	Human
tr|C8ZGU2|C8ZGU2_YEAS8	29999	13052	26257	9565	22916	11917	Yeast
sp|P0A717|KPRS_ECOLI	15865	55031	21731	55924	21044	71019	E.coli
sp|Q8NE71|ABCF1_HUMAN	23183	25962	20638	23861	25756	18357	Human
sp|Q12894|IFRD2_HUMAN	3012	2957	2628	1512	3462		Human
sp|Q96PU8|QKI_HUMAN	2740	3027	3111	4232	2413	3779	Human
sp|Q9NX63|CHCH3_HUMAN	18316	15616	18085	15049	13677	13982	Human
sp|P25714|YIDC_ECOLI	73	2200		2587		1806	E.coli
sp|P00846|ATP6_HUMAN	15381	13012	19168	13831	13956	12646	Human
sp|P51970|NDUA8_HUMAN	15730	8605	13677	10412	10797	16769	Human
sp|Q9Y3T9|NOC2L_HUMAN	14754	8890	7618	9573	9928	10535	Human
sp|P0ADW3|YHCB_ECOLI	3416	27723	2606	24901		28798	E.coli
sp|P53582|MAP11_HUMAN	13901	13961	6106	4181	9909	11329	Human
sp|P0A7T3|RS16_ECOLI	32455	130574	40628	128693	40124	126294	E.coli
sp|O75937|DNJC8_HUMAN	15828	11147	8570	11883	12724	9192	Human
tr|C8Z5N3|C8Z5N3_YEAS8	4188		3488	1544	2016		Yeast
sp|P33527|MRP1_HUMAN	8503	4770	7621	9142	8053	6061	Human
sp|O00264|PGRC1_HUMAN	27152	23835	22123	21105	19745	18042	Human
sp|Q13425|SNTB2_HUMAN		691	541	510	452	566	Human
sp|P31930|QCR1_HUMAN	114540	109907	96346	108606	108213	90054	Human
tr|C8ZG95|C8ZG95_YEAS8	129691	57886	102841	54628	102519	55366	Yeast
sp|P0AFY8|SEQA_ECOLI		3369		3533	564		E.coli
tr|D3UEI3|D3UEI3_YEAS8	13205	2650	16989	3847	12032	635	Yeast
sp|C8ZGX0|AIM41_YEAS8	2499						Yeast
sp|O95478|NSA2_HUMAN	1053		1281		646	1073	Human
sp|O95372|LYPA2_HUMAN		4890	5086		4162	4206	Human
sp|P0ABP8|DEOD_ECOLI	37285	219551	56444	197156	49882	179920	E.coli
tr|C8ZF73|C8ZF73_YEAS8	10785	47194	15840	44076	14460	49110	Yeast
sp|P22314|UBA1_HUMAN	251808	270111	189172	262172	245682	242450	Human
sp|P0ACJ0|LRP_ECOLI	5070	20297	2291	19809	2244	21373	E.coli
sp|P39298|YJFP_ECOLI				487		499	E.coli
tr|C8Z3P0|C8Z3P0_YEAS8	1605	73		2602	483		Yeast
tr|C8Z4H4|C8Z4H4_YEAS8	2570	439	2969	784	1983		Yeast
tr|C8ZA97|C8ZA97_YEAS8			492	555	662		Yeast
sp|P0ACA7|GSTB_ECOLI	3352	11389	3406	12321	3187	11297	E.coli
tr|C8ZGF9|C8ZGF9_YEAS8	54283	20736	45068	19527	51195	14439	Yeast
sp|A0FGR8|ESYT2_HUMAN	9904	16399	8452	9838	4531	11480	Human
sp|O75027|ABCB7_HUMAN		1534	1643	716		2086	Human
sp|Q14697|GANAB_HUMAN	297945	284272	296261	297697	296618	288194	Human
sp|P07954|FUMH_HUMAN	68246	64412	62674	58499	60720	60312	Human
sp|O14745|NHRF1_HUMAN	38911	33494	29393	21613	30362	20683	Human
sp|Q99459|CDC5L_HUMAN	12761	11285	17052	17634	13352	17368	Human
sp|O43237|DC1L2_HUMAN	5831	3958	2594	2454	3013	3267	Human
tr|C8ZFP5|C8ZFP5_YEAS8	1576		1617				Yeast
sp|P49588|SYAC_HUMAN	78876	73434	78461	80184	73688	68372	Human
sp|A5A3E0|POTEF_HUMAN	3555624	3328286	3443041	3091474	3256319	3042949	Human
tr|C8ZD32|C8ZD32_YEAS8	38909	14564	49613	18485	52719	16171	Yeast
sp|Q15599|NHRF2_HUMAN	4017		3027	2404	2853	2716	Human
sp|P30850|RNB_ECOLI		2669		1833		1998	E.coli
sp|Q13618|CUL3_HUMAN	4247	5791	5942	5289	6032	3843	Human
tr|C8ZH68|C8ZH68_YEAS8	36653	13539	34970	16167	38558	17166	Yeast
sp|Q9H9Y6|RPA2_HUMAN		710		669	668	652	Human
tr|C8Z9H7|C8Z9H7_YEAS8	6216	3222	4691	4768	5781	4054	Yeast
sp|Q15365|PCBP1_HUMAN	264731	251797	236809	214688	214217	221122	Human
sp|O95861|BPNT1_HUMAN	4902	6420	3487	6937	6708	6300	Human
tr|C8Z745|C8Z745_YEAS8	8864	3151	6350	3784	6701	3431	Yeast
sp|P46778|RL21_HUMAN	146898	138380	144575	148144	163837	141862	Human
sp|P0A940|BAMA_ECOLI	3758	12595	2333	11304	2187	11237	E.coli
sp|P32969|RL9_HUMAN	156844	142923	119476	128088	112048	121888	Human
sp|P0A867|TALA_ECOLI	78159	231722	65920	230582	66639	230025	E.coli
sp|Q15714|T22D1_HUMAN	2966	2039		4957	4355	4042	Human
sp|Q16186|ADRM1_HUMAN	13284	13322	12823	9436	11442	8624	Human
sp|P23193|TCEA1_HUMAN	50570	32133	34535	42008	41880	41936	Human
sp|P00805|ASPG2_ECOLI	7153	45430	9408	30885	6694	30056	E.coli
sp|P13797|PLST_HUMAN	96397	73106	85876	77442	87230	88071	Human
sp|Q9Y6N7|ROBO1_HUMAN		910	775	691		746	Human
sp|P0A8J4|YBED_ECOLI	2226		2484			1272	E.coli
sp|P11021|GRP78_HUMAN	835400	726168	812289	730537	768836	774819	Human
sp|O14950|ML12B_HUMAN	95631	93041	87810	83340	82097	77112	Human
tr|C8ZF84|C8ZF84_YEAS8	4177		3932		2689	1008	Yeast
sp|Q9NVM9|ASUN_HUMAN	2101	1659	1804	2064	1746	2148	Human
sp|Q96NY7|CLIC6_HUMAN	5652	4871	6992	6823	7944	7306	Human
sp|P37902|GLTI_ECOLI	47731	149629	36869	167535	46104	153903	E.coli
tr|C8Z6F7|C8Z6F7_YEAS8	20096	13026	19376	6636	18278	6653	Yeast
sp|Q96CT7|CC124_HUMAN	6221	5092	4840	4781		4203	Human
sp|P09110|THIK_HUMAN	1204	1241	1347	861	1002	496	Human
sp|Q8IV08|PLD3_HUMAN	7664	8069	10612	6142	10658	9544	Human
sp|P35749|MYH11_HUMAN	59926	65091	57795	65133	66961	63291	Human
sp|Q46845|YGHU_ECOLI	1002	14720	3836	12981	576	14076	E.coli
sp|P21179|CATE_ECOLI	61007	174255	29953	165374	39341	173819	E.coli
sp|P12429|ANXA3_HUMAN	43619	49576	41637	42524	38952	43409	Human
sp|P09972|ALDOC_HUMAN	88179	98274	98079	96427	101410	94895	Human
sp|Q96JB5|CK5P3_HUMAN	1266		842		669		Human
sp|Q5T653|RM02_HUMAN					4457	5028	Human
sp|Q99747|SNAG_HUMAN	3253	3119	3197	3046	2744	3445	Human
sp|P76576|YFGM_ECOLI	366	4276		3160		4447	E.coli
sp|Q9NX58|LYAR_HUMAN	4231	2301	4845	2878	2012	2298	Human
sp|Q8NFH3|NUP43_HUMAN	2574	2611	2225	2056	2304	2717	Human
sp|P60660|MYL6_HUMAN	155183	146720	157410	163096	158425	161568	Human
sp|Q9UI10|EI2BD_HUMAN		2727	3220	2754	2162	2384	Human
sp|Q9BQG0|MBB1A_HUMAN	48901	32609	47257	40769	29602	35805	Human
sp|P0ABU0|MENB_ECOLI	5545	31742	8032	30468	6027	29760	E.coli
sp|P45464|LPOA_ECOLI				3263		2853	E.coli
tr|C8Z7D9|C8Z7D9_YEAS8	6705	886	4388		5557	2931	Yeast
sp|Q08J23|NSUN2_HUMAN	105787	99830	82400	75365	94620	71640	Human
sp|Q9UII2|ATIF1_HUMAN	37833	35718	38284	34162	35816	34486	Human
sp|P0AG93|SECF_ECOLI		1147		1425		1251	E.coli
sp|Q9Y5U9|IR3IP_HUMAN	1851	1741	1533	1394		73	Human
sp|O43747|AP1G1_HUMAN	2368		5614	7743	7194	4681	Human
sp|O94979|SC31A_HUMAN	46514	44797	45049	33541	38728	44418	Human
sp|Q46857|DKGA_ECOLI	17585	55763	17012	55637	6634	45326	E.coli
sp|P78067|YNJE_ECOLI		7566	13487		7528	5408	E.coli
sp|P19971|TYPH_HUMAN	122	1395	1964	1337		1631	Human
tr|C8Z9P1|C8Z9P1_YEAS8	3671	1078	2310	342	3278	171	Yeast
sp|Q969G2|LHX4_HUMAN	4914	5634	3889	3835	4151	5078	Human
sp|P58107|EPIPL_HUMAN	38872	36416	40932	70372	54741	63943	Human
sp|Q9UJW0|DCTN4_HUMAN			832	840			Human
sp|P0AF70|YJEI_ECOLI	1968	6436		6077	765	6241	E.coli
sp|Q8WYP5|ELYS_HUMAN	870	978	634	660	841	901	Human
tr|C8Z3M9|C8Z3M9_YEAS8	12321	4631	12836	1197	14102		Yeast
tr|C8ZFH7|C8ZFH7_YEAS8	34226	14233	34881	11394	29181	12318	Yeast
sp|Q16204|CCDC6_HUMAN	687	1592	374	1784	1202	1233	Human
sp|Q99497|PARK7_HUMAN	166095	153607	174297	132186	149061	149770	Human
sp|Q15031|SYLM_HUMAN	7499	7653	8269	3485	3682	3564	Human
tr|C8ZEK7|C8ZEK7_YEAS8	32801	23435	26252	25280	21595	24800	Yeast
tr|C8Z3F5|C8Z3F5_YEAS8	1710		1508		581	727	Yeast
tr|C8ZHQ8|C8ZHQ8_YEAS8	2754		2129	146	2774		Yeast
tr|C8ZB60|C8ZB60_YEAS8	398406	153598	379310	158688	405763	144760	Yeast
tr|C8ZAU0|C8ZAU0_YEAS8	25383	8176	26655	7118	17941	8895	Yeast
tr|C8ZB36|C8ZB36_YEAS8	2709	828	5412	1661	2785		Yeast
sp|P35270|SPRE_HUMAN	6970	6246	6836	5773	5639	5667	Human
sp|Q9H832|UBE2Z_HUMAN	17792	12683	19863	14610	19443	19061	Human
sp|P18858|DNLI1_HUMAN	496	1836	2667	1909	1893	1740	Human
sp|Q9NPD8|UBE2T_HUMAN	3676	4670	3021	3348	19957		Human
sp|P07003|POXB_ECOLI	88818	81394	19816	75447	15414	71138	E.coli
sp|Q9UBR2|CATZ_HUMAN	25005	14344	28584	21504	20704	16713	Human
sp|Q7Z3B1|NEGR1_HUMAN	3323	2606		2662	1970	2462	Human
sp|Q9BPW8|NIPS1_HUMAN	8143	15351	14014	13075	13467	11754	Human
sp|P30825|CTR1_HUMAN				2844	3161	3372	Human
sp|P63241|IF5A1_HUMAN	363491	404935	309469	382771	280992	360573	Human
tr|C8ZGP8|C8ZGP8_YEAS8	7423	4525	8956	2536	6863	2404	Yeast
sp|P39325|YTFQ_ECOLI	21755	98410	17577	90540	22554	87024	E.coli
tr|C8ZA87|C8ZA87_YEAS8	52178	26239	51980	29158	52730	22024	Yeast
sp|P28340|DPOD1_HUMAN	34319	51230	56116	46284	35283	46150	Human
sp|P23434|GCSH_HUMAN	8208	4252	5994	5353	4350	6722	Human
sp|P06737|PYGL_HUMAN	35125	34374	32224	24559	29562	31802	Human
tr|C8ZE49|C8ZE49_YEAS8	178605	67537	149953	59528	124822	61723	Yeast
sp|O00505|IMA4_HUMAN	9138	8870	7214	8466	8900	7876	Human
sp|Q02040|AK17A_HUMAN		2458			1754	1818	Human
sp|P50750|CDK9_HUMAN	25248	24954	27307	24513	28508	25336	Human
sp|P02918|PBPA_ECOLI	18378	10696	13704	10584	12048	10352	E.coli
sp|Q9Y2L1|RRP44_HUMAN	11541	16616	13346	10240	14822	14704	Human
sp|Q5VV41|ARHGG_HUMAN	1165	1157	733	1005	1193	1014	Human
sp|O60811|PRAM2_HUMAN			2147				Human
sp|P61163|ACTZ_HUMAN	36390	31404	28962	25980	19109	24427	Human
sp|P68206|YJBJ_ECOLI	18189	88540	12660	75875	15296	143578	E.coli
sp|Q8IXT5|RB12B_HUMAN	9309	8136	7296	5170	5692	4733	Human
sp|Q8N257|H2B3B_HUMAN	1595447	1468208	1437748	1373752	1411797	1248054	Human
sp|P31658|HCHA_ECOLI	98352	374501	94193	373069	42365	327447	E.coli
sp|P14207|FOLR2_HUMAN	2287	4057	3985	1582		3107	Human
sp|Q96IU4|ABHEB_HUMAN	8055	9467	9209	6430	6043	7930	Human
sp|P59998|ARPC4_HUMAN	54669	47095	51908	43409	54762	50933	Human
sp|P0A6F5|CH60_ECOLI	174024	756699	156293	778380	143365	760435	E.coli
sp|Q9UHD1|CHRD1_HUMAN	6835	14297	13831	13804	13560	12696	Human
sp|Q8IVL6|P3H3_HUMAN	10718	11318	4011	9864	10794	10266	Human
tr|C8ZDF1|C8ZDF1_YEAS8	14793	7888	16946	3053	18453	3160	Yeast
sp|Q14247|SRC8_HUMAN	65071	64873	59298	53333	50354	59718	Human
sp|Q9Y520|PRC2C_HUMAN	3900	3839	1853	4623	1781	3528	Human
tr|C8ZIE8|C8ZIE8_YEAS8	82908	40930	77590	33013	69167	39782	Yeast
sp|P11182|ODB2_HUMAN	5638	4591	4651	3807	3426	3332	Human
tr|C8ZAV0|C8ZAV0_YEAS8	9124	2987	8227	4034	6734	3660	Yeast
sp|Q04917|1433F_HUMAN	24638	18406	25083	19927	21616	20397	Human
tr|D3UEI5|D3UEI5_YEAS8	2334	1583	1970	1792			Yeast
sp|P0A6R0|FABH_ECOLI	2999	9678	3673	10710	2846	13393	E.coli
sp|P16070|CD44_HUMAN	87486	101091	115701	67040	117068	91715	Human
sp|Q9NZB2|F120A_HUMAN	14434	6886	12142	13279	10113	11202	Human
tr|C8ZF50|C8ZF50_YEAS8	1441070	632882	1152978	566403	1013027	521193	Yeast
tr|C8Z6G5|C8Z6G5_YEAS8	4082	2214		2557	2663	2114	Yeast
sp|P42167|LAP2B_HUMAN	49358	59760	59648	66077	58586	58391	Human
sp|O14907|TX1B3_HUMAN	1611						Human
sp|P0AB52|YCHN_ECOLI		5587	1198	4854		5157	E.coli
tr|C8Z8A2|C8Z8A2_YEAS8	23010	9787	28634	8861	17275	7257	Yeast
sp|Q15043|S39AE_HUMAN	4904	3139	4503	2750	2976	3090	Human
sp|Q53F19|CQ085_HUMAN	98		98	73			Human
sp|Q15819|UB2V2_HUMAN	5343	5358	5409	5994	5531	5542	Human
sp|P00509|AAT_ECOLI	86024	73686	9353	95483	10423	58721	E.coli
sp|O00461|GOLI4_HUMAN	1634	2543		3010	1326	3237	Human
sp|Q14498|RBM39_HUMAN	48075	51178	56223	50970	52307	54507	Human
sp|P52907|CAZA1_HUMAN	56676	51875	61480	50572	50537	47827	Human
sp|P0ABT2|DPS_ECOLI	431870	1555934	412158	1571433	392242	1511207	E.coli
sp|Q9NR45|SIAS_HUMAN	16363	25359	28300	26792	25779	26651	Human
sp|P05186|PPBT_HUMAN			1636	1756	1426	1443	Human
sp|P0A853|TNAA_ECOLI	599585	2084066	513836	1685275	485871	1814492	E.coli
sp|Q9Y5M8|SRPRB_HUMAN	8299	5484	6347	5955	6728	3838	Human
sp|P0AB65|ACYP_ECOLI		4476					E.coli
sp|P55209|NP1L1_HUMAN	72267	70643	66257	66356	62012	64043	Human
sp|Q01813|K6PP_HUMAN	54237	66478	66283	64688	52472	64261	Human
sp|Q9BWM7|SFXN3_HUMAN	11817	8747	15071	13226	13644	9653	Human
sp|P0AB67|PNTB_ECOLI							E.coli
sp|Q9UNM6|PSD13_HUMAN	26925	19402	23869	23816	22345	23396	Human
sp|O60763|USO1_HUMAN	13258	19552	16249	20611	16892	18674	Human
sp|P69411|RCSF_ECOLI	691	3284	425	2115		2456	E.coli
sp|P07949|RET_HUMAN	1114	924			1613		Human
sp|P0A6F9|CH10_ECOLI	122459	445508	110624	433860	103383	432574	E.coli
sp|P42285|SK2L2_HUMAN	19492	11773	19928	16109	19429	15272	Human
sp|Q08499|PDE4D_HUMAN	4771	4313	4439	3748	2934	3057	Human
sp|P17568|NDUB7_HUMAN	2339	2315			1599		Human
sp|P0A9M2|HPRT_ECOLI		6254		5706		6016	E.coli
sp|Q15477|SKIV2_HUMAN	6030	3477		5970	2761	3882	Human
tr|C8ZJH2|C8ZJH2_YEAS8	3895	1433	269		3602	1981	Yeast
tr|C8Z635|C8Z635_YEAS8	3371	1540	3233	1547	2898		Yeast
sp|P84103|SRSF3_HUMAN	157893	129022	146981	109204	131365	117892	Human
sp|Q8WWI5|CTL1_HUMAN	1968	2252	1954	1963	1591	2069	Human
tr|C8Z6A8|C8Z6A8_YEAS8	17915	6232	18651	2730	11248	6527	Yeast
sp|Q9H2H8|PPIL3_HUMAN	3157	4828	1934	1683	1926	3683	Human
tr|C8Z9C6|C8Z9C6_YEAS8	289601	127655	269363	117516	245132	113414	Yeast
sp|Q92900|RENT1_HUMAN	13043	14779	13654	16090	16863	18236	Human
tr|C8ZHJ3|C8ZHJ3_YEAS8	2671	774	3336	695	3628		Yeast
sp|P49773|HINT1_HUMAN	93514	95526	94787	97251	91460	93483	Human
sp|Q16563|SYPL1_HUMAN	12381	9302	11356	8325	7865	8905	Human
sp|P0A6L0|DEOC_ECOLI	19698	82160	23833	79781	18986	77649	E.coli
sp|Q13112|CAF1B_HUMAN	2974	2474	2222	3288	2267	1985	Human
tr|C8ZEP5|C8ZEP5_YEAS8	1943		1994	475	1611	156	Yeast
sp|P35052|GPC1_HUMAN	728	1307	4393	2062	4354	3557	Human
sp|Q96I59|SYNM_HUMAN	1649	1685	1971	2104	1869	1437	Human
sp|Q8NDC0|MISSL_HUMAN	1839	1206					Human
sp|P80723|BASP1_HUMAN	330218	307221	350462	305776	308133	318317	Human
sp|Q7Z3U7|MON2_HUMAN	981	740	699	597	933	303	Human
tr|C8ZA04|C8ZA04_YEAS8	520047	265607	490373	231836	551999	242472	Yeast
sp|P05455|LA_HUMAN	55313	62807	49443	56378	51428	54503	Human
sp|Q92665|RT31_HUMAN		828	281	663	649		Human
sp|P08621|RU17_HUMAN	69515	77700	62506	71452	65926	77261	Human
tr|C8Z6D0|C8Z6D0_YEAS8	17332	3912	13153	5530	11311	3761	Yeast
sp|P15328|FOLR1_HUMAN	313941	284396	305270	236835	259839	204427	Human
sp|Q9Y4G6|TLN2_HUMAN	4454	2812	2825	2272	2750		Human
sp|Q96AE4|FUBP1_HUMAN	127331	86669	96969	93426	69722	74079	Human
tr|C8Z469|C8Z469_YEAS8	3872		3638	1656	2599	1573	Yeast
sp|P62805|H4_HUMAN	4471844	3960692	4190164	3675373	3947123	3866012	Human
sp|P0AAI3|FTSH_ECOLI	8472	47562	6320	46463	7174	46101	E.coli
tr|C8Z584|C8Z584_YEAS8	1811		1866	2287	2079	1594	Yeast
sp|Q96L92|SNX27_HUMAN	2047	1279	1340		1355		Human
sp|P10515|ODP2_HUMAN	18177	24716	30235	25752	28892	28540	Human
sp|O60762|DPM1_HUMAN	17673	14696	15659	15375	19469	18828	Human
tr|C8Z924|C8Z924_YEAS8	98						Yeast
sp|O95302|FKBP9_HUMAN	37344	30876	37984	28563	34618	26726	Human
tr|C8ZBN4|C8ZBN4_YEAS8	2369	1686	2138	1537	2068	1187	Yeast
tr|C8ZBG6|C8ZBG6_YEAS8	2275						Yeast
sp|Q9Y282|ERGI3_HUMAN	4879	2891	4942	3775	4438	2674	Human
tr|C8ZC25|C8ZC25_YEAS8	129585	62649	126902	82959	115376	71836	Yeast
sp|P62633|CNBP_HUMAN	50086	47190	51251	47348	41271	38919	Human
sp|Q96HU8|DIRA2_HUMAN	13736	36115	10661	32392	9719	36194	Human
sp|P13010|XRCC5_HUMAN	236280	232164	211426	200250	190792	194092	Human
sp|Q9H773|DCTP1_HUMAN	6444	5292	3275	5543	2123	4673	Human
tr|C8ZJ22|C8ZJ22_YEAS8	74110	29574	69733	25018	60334	24183	Yeast
sp|Q9H0A0|NAT10_HUMAN	37277	24395	27891	21916	32693	28314	Human
sp|Q9UMS0|NFU1_HUMAN						488	Human
tr|C8Z3K2|C8Z3K2_YEAS8	1378		1276		934		Yeast
sp|Q9BPX5|ARP5L_HUMAN	11358	9740	10660	9921	9929	8419	Human
sp|P25787|PSA2_HUMAN	52046	37569	49303	38891	44185	39265	Human
sp|Q9BVL4|SELO_HUMAN				545	441		Human
sp|O43488|ARK72_HUMAN	7400	8236	8893	10194	8457	8854	Human
sp|Q14137|BOP1_HUMAN	233	183	228		216		Human
tr|C8ZBC5|C8ZBC5_YEAS8	3008	2117	4578		3168	175	Yeast
sp|P10909|CLUS_HUMAN	44485	39522	36406	35975	35558	31888	Human
sp|P32176|FDOG_ECOLI	2025	13166	5287	13864	4491	13879	E.coli
sp|Q6DT37|MRCKG_HUMAN				305			Human
tr|C8ZC49|C8ZC49_YEAS8	3640	73	4467	73	5452	1050	Yeast
sp|Q9UHI6|DDX20_HUMAN	935	621					Human
sp|P28370|SMCA1_HUMAN	18953	7971	11382	10722	12214	7779	Human
tr|D3UEW6|D3UEW6_YEAS8	97545	35461	84662	48484	77630	47961	Yeast
sp|P06959|ODP2_ECOLI	50551	210967	40046	170141	33063	156571	E.coli
sp|P52732|KIF11_HUMAN	780	834	796				Human
sp|P18843|NADE_ECOLI	8766	39855	6685	41286	7735	41339	E.coli
sp|Q13641|TPBG_HUMAN	502	819		823	379	386	Human
tr|C8ZD01|C8ZD01_YEAS8	285525	152059	315173	156707	304891	143845	Yeast
sp|Q9NVI1|FANCI_HUMAN							Human
sp|O75643|U520_HUMAN	45350	47076	50875	26502	47657	37759	Human
sp|O43399|TPD54_HUMAN	36899	39788	46751	36266	40274	42567	Human
sp|O00139|KIF2A_HUMAN	4419	5615	6693	98	4638	6685	Human
tr|C8ZG60|C8ZG60_YEAS8	14523		9975		3213	1779	Yeast
tr|D3UEI0|D3UEI0_YEAS8	7215	3101	6228		3891	3223	Yeast
tr|C8ZGV6|C8ZGV6_YEAS8	4329	2564	4365	2281	3899	2152	Yeast
sp|P61714|RISB_ECOLI	2856	19017	875	18074	1281	17499	E.coli
sp|P05091|ALDH2_HUMAN	31968	21917	33094	27315	29471	23606	Human
sp|Q9H307|PININ_HUMAN	7946	16951	3816	8050	6648	14401	Human
sp|Q969E2|SCAM4_HUMAN		2024			1933	2688	Human
tr|C8Z8E3|C8Z8E3_YEAS8	82793	39058	82173	36169	89800	44439	Yeast
sp|Q6WCQ1|MPRIP_HUMAN	1826	98	1348	1112	788	1039	Human
sp|Q9Y2Q9|RT28_HUMAN	4606	4087	3900	3462	3463	3510	Human
sp|P33232|LLDD_ECOLI		2425					E.coli
sp|P0A8Q0|FRDC_ECOLI	1431	5041	2045	4430	1248	4065	E.coli
sp|O75396|SC22B_HUMAN	68450	62866	65946	60526	57690	49026	Human
sp|P07813|SYL_ECOLI	67291	73368	14062	67268	17883	71727	E.coli
tr|C8Z6W5|C8Z6W5_YEAS8	9351	6067	12473	7461	12788	7262	Yeast
sp|P25738|MSYB_ECOLI	3889	17256	2136	17634	4750	17328	E.coli
sp|Q15149|PLEC_HUMAN	192196	177783	195973	196350	183046	183557	Human
sp|P0A7Q6|RL36_ECOLI		30215	6212	36903	7978		E.coli
sp|P16659|SYP_ECOLI	3643	34224	8133	30980	2141	32020	E.coli
sp|Q9NTM9|CUTC_HUMAN	14121	13018	12306	8188	3097	9050	Human
tr|C8Z8Z6|C8Z8Z6_YEAS8	1997	483	1754	165	2001		Yeast
sp|Q96QK1|VPS35_HUMAN	29173	32666	27971	28289	27317	19550	Human
tr|C8ZF29|C8ZF29_YEAS8	10303	1982	10279	2071	10289	1554	Yeast
sp|Q8TDI0|CHD5_HUMAN							Human
sp|P53701|CCHL_HUMAN	6850	6668	12321	6793	8897	5738	Human
sp|O60231|DHX16_HUMAN	19553	18108	16902	14730	15759	14594	Human
sp|Q9UBB4|ATX10_HUMAN	21125	21228	19046	18071	17920	15786	Human
sp|P04982|RBSD_ECOLI	10231	28279	8081	30679	5755	32524	E.coli
sp|Q13283|G3BP1_HUMAN	69270	99854	89800	88964	85171	72920	Human
tr|C8Z4T9|C8Z4T9_YEAS8	707				655		Yeast
sp|P62070|RRAS2_HUMAN		220		353	293	396	Human
sp|Q9Y237|PIN4_HUMAN	5395	3304	4157	3765	2883	2122	Human
sp|Q02978|M2OM_HUMAN	29648	35407	35583	20114	32008	32156	Human
tr|C8ZG03|C8ZG03_YEAS8			1463				Yeast
sp|Q9Y6G9|DC1L1_HUMAN							Human
tr|C8Z976|C8Z976_YEAS8	1687	1328	4925	2958	5101	1494	Yeast
tr|C8ZA93|C8ZA93_YEAS8	32230	13885	31903	8511	23875	6399	Yeast
sp|P0ABD5|ACCA_ECOLI	3787	24012	6193	22553	3666	25337	E.coli
sp|Q13428|TCOF_HUMAN	35869	46514	37484	34380	33153	32531	Human
sp|Q92879|CELF1_HUMAN	32726	29423	26984	30774	15950	21341	Human
sp|C8ZER4|ARGJ_YEAS8	4814	2484	5893		9512	3153	Yeast
sp|Q6PGP7|TTC37_HUMAN	139		795	1871	1131	2002	Human
tr|D3UEH5|D3UEH5_YEAS8	20569	10803		8510	19630	9188	Yeast
sp|P08962|CD63_HUMAN	5003	5819		5558		4755	Human
tr|C8ZHY3|C8ZHY3_YEAS8	3602			1084			Yeast
sp|O75431|MTX2_HUMAN	73		73		122	98	Human
sp|Q70UQ0|IKIP_HUMAN		1428	7669	1975	2428	2199	Human
sp|P56537|IF6_HUMAN	42385	41680	40440	50043	41141	47180	Human
sp|Q969G3|SMCE1_HUMAN	3014	4951	5601	4454	5965	3006	Human
sp|Q8TCS8|PNPT1_HUMAN	28849	34758	30811	34161	28062	31733	Human
tr|C8Z9Q6|C8Z9Q6_YEAS8	3046		1438		2941		Yeast
tr|C8Z4K3|C8Z4K3_YEAS8	108659	46472	102494	42714	78775	37533	Yeast
sp|Q9UNQ2|DIM1_HUMAN	6438	5673	5427	2535	4593	3829	Human
sp|P98179|RBM3_HUMAN	14423	14906	13263	14282	12422	12912	Human
sp|Q9C037|TRIM4_HUMAN	68627	48886	46318	37836	40568	40816	Human
sp|P08195|4F2_HUMAN	454286	437263	379002	336177	345140	347569	Human
sp|P0ABB0|ATPA_ECOLI	106823	219107	93642	221300	85500	188267	E.coli
tr|C8ZGB5|C8ZGB5_YEAS8	778			400			Yeast
sp|P77269|YPHF_ECOLI			122	1386		1862	E.coli
sp|Q6DN03|H2B2C_HUMAN	446229	397799	382080	365732	362038	364113	Human
sp|Q9NVP2|ASF1B_HUMAN		1351	739		1152	785	Human
sp|Q14195|DPYL3_HUMAN	14507	13356	12795	13454	11250	12031	Human
sp|P11166|GTR1_HUMAN	6085	7235	4171	7812	4741	6623	Human
sp|Q96C19|EFHD2_HUMAN	15248	11047	14152	14727	13683	9703	Human
sp|P0AF36|ZAPB_ECOLI	5816	23385	6521	22121	5809	20893	E.coli
tr|C8ZCL2|C8ZCL2_YEAS8	24079	10928	22127	11116	20985	12066	Yeast
sp|Q9UBG0|MRC2_HUMAN	2189	2829	2042	2138	2009	1982	Human
sp|Q14318|FKBP8_HUMAN	12681	11369	16990	19016	18768	18806	Human
sp|P77695|GNSB_ECOLI	1702	11551		14946	2104	12727	E.coli
sp|Q7Z5K2|WAPL_HUMAN	994	735		689	1042		Human
sp|P69222|IF1_ECOLI	232	22805	3219	16694	3071	16675	E.coli
sp|P16402|H13_HUMAN	1458222	1256748	1281679	1149518	1183236	1201310	Human
sp|P98082|DAB2_HUMAN			2156	2001	1910	2157	Human
sp|Q99848|EBP2_HUMAN	36049	38454	42529	49477	36115	49708	Human
sp|O75153|CLU_HUMAN	1157	1497	1782	1463	517	1270	Human
sp|P0ACE0|MBHM_ECOLI	1036	9986	269	5212		14540	E.coli
tr|C8ZH10|C8ZH10_YEAS8	8270	1708	9036	2711	7970	2571	Yeast
tr|C8ZGP0|C8ZGP0_YEAS8	10481	5315	10490	5170	9615	5474	Yeast
sp|P46013|KI67_HUMAN	27506	19279	24475	19189	20792	17326	Human
sp|Q9UI38|TSP50_HUMAN							Human
tr|C8Z7J1|C8Z7J1_YEAS8	5045	4975	3689	3372	3263	4547	Yeast
sp|Q15287|RNPS1_HUMAN	46850	40463	38205	35054	37151	31651	Human
tr|C8ZHP4|C8ZHP4_YEAS8	953		759		366	380	Yeast
sp|P08506|DACC_ECOLI		2471	944	2243		3364	E.coli
sp|P33195|GCSP_ECOLI	10073	58705	6821	53663	4864	52290	E.coli
sp|Q92522|H1X_HUMAN	39767	38240	42684	40781	42154	38628	Human
sp|P30040|ERP29_HUMAN	97732	92316	89893	86807	82514	82011	Human
tr|C8ZCD0|C8ZCD0_YEAS8	397				453		Yeast
sp|P0AGG8|TLDD_ECOLI		2865		2840		2373	E.coli
sp|P0ABA4|ATPD_ECOLI	3554	27406	2811	26858	4304	18239	E.coli
sp|P29218|IMPA1_HUMAN	6357	5765	4898	5344	4536	5298	Human
sp|Q9NYL4|FKB11_HUMAN	4250	5362	5191	6361	5154	5076	Human
tr|C8Z6Y7|C8Z6Y7_YEAS8	16780	3402	12359	4028	8965	1158	Yeast
sp|P0AGE9|SUCD_ECOLI	18485	77299	7540	78548	14980	78073	E.coli
sp|P07650|TYPH_ECOLI	3795	32918	4488	33950	1567	23193	E.coli
sp|O00743|PPP6_HUMAN	9694	9509	8340	7924	8857	9254	Human
tr|C8Z7W6|C8Z7W6_YEAS8	382669	181746	381198	185536	350960	185774	Yeast
sp|P0A8A2|YEEN_ECOLI		2119		1403		488	E.coli
sp|Q13619|CUL4A_HUMAN	30986	31065	23554	17451	26032	16202	Human
sp|O15173|PGRC2_HUMAN	41764	36538	32769	36412	30322	20426	Human
sp|Q969V3|NCLN_HUMAN	1123	1156		940	508	1027	Human
sp|P0A7L8|RL27_ECOLI	23731	82783	18898	86449	26374	89942	E.coli
sp|Q9H7E9|CH033_HUMAN	8684	9129	8529	3050	8408	7615	Human
sp|Q14181|DPOA2_HUMAN	2852	2636	2238	2904	603	1797	Human
sp|P02545|LMNA_HUMAN	496611	453874	402075	390877	395606	384638	Human
sp|P11310|ACADM_HUMAN	52597	28718	46154	41734	39719	40855	Human
sp|P35609|ACTN2_HUMAN	137621	136835	128771	143617	131250	142270	Human
sp|P16403|H12_HUMAN	1610811	1393051	1457837	1099991	1376257	1165480	Human
sp|P10384|FADL_ECOLI		142		98			E.coli
sp|P40939|ECHA_HUMAN	98897	149021	127939	123761	121800	116699	Human
sp|Q9HB71|CYBP_HUMAN	108335	82564	97498	93907	97480	94825	Human
sp|O75629|CREG1_HUMAN	4033	4135	2881	3949	3732	3605	Human
tr|C8ZES6|C8ZES6_YEAS8	1684	790	2284	967	1512	699	Yeast
sp|P27348|1433T_HUMAN	124464	123977	160179	113391	91226	134080	Human
tr|C8ZJL6|C8ZJL6_YEAS8		430	1051	402	1276		Yeast
tr|C8Z3L4|C8Z3L4_YEAS8	10069	7784	10838	7883	10185	9995	Yeast
sp|Q9Y678|COPG1_HUMAN	31139	20599	23569	26619	21716	25754	Human
sp|P0A6L4|NANA_ECOLI	1917	7938	2100	5147		7459	E.coli
sp|P0ABJ9|CYDA_ECOLI	68706	281772	72513	280167	70619	279252	E.coli
sp|P27144|KAD4_HUMAN	10012	8458	7889	4647	6151	6266	Human
sp|P05114|HMGN1_HUMAN	4970	4231	2944	3406	6338	2129	Human
sp|P0A9L5|PPIC_ECOLI	1419	4155	537	3248	881	2666	E.coli
sp|Q15059|BRD3_HUMAN	2513				2023	1126	Human
tr|C8Z965|C8Z965_YEAS8	3093		1095		3436	860	Yeast
sp|P69441|KAD_ECOLI	42542	133896	33810	118198	25921	111047	E.coli
sp|Q9NP97|DLRB1_HUMAN	9148	8537	9775	9205	9697	8518	Human
sp|Q14966|ZN638_HUMAN							Human
sp|P08134|RHOC_HUMAN	83009	65702	58502	62604	66978	57175	Human
sp|P48147|PPCE_HUMAN	1111		1487	954		1121	Human
sp|P0A7J7|RL11_ECOLI	98113	383213	92716	348533	89004	336108	E.coli
sp|P62256|UBE2H_HUMAN	2163	2571	1763				Human
[truncated: 2,969 more rows]
