# Supplementary material for: msBayesImpute as a versatile framework for addressing missing values in biomedical mass spectrometry proteomics data
Source: Commun Chem. 2026 Jul 7;9:236. doi: 10.1038/s42004-026-02106-3 (PMC13342297; doi:10.1038/s42004-026-02106-3)
Supplement: Supplementary file 7 — Supplementary Data 4 [file 42004_2026_2106_MOESM7_ESM.xlsx]

## Sheet: Sample annotation
smpID	cellCycle
sample1	G2-M
sample2	G2-M
sample3	G2-M
sample4	G2-M
sample5	G2-M
sample6	G2-M
sample7	G2-M
sample8	G2-M
sample9	G2-M
sample10	G2-M
sample11	G2-M
sample12	G2-M
sample13	G2-M
sample14	G2-M
sample15	G2-M
sample16	G2-M
sample17	G2-M
sample18	G2-M
sample19	G2-M
sample20	G2-M
sample21	G2-M
sample22	G2-M
sample23	G2-M
sample24	G2-M
sample25	G2-M
sample26	G2-M
sample27	G2-M
sample28	G2-M
sample29	G2-M
sample30	G2-M
sample31	G2-M
sample32	G2-M
sample33	G2-M
sample34	G2-M
sample35	G2-M
sample36	G2-M
sample37	G2-M
sample38	G2-M
sample39	G2-M
sample40	G2-M
sample41	G2-M
sample42	G2-M
sample43	G2-M
sample44	G2-M
sample45	G2-M
sample46	G1-S
sample47	G1-S
sample48	G1-S
sample49	G1-S
sample50	G1-S
sample51	G1-S
sample52	G1-S
sample53	G1-S
sample54	G1-S
sample55	G1-S
sample56	G1-S
sample57	G1-S
sample58	G1-S
sample59	G1-S
sample60	G1-S
sample61	G1-S
sample62	G1-S
sample63	G1-S
sample64	G1-S
sample65	G1-S
sample66	G1-S
sample67	G1-S
sample68	G1-S
sample69	G1-S
sample70	G1-S
sample71	G1-S
sample72	G1-S
sample73	G1-S
sample74	G1-S
sample75	G1-S
sample76	G1-S
sample77	G1-S
sample78	G1-S
sample79	G1-S
sample80	G1-S
sample81	G1-S
sample82	G1-S
sample83	G1-S
sample84	G1-S
sample85	G1-S
sample86	G1-S
sample152	G2
sample153	G2
sample154	G2
sample155	G2
sample156	G2
sample157	G2
sample158	G2
sample159	G2
sample160	G2
sample161	G2
sample162	G2
sample163	G2
sample164	G2
sample165	G2
sample166	G2
sample167	G2
sample168	G2
sample169	G2
sample170	G2
sample171	G2
sample172	G2
sample173	G2
sample174	G2
sample175	G2
sample176	G2
sample177	G2
sample178	G2
sample179	G2
sample180	G2
sample181	G2
sample182	G2
sample183	G2
sample184	G2
sample185	G2
sample186	G2
sample187	G2
sample188	G2
sample189	G2
sample190	G2
sample191	G2
sample192	G2
sample193	G2
sample194	G2
sample195	G2
sample196	G2
sample197	G2
sample198	G2
sample199	G2
sample200	G2
sample201	G2
sample202	G2
sample203	G2
sample204	G1
sample205	G1
sample206	G1
sample207	G1
sample208	G1
sample209	G1
sample210	G1
sample211	G1
sample212	G1
sample213	G1
sample214	G1
sample215	G1
sample216	G1
sample217	G1
sample218	G1
sample219	G1
sample220	G1
sample221	G1
sample222	G1
sample223	G1
sample224	G1
sample225	G1
sample226	G1
sample227	G1
sample228	G1
sample229	G1
sample230	G1
sample231	G1
sample232	G1
sample233	G1
sample234	G1
sample235	G1
sample236	G1
sample237	G1
sample238	G1
sample239	G1
sample240	G1
sample241	G1
sample242	G1
sample243	G1
sample244	G1
sample245	G1
sample246	G1
sample247	G1
sample248	G1
sample249	G1
sample250	G1
sample251	G1
sample252	G1
sample253	G1
sample254	G1
sample255	G1
sample256	G1
sample257	G1
sample258	G1
sample259	G1
sample260	G1
sample261	G1
sample262	G1
sample263	G1
sample264	G1
sample265	G1
sample266	G1
sample267	G1
sample268	G1
sample269	G1
sample270	G1
sample271	G1
sample272	G1
sample273	G1
sample274	G1
sample275	G1
sample276	G1
sample277	G1
sample278	G1
sample279	G1
sample280	G1
sample281	G1
sample282	G1
sample283	G1
sample284	G1
sample285	G1
sample286	G1
sample287	G1
sample288	G1
sample289	G1
sample290	G1
sample291	G1
sample292	G1
sample293	G1
sample294	G1
sample295	G1
sample296	G1

## Sheet: Protein annotation
Protein.Group	Protein.Ids	Protein.Names	Genes	First.Protein.Description
A0A024RBG1	A0A024RBG1
A0A0B4J2D5-2	A0A0B4J2D5-2
A0AVT1	A0AVT1	UBA6_HUMAN	UBA6	Ubiquitin-like modifier-activating enzyme 6
A0MZ66-3	A0MZ66-3	SHOT1_HUMAN	KIAA1598	Isoform of A0MZ66, Isoform 3 of Shootin-1
A1L0T0	A1L0T0	ILVBL_HUMAN	ILVBL	Acetolactate synthase-like protein
A3KMH1-3	A3KMH1-3	VWA8_HUMAN	VWA8	Isoform of A3KMH1, Isoform 3 of von Willebrand factor A domain-containing protein 8
A4D1E9	A4D1E9	GTPBA_HUMAN	GTPBP10	GTP-binding protein 10
A5YKK6	A5YKK6	CNOT1_HUMAN	CNOT1	CCR4-NOT transcription complex subunit 1
A6NDG6	A6NDG6	PGP_HUMAN	PGP	Phosphoglycolate phosphatase
A6NIZ1	A6NIZ1	RP1BL_HUMAN		Ras-related protein Rap-1b-like protein
A6ZKI3	A6ZKI3	F127A_HUMAN	FAM127A	Isoform of O15255, Protein FAM127A
A8MWD9	A8MWD9	RUXGL_HUMAN	SNRPGP15	Putative small nuclear ribonucleoprotein G-like protein 15
E9PAV3-2	E9PAV3-2	NACAM_HUMAN	NACA	Isoform of E9PAV3, Isoform 2 of Nascent polypeptide-associated complex subunit alpha, muscle-specific form
E9PRG8	E9PRG8	CK098_HUMAN	C11orf98	Uncharacterized protein C11orf98
O00115-2	O00115-2	DNS2A_HUMAN	DNASE2	Isoform of O00115, Isoform 2 of Deoxyribonuclease-2-alpha
O00116	O00116	ADAS_HUMAN	AGPS	Alkyldihydroxyacetonephosphate synthase, peroxisomal
O00139-1	O00139-1	KIF2A_HUMAN	KIF2A	Isoform of O00139, Isoform 1 of Kinesin-like protein KIF2A
O00148	O00148	DX39A_HUMAN	DDX39A	ATP-dependent RNA helicase DDX39A
O00151	O00151	PDLI1_HUMAN	PDLIM1	PDZ and LIM domain protein 1
O00154-4	O00154-4	BACH_HUMAN	ACOT7	Isoform of O00154, Isoform 4 of Cytosolic acyl coenzyme A thioester hydrolase
O00159-2	O00159-2	MYO1C_HUMAN	MYO1C	Isoform of O00159, Isoform 2 of Unconventional myosin-Ic
O00161-2	O00161-2	SNP23_HUMAN	SNAP23	Isoform of O00161, Isoform SNAP-23b of Synaptosomal-associated protein 23
O00170	O00170	AIP_HUMAN	AIP	AH receptor-interacting protein
O00178	O00178	GTPB1_HUMAN	GTPBP1	GTP-binding protein 1
O00186	O00186	STXB3_HUMAN	STXBP3	Syntaxin-binding protein 3
O00203-3	O00203-3	AP3B1_HUMAN	AP3B1	Isoform of O00203, Isoform 2 of AP-3 complex subunit beta-1
O00217	O00217	NDUS8_HUMAN	NDUFS8	NADH dehydrogenase [ubiquinone] iron-sulfur protein 8, mitochondrial
O00231-2	O00231-2	PSD11_HUMAN	PSMD11	Isoform of O00231, Isoform 2 of 26S proteasome non-ATPase regulatory subunit 11
O00232	O00232	PSD12_HUMAN	PSMD12	26S proteasome non-ATPase regulatory subunit 12
O00264	O00264	PGRC1_HUMAN	PGRMC1	Membrane-associated progesterone receptor component 1
O00267	O00267	SPT5H_HUMAN	SUPT5H	Transcription elongation factor SPT5
O00273	O00273	DFFA_HUMAN	DFFA	DNA fragmentation factor subunit alpha
O00299	O00299	CLIC1_HUMAN	CLIC1	Chloride intracellular channel protein 1
O00303	O00303	EIF3F_HUMAN	EIF3F	Eukaryotic translation initiation factor 3 subunit F
O00410-3	O00410-3	IPO5_HUMAN	IPO5	Isoform of O00410, Isoform 3 of Importin-5
O00425	O00425	IF2B3_HUMAN	IGF2BP3	Insulin-like growth factor 2 mRNA-binding protein 3
O00429	O00429	DNM1L_HUMAN	DNM1L	Dynamin-1-like protein
O00442-2	O00442-2	RTCA_HUMAN	RTCA	Isoform of O00442, Isoform 2 of RNA 3'-terminal phosphate cyclase
O00461	O00461	GOLI4_HUMAN	GOLIM4	Golgi integral membrane protein 4
O00469-2	O00469-2	PLOD2_HUMAN	PLOD2	Isoform of O00469, Isoform 2 of Procollagen-lysine,2-oxoglutarate 5-dioxygenase 2
O00483	O00483	NDUA4_HUMAN	NDUFA4	Cytochrome c oxidase subunit NDUFA4
O00487	O00487	PSDE_HUMAN	PSMD14	26S proteasome non-ATPase regulatory subunit 14
O00488	O00488	ZN593_HUMAN	ZNF593	Zinc finger protein 593
O00499-10	O00499-10	BIN1_HUMAN	BIN1	Isoform of O00499, Isoform BIN1-13 of Myc box-dependent-interacting protein 1
O00505	O00505	IMA4_HUMAN	KPNA3	Importin subunit alpha-4
O00541	O00541	PESC_HUMAN	PES1	Pescadillo homolog
O00560	O00560	SDCB1_HUMAN	SDCBP	Syntenin-1
O00567	O00567	NOP56_HUMAN	NOP56	Nucleolar protein 56
O00571	O00571	DDX3X_HUMAN	DDX3X	ATP-dependent RNA helicase DDX3X
O00592-2	O00592-2	PODXL_HUMAN	PODXL	Isoform of O00592, Isoform 2 of Podocalyxin
O00625	O00625	PIR_HUMAN	PIR	Pirin
O00629	O00629	IMA3_HUMAN	KPNA4	Importin subunit alpha-3
O00712-4	O00712-4	NFIB_HUMAN	NFIB	Isoform of O00712, Isoform 4 of Nuclear factor 1 B-type
O00750	O00750	P3C2B_HUMAN	PIK3C2B	Phosphatidylinositol 4-phosphate 3-kinase C2 domain-containing subunit beta
O00762	O00762	UBE2C_HUMAN	UBE2C	Ubiquitin-conjugating enzyme E2 C
O00764	O00764	PDXK_HUMAN	PDXK	Pyridoxal kinase
O14548	O14548	COX7R_HUMAN	COX7A2L	Cytochrome c oxidase subunit 7A-related protein, mitochondrial
O14562	O14562	UBFD1_HUMAN	UBFD1	Ubiquitin domain-containing protein UBFD1
O14579-2	O14579-2	COPE_HUMAN	COPE	Isoform of O14579, Isoform 2 of Coatomer subunit epsilon
O14602	O14602	IF1AY_HUMAN	EIF1AY	Eukaryotic translation initiation factor 1A, Y-chromosomal
O14617-5	O14617-5	AP3D1_HUMAN	AP3D1	Isoform of O14617, Isoform 5 of AP-3 complex subunit delta-1
O14646-2	O14646-2	CHD1_HUMAN	CHD1	Isoform of O14646, Isoform 2 of Chromodomain-helicase-DNA-binding protein 1
O14732-2	O14732-2	IMPA2_HUMAN	IMPA2	Isoform of O14732, Isoform 2 of Inositol monophosphatase 2
O14737	O14737	PDCD5_HUMAN	PDCD5	Programmed cell death protein 5
O14744-2	O14744-2	ANM5_HUMAN	PRMT5	Isoform of O14744, Isoform 2 of Protein arginine N-methyltransferase 5
O14745	O14745	NHRF1_HUMAN	SLC9A3R1	Na(+)/H(+) exchange regulatory cofactor NHE-RF1
O14776-2	O14776-2	TCRG1_HUMAN	TCERG1	Isoform of O14776, Isoform 2 of Transcription elongation regulator 1
O14818	O14818	PSA7_HUMAN	PSMA7	Proteasome subunit alpha type-7
O14828	O14828	SCAM3_HUMAN	SCAMP3	Secretory carrier-associated membrane protein 3
O14880	O14880	MGST3_HUMAN	MGST3	Microsomal glutathione S-transferase 3
O14907	O14907	TX1B3_HUMAN	TAX1BP3	Tax1-binding protein 3
O14908	O14908	GIPC1_HUMAN	GIPC1	PDZ domain-containing protein GIPC1
O14929	O14929	HAT1_HUMAN	HAT1	Histone acetyltransferase type B catalytic subunit
O14949	O14949	QCR8_HUMAN	UQCRQ	Cytochrome b-c1 complex subunit 8
O14950	O14950	ML12B_HUMAN	MYL12B	Myosin regulatory light chain 12B
O14964-2	O14964-2	HGS_HUMAN	HGS	Isoform of O14964, Isoform 2 of Hepatocyte growth factor-regulated tyrosine kinase substrate
O14974	O14974	MYPT1_HUMAN	PPP1R12A	Protein phosphatase 1 regulatory subunit 12A
O14975	O14975	S27A2_HUMAN	SLC27A2	Very long-chain acyl-CoA synthetase
O14979-2	O14979-2	HNRDL_HUMAN	HNRNPDL	Isoform of O14979, Isoform 2 of Heterogeneous nuclear ribonucleoprotein D-like
O14980	O14980	XPO1_HUMAN	XPO1	Exportin-1
O14981	O14981	BTAF1_HUMAN	BTAF1	TATA-binding protein-associated factor 172
O15027-5	O15027-5	SC16A_HUMAN	SEC16A	Isoform of O15027, Isoform 5 of Protein transport protein Sec16A
O15031	O15031	PLXB2_HUMAN	PLXNB2	Plexin-B2
O15042-2	O15042-2	SR140_HUMAN	U2SURP	Isoform of O15042, Isoform 2 of U2 snRNP-associated SURP motif-containing protein
O15067	O15067	PUR4_HUMAN	PFAS	Phosphoribosylformylglycinamidine synthase
O15126	O15126	SCAM1_HUMAN	SCAMP1	Secretory carrier-associated membrane protein 1
O15143	O15143	ARC1B_HUMAN	ARPC1B	Actin-related protein 2/3 complex subunit 1B
O15144	O15144	ARPC2_HUMAN	ARPC2	Actin-related protein 2/3 complex subunit 2
O15145	O15145	ARPC3_HUMAN	ARPC3	Actin-related protein 2/3 complex subunit 3
O15160-2	O15160-2	RPAC1_HUMAN	POLR1C	Isoform of O15160, Isoform 2 of DNA-directed RNA polymerases I and III subunit RPAC1
O15173-2	O15173-2	PGRC2_HUMAN	PGRMC2	Isoform of O15173, Isoform 2 of Membrane-associated progesterone receptor component 2
O15212	O15212	PFD6_HUMAN	PFDN6	Prefoldin subunit 6
O15213	O15213	WDR46_HUMAN	WDR46	WD repeat-containing protein 46
O15226-2	O15226-2	NKRF_HUMAN	NKRF	Isoform of O15226, Isoform 2 of NF-kappa-B-repressing factor
O15258	O15258	RER1_HUMAN	RER1	Protein RER1
O15269	O15269	SPTC1_HUMAN	SPTLC1	Serine palmitoyltransferase 1
O15294	O15294	OGT1_HUMAN	OGT	UDP-N-acetylglucosamine--peptide N-acetylglucosaminyltransferase 110 kDa subunit
O15305	O15305	PMM2_HUMAN	PMM2	Phosphomannomutase 2
O15347	O15347	HMGB3_HUMAN	HMGB3	High mobility group protein B3
O15355	O15355	PPM1G_HUMAN	PPM1G	Protein phosphatase 1G
O15371-2	O15371-2	EIF3D_HUMAN	EIF3D	Isoform of O15371, Isoform 2 of Eukaryotic translation initiation factor 3 subunit D
O15372	O15372	EIF3H_HUMAN	EIF3H	Eukaryotic translation initiation factor 3 subunit H
O15397	O15397	IPO8_HUMAN	IPO8	Importin-8
O15427	O15427	MOT4_HUMAN	SLC16A3	Monocarboxylate transporter 4
O15446-2	O15446-2	RPA34_HUMAN	CD3EAP	Isoform of O15446, Isoform 2 of DNA-directed RNA polymerase I subunit RPA34
O15460-2	O15460-2	P4HA2_HUMAN	P4HA2	Isoform of O15460, Isoform IIa of Prolyl 4-hydroxylase subunit alpha-2
O15504-2	O15504-2	NUPL2_HUMAN	NUPL2	Isoform of O15504, Isoform 2 of Nucleoporin-like protein 2
O15511	O15511	ARPC5_HUMAN	ARPC5	Actin-related protein 2/3 complex subunit 5
O15514	O15514	RPB4_HUMAN	POLR2D	DNA-directed RNA polymerase II subunit RPB4
O15541	O15541	R113A_HUMAN	RNF113A	RING finger protein 113A
O43143	O43143	DHX15_HUMAN	DHX15	Pre-mRNA-splicing factor ATP-dependent RNA helicase DHX15
O43148-2	O43148-2	MCES_HUMAN	RNMT	Isoform of O43148, Isoform 2 of mRNA cap guanine-N7 methyltransferase
O43169	O43169	CYB5B_HUMAN	CYB5B	Cytochrome b5 type B
O43172-2	O43172-2	PRP4_HUMAN	PRPF4	Isoform of O43172, Isoform 2 of U4/U6 small nuclear ribonucleoprotein Prp4
O43175	O43175	SERA_HUMAN	PHGDH	D-3-phosphoglycerate dehydrogenase
O43181	O43181	NDUS4_HUMAN	NDUFS4	NADH dehydrogenase [ubiquinone] iron-sulfur protein 4, mitochondrial
O43237	O43237	DC1L2_HUMAN	DYNC1LI2	Cytoplasmic dynein 1 light intermediate chain 2
O43242	O43242	PSMD3_HUMAN	PSMD3	26S proteasome non-ATPase regulatory subunit 3
O43252	O43252	PAPS1_HUMAN	PAPSS1	Bifunctional 3'-phosphoadenosine 5'-phosphosulfate synthase 1
O43290	O43290	SNUT1_HUMAN	SART1	U4/U6.U5 tri-snRNP-associated protein 1
O43324	O43324	MCA3_HUMAN	EEF1E1	Eukaryotic translation elongation factor 1 epsilon-1
O43390	O43390	HNRPR_HUMAN	HNRNPR	Heterogeneous nuclear ribonucleoprotein R
O43395	O43395	PRPF3_HUMAN	PRPF3	U4/U6 small nuclear ribonucleoprotein Prp3
O43396	O43396	TXNL1_HUMAN	TXNL1	Thioredoxin-like protein 1
O43399-5	O43399-5	TPD54_HUMAN	TPD52L2	Isoform of O43399, Isoform 5 of Tumor protein D54
O43447	O43447	PPIH_HUMAN	PPIH	Peptidyl-prolyl cis-trans isomerase H
O43464-2	O43464-2	HTRA2_HUMAN	HTRA2	Isoform of O43464, Isoform 2 of Serine protease HTRA2, mitochondrial
O43488	O43488	ARK72_HUMAN	AKR7A2	Aflatoxin B1 aldehyde reductase member 2
O43491	O43491	E41L2_HUMAN	EPB41L2	Band 4.1-like protein 2
O43504	O43504	LTOR5_HUMAN	LAMTOR5	Ragulator complex protein LAMTOR5
O43592	O43592	XPOT_HUMAN	XPOT	Exportin-T
O43598	O43598	DNPH1_HUMAN	DNPH1	2'-deoxynucleoside 5'-phosphate N-hydrolase 1
O43615	O43615	TIM44_HUMAN	TIMM44	Mitochondrial import inner membrane translocase subunit TIM44
O43633	O43633	CHM2A_HUMAN	CHMP2A	Charged multivesicular body protein 2a
O43663-2	O43663-2	PRC1_HUMAN	PRC1	Isoform of O43663, Isoform 2 of Protein regulator of cytokinesis 1
O43670-2	O43670-2	ZN207_HUMAN	ZNF207	Isoform of O43670, Isoform 2 of BUB3-interacting and GLEBS motif-containing protein ZNF207
O43676	O43676	NDUB3_HUMAN	NDUFB3	NADH dehydrogenase [ubiquinone] 1 beta subcomplex subunit 3
O43681	O43681	ASNA_HUMAN	ASNA1	ATPase ASNA1
O43684-2	O43684-2	BUB3_HUMAN	BUB3	Isoform of O43684, Isoform 2 of Mitotic checkpoint protein BUB3
O43707	O43707	ACTN4_HUMAN	ACTN4	Alpha-actinin-4
O43719	O43719	HTSF1_HUMAN	HTATSF1	HIV Tat-specific factor 1
O43747-2	O43747-2	AP1G1_HUMAN	AP1G1	Isoform of O43747, Isoform 2 of AP-1 complex subunit gamma-1
O43765	O43765	SGTA_HUMAN	SGTA	Small glutamine-rich tetratricopeptide repeat-containing protein alpha
O43768-2	O43768-2	ENSA_HUMAN	ENSA	Isoform of O43768, Isoform 2 of Alpha-endosulfine
O43776	O43776	SYNC_HUMAN	NARS	Asparagine--tRNA ligase, cytoplasmic
O43790	O43790	KRT86_HUMAN	KRT86	Keratin, type II cuticular Hb6
O43795-2	O43795-2	MYO1B_HUMAN	MYO1B	Isoform of O43795, Isoform 2 of Unconventional myosin-Ib
O43805	O43805	SSNA1_HUMAN	SSNA1	Sjoegren syndrome nuclear autoantigen 1
O43809	O43809	CPSF5_HUMAN	NUDT21	Cleavage and polyadenylation specificity factor subunit 5
O43813	O43813	LANC1_HUMAN	LANCL1	LanC-like protein 1
O43815	O43815	STRN_HUMAN	STRN	Striatin
O43818	O43818	U3IP2_HUMAN	RRP9	U3 small nucleolar RNA-interacting protein 2
O43823	O43823	AKAP8_HUMAN	AKAP8	A-kinase anchor protein 8
O43847-2	O43847-2	NRDC_HUMAN	NRD1	Isoform of O43847, Isoform 2 of Nardilysin
O43852-3	O43852-3	CALU_HUMAN	CALU	Isoform of O43852, Isoform 3 of Calumenin
O43865	O43865	SAHH2_HUMAN	AHCYL1	Adenosylhomocysteinase 2
O43920	O43920	NDUS5_HUMAN	NDUFS5	NADH dehydrogenase [ubiquinone] iron-sulfur protein 5
O43929-2	O43929-2	ORC4_HUMAN	ORC4	Isoform of O43929, Isoform 2 of Origin recognition complex subunit 4
O60216	O60216	RAD21_HUMAN	RAD21	Double-strand-break repair protein rad21 homolog
O60220	O60220	TIM8A_HUMAN	TIMM8A	Mitochondrial import inner membrane translocase subunit Tim8 A
O60232	O60232	SSA27_HUMAN	SSSCA1	Sjoegren syndrome/scleroderma autoantigen 1
O60264	O60264	SMCA5_HUMAN	SMARCA5	SWI/SNF-related matrix-associated actin-dependent regulator of chromatin subfamily A member 5
O60271	O60271	JIP4_HUMAN	SPAG9	C-Jun-amino-terminal kinase-interacting protein 4
O60306	O60306	AQR_HUMAN	AQR	Intron-binding protein aquarius
O60313-10	O60313-10
O60341-2	O60341-2	KDM1A_HUMAN	KDM1A	Isoform of O60341, Isoform 2 of Lysine-specific histone demethylase 1A
O60437	O60437	PEPL_HUMAN	PPL	Periplakin
O60443	O60443	DFNA5_HUMAN	DFNA5	Non-syndromic hearing impairment protein 5
O60488-2	O60488-2	ACSL4_HUMAN	ACSL4	Isoform of O60488, Isoform Short of Long-chain-fatty-acid--CoA ligase 4
O60493	O60493	SNX3_HUMAN	SNX3	Sorting nexin-3
O60499	O60499	STX10_HUMAN	STX10	Syntaxin-10
O60502-2	O60502-2	OGA_HUMAN	MGEA5	Isoform of O60502, Isoform 2 of Protein O-GlcNAcase
O60506	O60506	HNRPQ_HUMAN	SYNCRIP	Heterogeneous nuclear ribonucleoprotein Q
O60547-2	O60547-2	GMDS_HUMAN	GMDS	Isoform of O60547, Isoform 2 of GDP-mannose 4,6 dehydratase
O60568	O60568	PLOD3_HUMAN	PLOD3	Procollagen-lysine,2-oxoglutarate 5-dioxygenase 3
O60610	O60610	DIAP1_HUMAN	DIAPH1	Protein diaphanous homolog 1
O60664-4	O60664-4	PLIN3_HUMAN	PLIN3	Isoform of O60664, Isoform 4 of Perilipin-3
O60684	O60684	IMA7_HUMAN	KPNA6	Importin subunit alpha-7
O60701	O60701	UGDH_HUMAN	UGDH	UDP-glucose 6-dehydrogenase
O60716-10	O60716-10	CTND1_HUMAN	CTNND1	Isoform of O60716, Isoform 2AB of Catenin delta-1
O60749-2	O60749-2	SNX2_HUMAN	SNX2	Isoform of O60749, Isoform 2 of Sorting nexin-2
O60762	O60762	DPM1_HUMAN	DPM1	Dolichol-phosphate mannosyltransferase subunit 1
O60763	O60763	USO1_HUMAN	USO1	General vesicular transport factor p115
O60814	O60814	H2B1K_HUMAN	HIST1H2BK	Histone H2B type 1-K
O60826	O60826	CCD22_HUMAN	CCDC22	Coiled-coil domain-containing protein 22
O60832	O60832	DKC1_HUMAN	DKC1	H/ACA ribonucleoprotein complex subunit 4
O60841	O60841	IF2P_HUMAN	EIF5B	Eukaryotic translation initiation factor 5B
O60869-2	O60869-2	EDF1_HUMAN	EDF1	Isoform of O60869, Isoform 2 of Endothelial differentiation-related factor 1
O60884	O60884	DNJA2_HUMAN	DNAJA2	DnaJ homolog subfamily A member 2
O60885	O60885	BRD4_HUMAN	BRD4	Bromodomain-containing protein 4
O60888-2	O60888-2	CUTA_HUMAN	CUTA	Isoform of O60888, Isoform A of Protein CutA
O60921-2	O60921-2	HUS1_HUMAN	HUS1	Isoform of O60921, Isoform 2 of Checkpoint protein HUS1
O60925	O60925	PFD1_HUMAN	PFDN1	Prefoldin subunit 1
O75083	O75083	WDR1_HUMAN	WDR1	WD repeat-containing protein 1
O75116	O75116	ROCK2_HUMAN	ROCK2	Rho-associated protein kinase 2
O75131	O75131	CPNE3_HUMAN	CPNE3	Copine-3
O75150	O75150	BRE1B_HUMAN	RNF40	E3 ubiquitin-protein ligase BRE1B
O75153	O75153	CLU_HUMAN	CLUH	Clustered mitochondria protein homolog
O75223	O75223	GGCT_HUMAN	GGCT	Gamma-glutamylcyclotransferase
O75251-2	O75251-2	NDUS7_HUMAN	NDUFS7	Isoform of O75251, Isoform 2 of NADH dehydrogenase [ubiquinone] iron-sulfur protein 7, mitochondrial
O75306-2	O75306-2	NDUS2_HUMAN	NDUFS2	Isoform of O75306, Isoform 2 of NADH dehydrogenase [ubiquinone] iron-sulfur protein 2, mitochondrial
O75312	O75312	ZPR1_HUMAN	ZPR1	Zinc finger protein ZPR1
O75340-2	O75340-2	PDCD6_HUMAN	PDCD6	Isoform of O75340, Isoform 2 of Programmed cell death protein 6
O75347	O75347	TBCA_HUMAN	TBCA	Tubulin-specific chaperone A
O75348	O75348	VATG1_HUMAN	ATP6V1G1	V-type proton ATPase subunit G 1
O75351	O75351	VPS4B_HUMAN	VPS4B	Vacuolar protein sorting-associated protein 4B
O75352-2	O75352-2	MPU1_HUMAN	MPDU1	Isoform of O75352, Isoform 2 of Mannose-P-dolichol utilization defect 1 protein
O75367-2	O75367-2	H2AY_HUMAN	H2AFY	Isoform of O75367, Isoform 1 of Core histone macro-H2A.1
O75368	O75368	SH3L1_HUMAN	SH3BGRL	SH3 domain-binding glutamic acid-rich-like protein
O75369-8	O75369-8	FLNB_HUMAN	FLNB	Isoform of O75369, Isoform 8 of Filamin-B
O75381-2	O75381-2	PEX14_HUMAN	PEX14	Isoform of O75381, Isoform 2 of Peroxisomal membrane protein PEX14
O75390	O75390	CISY_HUMAN	CS	Citrate synthase, mitochondrial
O75391	O75391	SPAG7_HUMAN	SPAG7	Sperm-associated antigen 7
O75396	O75396	SC22B_HUMAN	SEC22B	Vesicle-trafficking protein SEC22b
O75400-2	O75400-2	PR40A_HUMAN	PRPF40A	Isoform of O75400, Isoform 2 of Pre-mRNA-processing factor 40 homolog A
O75436	O75436	VP26A_HUMAN	VPS26A	Vacuolar protein sorting-associated protein 26A
O75439	O75439	MPPB_HUMAN	PMPCB	Mitochondrial-processing peptidase subunit beta
O75475	O75475	PSIP1_HUMAN	PSIP1	PC4 and SFRS1-interacting protein
O75477	O75477	ERLN1_HUMAN	ERLIN1	Erlin-1
O75489	O75489	NDUS3_HUMAN	NDUFS3	NADH dehydrogenase [ubiquinone] iron-sulfur protein 3, mitochondrial
O75494-2	O75494-2	SRS10_HUMAN	SRSF10	Isoform of O75494, Isoform 2 of Serine/arginine-rich splicing factor 10
O75506	O75506	HSBP1_HUMAN	HSBP1	Heat shock factor-binding protein 1
O75521-2	O75521-2	ECI2_HUMAN	ECI2	Isoform of O75521, Isoform 2 of Enoyl-CoA delta isomerase 2, mitochondrial
O75530-2	O75530-2	EED_HUMAN	EED	Isoform of O75530, Isoform 2 of Polycomb protein EED
O75531	O75531	BAF_HUMAN	BANF1	Barrier-to-autointegration factor
O75533	O75533	SF3B1_HUMAN	SF3B1	Splicing factor 3B subunit 1
O75534-2	O75534-2	CSDE1_HUMAN	CSDE1	Isoform of O75534, Isoform 2 of Cold shock domain-containing protein E1
O75607	O75607	NPM3_HUMAN	NPM3	Nucleoplasmin-3
O75608-2	O75608-2	LYPA1_HUMAN	LYPLA1	Isoform of O75608, Isoform 2 of Acyl-protein thioesterase 1
O75643	O75643	U520_HUMAN	SNRNP200	U5 small nuclear ribonucleoprotein 200 kDa helicase
O75683	O75683	SURF6_HUMAN	SURF6	Surfeit locus protein 6
O75691	O75691	UTP20_HUMAN	UTP20	Small subunit processome component 20 homolog
O75694	O75694	NU155_HUMAN	NUP155	Nuclear pore complex protein Nup155
O75695	O75695	XRP2_HUMAN	RP2	Protein XRP2
O75718	O75718	CRTAP_HUMAN	CRTAP	Cartilage-associated protein
O75787-2	O75787-2	RENR_HUMAN	ATP6AP2	Isoform of O75787, Isoform 2 of Renin receptor
O75792	O75792	RNH2A_HUMAN	RNASEH2A	Ribonuclease H2 subunit A
O75794	O75794	CD123_HUMAN	CDC123	Cell division cycle protein 123 homolog
O75817	O75817	POP7_HUMAN	POP7	Ribonuclease P protein subunit p20
O75821	O75821	EIF3G_HUMAN	EIF3G	Eukaryotic translation initiation factor 3 subunit G
O75822	O75822	EIF3J_HUMAN	EIF3J	Eukaryotic translation initiation factor 3 subunit J
O75844	O75844	FACE1_HUMAN	ZMPSTE24	CAAX prenyl protease 1 homolog
O75874	O75874	IDHC_HUMAN	IDH1	Isocitrate dehydrogenase [NADP] cytoplasmic
O75886	O75886	STAM2_HUMAN	STAM2	Signal transducing adapter molecule 2
O75915	O75915	PRAF3_HUMAN	ARL6IP5	PRA1 family protein 3
O75934	O75934	SPF27_HUMAN	BCAS2	Pre-mRNA-splicing factor SPF27
O75940	O75940	SPF30_HUMAN	SMNDC1	Survival of motor neuron-related-splicing factor 30
O75947	O75947	ATP5H_HUMAN	ATP5H	ATP synthase subunit d, mitochondrial
O75955-2	O75955-2	FLOT1_HUMAN	FLOT1	Isoform of O75955, Isoform 2 of Flotillin-1
O75962-4	O75962-4	TRIO_HUMAN	TRIO	Isoform of O75962, Isoform 4 of Triple functional domain protein
O75964	O75964	ATP5L_HUMAN	ATP5L	ATP synthase subunit g, mitochondrial
O76003	O76003	GLRX3_HUMAN	GLRX3	Glutaredoxin-3
O76021	O76021	RL1D1_HUMAN	RSL1D1	Ribosomal L1 domain-containing protein 1
O76031	O76031	CLPX_HUMAN	CLPX	ATP-dependent Clp protease ATP-binding subunit clpX-like, mitochondrial
O76070	O76070	SYUG_HUMAN	SNCG	Gamma-synuclein
O76094	O76094	SRP72_HUMAN	SRP72	Signal recognition particle subunit SRP72
O94760	O94760	DDAH1_HUMAN	DDAH1	N(G),N(G)-dimethylarginine dimethylaminohydrolase 1
O94763-2	O94763-2	RMP_HUMAN	URI1	Isoform of O94763, Isoform 2 of Unconventional prefoldin RPB5 interactor 1
O94776	O94776	MTA2_HUMAN	MTA2	Metastasis-associated protein MTA2
O94826	O94826	TOM70_HUMAN	TOMM70A	Mitochondrial import receptor subunit TOM70
O94855-2	O94855-2	SC24D_HUMAN	SEC24D	Isoform of O94855, Isoform 2 of Protein transport protein Sec24D
O94874	O94874	UFL1_HUMAN	UFL1	E3 UFM1-protein ligase 1
O94888	O94888	UBXN7_HUMAN	UBXN7	UBX domain-containing protein 7
O94906	O94906	PRP6_HUMAN	PRPF6	Pre-mRNA-processing factor 6
O94925-3	O94925-3	GLSK_HUMAN	GLS	Isoform of O94925, Isoform 3 of Glutaminase kidney isoform, mitochondrial
O94979-4	O94979-4	SC31A_HUMAN	SEC31A	Isoform of O94979, Isoform 4 of Protein transport protein Sec31A
O95140	O95140	MFN2_HUMAN	MFN2	Mitofusin-2
O95149	O95149	SPN1_HUMAN	SNUPN	Snurportin-1
O95155-2	O95155-2	UBE4B_HUMAN	UBE4B	Isoform of O95155, Isoform 2 of Ubiquitin conjugation factor E4 B
O95163	O95163	ELP1_HUMAN	IKBKAP	Elongator complex protein 1
O95169-3	O95169-3	NDUB8_HUMAN	NDUFB8	Isoform of O95169, Isoform 3 of NADH dehydrogenase [ubiquinone] 1 beta subcomplex subunit 8, mitochondrial
O95197-2	O95197-2	RTN3_HUMAN	RTN3	Isoform of O95197, Isoform 2 of Reticulon-3
O95202	O95202	LETM1_HUMAN	LETM1	LETM1 and EF-hand domain-containing protein 1, mitochondrial
O95232	O95232	LC7L3_HUMAN	LUC7L3	Luc7-like protein 3
O95235-2	O95235-2	KI20A_HUMAN	KIF20A	Isoform of O95235, Isoform 2 of Kinesin-like protein KIF20A
O95239	O95239	KIF4A_HUMAN	KIF4A	Chromosome-associated kinesin KIF4A
O95292	O95292	VAPB_HUMAN	VAPB	Vesicle-associated membrane protein-associated protein B/C
O95295	O95295	SNAPN_HUMAN	SNAPIN	SNARE-associated protein Snapin
O95299	O95299	NDUAA_HUMAN	NDUFA10	NADH dehydrogenase [ubiquinone] 1 alpha subcomplex subunit 10, mitochondrial
O95336	O95336	6PGL_HUMAN	PGLS	6-phosphogluconolactonase
O95340-2	O95340-2	PAPS2_HUMAN	PAPSS2	Isoform of O95340, Isoform B of Bifunctional 3'-phosphoadenosine 5'-phosphosulfate synthase 2
O95347	O95347	SMC2_HUMAN	SMC2	Structural maintenance of chromosomes protein 2
O95352-2	O95352-2	ATG7_HUMAN	ATG7	Isoform of O95352, Isoform 2 of Ubiquitin-like modifier-activating enzyme ATG7
O95361-2	O95361-2	TRI16_HUMAN	TRIM16	Isoform of O95361, Isoform 2 of Tripartite motif-containing protein 16
O95373	O95373	IPO7_HUMAN	IPO7	Importin-7
O95376	O95376	ARI2_HUMAN	ARIH2	E3 ubiquitin-protein ligase ARIH2
O95394-3	O95394-3	AGM1_HUMAN	PGM3	Isoform of O95394, Isoform 2 of Phosphoacetylglucosamine mutase
O95400	O95400	CD2B2_HUMAN	CD2BP2	CD2 antigen cytoplasmic tail-binding protein 2
O95433	O95433	AHSA1_HUMAN	AHSA1	Activator of 90 kDa heat shock protein ATPase homolog 1
O95453-2	O95453-2	PARN_HUMAN	PARN	Isoform of O95453, Isoform 2 of Poly(A)-specific ribonuclease PARN
O95456-2	O95456-2	PSMG1_HUMAN	PSMG1	Isoform of O95456, Isoform 2 of Proteasome assembly chaperone 1
O95466-2	O95466-2	FMNL1_HUMAN	FMNL1	Isoform of O95466, Isoform 2 of Formin-like protein 1
O95478	O95478	NSA2_HUMAN	NSA2	Ribosome biogenesis protein NSA2 homolog
O95486	O95486	SC24A_HUMAN	SEC24A	Protein transport protein Sec24A
O95571	O95571	ETHE1_HUMAN	ETHE1	Persulfide dioxygenase ETHE1, mitochondrial
O95573	O95573	ACSL3_HUMAN	ACSL3	Long-chain-fatty-acid--CoA ligase 3
O95684-2	O95684-2	FR1OP_HUMAN	FGFR1OP	Isoform of O95684, Isoform 2 of FGFR1 oncogene partner
O95747	O95747	OXSR1_HUMAN	OXSR1	Serine/threonine-protein kinase OSR1
O95757	O95757	HS74L_HUMAN	HSPA4L	Heat shock 70 kDa protein 4L
O95777	O95777	LSM8_HUMAN	LSM8	U6 snRNA-associated Sm-like protein LSm8
O95782-2	O95782-2	AP2A1_HUMAN	AP2A1	Isoform of O95782, Isoform B of AP-2 complex subunit alpha-1
O95816	O95816	BAG2_HUMAN	BAG2	BAG family molecular chaperone regulator 2
O95817	O95817	BAG3_HUMAN	BAG3	BAG family molecular chaperone regulator 3
O95831-3	O95831-3	AIFM1_HUMAN	AIFM1	Isoform of O95831, Isoform 3 of Apoptosis-inducing factor 1, mitochondrial
O95834-2	O95834-2	EMAL2_HUMAN	EML2	Isoform of O95834, Isoform 2 of Echinoderm microtubule-associated protein-like 2
O95861-2	O95861-2	BPNT1_HUMAN	BPNT1	Isoform of O95861, Isoform 2 of 3'(2'),5'-bisphosphate nucleotidase 1
O95865	O95865	DDAH2_HUMAN	DDAH2	N(G),N(G)-dimethylarginine dimethylaminohydrolase 2
O95983-2	O95983-2	MBD3_HUMAN	MBD3	Isoform of O95983, Isoform 2 of Methyl-CpG-binding domain protein 3
O96000	O96000	NDUBA_HUMAN	NDUFB10	NADH dehydrogenase [ubiquinone] 1 beta subcomplex subunit 10
O96008	O96008	TOM40_HUMAN	TOMM40	Mitochondrial import receptor subunit TOM40 homolog
O96019	O96019	ACL6A_HUMAN	ACTL6A	Actin-like protein 6A
P00338-3	P00338-3	LDHA_HUMAN	LDHA	Isoform of P00338, Isoform 3 of L-lactate dehydrogenase A chain
P00367	P00367	DHE3_HUMAN	GLUD1	Glutamate dehydrogenase 1, mitochondrial
P00374	P00374	DYR_HUMAN	DHFR	Dihydrofolate reductase
P00387-2	P00387-2	NB5R3_HUMAN	CYB5R3	Isoform of P00387, Isoform 2 of NADH-cytochrome b5 reductase 3
P00390-2	P00390-2	GSHR_HUMAN	GSR	Isoform of P00390, Isoform Cytoplasmic of Glutathione reductase, mitochondrial
P00403	P00403	COX2_HUMAN	MT-CO2	Cytochrome c oxidase subunit 2
P00441	P00441	SODC_HUMAN	SOD1	Superoxide dismutase [Cu-Zn]
P00491	P00491	PNPH_HUMAN	PNP	Purine nucleoside phosphorylase
P00492	P00492	HPRT_HUMAN	HPRT1	Hypoxanthine-guanine phosphoribosyltransferase
P00505	P00505	AATM_HUMAN	GOT2	Aspartate aminotransferase, mitochondrial
P00533	P00533	EGFR_HUMAN	EGFR	Epidermal growth factor receptor
P00558-2	P00558-2	PGK1_HUMAN	PGK1	Isoform of P00558, Isoform 2 of Phosphoglycerate kinase 1
P00568	P00568	KAD1_HUMAN	AK1	Adenylate kinase isoenzyme 1
P00846	P00846	ATP6_HUMAN	MT-ATP6	ATP synthase subunit a
P00966	P00966	ASSY_HUMAN	ASS1	Argininosuccinate synthase
P01023	P01023	A2MG_HUMAN	A2M	Alpha-2-macroglobulin
P01111	P01111	RASN_HUMAN	NRAS	GTPase NRas
P02545	P02545	LMNA_HUMAN	LMNA	Prelamin-A/C
P02786	P02786	TFR1_HUMAN	TFRC	Transferrin receptor protein 1
P04004	P04004	VTNC_HUMAN	VTN	Vitronectin
P04040	P04040	CATA_HUMAN	CAT	Catalase
P04080	P04080	CYTB_HUMAN	CSTB	Cystatin-B
P04083	P04083	ANXA1_HUMAN	ANXA1	Annexin A1
P04150-10	P04150-10	GCR_HUMAN	NR3C1	Isoform of P04150, Isoform 10 of Glucocorticoid receptor
P04181	P04181	OAT_HUMAN	OAT	Ornithine aminotransferase, mitochondrial
P04183	P04183	KITH_HUMAN	TK1	Thymidine kinase, cytosolic
P04264	P04264	K2C1_HUMAN	KRT1	Keratin, type II cytoskeletal 1
P04406	P04406	G3P_HUMAN	GAPDH	Glyceraldehyde-3-phosphate dehydrogenase
P04439-2	P04439-2
P04632	P04632	CPNS1_HUMAN	CAPNS1	Calpain small subunit 1
P04792	P04792	HSPB1_HUMAN	HSPB1	Heat shock protein beta-1
P04818	P04818	TYSY_HUMAN	TYMS	Thymidylate synthase
P04843	P04843	RPN1_HUMAN	RPN1	Dolichyl-diphosphooligosaccharide--protein glycosyltransferase subunit 1
P04844-2	P04844-2	RPN2_HUMAN	RPN2	Isoform of P04844, Isoform 2 of Dolichyl-diphosphooligosaccharide--protein glycosyltransferase subunit 2
P04899-3	P04899-3	GNAI2_HUMAN	GNAI2	Isoform of P04899, Isoform 3 of Guanine nucleotide-binding protein G(i) subunit alpha-2
P05015	P05015	IFN16_HUMAN	IFNA16	Interferon alpha-16
P05023-4	P05023-4	AT1A1_HUMAN	ATP1A1	Isoform of P05023, Isoform 4 of Sodium/potassium-transporting ATPase subunit alpha-1
P05026-2	P05026-2	AT1B1_HUMAN	ATP1B1	Isoform of P05026, Isoform 2 of Sodium/potassium-transporting ATPase subunit beta-1
P05114	P05114	HMGN1_HUMAN	HMGN1	Non-histone chromosomal protein HMG-14
P05141	P05141	ADT2_HUMAN	SLC25A5	ADP/ATP translocase 2
P05161	P05161	ISG15_HUMAN	ISG15	Ubiquitin-like protein ISG15
P05198	P05198	IF2A_HUMAN	EIF2S1	Eukaryotic translation initiation factor 2 subunit 1
P05362	P05362	ICAM1_HUMAN	ICAM1	Intercellular adhesion molecule 1
P05386	P05386	RLA1_HUMAN	RPLP1	60S acidic ribosomal protein P1
P05387	P05387	RLA2_HUMAN	RPLP2	60S acidic ribosomal protein P2
P05388	P05388	RLA0_HUMAN	RPLP0	60S acidic ribosomal protein P0
P05455	P05455	LA_HUMAN	SSB	Lupus La protein
P05556	P05556	ITB1_HUMAN	ITGB1	Integrin beta-1
P05783	P05783	K1C18_HUMAN	KRT18	Keratin, type I cytoskeletal 18
P05787-2	P05787-2	K2C8_HUMAN	KRT8	Isoform of P05787, Isoform 2 of Keratin, type II cytoskeletal 8
P06396	P06396	GELS_HUMAN	GSN	Gelsolin
P06454-2	P06454-2	PTMA_HUMAN	PTMA	Isoform of P06454, Isoform 2 of Prothymosin alpha
P06493	P06493	CDK1_HUMAN	CDK1	Cyclin-dependent kinase 1
P06576	P06576	ATPB_HUMAN	ATP5B	ATP synthase subunit beta, mitochondrial
P06703	P06703	S10A6_HUMAN	S100A6	Protein S100-A6
P06730-2	P06730-2	IF4E_HUMAN	EIF4E	Isoform of P06730, Isoform 2 of Eukaryotic translation initiation factor 4E
P06733	P06733	ENOA_HUMAN	ENO1	Alpha-enolase
P06737-2	P06737-2	PYGL_HUMAN	PYGL	Isoform of P06737, Isoform 2 of Glycogen phosphorylase, liver form
P06744	P06744	G6PI_HUMAN	GPI	Glucose-6-phosphate isomerase
P06748-2	P06748-2	NPM_HUMAN	NPM1	Isoform of P06748, Isoform 2 of Nucleophosmin
P06753-2	P06753-2	TPM3_HUMAN	TPM3	Isoform of P06753, Isoform 2 of Tropomyosin alpha-3 chain
P06865	P06865	HEXA_HUMAN	HEXA	Beta-hexosaminidase subunit alpha
P06899	P06899	H2B1J_HUMAN	HIST1H2BJ	Histone H2B type 1-J
P07099	P07099	HYEP_HUMAN	EPHX1	Epoxide hydrolase 1
P07108-2	P07108-2	ACBP_HUMAN	DBI	Isoform of P07108, Isoform 2 of Acyl-CoA-binding protein
P07195	P07195	LDHB_HUMAN	LDHB	L-lactate dehydrogenase B chain
P07203	P07203	GPX1_HUMAN	GPX1	Glutathione peroxidase 1
P07237	P07237	PDIA1_HUMAN	P4HB	Protein disulfide-isomerase
P07311	P07311	ACYP1_HUMAN	ACYP1	Acylphosphatase-1
P07339	P07339	CATD_HUMAN	CTSD	Cathepsin D
P07355	P07355	ANXA2_HUMAN	ANXA2	Annexin A2
P07384	P07384	CAN1_HUMAN	CAPN1	Calpain-1 catalytic subunit
P07437	P07437	TBB5_HUMAN	TUBB	Tubulin beta chain
P07602-2	P07602-2	SAP_HUMAN	PSAP	Isoform of P07602, Isoform Sap-mu-6 of Prosaposin
P07686	P07686	HEXB_HUMAN	HEXB	Beta-hexosaminidase subunit beta
P07737	P07737	PROF1_HUMAN	PFN1	Profilin-1
P07741	P07741	APT_HUMAN	APRT	Adenine phosphoribosyltransferase
P07814	P07814	SYEP_HUMAN	EPRS	Bifunctional glutamate/proline--tRNA ligase
P07900-2	P07900-2	HS90A_HUMAN	HSP90AA1	Isoform of P07900, Isoform 2 of Heat shock protein HSP 90-alpha
P07910-2	P07910-2	HNRPC_HUMAN	HNRNPC	Isoform of P07910, Isoform C1 of Heterogeneous nuclear ribonucleoproteins C1/C2
P07951	P07951	TPM2_HUMAN	TPM2	Tropomyosin beta chain
P07951-2	P07951-2	TPM2_HUMAN	TPM2	Isoform of P07951, Isoform 2 of Tropomyosin beta chain
P07954-2	P07954-2	FUMH_HUMAN	FH	Isoform of P07954, Isoform Cytoplasmic of Fumarate hydratase, mitochondrial
P08133	P08133	ANXA6_HUMAN	ANXA6	Annexin A6
P08174-2	P08174-2	DAF_HUMAN	CD55	Isoform of P08174, Isoform 1 of Complement decay-accelerating factor
P08195	P08195	4F2_HUMAN	SLC3A2	4F2 cell-surface antigen heavy chain
P08237-3	P08237-3	PFKAM_HUMAN	PFKM	Isoform of P08237, Isoform 3 of ATP-dependent 6-phosphofructokinase, muscle type
P08238	P08238	HS90B_HUMAN	HSP90AB1	Heat shock protein HSP 90-beta
P08240	P08240	SRPR_HUMAN	SRPR	Signal recognition particle receptor subunit alpha
P08243-2	P08243-2	ASNS_HUMAN	ASNS	Isoform of P08243, Isoform 2 of Asparagine synthetase [glutamine-hydrolyzing]
P08559-2	P08559-2	ODPA_HUMAN	PDHA1	Isoform of P08559, Isoform 2 of Pyruvate dehydrogenase E1 component subunit alpha, somatic form, mitochondrial
P08574	P08574	CY1_HUMAN	CYC1	Cytochrome c1, heme protein, mitochondrial
P08579	P08579	RU2B_HUMAN	SNRPB2	U2 small nuclear ribonucleoprotein B''
P08621	P08621	RU17_HUMAN	SNRNP70	U1 small nuclear ribonucleoprotein 70 kDa
P08651-2	P08651-2	NFIC_HUMAN	NFIC	Isoform of P08651, Isoform 1 of Nuclear factor 1 C-type
P08670	P08670	VIME_HUMAN	VIM	Vimentin
P08708	P08708	RS17_HUMAN	RPS17	40S ribosomal protein S17
P08729	P08729	K2C7_HUMAN	KRT7	Keratin, type II cytoskeletal 7
P08758	P08758	ANXA5_HUMAN	ANXA5	Annexin A5
P08865	P08865	RSSA_HUMAN	RPSA	40S ribosomal protein SA
P09001	P09001	RM03_HUMAN	MRPL3	39S ribosomal protein L3, mitochondrial
P09012	P09012	SNRPA_HUMAN	SNRPA	U1 small nuclear ribonucleoprotein A
P09234	P09234	RU1C_HUMAN	SNRPC	U1 small nuclear ribonucleoprotein C
P09382	P09382	LEG1_HUMAN	LGALS1	Galectin-1
P09429	P09429	HMGB1_HUMAN	HMGB1	High mobility group protein B1
P09493-2	P09493-2	TPM1_HUMAN	TPM1	Isoform of P09493, Isoform 2 of Tropomyosin alpha-1 chain
P09496-3	P09496-3	CLCA_HUMAN	CLTA	Isoform of P09496, Isoform 3 of Clathrin light chain A
P09497-2	P09497-2	CLCB_HUMAN	CLTB	Isoform of P09497, Isoform Non-brain of Clathrin light chain B
P09525	P09525	ANXA4_HUMAN	ANXA4	Annexin A4
P09543-2	P09543-2	CN37_HUMAN	CNP	Isoform of P09543, Isoform CNPI of 2',3'-cyclic-nucleotide 3'-phosphodiesterase
P09601	P09601	HMOX1_HUMAN	HMOX1	Heme oxygenase 1
P09622	P09622	DLDH_HUMAN	DLD	Dihydrolipoyl dehydrogenase, mitochondrial
P09651-2	P09651-2	ROA1_HUMAN	HNRNPA1	Isoform of P09651, Isoform A1-A of Heterogeneous nuclear ribonucleoprotein A1
P09661	P09661	RU2A_HUMAN	SNRPA1	U2 small nuclear ribonucleoprotein A'
P09874	P09874	PARP1_HUMAN	PARP1	Poly [ADP-ribose] polymerase 1
P09884	P09884	DPOLA_HUMAN	POLA1	DNA polymerase alpha catalytic subunit
P09960	P09960	LKHA4_HUMAN	LTA4H	Leukotriene A-4 hydrolase
P09972	P09972	ALDOC_HUMAN	ALDOC	Fructose-bisphosphate aldolase C
P0C0S5	P0C0S5	H2AZ_HUMAN	H2AFZ	Histone H2A.Z
P0C7X5	P0C7X5	ZN806_HUMAN	ZNF806	Zinc finger protein 806
P0CG38	P0CG38	POTEI_HUMAN	POTEI	POTE ankyrin domain family member I
P0CG47	P0CG47	UBB_HUMAN	UBB	Polyubiquitin-B
P0DMV8	P0DMV8	HS71A_HUMAN	HSPA1A	Heat shock 70 kDa protein 1A
P0DN76	P0DN76
P0DN79	P0DN79
P0DP23	P0DP23
P0DPB6	P0DPB6
P10155-3	P10155-3	RO60_HUMAN	TROVE2	Isoform of P10155, Isoform 3 of 60 kDa SS-A/Ro ribonucleoprotein
P10321	P10321	1C07_HUMAN	HLA-C	Isoform of Q95604, HLA class I histocompatibility antigen, Cw-7 alpha chain
P10398	P10398	ARAF_HUMAN	ARAF	Serine/threonine-protein kinase A-Raf
P10412	P10412	H14_HUMAN	HIST1H1E	Histone H1.4
P10515	P10515	ODP2_HUMAN	DLAT	Dihydrolipoyllysine-residue acetyltransferase component of pyruvate dehydrogenase complex, mitochondrial
P10599	P10599	THIO_HUMAN	TXN	Thioredoxin
P10606	P10606	COX5B_HUMAN	COX5B	Cytochrome c oxidase subunit 5B, mitochondrial
P10619-2	P10619-2	PPGB_HUMAN	CTSA	Isoform of P10619, Isoform 2 of Lysosomal protective protein
P10644	P10644	KAP0_HUMAN	PRKAR1A	cAMP-dependent protein kinase type I-alpha regulatory subunit
P10768	P10768	ESTD_HUMAN	ESD	S-formylglutathione hydrolase
P10809	P10809	CH60_HUMAN	HSPD1	60 kDa heat shock protein, mitochondrial
P11021	P11021	GRP78_HUMAN	HSPA5	78 kDa glucose-regulated protein
P11047	P11047	LAMC1_HUMAN	LAMC1	Laminin subunit gamma-1
P11142	P11142	HSP7C_HUMAN	HSPA8	Heat shock cognate 71 kDa protein
P11166	P11166	GTR1_HUMAN	SLC2A1	Solute carrier family 2, facilitated glucose transporter member 1
P11171-2	P11171-2	41_HUMAN	EPB41	Isoform of P11171, Isoform 2 of Protein 4.1
P11172	P11172	UMPS_HUMAN	UMPS	Uridine 5'-monophosphate synthase
P11177-2	P11177-2	ODPB_HUMAN	PDHB	Isoform of P11177, Isoform 2 of Pyruvate dehydrogenase E1 component subunit beta, mitochondrial
P11182	P11182	ODB2_HUMAN	DBT	Lipoamide acyltransferase component of branched-chain alpha-keto acid dehydrogenase complex, mitochondrial
P11216	P11216	PYGB_HUMAN	PYGB	Glycogen phosphorylase, brain form
P11233	P11233	RALA_HUMAN	RALA	Ras-related protein Ral-A
P11234-2	P11234-2	RALB_HUMAN	RALB	Isoform of P11234, Isoform 2 of Ras-related protein Ral-B
P11279-2	P11279-2	LAMP1_HUMAN	LAMP1	Isoform of P11279, Isoform 2 of Lysosome-associated membrane glycoprotein 1
P11310-2	P11310-2	ACADM_HUMAN	ACADM	Isoform of P11310, Isoform 2 of Medium-chain specific acyl-CoA dehydrogenase, mitochondrial
P11387	P11387	TOP1_HUMAN	TOP1	DNA topoisomerase 1
P11388-2	P11388-2	TOP2A_HUMAN	TOP2A	Isoform of P11388, Isoform 2 of DNA topoisomerase 2-alpha
P11413-2	P11413-2	G6PD_HUMAN	G6PD	Isoform of P11413, Isoform Long of Glucose-6-phosphate 1-dehydrogenase
P11441	P11441	UBL4A_HUMAN	UBL4A	Ubiquitin-like protein 4A
P11498	P11498	PYC_HUMAN	PC	Pyruvate carboxylase, mitochondrial
P11586	P11586	C1TC_HUMAN	MTHFD1	C-1-tetrahydrofolate synthase, cytoplasmic
P11766	P11766	ADHX_HUMAN	ADH5	Alcohol dehydrogenase class-3
P11802	P11802	CDK4_HUMAN	CDK4	Cyclin-dependent kinase 4
P11908-2	P11908-2	PRPS2_HUMAN	PRPS2	Isoform of P11908, Isoform 2 of Ribose-phosphate pyrophosphokinase 2
P11940	P11940	PABP1_HUMAN	PABPC1	Polyadenylate-binding protein 1
P12004	P12004	PCNA_HUMAN	PCNA	Proliferating cell nuclear antigen
P12081	P12081	SYHC_HUMAN	HARS	Histidine--tRNA ligase, cytoplasmic
P12235	P12235	ADT1_HUMAN	SLC25A4	ADP/ATP translocase 1
P12236	P12236	ADT3_HUMAN	SLC25A6	ADP/ATP translocase 3
P12268	P12268	IMDH2_HUMAN	IMPDH2	Inosine-5'-monophosphate dehydrogenase 2
P12270	P12270	TPR_HUMAN	TPR	Nucleoprotein TPR
P12277	P12277	KCRB_HUMAN	CKB	Creatine kinase B-type
P12429	P12429	ANXA3_HUMAN	ANXA3	Annexin A3
P12814-2	P12814-2	ACTN1_HUMAN	ACTN1	Isoform of P12814, Isoform 2 of Alpha-actinin-1
P12955-2	P12955-2	PEPD_HUMAN	PEPD	Isoform of P12955, Isoform 2 of Xaa-Pro dipeptidase
P12956	P12956	XRCC6_HUMAN	XRCC6	X-ray repair cross-complementing protein 6
P13010	P13010	XRCC5_HUMAN	XRCC5	X-ray repair cross-complementing protein 5
P13073	P13073	COX41_HUMAN	COX4I1	Cytochrome c oxidase subunit 4 isoform 1, mitochondrial
P13473-2	P13473-2	LAMP2_HUMAN	LAMP2	Isoform of P13473, Isoform LAMP-2B of Lysosome-associated membrane glycoprotein 2
P13489	P13489	RINI_HUMAN	RNH1	Ribonuclease inhibitor
P13639	P13639	EF2_HUMAN	EEF2	Elongation factor 2
P13645	P13645	K1C10_HUMAN	KRT10	Keratin, type I cytoskeletal 10
P13667	P13667	PDIA4_HUMAN	PDIA4	Protein disulfide-isomerase A4
P13674	P13674	P4HA1_HUMAN	P4HA1	Prolyl 4-hydroxylase subunit alpha-1
P13693	P13693	TCTP_HUMAN	TPT1	Translationally-controlled tumor protein
P13797	P13797	PLST_HUMAN	PLS3	Plastin-3
P13798	P13798	ACPH_HUMAN	APEH	Acylamino-acid-releasing enzyme
P13804	P13804	ETFA_HUMAN	ETFA	Electron transfer flavoprotein subunit alpha, mitochondrial
P13807-2	P13807-2	GYS1_HUMAN	GYS1	Isoform of P13807, Isoform 2 of Glycogen [starch] synthase, muscle
P13861-2	P13861-2	KAP2_HUMAN	PRKAR2A	Isoform of P13861, Isoform 2 of cAMP-dependent protein kinase type II-alpha regulatory subunit
P13929-3	P13929-3	ENOB_HUMAN	ENO3	Isoform of P13929, Isoform 3 of Beta-enolase
P13984	P13984	T2FB_HUMAN	GTF2F2	General transcription factor IIF subunit 2
P13995	P13995	MTDC_HUMAN	MTHFD2	Bifunctional methylenetetrahydrofolate dehydrogenase/cyclohydrolase, mitochondrial
P14174	P14174	MIF_HUMAN	MIF	Macrophage migration inhibitory factor
P14314-2	P14314-2	GLU2B_HUMAN	PRKCSH	Isoform of P14314, Isoform 2 of Glucosidase 2 subunit beta
P14324-2	P14324-2	FPPS_HUMAN	FDPS	Isoform of P14324, Isoform 2 of Farnesyl pyrophosphate synthase
P14406	P14406	CX7A2_HUMAN	COX7A2	Cytochrome c oxidase subunit 7A2, mitochondrial
P14550	P14550	AK1A1_HUMAN	AKR1A1	Alcohol dehydrogenase [NADP(+)]
P14618	P14618	KPYM_HUMAN	PKM	Pyruvate kinase PKM
P14625	P14625	ENPL_HUMAN	HSP90B1	Endoplasmin
P14635-2	P14635-2	CCNB1_HUMAN	CCNB1	Isoform of P14635, Isoform 2 of G2/mitotic-specific cyclin-B1
P14678-2	P14678-2	RSMB_HUMAN	SNRPB	Isoform of P14678, Isoform SM-B of Small nuclear ribonucleoprotein-associated proteins B and B'
P14735	P14735	IDE_HUMAN	IDE	Insulin-degrading enzyme
P14866	P14866	HNRPL_HUMAN	HNRNPL	Heterogeneous nuclear ribonucleoprotein L
P14868	P14868	SYDC_HUMAN	DARS	Aspartate--tRNA ligase, cytoplasmic
P14923	P14923	PLAK_HUMAN	JUP	Junction plakoglobin
P14927	P14927	QCR7_HUMAN	UQCRB	Cytochrome b-c1 complex subunit 7
P15121	P15121	ALDR_HUMAN	AKR1B1	Aldose reductase
P15170-2	P15170-2	ERF3A_HUMAN	GSPT1	Isoform of P15170, Isoform 2 of Eukaryotic peptide chain release factor GTP-binding subunit ERF3A
P15311	P15311	EZRI_HUMAN	EZR	Ezrin
P15374	P15374	UCHL3_HUMAN	UCHL3	Ubiquitin carboxyl-terminal hydrolase isozyme L3
P15529-2	P15529-2	MCP_HUMAN	CD46	Isoform of P15529, Isoform B of Membrane cofactor protein
P15531-2	P15531-2	NDKA_HUMAN	NME1	Isoform of P15531, Isoform 2 of Nucleoside diphosphate kinase A
P15559	P15559	NQO1_HUMAN	NQO1	NAD(P)H dehydrogenase [quinone] 1
P15586-2	P15586-2	GNS_HUMAN	GNS	Isoform of P15586, Isoform 2 of N-acetylglucosamine-6-sulfatase
P15880	P15880	RS2_HUMAN	RPS2	40S ribosomal protein S2
P15924	P15924	DESP_HUMAN	DSP	Desmoplakin
P15927-2	P15927-2	RFA2_HUMAN	RPA2	Isoform of P15927, Isoform 2 of Replication protein A 32 kDa subunit
P16070-10	P16070-10	CD44_HUMAN	CD44	Isoform of P16070, Isoform 10 of CD44 antigen
P16083	P16083	NQO2_HUMAN	NQO2	Ribosyldihydronicotinamide dehydrogenase [quinone]
P16104	P16104	H2AX_HUMAN	H2AFX	Histone H2AX
P16152	P16152	CBR1_HUMAN	CBR1	Carbonyl reductase [NADPH] 1
P16220-1	P16220-1
P16401	P16401	H15_HUMAN	HIST1H1B	Histone H1.5
P16403	P16403	H12_HUMAN	HIST1H1C	Histone H1.2
P16435	P16435	NCPR_HUMAN	POR	NADPH--cytochrome P450 reductase
P16615-2	P16615-2	AT2A2_HUMAN	ATP2A2	Isoform of P16615, Isoform 2 of Sarcoplasmic/endoplasmic reticulum calcium ATPase 2
P16949	P16949	STMN1_HUMAN	STMN1	Stathmin
P16989	P16989	YBOX3_HUMAN	YBX3	Y-box-binding protein 3
P17096	P17096	HMGA1_HUMAN	HMGA1	High mobility group protein HMG-I/HMG-Y
P17174	P17174	AATC_HUMAN	GOT1	Aspartate aminotransferase, cytoplasmic
P17275	P17275	JUNB_HUMAN	JUNB	Transcription factor jun-B
P17301	P17301	ITA2_HUMAN	ITGA2	Integrin alpha-2
P17480-2	P17480-2	UBF1_HUMAN	UBTF	Isoform of P17480, Isoform UBF2 of Nucleolar transcription factor 1
P17612-2	P17612-2	KAPCA_HUMAN	PRKACA	Isoform of P17612, Isoform 2 of cAMP-dependent protein kinase catalytic subunit alpha
P17655	P17655	CAN2_HUMAN	CAPN2	Calpain-2 catalytic subunit
P17812	P17812	PYRG1_HUMAN	CTPS1	CTP synthase 1
P17844	P17844	DDX5_HUMAN	DDX5	Probable ATP-dependent RNA helicase DDX5
P17858	P17858	PFKAL_HUMAN	PFKL	ATP-dependent 6-phosphofructokinase, liver type
P17931	P17931	LEG3_HUMAN	LGALS3	Galectin-3
P17980	P17980	PRS6A_HUMAN	PSMC3	26S protease regulatory subunit 6A
P17987	P17987	TCPA_HUMAN	TCP1	T-complex protein 1 subunit alpha
P18031	P18031	PTN1_HUMAN	PTPN1	Tyrosine-protein phosphatase non-receptor type 1
P18077	P18077	RL35A_HUMAN	RPL35A	60S ribosomal protein L35a
P18085	P18085	ARF4_HUMAN	ARF4	ADP-ribosylation factor 4
P18124	P18124	RL7_HUMAN	RPL7	60S ribosomal protein L7
P18206-2	P18206-2	VINC_HUMAN	VCL	Isoform of P18206, Isoform 1 of Vinculin
P18583-2	P18583-2	SON_HUMAN	SON	Isoform of P18583, Isoform A of Protein SON
P18615-3	P18615-3	NELFE_HUMAN	NELFE	Isoform of P18615, Isoform 2 of Negative elongation factor E
P18621-3	P18621-3	RL17_HUMAN	RPL17	Isoform of P18621, Isoform 3 of 60S ribosomal protein L17
P18669	P18669	PGAM1_HUMAN	PGAM1	Phosphoglycerate mutase 1
P18754-2	P18754-2	RCC1_HUMAN	RCC1	Isoform of P18754, Isoform 2 of Regulator of chromosome condensation
P18887	P18887	XRCC1_HUMAN	XRCC1	DNA repair protein XRCC1
P19256-2	P19256-2	LFA3_HUMAN	CD58	Isoform of P19256, Isoform 2 of Lymphocyte function-associated antigen 3
P19338	P19338	NUCL_HUMAN	NCL	Nucleolin
P19387	P19387	RPB3_HUMAN	POLR2C	DNA-directed RNA polymerase II subunit RPB3
P19388	P19388	RPAB1_HUMAN	POLR2E	DNA-directed RNA polymerases I, II, and III subunit RPABC1
P19404	P19404	NDUV2_HUMAN	NDUFV2	NADH dehydrogenase [ubiquinone] flavoprotein 2, mitochondrial
P19525	P19525	E2AK2_HUMAN	EIF2AK2	Interferon-induced, double-stranded RNA-activated protein kinase
P19623	P19623	SPEE_HUMAN	SRM	Spermidine synthase
P19784	P19784	CSK22_HUMAN	CSNK2A2	Casein kinase II subunit alpha'
P19971	P19971	TYPH_HUMAN	TYMP	Thymidine phosphorylase
P20020-1	P20020-1
P20042	P20042	IF2B_HUMAN	EIF2S2	Eukaryotic translation initiation factor 2 subunit 2
P20073-2	P20073-2	ANXA7_HUMAN	ANXA7	Isoform of P20073, Isoform 2 of Annexin A7
P20290-2	P20290-2	BTF3_HUMAN	BTF3	Isoform of P20290, Isoform 2 of Transcription factor BTF3
P20339-2	P20339-2	RAB5A_HUMAN	RAB5A	Isoform of P20339, Isoform 2 of Ras-related protein Rab-5A
P20340-2	P20340-2	RAB6A_HUMAN	RAB6A	Isoform of P20340, Isoform 2 of Ras-related protein Rab-6A
P20618	P20618	PSB1_HUMAN	PSMB1	Proteasome subunit beta type-1
P20674	P20674	COX5A_HUMAN	COX5A	Cytochrome c oxidase subunit 5A, mitochondrial
P20700	P20700	LMNB1_HUMAN	LMNB1	Lamin-B1
P20810-10	P20810-10	ICAL_HUMAN	CAST	Isoform of P20810, Isoform 10 of Calpastatin
P20839-3	P20839-3	IMDH1_HUMAN	IMPDH1	Isoform of P20839, Isoform 3 of Inosine-5'-monophosphate dehydrogenase 1
P20962	P20962	PTMS_HUMAN	PTMS	Parathymosin
P21127-10	P21127-10	CD11B_HUMAN	CDK11B	Isoform of P21127, Isoform SV11 of Cyclin-dependent kinase 11B
P21266	P21266	GSTM3_HUMAN	GSTM3	Glutathione S-transferase Mu 3
P21291	P21291	CSRP1_HUMAN	CSRP1	Cysteine and glycine-rich protein 1
P21333-2	P21333-2	FLNA_HUMAN	FLNA	Isoform of P21333, Isoform 2 of Filamin-A
P21399	P21399	ACOC_HUMAN	ACO1	Cytoplasmic aconitate hydratase
P21796	P21796	VDAC1_HUMAN	VDAC1	Voltage-dependent anion-selective channel protein 1
P21912	P21912	SDHB_HUMAN	SDHB	Succinate dehydrogenase [ubiquinone] iron-sulfur subunit, mitochondrial
P22033	P22033	MUTA_HUMAN	MUT	Methylmalonyl-CoA mutase, mitochondrial
P22059	P22059	OSBP1_HUMAN	OSBP	Oxysterol-binding protein 1
P22061-2	P22061-2	PIMT_HUMAN	PCMT1	Isoform of P22061, Isoform 2 of Protein-L-isoaspartate(D-aspartate) O-methyltransferase
P22087	P22087	FBRL_HUMAN	FBL	rRNA 2'-O-methyltransferase fibrillarin
P22102	P22102	PUR2_HUMAN	GART	Trifunctional purine biosynthetic protein adenosine-3
P22234-2	P22234-2	PUR6_HUMAN	PAICS	Isoform of P22234, Isoform 2 of Multifunctional protein ADE2
P22307-4	P22307-4	NLTP_HUMAN	SCP2	Isoform of P22307, Isoform 4 of Non-specific lipid-transfer protein
P22314-2	P22314-2	UBA1_HUMAN	UBA1	Isoform of P22314, Isoform 2 of Ubiquitin-like modifier-activating enzyme 1
P22392-2	P22392-2	NDKB_HUMAN	NME2	Isoform of P22392, Isoform 3 of Nucleoside diphosphate kinase B
P22626-2	P22626-2	ROA2_HUMAN	HNRNPA2B1	Isoform of P22626, Isoform A2 of Heterogeneous nuclear ribonucleoproteins A2/B1
P22694-2	P22694-2	KAPCB_HUMAN	PRKACB	Isoform of P22694, Isoform 2 of cAMP-dependent protein kinase catalytic subunit beta
P22695	P22695	QCR2_HUMAN	UQCRC2	Cytochrome b-c1 complex subunit 2, mitochondrial
P23193	P23193	TCEA1_HUMAN	TCEA1	Transcription elongation factor A protein 1
P23229-2	P23229-2	ITA6_HUMAN	ITGA6	Isoform of P23229, Isoform Alpha-6X1A of Integrin alpha-6
P23246	P23246	SFPQ_HUMAN	SFPQ	Splicing factor, proline- and glutamine-rich
P23284	P23284	PPIB_HUMAN	PPIB	Peptidyl-prolyl cis-trans isomerase B
P23368	P23368	MAOM_HUMAN	ME2	NAD-dependent malic enzyme, mitochondrial
P23381	P23381	SYWC_HUMAN	WARS	Tryptophan--tRNA ligase, cytoplasmic
P23396	P23396	RS3_HUMAN	RPS3	40S ribosomal protein S3
P23526	P23526	SAHH_HUMAN	AHCY	Adenosylhomocysteinase
P23528	P23528	COF1_HUMAN	CFL1	Cofilin-1
P23588	P23588	IF4B_HUMAN	EIF4B	Eukaryotic translation initiation factor 4B
P23786	P23786	CPT2_HUMAN	CPT2	Carnitine O-palmitoyltransferase 2, mitochondrial
P23919-2	P23919-2	KTHY_HUMAN	DTYMK	Isoform of P23919, Isoform 2 of Thymidylate kinase
P23921	P23921	RIR1_HUMAN	RRM1	Ribonucleoside-diphosphate reductase large subunit
P24534	P24534	EF1B_HUMAN	EEF1B2	Elongation factor 1-beta
P24539	P24539	AT5F1_HUMAN	ATP5F1	ATP synthase F(0) complex subunit B1, mitochondrial
P24666	P24666	PPAC_HUMAN	ACP1	Low molecular weight phosphotyrosine protein phosphatase
P24752	P24752	THIL_HUMAN	ACAT1	Acetyl-CoA acetyltransferase, mitochondrial
P24928	P24928	RPB1_HUMAN	POLR2A	DNA-directed RNA polymerase II subunit RPB1
P24941-2	P24941-2	CDK2_HUMAN	CDK2	Isoform of P24941, Isoform 2 of Cyclin-dependent kinase 2
P25325-2	P25325-2	THTM_HUMAN	MPST	Isoform of P25325, Isoform 2 of 3-mercaptopyruvate sulfurtransferase
P25398	P25398	RS12_HUMAN	RPS12	40S ribosomal protein S12
P25685	P25685	DNJB1_HUMAN	DNAJB1	DnaJ homolog subfamily B member 1
P25705	P25705	ATPA_HUMAN	ATP5A1	ATP synthase subunit alpha, mitochondrial
P25786-2	P25786-2	PSA1_HUMAN	PSMA1	Isoform of P25786, Isoform Long of Proteasome subunit alpha type-1
P25787	P25787	PSA2_HUMAN	PSMA2	Proteasome subunit alpha type-2
P25788-2	P25788-2	PSA3_HUMAN	PSMA3	Isoform of P25788, Isoform 2 of Proteasome subunit alpha type-3
P25789	P25789	PSA4_HUMAN	PSMA4	Proteasome subunit alpha type-4
P26006-1	P26006-1	ITA3_HUMAN	ITGA3	Isoform of P26006, Isoform 2 of Integrin alpha-3
P26038	P26038	MOES_HUMAN	MSN	Moesin
P26196	P26196	DDX6_HUMAN	DDX6	Probable ATP-dependent RNA helicase DDX6
P26232-2	P26232-2	CTNA2_HUMAN	CTNNA2	Isoform of P26232, Isoform 2 of Catenin alpha-2
P26358-2	P26358-2	DNMT1_HUMAN	DNMT1	Isoform of P26358, Isoform 2 of DNA (cytosine-5)-methyltransferase 1
P26368-2	P26368-2	U2AF2_HUMAN	U2AF2	Isoform of P26368, Isoform 2 of Splicing factor U2AF 65 kDa subunit
P26373	P26373	RL13_HUMAN	RPL13	60S ribosomal protein L13
P26447	P26447	S10A4_HUMAN	S100A4	Protein S100-A4
P26583	P26583	HMGB2_HUMAN	HMGB2	High mobility group protein B2
P26599-2	P26599-2	PTBP1_HUMAN	PTBP1	Isoform of P26599, Isoform 2 of Polypyrimidine tract-binding protein 1
P26639	P26639	SYTC_HUMAN	TARS	Threonine--tRNA ligase, cytoplasmic
P26640	P26640	SYVC_HUMAN	VARS	Valine--tRNA ligase
P26641	P26641	EF1G_HUMAN	EEF1G	Elongation factor 1-gamma
P26885	P26885	FKBP2_HUMAN	FKBP2	Peptidyl-prolyl cis-trans isomerase FKBP2
P27105	P27105	STOM_HUMAN	STOM	Erythrocyte band 7 integral membrane protein
P27348	P27348	1433T_HUMAN	YWHAQ	14-3-3 protein theta
P27635	P27635	RL10_HUMAN	RPL10	60S ribosomal protein L10
P27694	P27694	RFA1_HUMAN	RPA1	Replication protein A 70 kDa DNA-binding subunit
P27695	P27695	APEX1_HUMAN	APEX1	DNA-(apurinic or apyrimidinic site) lyase
P27708	P27708	PYR1_HUMAN	CAD	CAD protein
P27797	P27797	CALR_HUMAN	CALR	Calreticulin
P27816	P27816	MAP4_HUMAN	MAP4	Microtubule-associated protein 4
P27824-2	P27824-2	CALX_HUMAN	CANX	Isoform of P27824, Isoform 2 of Calnexin
P28066	P28066	PSA5_HUMAN	PSMA5	Proteasome subunit alpha type-5
P28070	P28070	PSB4_HUMAN	PSMB4	Proteasome subunit beta type-4
P28072	P28072	PSB6_HUMAN	PSMB6	Proteasome subunit beta type-6
P28074	P28074	PSB5_HUMAN	PSMB5	Proteasome subunit beta type-5
P28288	P28288	ABCD3_HUMAN	ABCD3	ATP-binding cassette sub-family D member 3
P28290-2	P28290-2	SSFA2_HUMAN	SSFA2	Isoform of P28290, Isoform 2 of Sperm-specific antigen 2
P28331-2	P28331-2	NDUS1_HUMAN	NDUFS1	Isoform of P28331, Isoform 2 of NADH-ubiquinone oxidoreductase 75 kDa subunit, mitochondrial
P28340	P28340	DPOD1_HUMAN	POLD1	DNA polymerase delta catalytic subunit
P28482	P28482	MK01_HUMAN	MAPK1	Mitogen-activated protein kinase 1
P28838-2	P28838-2	AMPL_HUMAN	LAP3	Isoform of P28838, Isoform 2 of Cytosol aminopeptidase
P29144	P29144	TPP2_HUMAN	TPP2	Tripeptidyl-peptidase 2
P29218-3	P29218-3	IMPA1_HUMAN	IMPA1	Isoform of P29218, Isoform 3 of Inositol monophosphatase 1
P29372-2	P29372-2	3MG_HUMAN	MPG	Isoform of P29372, Isoform 2 of DNA-3-methyladenine glycosylase
P29401-2	P29401-2	TKT_HUMAN	TKT	Isoform of P29401, Isoform 2 of Transketolase
P29558-2	P29558-2	RBMS1_HUMAN	RBMS1	Isoform of P29558, Isoform 2 of RNA-binding motif, single-stranded-interacting protein 1
P29966	P29966	MARCS_HUMAN	MARCKS	Myristoylated alanine-rich C-kinase substrate
P29992	P29992	GNA11_HUMAN	GNA11	Guanine nucleotide-binding protein subunit alpha-11
P30040	P30040	ERP29_HUMAN	ERP29	Endoplasmic reticulum resident protein 29
P30041	P30041	PRDX6_HUMAN	PRDX6	Peroxiredoxin-6
P30043	P30043	BLVRB_HUMAN	BLVRB	Flavin reductase (NADPH)
P30044-2	P30044-2	PRDX5_HUMAN	PRDX5	Isoform of P30044, Isoform Cytoplasmic+peroxisomal of Peroxiredoxin-5, mitochondrial
P30046	P30046	DOPD_HUMAN	DDT	D-dopachrome decarboxylase
P30048-2	P30048-2	PRDX3_HUMAN	PRDX3	Isoform of P30048, Isoform 2 of Thioredoxin-dependent peroxide reductase, mitochondrial
P30049	P30049	ATPD_HUMAN	ATP5D	ATP synthase subunit delta, mitochondrial
P30050	P30050	RL12_HUMAN	RPL12	60S ribosomal protein L12
P30084	P30084	ECHM_HUMAN	ECHS1	Enoyl-CoA hydratase, mitochondrial
P30085-3	P30085-3
P30086	P30086	PEBP1_HUMAN	PEBP1	Phosphatidylethanolamine-binding protein 1
P30101	P30101	PDIA3_HUMAN	PDIA3	Protein disulfide-isomerase A3
P30153	P30153	2AAA_HUMAN	PPP2R1A	Serine/threonine-protein phosphatase 2A 65 kDa regulatory subunit A alpha isoform
P30154-2	P30154-2	2AAB_HUMAN	PPP2R1B	Isoform of P30154, Isoform 2 of Serine/threonine-protein phosphatase 2A 65 kDa regulatory subunit A beta isoform
P30260-2	P30260-2	CDC27_HUMAN	CDC27	Isoform of P30260, Isoform 2 of Cell division cycle protein 27 homolog
P30405-2	P30405-2	PPIF_HUMAN	PPIF	Isoform of P30405, Isoform 2 of Peptidyl-prolyl cis-trans isomerase F, mitochondrial
P30419	P30419	NMT1_HUMAN	NMT1	Glycylpeptide N-tetradecanoyltransferase 1
P30519	P30519	HMOX2_HUMAN	HMOX2	Heme oxygenase 2
P30520	P30520	PURA2_HUMAN	ADSS	Adenylosuccinate synthetase isozyme 2
P30566	P30566	PUR8_HUMAN	ADSL	Adenylosuccinate lyase
P30622-1	P30622-1	CLIP1_HUMAN	CLIP1	Isoform of P30622, Isoform 2 of CAP-Gly domain-containing linker protein 1
P30626-2	P30626-2	SORCN_HUMAN	SRI	Isoform of P30626, Isoform 2 of Sorcin
P30740	P30740	ILEU_HUMAN	SERPINB1	Leukocyte elastase inhibitor
P30837	P30837	AL1B1_HUMAN	ALDH1B1	Aldehyde dehydrogenase X, mitochondrial
P30876	P30876	RPB2_HUMAN	POLR2B	DNA-directed RNA polymerase II subunit RPB2
P31040	P31040	SDHA_HUMAN	SDHA	Succinate dehydrogenase [ubiquinone] flavoprotein subunit, mitochondrial
P31150	P31150	GDIA_HUMAN	GDI1	Rab GDP dissociation inhibitor alpha
P31153	P31153	METK2_HUMAN	MAT2A	S-adenosylmethionine synthase isoform type-2
P31327-3	P31327-3	CPSM_HUMAN	CPS1	Isoform of P31327, Isoform 3 of Carbamoyl-phosphate synthase [ammonia], mitochondrial
P31350-2	P31350-2	RIR2_HUMAN	RRM2	Isoform of P31350, Isoform 2 of Ribonucleoside-diphosphate reductase subunit M2
P31483	P31483	TIA1_HUMAN	TIA1	Nucleolysin TIA-1 isoform p40
P31689	P31689	DNJA1_HUMAN	DNAJA1	DnaJ homolog subfamily A member 1
P31930	P31930	QCR1_HUMAN	UQCRC1	Cytochrome b-c1 complex subunit 1, mitochondrial
P31937	P31937	3HIDH_HUMAN	HIBADH	3-hydroxyisobutyrate dehydrogenase, mitochondrial
P31939	P31939	PUR9_HUMAN	ATIC	Bifunctional purine biosynthesis protein PURH
P31942-2	P31942-2	HNRH3_HUMAN	HNRNPH3	Isoform of P31942, Isoform 2 of Heterogeneous nuclear ribonucleoprotein H3
P31943	P31943	HNRH1_HUMAN	HNRNPH1	Heterogeneous nuclear ribonucleoprotein H
P31946-2	P31946-2	1433B_HUMAN	YWHAB	Isoform of P31946, Isoform Short of 14-3-3 protein beta/alpha
P31947	P31947	1433S_HUMAN	SFN	14-3-3 protein sigma
P31948	P31948	STIP1_HUMAN	STIP1	Stress-induced-phosphoprotein 1
P31949	P31949	S10AB_HUMAN	S100A11	Protein S100-A11
P32004-2	P32004-2	L1CAM_HUMAN	L1CAM	Isoform of P32004, Isoform 2 of Neural cell adhesion molecule L1
P32119	P32119	PRDX2_HUMAN	PRDX2	Peroxiredoxin-2
P32322	P32322	P5CR1_HUMAN	PYCR1	Pyrroline-5-carboxylate reductase 1, mitochondrial
P32969	P32969	RL9_HUMAN	RPL9	60S ribosomal protein L9
P33176	P33176	KINH_HUMAN	KIF5B	Kinesin-1 heavy chain
P33240-2	P33240-2	CSTF2_HUMAN	CSTF2	Isoform of P33240, Isoform 2 of Cleavage stimulation factor subunit 2
P33316-2	P33316-2	DUT_HUMAN	DUT	Isoform of P33316, Isoform 2 of Deoxyuridine 5'-triphosphate nucleotidohydrolase, mitochondrial
P33527-2	P33527-2	MRP1_HUMAN	ABCC1	Isoform of P33527, Isoform 2 of Multidrug resistance-associated protein 1
P33897	P33897	ABCD1_HUMAN	ABCD1	ATP-binding cassette sub-family D member 1
P33991	P33991	MCM4_HUMAN	MCM4	DNA replication licensing factor MCM4
P33992	P33992	MCM5_HUMAN	MCM5	DNA replication licensing factor MCM5
P33993	P33993	MCM7_HUMAN	MCM7	DNA replication licensing factor MCM7
P34896-2	P34896-2	GLYC_HUMAN	SHMT1	Isoform of P34896, Isoform 2 of Serine hydroxymethyltransferase, cytosolic
P34897-3	P34897-3	GLYM_HUMAN	SHMT2	Isoform of P34897, Isoform 3 of Serine hydroxymethyltransferase, mitochondrial
P34932	P34932	HSP74_HUMAN	HSPA4	Heat shock 70 kDa protein 4
P34949	P34949	MPI_HUMAN	MPI	Mannose-6-phosphate isomerase
P35221	P35221	CTNA1_HUMAN	CTNNA1	Catenin alpha-1
P35232	P35232	PHB_HUMAN	PHB	Prohibitin
P35237	P35237	SPB6_HUMAN	SERPINB6	Serpin B6
P35241	P35241	RADI_HUMAN	RDX	Radixin
P35244	P35244	RFA3_HUMAN	RPA3	Replication protein A 14 kDa subunit
P35249	P35249	RFC4_HUMAN	RFC4	Replication factor C subunit 4
P35250	P35250	RFC2_HUMAN	RFC2	Replication factor C subunit 2
P35251-2	P35251-2	RFC1_HUMAN	RFC1	Isoform of P35251, Isoform 2 of Replication factor C subunit 1
P35268	P35268	RL22_HUMAN	RPL22	60S ribosomal protein L22
P35269	P35269	T2FA_HUMAN	GTF2F1	General transcription factor IIF subunit 1
P35270	P35270	SPRE_HUMAN	SPR	Sepiapterin reductase
P35527	P35527	K1C9_HUMAN	KRT9	Keratin, type I cytoskeletal 9
P35573	P35573	GDE_HUMAN	AGL	Glycogen debranching enzyme
P35579	P35579	MYH9_HUMAN	MYH9	Myosin-9
P35606-2	P35606-2	COPB2_HUMAN	COPB2	Isoform of P35606, Isoform 2 of Coatomer subunit beta'
P35613-2	P35613-2	BASI_HUMAN	BSG	Isoform of P35613, Isoform 2 of Basigin
P35637-2	P35637-2	FUS_HUMAN	FUS	Isoform of P35637, Isoform Short of RNA-binding protein FUS
P35658-2	P35658-2	NU214_HUMAN	NUP214	Isoform of P35658, Isoform 2 of Nuclear pore complex protein Nup214
P35659	P35659	DEK_HUMAN	DEK	Protein DEK
P35754	P35754	GLRX1_HUMAN	GLRX	Glutaredoxin-1
P35998	P35998	PRS7_HUMAN	PSMC2	26S protease regulatory subunit 7
P36404-2	P36404-2	ARL2_HUMAN	ARL2	Isoform of P36404, Isoform 2 of ADP-ribosylation factor-like protein 2
P36405	P36405	ARL3_HUMAN	ARL3	ADP-ribosylation factor-like protein 3
P36507	P36507	MP2K2_HUMAN	MAP2K2	Dual specificity mitogen-activated protein kinase kinase 2
P36542	P36542	ATPG_HUMAN	ATP5C1	ATP synthase subunit gamma, mitochondrial
P36578	P36578	RL4_HUMAN	RPL4	60S ribosomal protein L4
P36639-2	P36639-2	8ODP_HUMAN	NUDT1	Isoform of P36639, Isoform p22 of 7,8-dihydro-8-oxoguanine triphosphatase
P36776-2	P36776-2	LONM_HUMAN	LONP1	Isoform of P36776, Isoform 2 of Lon protease homolog, mitochondrial
P36871	P36871	PGM1_HUMAN	PGM1	Phosphoglucomutase-1
P36873-2	P36873-2	PP1G_HUMAN	PPP1CC	Isoform of P36873, Isoform Gamma-2 of Serine/threonine-protein phosphatase PP1-gamma catalytic subunit
P36915	P36915	GNL1_HUMAN	GNL1	Guanine nucleotide-binding protein-like 1
P36952	P36952	SPB5_HUMAN	SERPINB5	Serpin B5
P36957	P36957	ODO2_HUMAN	DLST	Dihydrolipoyllysine-residue succinyltransferase component of 2-oxoglutarate dehydrogenase complex, mitochondrial
P36969-2	P36969-2	GPX4_HUMAN	GPX4	Isoform of P36969, Isoform Cytoplasmic of Phospholipid hydroperoxide glutathione peroxidase, mitochondrial
P37108	P37108	SRP14_HUMAN	SRP14	Signal recognition particle 14 kDa protein
P37198	P37198	NUP62_HUMAN	NUP62	Nuclear pore glycoprotein p62
P37235	P37235	HPCL1_HUMAN	HPCAL1	Hippocalcin-like protein 1
P37802-2	P37802-2	TAGL2_HUMAN	TAGLN2	Isoform of P37802, Isoform 2 of Transgelin-2
P37837	P37837	TALDO_HUMAN	TALDO1	Transaldolase
P37840-2	P37840-2	SYUA_HUMAN	SNCA	Isoform of P37840, Isoform 2-4 of Alpha-synuclein
P38117	P38117	ETFB_HUMAN	ETFB	Electron transfer flavoprotein subunit beta
P38159	P38159	RBMX_HUMAN	RBMX	RNA-binding motif protein, X chromosome
P38432	P38432	COIL_HUMAN	COIL	Coilin
P38606-2	P38606-2	VATA_HUMAN	ATP6V1A	Isoform of P38606, Isoform 2 of V-type proton ATPase catalytic subunit A
P38646	P38646	GRP75_HUMAN	HSPA9	Stress-70 protein, mitochondrial
P38919	P38919	IF4A3_HUMAN	EIF4A3	Eukaryotic initiation factor 4A-III
P39019	P39019	RS19_HUMAN	RPS19	40S ribosomal protein S19
P39023	P39023	RL3_HUMAN	RPL3	60S ribosomal protein L3
P39656	P39656	OST48_HUMAN	DDOST	Dolichyl-diphosphooligosaccharide--protein glycosyltransferase 48 kDa subunit
P39687	P39687	AN32A_HUMAN	ANP32A	Acidic leucine-rich nuclear phosphoprotein 32 family member A
P39748	P39748	FEN1_HUMAN	FEN1	Flap endonuclease 1
P40121	P40121	CAPG_HUMAN	CAPG	Macrophage-capping protein
P40123-2	P40123-2	CAP2_HUMAN	CAP2	Isoform of P40123, Isoform 2 of Adenylyl cyclase-associated protein 2
P40222	P40222	TXLNA_HUMAN	TXLNA	Alpha-taxilin
P40227	P40227	TCPZ_HUMAN	CCT6A	T-complex protein 1 subunit zeta
P40261	P40261	NNMT_HUMAN	NNMT	Nicotinamide N-methyltransferase
P40429	P40429	RL13A_HUMAN	RPL13A	60S ribosomal protein L13a
P40616-2	P40616-2	ARL1_HUMAN	ARL1	Isoform of P40616, Isoform 2 of ADP-ribosylation factor-like protein 1
P40692	P40692	MLH1_HUMAN	MLH1	DNA mismatch repair protein Mlh1
P40763-2	P40763-2	STAT3_HUMAN	STAT3	Isoform of P40763, Isoform Del-701 of Signal transducer and activator of transcription 3
P40818	P40818	UBP8_HUMAN	USP8	Ubiquitin carboxyl-terminal hydrolase 8
P40925-3	P40925-3	MDHC_HUMAN	MDH1	Isoform of P40925, Isoform 3 of Malate dehydrogenase, cytoplasmic
P40926	P40926	MDHM_HUMAN	MDH2	Malate dehydrogenase, mitochondrial
P40937-2	P40937-2	RFC5_HUMAN	RFC5	Isoform of P40937, Isoform 2 of Replication factor C subunit 5
P40938	P40938	RFC3_HUMAN	RFC3	Replication factor C subunit 3
P40939	P40939	ECHA_HUMAN	HADHA	Trifunctional enzyme subunit alpha, mitochondrial
P41091	P41091	IF2G_HUMAN	EIF2S3	Eukaryotic translation initiation factor 2 subunit 3
P41214	P41214	EIF2D_HUMAN	EIF2D	Eukaryotic translation initiation factor 2D
P41223-2	P41223-2	BUD31_HUMAN	BUD31	Isoform of P41223, Isoform 2 of Protein BUD31 homolog
P41227	P41227	NAA10_HUMAN	NAA10	N-alpha-acetyltransferase 10
P41240	P41240	CSK_HUMAN	CSK	Tyrosine-protein kinase CSK
P41250	P41250	SYG_HUMAN	GARS	Glycine--tRNA ligase
P41252	P41252	SYIC_HUMAN	IARS	Isoleucine--tRNA ligase, cytoplasmic
P41567	P41567	EIF1_HUMAN	EIF1	Eukaryotic translation initiation factor 1
P42126-2	P42126-2	ECI1_HUMAN	ECI1	Isoform of P42126, Isoform 2 of Enoyl-CoA delta isomerase 1, mitochondrial
P42166	P42166	LAP2A_HUMAN	TMPO	Lamina-associated polypeptide 2, isoform alpha
P42167	P42167	LAP2B_HUMAN	TMPO	Isoform of P42166, Lamina-associated polypeptide 2, isoforms beta/gamma
P42224	P42224	STAT1_HUMAN	STAT1	Signal transducer and activator of transcription 1-alpha/beta
P42229-2	P42229-2	STA5A_HUMAN	STAT5A	Isoform of P42229, Isoform 2 of Signal transducer and activator of transcription 5A
P42285	P42285	SK2L2_HUMAN	SKIV2L2	Superkiller viralicidic activity 2-like 2
P42677	P42677	RS27_HUMAN	RPS27	40S ribosomal protein S27
P42696-2	P42696-2	RBM34_HUMAN	RBM34	Isoform of P42696, Isoform 2 of RNA-binding protein 34
P42704	P42704	LPPRC_HUMAN	LRPPRC	Leucine-rich PPR motif-containing protein, mitochondrial
P42765	P42765	THIM_HUMAN	ACAA2	3-ketoacyl-CoA thiolase, mitochondrial
P42766	P42766	RL35_HUMAN	RPL35	60S ribosomal protein L35
P42771	P42771	CDN2A_HUMAN	CDKN2A	Cyclin-dependent kinase inhibitor 2A
P43034	P43034	LIS1_HUMAN	PAFAH1B1	Platelet-activating factor acetylhydrolase IB subunit alpha
P43121	P43121	MUC18_HUMAN	MCAM	Cell surface glycoprotein MUC18
P43243	P43243	MATR3_HUMAN	MATR3	Matrin-3
P43246	P43246	MSH2_HUMAN	MSH2	DNA mismatch repair protein Msh2
P43304-2	P43304-2	GPDM_HUMAN	GPD2	Isoform of P43304, Isoform 2 of Glycerol-3-phosphate dehydrogenase, mitochondrial
P43307	P43307	SSRA_HUMAN	SSR1	Translocon-associated protein subunit alpha
P43355	P43355	MAGA1_HUMAN	MAGEA1	Melanoma-associated antigen 1
P43487-2	P43487-2	RANG_HUMAN	RANBP1	Isoform of P43487, Isoform 2 of Ran-specific GTPase-activating protein
P43490	P43490	NAMPT_HUMAN	NAMPT	Nicotinamide phosphoribosyltransferase
P43686	P43686	PRS6B_HUMAN	PSMC4	26S protease regulatory subunit 6B
P45880-1	P45880-1	VDAC2_HUMAN	VDAC2	Isoform of P45880, Isoform 1 of Voltage-dependent anion-selective channel protein 2
P45973	P45973	CBX5_HUMAN	CBX5	Chromobox protein homolog 5
P45974-2	P45974-2	UBP5_HUMAN	USP5	Isoform of P45974, Isoform Short of Ubiquitin carboxyl-terminal hydrolase 5
P46013	P46013	KI67_HUMAN	MKI67	Antigen KI-67
P46060	P46060	RAGP1_HUMAN	RANGAP1	Ran GTPase-activating protein 1
P46063	P46063	RECQ1_HUMAN	RECQL	ATP-dependent DNA helicase Q1
P46087-2	P46087-2	NOP2_HUMAN	NOP2	Isoform of P46087, Isoform 2 of Probable 28S rRNA (cytosine(4447)-C(5))-methyltransferase
P46100	P46100	ATRX_HUMAN	ATRX	Transcriptional regulator ATRX
P46108-2	P46108-2	CRK_HUMAN	CRK	Isoform of P46108, Isoform Crk-I of Adapter molecule crk
P46109	P46109	CRKL_HUMAN	CRKL	Crk-like protein
P46379-2	P46379-2	BAG6_HUMAN	BAG6	Isoform of P46379, Isoform 2 of Large proline-rich protein BAG6
P46459	P46459	NSF_HUMAN	NSF	Vesicle-fusing ATPase
P46734-2	P46734-2	MP2K3_HUMAN	MAP2K3	Isoform of P46734, Isoform 1 of Dual specificity mitogen-activated protein kinase kinase 3
P46776	P46776	RL27A_HUMAN	RPL27A	60S ribosomal protein L27a
P46777	P46777	RL5_HUMAN	RPL5	60S ribosomal protein L5
P46778	P46778	RL21_HUMAN	RPL21	60S ribosomal protein L21
P46779-2	P46779-2	RL28_HUMAN	RPL28	Isoform of P46779, Isoform 2 of 60S ribosomal protein L28
P46781	P46781	RS9_HUMAN	RPS9	40S ribosomal protein S9
P46782	P46782	RS5_HUMAN	RPS5	40S ribosomal protein S5
P46783	P46783	RS10_HUMAN	RPS10	40S ribosomal protein S10
P46926	P46926	GNPI1_HUMAN	GNPDA1	Glucosamine-6-phosphate isomerase 1
P46940	P46940	IQGA1_HUMAN	IQGAP1	Ras GTPase-activating-like protein IQGAP1
P46976-2	P46976-2	GLYG_HUMAN	GYG1	Isoform of P46976, Isoform GN-1 of Glycogenin-1
P46977-2	P46977-2	STT3A_HUMAN	STT3A	Isoform of P46977, Isoform 2 of Dolichyl-diphosphooligosaccharide--protein glycosyltransferase subunit STT3A
P47712	P47712	PA24A_HUMAN	PLA2G4A	Cytosolic phospholipase A2
P47755	P47755	CAZA2_HUMAN	CAPZA2	F-actin-capping protein subunit alpha-2
P47756-2	P47756-2	CAPZB_HUMAN	CAPZB	Isoform of P47756, Isoform 2 of F-actin-capping protein subunit beta
P47897	P47897	SYQ_HUMAN	QARS	Glutamine--tRNA ligase
P47914	P47914	RL29_HUMAN	RPL29	60S ribosomal protein L29
P47985	P47985	UCRI_HUMAN	UQCRFS1	Cytochrome b-c1 complex subunit Rieske, mitochondrial
P48047	P48047	ATPO_HUMAN	ATP5O	ATP synthase subunit O, mitochondrial
P48147	P48147	PPCE_HUMAN	PREP	Prolyl endopeptidase
P48163	P48163	MAOX_HUMAN	ME1	NADP-dependent malic enzyme
P48444	P48444	COPD_HUMAN	ARCN1	Coatomer subunit delta
P48506	P48506	GSH1_HUMAN	GCLC	Glutamate--cysteine ligase catalytic subunit
P48507	P48507	GSH0_HUMAN	GCLM	Glutamate--cysteine ligase regulatory subunit
P48556	P48556	PSMD8_HUMAN	PSMD8	26S proteasome non-ATPase regulatory subunit 8
P48637	P48637	GSHB_HUMAN	GSS	Glutathione synthetase
P48643	P48643	TCPE_HUMAN	CCT5	T-complex protein 1 subunit epsilon
P48735-2	P48735-2	IDHP_HUMAN	IDH2	Isoform of P48735, Isoform 2 of Isocitrate dehydrogenase [NADP], mitochondrial
P48739-2	P48739-2	PIPNB_HUMAN	PITPNB	Isoform of P48739, Isoform 2 of Phosphatidylinositol transfer protein beta isoform
P48960-2	P48960-2	CD97_HUMAN	CD97	Isoform of P48960, Isoform 2 of CD97 antigen
P49005	P49005	DPOD2_HUMAN	POLD2	DNA polymerase delta subunit 2
P49006	P49006	MRP_HUMAN	MARCKSL1	MARCKS-related protein
P49189-3	P49189-3
P49207	P49207	RL34_HUMAN	RPL34	60S ribosomal protein L34
P49257	P49257	LMAN1_HUMAN	LMAN1	Protein ERGIC-53
P49321	P49321	NASP_HUMAN	NASP	Nuclear autoantigenic sperm protein
P49327	P49327	FAS_HUMAN	FASN	Fatty acid synthase
P49368	P49368	TCPG_HUMAN	CCT3	T-complex protein 1 subunit gamma
P49406	P49406	RM19_HUMAN	MRPL19	39S ribosomal protein L19, mitochondrial
P49411	P49411	EFTU_HUMAN	TUFM	Elongation factor Tu, mitochondrial
P49419	P49419	AL7A1_HUMAN	ALDH7A1	Alpha-aminoadipic semialdehyde dehydrogenase
P49427	P49427	UB2R1_HUMAN	CDC34	Ubiquitin-conjugating enzyme E2 R1
P49458	P49458	SRP09_HUMAN	SRP9	Signal recognition particle 9 kDa protein
P49459	P49459	UBE2A_HUMAN	UBE2A	Ubiquitin-conjugating enzyme E2 A
P49585	P49585	PCY1A_HUMAN	PCYT1A	Choline-phosphate cytidylyltransferase A
P49588	P49588	SYAC_HUMAN	AARS	Alanine--tRNA ligase, cytoplasmic
P49589-3	P49589-3	SYCC_HUMAN	CARS	Isoform of P49589, Isoform 3 of Cysteine--tRNA ligase, cytoplasmic
P49591	P49591	SYSC_HUMAN	SARS	Serine--tRNA ligase, cytoplasmic
P49642	P49642	PRI1_HUMAN	PRIM1	DNA primase small subunit
P49643	P49643	PRI2_HUMAN	PRIM2	DNA primase large subunit
P49720	P49720	PSB3_HUMAN	PSMB3	Proteasome subunit beta type-3
P49721	P49721	PSB2_HUMAN	PSMB2	Proteasome subunit beta type-2
P49736	P49736	MCM2_HUMAN	MCM2	DNA replication licensing factor MCM2
P49748-3	P49748-3	ACADV_HUMAN	ACADVL	Isoform of P49748, Isoform 3 of Very long-chain specific acyl-CoA dehydrogenase, mitochondrial
P49750-1	P49750-1
P49755	P49755	TMEDA_HUMAN	TMED10	Transmembrane emp24 domain-containing protein 10
P49756	P49756	RBM25_HUMAN	RBM25	RNA-binding protein 25
P49770	P49770	EI2BB_HUMAN	EIF2B2	Translation initiation factor eIF-2B subunit beta
P49773	P49773	HINT1_HUMAN	HINT1	Histidine triad nucleotide-binding protein 1
P49790-2	P49790-2	NU153_HUMAN	NUP153	Isoform of P49790, Isoform 2 of Nuclear pore complex protein Nup153
P49792	P49792	RBP2_HUMAN	RANBP2	E3 SUMO-protein ligase RanBP2
P49821-2	P49821-2	NDUV1_HUMAN	NDUFV1	Isoform of P49821, Isoform 2 of NADH dehydrogenase [ubiquinone] flavoprotein 1, mitochondrial
P49840	P49840	GSK3A_HUMAN	GSK3A	Glycogen synthase kinase-3 alpha
P49841-2	P49841-2	GSK3B_HUMAN	GSK3B	Isoform of P49841, Isoform 2 of Glycogen synthase kinase-3 beta
P49903	P49903	SPS1_HUMAN	SEPHS1	Selenide, water dikinase 1
P49915	P49915	GUAA_HUMAN	GMPS	GMP synthase [glutamine-hydrolyzing]
P49959-2	P49959-2	MRE11_HUMAN	MRE11A	Isoform of P49959, Isoform 2 of Double-strand break repair protein MRE11A
P50213	P50213	IDH3A_HUMAN	IDH3A	Isocitrate dehydrogenase [NAD] subunit alpha, mitochondrial
P50395	P50395	GDIB_HUMAN	GDI2	Rab GDP dissociation inhibitor beta
P50402	P50402	EMD_HUMAN	EMD	Emerin
P50416	P50416	CPT1A_HUMAN	CPT1A	Carnitine O-palmitoyltransferase 1, liver isoform
P50454	P50454	SERPH_HUMAN	SERPINH1	Serpin H1
P50502	P50502	F10A1_HUMAN	ST13	Hsc70-interacting protein
P50552	P50552	VASP_HUMAN	VASP	Vasodilator-stimulated phosphoprotein
P50570-2	P50570-2	DYN2_HUMAN	DNM2	Isoform of P50570, Isoform 2 of Dynamin-2
P50579-3	P50579-3	MAP2_HUMAN	METAP2	Isoform of P50579, Isoform 3 of Methionine aminopeptidase 2
P50750-2	P50750-2	CDK9_HUMAN	CDK9	Isoform of P50750, Isoform 2 of Cyclin-dependent kinase 9
P50851-2	P50851-2	LRBA_HUMAN	LRBA	Isoform of P50851, Isoform 2 of Lipopolysaccharide-responsive and beige-like anchor protein
P50914	P50914	RL14_HUMAN	RPL14	60S ribosomal protein L14
P50990	P50990	TCPQ_HUMAN	CCT8	T-complex protein 1 subunit theta
P50991	P50991	TCPD_HUMAN	CCT4	T-complex protein 1 subunit delta
P50995-2	P50995-2	ANX11_HUMAN	ANXA11	Isoform of P50995, Isoform 2 of Annexin A11
P51003-2	P51003-2	PAPOA_HUMAN	PAPOLA	Isoform of P51003, Isoform 2 of Poly(A) polymerase alpha
P51114	P51114	FXR1_HUMAN	FXR1	Fragile X mental retardation syndrome-related protein 1
P51116	P51116	FXR2_HUMAN	FXR2	Fragile X mental retardation syndrome-related protein 2
P51148-2	P51148-2	RAB5C_HUMAN	RAB5C	Isoform of P51148, Isoform 2 of Ras-related protein Rab-5C
P51149	P51149	RAB7A_HUMAN	RAB7A	Ras-related protein Rab-7a
P51153	P51153	RAB13_HUMAN	RAB13	Ras-related protein Rab-13
P51397	P51397	DAP1_HUMAN	DAP	Death-associated protein 1
P51398-2	P51398-2	RT29_HUMAN	DAP3	Isoform of P51398, Isoform 2 of 28S ribosomal protein S29, mitochondrial
P51452	P51452	DUS3_HUMAN	DUSP3	Dual specificity protein phosphatase 3
P51531-2	P51531-2	SMCA2_HUMAN	SMARCA2	Isoform of P51531, Isoform Short of Probable global transcription activator SNF2L2
P51532-2	P51532-2	SMCA4_HUMAN	SMARCA4	Isoform of P51532, Isoform 2 of Transcription activator BRG1
P51570	P51570	GALK1_HUMAN	GALK1	Galactokinase
P51571	P51571	SSRD_HUMAN	SSR4	Translocon-associated protein subunit delta
P51572-2	P51572-2	BAP31_HUMAN	BCAP31	Isoform of P51572, Isoform 2 of B-cell receptor-associated protein 31
P51580	P51580	TPMT_HUMAN	TPMT	Thiopurine S-methyltransferase
P51610-2	P51610-2	HCFC1_HUMAN	HCFC1	Isoform of P51610, Isoform 2 of Host cell factor 1
P51636-2	P51636-2	CAV2_HUMAN	CAV2	Isoform of P51636, Isoform Beta of Caveolin-2
P51648-2	P51648-2	AL3A2_HUMAN	ALDH3A2	Isoform of P51648, Isoform 2 of Fatty aldehyde dehydrogenase
P51659	P51659	DHB4_HUMAN	HSD17B4	Peroxisomal multifunctional enzyme type 2
P51665	P51665	PSMD7_HUMAN	PSMD7	26S proteasome non-ATPase regulatory subunit 7
P51809-2	P51809-2	VAMP7_HUMAN	VAMP7	Isoform of P51809, Isoform 2 of Vesicle-associated membrane protein 7
P51812	P51812	KS6A3_HUMAN	RPS6KA3	Ribosomal protein S6 kinase alpha-3
P51858-2	P51858-2	HDGF_HUMAN	HDGF	Isoform of P51858, Isoform 2 of Hepatoma-derived growth factor
P51970	P51970	NDUA8_HUMAN	NDUFA8	NADH dehydrogenase [ubiquinone] 1 alpha subcomplex subunit 8
P51991	P51991	ROA3_HUMAN	HNRNPA3	Heterogeneous nuclear ribonucleoprotein A3
P52209-2	P52209-2	6PGD_HUMAN	PGD	Isoform of P52209, Isoform 2 of 6-phosphogluconate dehydrogenase, decarboxylating
P52272	P52272	HNRPM_HUMAN	HNRNPM	Heterogeneous nuclear ribonucleoprotein M
P52292	P52292	IMA1_HUMAN	KPNA2	Importin subunit alpha-1
P52294	P52294	IMA5_HUMAN	KPNA1	Importin subunit alpha-5
P52298-3	P52298-3	NCBP2_HUMAN	NCBP2	Isoform of P52298, Isoform 3 of Nuclear cap-binding protein subunit 2
P52306-5	P52306-5	GDS1_HUMAN	RAP1GDS1	Isoform of P52306, Isoform 5 of Rap1 GTPase-GDP dissociation stimulator 1
P52434	P52434	RPAB3_HUMAN	POLR2H	DNA-directed RNA polymerases I, II, and III subunit RPABC3
P52435	P52435	RPB11_HUMAN	POLR2J	DNA-directed RNA polymerase II subunit RPB11-a
P52565	P52565	GDIR1_HUMAN	ARHGDIA	Rho GDP-dissociation inhibitor 1
P52597	P52597	HNRPF_HUMAN	HNRNPF	Heterogeneous nuclear ribonucleoprotein F
P52701-3	P52701-3	MSH6_HUMAN	MSH6	Isoform of P52701, Isoform 3 of DNA mismatch repair protein Msh6
P52732	P52732	KIF11_HUMAN	KIF11	Kinesin-like protein KIF11
P52788	P52788	SPSY_HUMAN	SMS	Spermine synthase
P52789	P52789	HXK2_HUMAN	HK2	Hexokinase-2
P52815	P52815	RM12_HUMAN	MRPL12	39S ribosomal protein L12, mitochondrial
P52888	P52888	THOP1_HUMAN	THOP1	Thimet oligopeptidase
P52907	P52907	CAZA1_HUMAN	CAPZA1	F-actin-capping protein subunit alpha-1
P52943-2	P52943-2	CRIP2_HUMAN	CRIP2	Isoform of P52943, Isoform 2 of Cysteine-rich protein 2
P52948-5	P52948-5	NUP98_HUMAN	NUP98	Isoform of P52948, Isoform 5 of Nuclear pore complex protein Nup98-Nup96
P53004	P53004	BIEA_HUMAN	BLVRA	Biliverdin reductase A
P53007	P53007	TXTP_HUMAN	SLC25A1	Tricarboxylate transport protein, mitochondrial
P53041	P53041	PPP5_HUMAN	PPP5C	Serine/threonine-protein phosphatase 5
P53350	P53350	PLK1_HUMAN	PLK1	Serine/threonine-protein kinase PLK1
P53365-2	P53365-2	ARFP2_HUMAN	ARFIP2	Isoform of P53365, Isoform 2 of Arfaptin-2
P53367-2	P53367-2	ARFP1_HUMAN	ARFIP1	Isoform of P53367, Isoform A of Arfaptin-1
P53396	P53396	ACLY_HUMAN	ACLY	ATP-citrate synthase
P53609-2	P53609-2	PGTB1_HUMAN	PGGT1B	Isoform of P53609, Isoform 2 of Geranylgeranyl transferase type-1 subunit beta
P53611	P53611	PGTB2_HUMAN	RABGGTB	Geranylgeranyl transferase type-2 subunit beta
P53618	P53618	COPB_HUMAN	COPB1	Coatomer subunit beta
P53621-2	P53621-2	COPA_HUMAN	COPA	Isoform of P53621, Isoform 2 of Coatomer subunit alpha
P53701	P53701	CCHL_HUMAN	HCCS	Cytochrome c-type heme lyase
P53985	P53985	MOT1_HUMAN	SLC16A1	Monocarboxylate transporter 1
P53992	P53992	SC24C_HUMAN	SEC24C	Protein transport protein Sec24C
P53999	P53999	TCP4_HUMAN	SUB1	Activated RNA polymerase II transcriptional coactivator p15
P54105	P54105	ICLN_HUMAN	CLNS1A	Methylosome subunit pICln
P54136	P54136	SYRC_HUMAN	RARS	Arginine--tRNA ligase, cytoplasmic
P54577	P54577	SYYC_HUMAN	YARS	Tyrosine--tRNA ligase, cytoplasmic
P54578	P54578	UBP14_HUMAN	USP14	Ubiquitin carboxyl-terminal hydrolase 14
P54619-2	P54619-2	AAKG1_HUMAN	PRKAG1	Isoform of P54619, Isoform 2 of 5'-AMP-activated protein kinase subunit gamma-1
P54652	P54652	HSP72_HUMAN	HSPA2	Heat shock-related 70 kDa protein 2
P54709	P54709	AT1B3_HUMAN	ATP1B3	Sodium/potassium-transporting ATPase subunit beta-3
P54727	P54727	RD23B_HUMAN	RAD23B	UV excision repair protein RAD23 homolog B
P54819-2	P54819-2	KAD2_HUMAN	AK2	Isoform of P54819, Isoform 2 of Adenylate kinase 2, mitochondrial
P54886	P54886	P5CS_HUMAN	ALDH18A1	Delta-1-pyrroline-5-carboxylate synthase
P54920	P54920	SNAA_HUMAN	NAPA	Alpha-soluble NSF attachment protein
P55010	P55010	IF5_HUMAN	EIF5	Eukaryotic translation initiation factor 5
P55036	P55036	PSMD4_HUMAN	PSMD4	26S proteasome non-ATPase regulatory subunit 4
P55060	P55060	XPO2_HUMAN	CSE1L	Exportin-2
P55072	P55072	TERA_HUMAN	VCP	Transitional endoplasmic reticulum ATPase
P55084-2	P55084-2	ECHB_HUMAN	HADHB	Isoform of P55084, Isoform 2 of Trifunctional enzyme subunit beta, mitochondrial
P55145	P55145	MANF_HUMAN	MANF	Mesencephalic astrocyte-derived neurotrophic factor
P55209	P55209	NP1L1_HUMAN	NAP1L1	Nucleosome assembly protein 1-like 1
P55263	P55263	ADK_HUMAN	ADK	Adenosine kinase
P55265-4	P55265-4	DSRAD_HUMAN	ADAR	Isoform of P55265, Isoform 4 of Double-stranded RNA-specific adenosine deaminase
P55327-2	P55327-2	TPD52_HUMAN	TPD52	Isoform of P55327, Isoform 2 of Tumor protein D52
P55735	P55735	SEC13_HUMAN	SEC13	Protein SEC13 homolog
P55769	P55769	NH2L1_HUMAN	NHP2L1	NHP2-like protein 1
P55786	P55786	PSA_HUMAN	NPEPPS	Puromycin-sensitive aminopeptidase
P55809	P55809	SCOT1_HUMAN	OXCT1	Succinyl-CoA:3-ketoacid coenzyme A transferase 1, mitochondrial
P55884-2	P55884-2	EIF3B_HUMAN	EIF3B	Isoform of P55884, Isoform 2 of Eukaryotic translation initiation factor 3 subunit B
P56134-2	P56134-2	ATPK_HUMAN	ATP5J2	Isoform of P56134, Isoform 2 of ATP synthase subunit f, mitochondrial
P56181-2	P56181-2	NDUV3_HUMAN	NDUFV3	Isoform of P56181, Isoform 2 of NADH dehydrogenase [ubiquinone] flavoprotein 3, mitochondrial
P56182	P56182	RRP1_HUMAN	RRP1	Ribosomal RNA processing protein 1 homolog A
P56192	P56192	SYMC_HUMAN	MARS	Methionine--tRNA ligase, cytoplasmic
P56199	P56199	ITA1_HUMAN	ITGA1	Integrin alpha-1
P56211	P56211	ARP19_HUMAN	ARPP19	cAMP-regulated phosphoprotein 19
P56385	P56385	ATP5I_HUMAN	ATP5I	ATP synthase subunit e, mitochondrial
P56537	P56537	IF6_HUMAN	EIF6	Eukaryotic translation initiation factor 6
P56545-2	P56545-2	CTBP2_HUMAN	CTBP2	Isoform of P56545, Isoform 2 of C-terminal-binding protein 2
P56556	P56556	NDUA6_HUMAN	NDUFA6	NADH dehydrogenase [ubiquinone] 1 alpha subcomplex subunit 6
P57076	P57076	CU059_HUMAN	C21orf59	UPF0769 protein C21orf59
P57081-2	P57081-2	WDR4_HUMAN	WDR4	Isoform of P57081, Isoform 2 of tRNA (guanine-N(7)-)-methyltransferase non-catalytic subunit WDR4
P57088	P57088	TMM33_HUMAN	TMEM33	Transmembrane protein 33
P57678	P57678	GEMI4_HUMAN	GEMIN4	Gem-associated protein 4
P57740	P57740	NU107_HUMAN	NUP107	Nuclear pore complex protein Nup107
P57772	P57772	SELB_HUMAN	EEFSEC	Selenocysteine-specific elongation factor
P58107	P58107	EPIPL_HUMAN	EPPK1	Epiplakin
P58546	P58546	MTPN_HUMAN	MTPN	Myotrophin
P59998	P59998	ARPC4_HUMAN	ARPC4	Actin-related protein 2/3 complex subunit 4
P60059	P60059	SC61G_HUMAN	SEC61G	Protein transport protein Sec61 subunit gamma
P60174-3	P60174-3
P60228	P60228	EIF3E_HUMAN	EIF3E	Eukaryotic translation initiation factor 3 subunit E
P60468	P60468	SC61B_HUMAN	SEC61B	Protein transport protein Sec61 subunit beta
P60510	P60510	PP4C_HUMAN	PPP4C	Serine/threonine-protein phosphatase 4 catalytic subunit
P60660-2	P60660-2	MYL6_HUMAN	MYL6	Isoform of P60660, Isoform Smooth muscle of Myosin light polypeptide 6
P60709	P60709	ACTB_HUMAN	ACTB	Actin, cytoplasmic 1
P60842	P60842	IF4A1_HUMAN	EIF4A1	Eukaryotic initiation factor 4A-I
P60866	P60866	RS20_HUMAN	RPS20	40S ribosomal protein S20
P60891	P60891	PRPS1_HUMAN	PRPS1	Ribose-phosphate pyrophosphokinase 1
P60900	P60900	PSA6_HUMAN	PSMA6	Proteasome subunit alpha type-6
P60903	P60903	S10AA_HUMAN	S100A10	Protein S100-A10
P60953	P60953	CDC42_HUMAN	CDC42	Cell division control protein 42 homolog
P60981-2	P60981-2	DEST_HUMAN	DSTN	Isoform of P60981, Isoform 2 of Destrin
P60983	P60983	GMFB_HUMAN	GMFB	Glia maturation factor beta
P61006	P61006	RAB8A_HUMAN	RAB8A	Ras-related protein Rab-8A
P61009	P61009	SPCS3_HUMAN	SPCS3	Signal peptidase complex subunit 3
P61011	P61011	SRP54_HUMAN	SRP54	Signal recognition particle 54 kDa protein
P61019-2	P61019-2	RAB2A_HUMAN	RAB2A	Isoform of P61019, Isoform 2 of Ras-related protein Rab-2A
P61020	P61020	RAB5B_HUMAN	RAB5B	Ras-related protein Rab-5B
P61024	P61024	CKS1_HUMAN	CKS1B	Cyclin-dependent kinases regulatory subunit 1
P61026	P61026	RAB10_HUMAN	RAB10	Ras-related protein Rab-10
P61077-2	P61077-2	UB2D3_HUMAN	UBE2D3	Isoform of P61077, Isoform 2 of Ubiquitin-conjugating enzyme E2 D3
P61081	P61081	UBC12_HUMAN	UBE2M	NEDD8-conjugating enzyme Ubc12
P61086	P61086	UBE2K_HUMAN	UBE2K	Ubiquitin-conjugating enzyme E2 K
P61088	P61088	UBE2N_HUMAN	UBE2N	Ubiquitin-conjugating enzyme E2 N
P61106	P61106	RAB14_HUMAN	RAB14	Ras-related protein Rab-14
P61158	P61158	ARP3_HUMAN	ACTR3	Actin-related protein 3
P61163	P61163	ACTZ_HUMAN	ACTR1A	Alpha-centractin
P61201	P61201	CSN2_HUMAN	COPS2	COP9 signalosome complex subunit 2
P61221	P61221	ABCE1_HUMAN	ABCE1	ATP-binding cassette sub-family E member 1
P61247	P61247	RS3A_HUMAN	RPS3A	40S ribosomal protein S3a
P61254	P61254	RL26_HUMAN	RPL26	60S ribosomal protein L26
P61289-2	P61289-2	PSME3_HUMAN	PSME3	Isoform of P61289, Isoform 2 of Proteasome activator complex subunit 3
P61313	P61313	RL15_HUMAN	RPL15	60S ribosomal protein L15
P61326	P61326	MGN_HUMAN	MAGOH	Protein mago nashi homolog
P61353	P61353	RL27_HUMAN	RPL27	60S ribosomal protein L27
P61421	P61421	VA0D1_HUMAN	ATP6V0D1	V-type proton ATPase subunit d 1
P61457	P61457	PHS_HUMAN	PCBD1	Pterin-4-alpha-carbinolamine dehydratase
P61604	P61604	CH10_HUMAN	HSPE1	10 kDa heat shock protein, mitochondrial
P61758	P61758	PFD3_HUMAN	VBP1	Prefoldin subunit 3
P61764-2	P61764-2	STXB1_HUMAN	STXBP1	Isoform of P61764, Isoform 2 of Syntaxin-binding protein 1
P61803	P61803	DAD1_HUMAN	DAD1	Dolichyl-diphosphooligosaccharide--protein glycosyltransferase subunit DAD1
P61923	P61923	COPZ1_HUMAN	COPZ1	Coatomer subunit zeta-1
P61956-2	P61956-2	SUMO2_HUMAN	SUMO2	Isoform of P61956, Isoform 2 of Small ubiquitin-related modifier 2
P61960	P61960	UFM1_HUMAN	UFM1	Ubiquitin-fold modifier 1
P61962	P61962	DCAF7_HUMAN	DCAF7	DDB1- and CUL4-associated factor 7
P61964	P61964	WDR5_HUMAN	WDR5	WD repeat-containing protein 5
P61978-3	P61978-3	HNRPK_HUMAN	HNRNPK	Isoform of P61978, Isoform 3 of Heterogeneous nuclear ribonucleoprotein K
P61981	P61981	1433G_HUMAN	YWHAG	14-3-3 protein gamma
P62070-2	P62070-2	RRAS2_HUMAN	RRAS2	Isoform of P62070, Isoform 2 of Ras-related protein R-Ras2
P62081	P62081	RS7_HUMAN	RPS7	40S ribosomal protein S7
P62136	P62136	PP1A_HUMAN	PPP1CA	Serine/threonine-protein phosphatase PP1-alpha catalytic subunit
P62140	P62140	PP1B_HUMAN	PPP1CB	Serine/threonine-protein phosphatase PP1-beta catalytic subunit
P62166-2	P62166-2	NCS1_HUMAN	NCS1	Isoform of P62166, Isoform 2 of Neuronal calcium sensor 1
P62191-2	P62191-2	PRS4_HUMAN	PSMC1	Isoform of P62191, Isoform 2 of 26S protease regulatory subunit 4
P62195	P62195	PRS8_HUMAN	PSMC5	26S protease regulatory subunit 8
P62241	P62241	RS8_HUMAN	RPS8	40S ribosomal protein S8
P62244	P62244	RS15A_HUMAN	RPS15A	40S ribosomal protein S15a
P62249	P62249	RS16_HUMAN	RPS16	40S ribosomal protein S16
P62256-2	P62256-2	UBE2H_HUMAN	UBE2H	Isoform of P62256, Isoform 2 of Ubiquitin-conjugating enzyme E2 H
P62258	P62258	1433E_HUMAN	YWHAE	14-3-3 protein epsilon
P62263	P62263	RS14_HUMAN	RPS14	40S ribosomal protein S14
P62266	P62266	RS23_HUMAN	RPS23	40S ribosomal protein S23
P62269	P62269	RS18_HUMAN	RPS18	40S ribosomal protein S18
P62277	P62277	RS13_HUMAN	RPS13	40S ribosomal protein S13
P62280	P62280	RS11_HUMAN	RPS11	40S ribosomal protein S11
P62304	P62304	RUXE_HUMAN	SNRPE	Small nuclear ribonucleoprotein E
P62306	P62306	RUXF_HUMAN	SNRPF	Small nuclear ribonucleoprotein F
P62310	P62310	LSM3_HUMAN	LSM3	U6 snRNA-associated Sm-like protein LSm3
P62314	P62314	SMD1_HUMAN	SNRPD1	Small nuclear ribonucleoprotein Sm D1
P62316	P62316	SMD2_HUMAN	SNRPD2	Small nuclear ribonucleoprotein Sm D2
P62318-2	P62318-2	SMD3_HUMAN	SNRPD3	Isoform of P62318, Isoform 2 of Small nuclear ribonucleoprotein Sm D3
P62328	P62328	TYB4_HUMAN	TMSB4X	Thymosin beta-4
P62330	P62330	ARF6_HUMAN	ARF6	ADP-ribosylation factor 6
P62333	P62333	PRS10_HUMAN	PSMC6	26S protease regulatory subunit 10B
P62424	P62424	RL7A_HUMAN	RPL7A	60S ribosomal protein L7a
P62487	P62487	RPB7_HUMAN	POLR2G	DNA-directed RNA polymerase II subunit RPB7
P62495	P62495	ERF1_HUMAN	ETF1	Eukaryotic peptide chain release factor subunit 1
P62701	P62701	RS4X_HUMAN	RPS4X	40S ribosomal protein S4, X isoform
P62750	P62750	RL23A_HUMAN	RPL23A	60S ribosomal protein L23a
P62753	P62753	RS6_HUMAN	RPS6	40S ribosomal protein S6
P62805	P62805	H4_HUMAN	HIST1H4A	Histone H4
P62820	P62820	RAB1A_HUMAN	RAB1A	Ras-related protein Rab-1A
P62826	P62826	RAN_HUMAN	RAN	GTP-binding nuclear protein Ran
P62829	P62829	RL23_HUMAN	RPL23	60S ribosomal protein L23
P62834	P62834	RAP1A_HUMAN	RAP1A	Ras-related protein Rap-1A
P62841	P62841	RS15_HUMAN	RPS15	40S ribosomal protein S15
P62847-2	P62847-2	RS24_HUMAN	RPS24	Isoform of P62847, Isoform 2 of 40S ribosomal protein S24
P62851	P62851	RS25_HUMAN	RPS25	40S ribosomal protein S25
P62854	P62854	RS26_HUMAN	RPS26	40S ribosomal protein S26
P62857	P62857	RS28_HUMAN	RPS28	40S ribosomal protein S28
P62861	P62861	RS30_HUMAN	FAU	Isoform of P35544, 40S ribosomal protein S30
P62873-2	P62873-2	GBB1_HUMAN	GNB1	Isoform of P62873, Isoform 2 of Guanine nucleotide-binding protein G(I)/G(S)/G(T) subunit beta-1
P62877	P62877	RBX1_HUMAN	RBX1	E3 ubiquitin-protein ligase RBX1
P62888	P62888	RL30_HUMAN	RPL30	60S ribosomal protein L30
P62899	P62899	RL31_HUMAN	RPL31	60S ribosomal protein L31
P62906	P62906	RL10A_HUMAN	RPL10A	60S ribosomal protein L10a
P62910	P62910	RL32_HUMAN	RPL32	60S ribosomal protein L32
P62913-2	P62913-2	RL11_HUMAN	RPL11	Isoform of P62913, Isoform 2 of 60S ribosomal protein L11
P62917	P62917	RL8_HUMAN	RPL8	60S ribosomal protein L8
P62937	P62937	PPIA_HUMAN	PPIA	Peptidyl-prolyl cis-trans isomerase A
P62942	P62942	FKB1A_HUMAN	FKBP1A	Peptidyl-prolyl cis-trans isomerase FKBP1A
P62993	P62993	GRB2_HUMAN	GRB2	Growth factor receptor-bound protein 2
P62995	P62995	TRA2B_HUMAN	TRA2B	Transformer-2 protein homolog beta
P63000-2	P63000-2	RAC1_HUMAN	RAC1	Isoform of P63000, Isoform B of Ras-related C3 botulinum toxin substrate 1
P63010-2	P63010-2	AP2B1_HUMAN	AP2B1	Isoform of P63010, Isoform 2 of AP-2 complex subunit beta
P63092-4	P63092-4	GNAS2_HUMAN	GNAS	Isoform of Q5JWF2, Isoform 4 of Guanine nucleotide-binding protein G(s) subunit alpha isoforms short
P63098	P63098	CANB1_HUMAN	PPP3R1	Calcineurin subunit B type 1
P63104	P63104	1433Z_HUMAN	YWHAZ	14-3-3 protein zeta/delta
P63151-2	P63151-2	2ABA_HUMAN	PPP2R2A	Isoform of P63151, Isoform 2 of Serine/threonine-protein phosphatase 2A 55 kDa regulatory subunit B alpha isoform
P63167	P63167	DYL1_HUMAN	DYNLL1	Dynein light chain 1, cytoplasmic
P63173	P63173	RL38_HUMAN	RPL38	60S ribosomal protein L38
P63208	P63208	SKP1_HUMAN	SKP1	S-phase kinase-associated protein 1
P63220	P63220	RS21_HUMAN	RPS21	40S ribosomal protein S21
P63244	P63244	GBLP_HUMAN	GNB2L1	Guanine nucleotide-binding protein subunit beta-2-like 1
P63261	P63261	ACTG_HUMAN	ACTG1	Actin, cytoplasmic 2
P63272	P63272	SPT4H_HUMAN	SUPT4H1	Transcription elongation factor SPT4
P63279	P63279	UBC9_HUMAN	UBE2I	SUMO-conjugating enzyme UBC9
P63313	P63313	TYB10_HUMAN	TMSB10	Thymosin beta-10
P67775	P67775	PP2AA_HUMAN	PPP2CA	Serine/threonine-protein phosphatase 2A catalytic subunit alpha isoform
P67809	P67809	YBOX1_HUMAN	YBX1	Nuclease-sensitive element-binding protein 1
P67870	P67870	CSK2B_HUMAN	CSNK2B	Casein kinase II subunit beta
P67936	P67936	TPM4_HUMAN	TPM4	Tropomyosin alpha-4 chain
P68032	P68032	ACTC_HUMAN	ACTC1	Actin, alpha cardiac muscle 1
P68036-3	P68036-3	UB2L3_HUMAN	UBE2L3	Isoform of P68036, Isoform 3 of Ubiquitin-conjugating enzyme E2 L3
P68104	P68104	EF1A1_HUMAN	EEF1A1	Elongation factor 1-alpha 1
P68363	P68363	TBA1B_HUMAN	TUBA1B	Tubulin alpha-1B chain
P68366-2	P68366-2	TBA4A_HUMAN	TUBA4A	Isoform of P68366, Isoform 2 of Tubulin alpha-4A chain
P68371	P68371	TBB4B_HUMAN	TUBB4B	Tubulin beta-4B chain
P68400	P68400	CSK21_HUMAN	CSNK2A1	Casein kinase II subunit alpha
P69849	P69849	NOMO3_HUMAN	NOMO3	Nodal modulator 3
P78310-2	P78310-2	CXAR_HUMAN	CXADR	Isoform of P78310, Isoform 2 of Coxsackievirus and adenovirus receptor
P78318	P78318	IGBP1_HUMAN	IGBP1	Immunoglobulin-binding protein 1
P78330	P78330	SERB_HUMAN	PSPH	Phosphoserine phosphatase
P78344	P78344	IF4G2_HUMAN	EIF4G2	Eukaryotic translation initiation factor 4 gamma 2
P78346-2	P78346-2	RPP30_HUMAN	RPP30	Isoform of P78346, Isoform 2 of Ribonuclease P protein subunit p30
P78347-2	P78347-2	GTF2I_HUMAN	GTF2I	Isoform of P78347, Isoform 2 of General transcription factor II-I
P78371	P78371	TCPB_HUMAN	CCT2	T-complex protein 1 subunit beta
P78406	P78406	RAE1L_HUMAN	RAE1	mRNA export factor
P78417	P78417	GSTO1_HUMAN	GSTO1	Glutathione S-transferase omega-1
P78527	P78527	PRKDC_HUMAN	PRKDC	DNA-dependent protein kinase catalytic subunit
P80303-2	P80303-2	NUCB2_HUMAN	NUCB2	Isoform of P80303, Isoform 2 of Nucleobindin-2
P80723	P80723	BASP1_HUMAN	BASP1	Brain acid soluble protein 1
P82650	P82650	RT22_HUMAN	MRPS22	28S ribosomal protein S22, mitochondrial
P82663-2	P82663-2	RT25_HUMAN	MRPS25	Isoform of P82663, Isoform 2 of 28S ribosomal protein S25, mitochondrial
P82664	P82664	RT10_HUMAN	MRPS10	28S ribosomal protein S10, mitochondrial
P82909	P82909	RT36_HUMAN	MRPS36	28S ribosomal protein S36, mitochondrial
P82914	P82914	RT15_HUMAN	MRPS15	28S ribosomal protein S15, mitochondrial
P82933	P82933	RT09_HUMAN	MRPS9	28S ribosomal protein S9, mitochondrial
P82970	P82970	HMGN5_HUMAN	HMGN5	High mobility group nucleosome-binding domain-containing protein 5
P82979	P82979	SARNP_HUMAN	SARNP	SAP domain-containing ribonucleoprotein
P83436	P83436	COG7_HUMAN	COG7	Conserved oligomeric Golgi complex subunit 7
P83731	P83731	RL24_HUMAN	RPL24	60S ribosomal protein L24
P83876	P83876	TXN4A_HUMAN	TXNL4A	Thioredoxin-like protein 4A
P83916	P83916	CBX1_HUMAN	CBX1	Chromobox protein homolog 1
P84077	P84077	ARF1_HUMAN	ARF1	ADP-ribosylation factor 1
P84085	P84085	ARF5_HUMAN	ARF5	ADP-ribosylation factor 5
P84090	P84090	ERH_HUMAN	ERH	Enhancer of rudimentary homolog
P84098	P84098	RL19_HUMAN	RPL19	60S ribosomal protein L19
P84103-2	P84103-2	SRSF3_HUMAN	SRSF3	Isoform of P84103, Isoform 2 of Serine/arginine-rich splicing factor 3
P98082-2	P98082-2	DAB2_HUMAN	DAB2	Isoform of P98082, Isoform 2 of Disabled homolog 2
P98160	P98160	PGBM_HUMAN	HSPG2	Basement membrane-specific heparan sulfate proteoglycan core protein
P98175-2	P98175-2	RBM10_HUMAN	RBM10	Isoform of P98175, Isoform 2 of RNA-binding protein 10
P98179	P98179	RBM3_HUMAN	RBM3	RNA-binding protein 3
P99999	P99999	CYC_HUMAN	CYCS	Cytochrome c
Q00059	Q00059	TFAM_HUMAN	TFAM	Transcription factor A, mitochondrial
Q00325-2	Q00325-2	MPCP_HUMAN	SLC25A3	Isoform of Q00325, Isoform B of Phosphate carrier protein, mitochondrial
Q00341	Q00341	VIGLN_HUMAN	HDLBP	Vigilin
Q00403	Q00403	TF2B_HUMAN	GTF2B	Transcription initiation factor IIB
Q00534	Q00534	CDK6_HUMAN	CDK6	Cyclin-dependent kinase 6
Q00535	Q00535	CDK5_HUMAN	CDK5	Cyclin-dependent-like kinase 5
Q00577	Q00577	PURA_HUMAN	PURA	Transcriptional activator protein Pur-alpha
Q00610-2	Q00610-2	CLH1_HUMAN	CLTC	Isoform of Q00610, Isoform 2 of Clathrin heavy chain 1
Q00613-2	Q00613-2	HSF1_HUMAN	HSF1	Isoform of Q00613, Isoform Short of Heat shock factor protein 1
Q00653-4	Q00653-4	NFKB2_HUMAN	NFKB2	Isoform of Q00653, Isoform 4 of Nuclear factor NF-kappa-B p100 subunit
Q00688	Q00688	FKBP3_HUMAN	FKBP3	Peptidyl-prolyl cis-trans isomerase FKBP3
Q00765	Q00765	REEP5_HUMAN	REEP5	Receptor expression-enhancing protein 5
Q00796	Q00796	DHSO_HUMAN	SORD	Sorbitol dehydrogenase
Q00839	Q00839	HNRPU_HUMAN	HNRNPU	Heterogeneous nuclear ribonucleoprotein U
Q01082	Q01082	SPTB2_HUMAN	SPTBN1	Spectrin beta chain, non-erythrocytic 1
Q01085-2	Q01085-2	TIAR_HUMAN	TIAL1	Isoform of Q01085, Isoform 2 of Nucleolysin TIAR
Q01105-2	Q01105-2	SET_HUMAN	SET	Isoform of Q01105, Isoform 2 of Protein SET
Q01433-2	Q01433-2	AMPD2_HUMAN	AMPD2	Isoform of Q01433, Isoform Ex1A-2-3 of AMP deaminase 2
Q01484	Q01484	ANK2_HUMAN	ANK2	Ankyrin-2
Q01518	Q01518	CAP1_HUMAN	CAP1	Adenylyl cyclase-associated protein 1
Q01581	Q01581	HMCS1_HUMAN	HMGCS1	Hydroxymethylglutaryl-CoA synthase, cytoplasmic
Q01658	Q01658	NC2B_HUMAN	DR1	Protein Dr1
Q01780-2	Q01780-2	EXOSX_HUMAN	EXOSC10	Isoform of Q01780, Isoform 2 of Exosome component 10
Q01813	Q01813	PFKAP_HUMAN	PFKP	ATP-dependent 6-phosphofructokinase, platelet type
Q01844-3	Q01844-3	EWS_HUMAN	EWSR1	Isoform of Q01844, Isoform 3 of RNA-binding protein EWS
Q01970-2	Q01970-2	PLCB3_HUMAN	PLCB3	Isoform of Q01970, Isoform 2 of 1-phosphatidylinositol 4,5-bisphosphate phosphodiesterase beta-3
Q02127	Q02127	PYRD_HUMAN	DHODH	Dihydroorotate dehydrogenase (quinone), mitochondrial
Q02218	Q02218	ODO1_HUMAN	OGDH	2-oxoglutarate dehydrogenase, mitochondrial
Q02241-2	Q02241-2	KIF23_HUMAN	KIF23	Isoform of Q02241, Isoform 2 of Kinesin-like protein KIF23
Q02543	Q02543	RL18A_HUMAN	RPL18A	60S ribosomal protein L18a
Q02750-2	Q02750-2	MP2K1_HUMAN	MAP2K1	Isoform of Q02750, Isoform 2 of Dual specificity mitogen-activated protein kinase kinase 1
Q02790	Q02790	FKBP4_HUMAN	FKBP4	Peptidyl-prolyl cis-trans isomerase FKBP4
Q02809-2	Q02809-2	PLOD1_HUMAN	PLOD1	Isoform of Q02809, Isoform 2 of Procollagen-lysine,2-oxoglutarate 5-dioxygenase 1
Q02818	Q02818	NUCB1_HUMAN	NUCB1	Nucleobindin-1
Q02878	Q02878	RL6_HUMAN	RPL6	60S ribosomal protein L6
Q02880-2	Q02880-2	TOP2B_HUMAN	TOP2B	Isoform of Q02880, Isoform Beta-1 of DNA topoisomerase 2-beta
Q02978	Q02978	M2OM_HUMAN	SLC25A11	Mitochondrial 2-oxoglutarate/malate carrier protein
Q03135	Q03135	CAV1_HUMAN	CAV1	Caveolin-1
Q03252	Q03252	LMNB2_HUMAN	LMNB2	Lamin-B2
Q03393	Q03393	PTPS_HUMAN	PTS	6-pyruvoyl tetrahydrobiopterin synthase
Q03518	Q03518	TAP1_HUMAN	TAP1	Antigen peptide transporter 1
Q03701	Q03701	CEBPZ_HUMAN	CEBPZ	CCAAT/enhancer-binding protein zeta
Q04206-2	Q04206-2	TF65_HUMAN	RELA	Isoform of Q04206, Isoform 2 of Transcription factor p65
Q04323	Q04323	UBXN1_HUMAN	UBXN1	UBX domain-containing protein 1
Q04446	Q04446	GLGB_HUMAN	GBE1	1,4-alpha-glucan-branching enzyme
Q04637-3	Q04637-3	IF4G1_HUMAN	EIF4G1	Isoform of Q04637, Isoform B of Eukaryotic translation initiation factor 4 gamma 1
Q04695	Q04695	K1C17_HUMAN	KRT17	Keratin, type I cytoskeletal 17
Q04726-2	Q04726-2	TLE3_HUMAN	TLE3	Isoform of Q04726, Isoform 2 of Transducin-like enhancer protein 3
Q04760	Q04760	LGUL_HUMAN	GLO1	Lactoylglutathione lyase
Q04837	Q04837	SSBP_HUMAN	SSBP1	Single-stranded DNA-binding protein, mitochondrial
Q04917	Q04917	1433F_HUMAN	YWHAH	14-3-3 protein eta
Q04941	Q04941	PLP2_HUMAN	PLP2	Proteolipid protein 2
Q05481-2	Q05481-2	ZNF91_HUMAN	ZNF91	Isoform of Q05481, Isoform 2 of Zinc finger protein 91
Q05519-2	Q05519-2	SRS11_HUMAN	SRSF11	Isoform of Q05519, Isoform 2 of Serine/arginine-rich splicing factor 11
Q05682-3	Q05682-3	CALD1_HUMAN	CALD1	Isoform of Q05682, Isoform 3 of Caldesmon
Q06203	Q06203	PUR1_HUMAN	PPAT	Amidophosphoribosyltransferase
Q06210-2	Q06210-2	GFPT1_HUMAN	GFPT1	Isoform of Q06210, Isoform 2 of Glutamine--fructose-6-phosphate aminotransferase [isomerizing] 1
Q06265-2	Q06265-2	EXOS9_HUMAN	EXOSC9	Isoform of Q06265, Isoform 2 of Exosome complex component RRP45
Q06323	Q06323	PSME1_HUMAN	PSME1	Proteasome activator complex subunit 1
Q06546	Q06546	GABPA_HUMAN	GABPA	GA-binding protein alpha chain
Q06830	Q06830	PRDX1_HUMAN	PRDX1	Peroxiredoxin-1
Q07020-2	Q07020-2	RL18_HUMAN	RPL18	Isoform of Q07020, Isoform 2 of 60S ribosomal protein L18
Q07021	Q07021	C1QBP_HUMAN	C1QBP	Complement component 1 Q subcomponent-binding protein, mitochondrial
Q07065	Q07065	CKAP4_HUMAN	CKAP4	Cytoskeleton-associated protein 4
Q07157-2	Q07157-2	ZO1_HUMAN	TJP1	Isoform of Q07157, Isoform Short of Tight junction protein ZO-1
Q07666	Q07666	KHDR1_HUMAN	KHDRBS1	KH domain-containing, RNA-binding, signal transduction-associated protein 1
Q07812-2	Q07812-2	BAX_HUMAN	BAX	Isoform of Q07812, Isoform Beta of Apoptosis regulator BAX
Q07866-10	Q07866-10	KLC1_HUMAN	KLC1	Isoform of Q07866, Isoform D of Kinesin light chain 1
Q07955	Q07955	SRSF1_HUMAN	SRSF1	Serine/arginine-rich splicing factor 1
Q07960	Q07960	RHG01_HUMAN	ARHGAP1	Rho GTPase-activating protein 1
Q08117-2	Q08117-2	AES_HUMAN	AES	Isoform of Q08117, Isoform 2 of Amino-terminal enhancer of split
Q08170	Q08170	SRSF4_HUMAN	SRSF4	Serine/arginine-rich splicing factor 4
Q08209-2	Q08209-2	PP2BA_HUMAN	PPP3CA	Isoform of Q08209, Isoform 2 of Serine/threonine-protein phosphatase 2B catalytic subunit alpha isoform
Q08211	Q08211	DHX9_HUMAN	DHX9	ATP-dependent RNA helicase A
Q08257	Q08257	QOR_HUMAN	CRYZ	Quinone oxidoreductase
Q08379	Q08379	GOGA2_HUMAN	GOLGA2	Golgin subfamily A member 2
Q08380	Q08380	LG3BP_HUMAN	LGALS3BP	Galectin-3-binding protein
Q08499-10	Q08499-10	PDE4D_HUMAN	PDE4D	Isoform of Q08499, Isoform 9 of cAMP-specific 3',5'-cyclic phosphodiesterase 4D
Q08752	Q08752	PPID_HUMAN	PPID	Peptidyl-prolyl cis-trans isomerase D
Q08945	Q08945	SSRP1_HUMAN	SSRP1	FACT complex subunit SSRP1
Q08AG7	Q08AG7	MZT1_HUMAN	MZT1	Mitotic-spindle organizing protein 1
Q08J23	Q08J23	NSUN2_HUMAN	NSUN2	tRNA (cytosine(34)-C(5))-methyltransferase
Q09028-3	Q09028-3	RBBP4_HUMAN	RBBP4	Isoform of Q09028, Isoform 3 of Histone-binding protein RBBP4
Q09161	Q09161	NCBP1_HUMAN	NCBP1	Nuclear cap-binding protein subunit 1
Q09666	Q09666	AHNK_HUMAN	AHNAK	Neuroblast differentiation-associated protein AHNAK
Q0VDF9	Q0VDF9	HSP7E_HUMAN	HSPA14	Heat shock 70 kDa protein 14
Q0ZGT2-2	Q0ZGT2-2	NEXN_HUMAN	NEXN	Isoform of Q0ZGT2, Isoform 2 of Nexilin
Q10471	Q10471	GALT2_HUMAN	GALNT2	Polypeptide N-acetylgalactosaminyltransferase 2
Q10567-2	Q10567-2	AP1B1_HUMAN	AP1B1	Isoform of Q10567, Isoform B of AP-1 complex subunit beta-1
Q10589-2	Q10589-2	BST2_HUMAN	BST2	Isoform of Q10589, Isoform 2 of Bone marrow stromal antigen 2
Q10713	Q10713	MPPA_HUMAN	PMPCA	Mitochondrial-processing peptidase subunit alpha
Q12769	Q12769	NU160_HUMAN	NUP160	Nuclear pore complex protein Nup160
Q12788	Q12788	TBL3_HUMAN	TBL3	Transducin beta-like protein 3
Q12792	Q12792	TWF1_HUMAN	TWF1	Twinfilin-1
Q12797	Q12797	ASPH_HUMAN	ASPH	Aspartyl/asparaginyl beta-hydroxylase
Q12800-2	Q12800-2	TFCP2_HUMAN	TFCP2	Isoform of Q12800, Isoform 2 of Alpha-globin transcription factor CP2
Q12824-2	Q12824-2	SNF5_HUMAN	SMARCB1	Isoform of Q12824, Isoform B of SWI/SNF-related matrix-associated actin-dependent regulator of chromatin subfamily B member 1
Q12849	Q12849	GRSF1_HUMAN	GRSF1	G-rich sequence factor 1
Q12873-2	Q12873-2	CHD3_HUMAN	CHD3	Isoform of Q12873, Isoform 2 of Chromodomain-helicase-DNA-binding protein 3
Q12874	Q12874	SF3A3_HUMAN	SF3A3	Splicing factor 3A subunit 3
Q12888-2	Q12888-2	TP53B_HUMAN	TP53BP1	Isoform of Q12888, Isoform 2 of Tumor suppressor p53-binding protein 1
Q12904-2	Q12904-2	AIMP1_HUMAN	AIMP1	Isoform of Q12904, Isoform 2 of Aminoacyl tRNA synthase complex-interacting multifunctional protein 1
Q12905	Q12905	ILF2_HUMAN	ILF2	Interleukin enhancer-binding factor 2
Q12906	Q12906	ILF3_HUMAN	ILF3	Interleukin enhancer-binding factor 3
Q12907	Q12907	LMAN2_HUMAN	LMAN2	Vesicular integral-membrane protein VIP36
Q12931	Q12931	TRAP1_HUMAN	TRAP1	Heat shock protein 75 kDa, mitochondrial
Q12933-2	Q12933-2	TRAF2_HUMAN	TRAF2	Isoform of Q12933, Isoform 2 of TNF receptor-associated factor 2
Q12965	Q12965	MYO1E_HUMAN	MYO1E	Unconventional myosin-Ie
Q12974-3	Q12974-3	TP4A2_HUMAN	PTP4A2	Isoform of Q12974, Isoform 3 of Protein tyrosine phosphatase type IVA 2
Q12979-2	Q12979-2	ABR_HUMAN	ABR	Isoform of Q12979, Isoform Short of Active breakpoint cluster region-related protein
Q12996	Q12996	CSTF3_HUMAN	CSTF3	Cleavage stimulation factor subunit 3
Q13011	Q13011	ECH1_HUMAN	ECH1	Delta(3,5)-Delta(2,4)-dienoyl-CoA isomerase, mitochondrial
Q13033-2	Q13033-2	STRN3_HUMAN	STRN3	Isoform of Q13033, Isoform Alpha of Striatin-3
Q13045-2	Q13045-2	FLII_HUMAN	FLII	Isoform of Q13045, Isoform 2 of Protein flightless-1 homolog
Q13057-2	Q13057-2	COASY_HUMAN	COASY	Isoform of Q13057, Isoform 2 of Bifunctional coenzyme A synthase
Q13085	Q13085	ACACA_HUMAN	ACACA	Acetyl-CoA carboxylase 1
Q13098-5	Q13098-5	CSN1_HUMAN	GPS1	Isoform of Q13098, Isoform 4 of COP9 signalosome complex subunit 1
Q13112	Q13112	CAF1B_HUMAN	CHAF1B	Chromatin assembly factor 1 subunit B
Q13123	Q13123	RED_HUMAN	IK	Protein Red
Q13126	Q13126	MTAP_HUMAN	MTAP	S-methyl-5'-thioadenosine phosphorylase
Q13131-2	Q13131-2	AAPK1_HUMAN	PRKAA1	Isoform of Q13131, Isoform 2 of 5'-AMP-activated protein kinase catalytic subunit alpha-1
Q13144	Q13144	EI2BE_HUMAN	EIF2B5	Translation initiation factor eIF-2B subunit epsilon
Q13148	Q13148	TADBP_HUMAN	TARDBP	TAR DNA-binding protein 43
Q13151	Q13151	ROA0_HUMAN	HNRNPA0	Heterogeneous nuclear ribonucleoprotein A0
Q13155	Q13155	AIMP2_HUMAN	AIMP2	Aminoacyl tRNA synthase complex-interacting multifunctional protein 2
Q13162	Q13162	PRDX4_HUMAN	PRDX4	Peroxiredoxin-4
Q13177	Q13177	PAK2_HUMAN	PAK2	Serine/threonine-protein kinase PAK 2
Q13185	Q13185	CBX3_HUMAN	CBX3	Chromobox protein homolog 3
Q13190-2	Q13190-2	STX5_HUMAN	STX5	Isoform of Q13190, Isoform 2 of Syntaxin-5
Q13200	Q13200	PSMD2_HUMAN	PSMD2	26S proteasome non-ATPase regulatory subunit 2
Q13206	Q13206	DDX10_HUMAN	DDX10	Probable ATP-dependent RNA helicase DDX10
Q13228-4	Q13228-4	SBP1_HUMAN	SELENBP1	Isoform of Q13228, Isoform 4 of Selenium-binding protein 1
Q13232	Q13232	NDK3_HUMAN	NME3	Nucleoside diphosphate kinase 3
Q13242	Q13242	SRSF9_HUMAN	SRSF9	Serine/arginine-rich splicing factor 9
Q13243	Q13243	SRSF5_HUMAN	SRSF5	Serine/arginine-rich splicing factor 5
Q13247-3	Q13247-3	SRSF6_HUMAN	SRSF6	Isoform of Q13247, Isoform SRP55-3 of Serine/arginine-rich splicing factor 6
Q13257	Q13257	MD2L1_HUMAN	MAD2L1	Mitotic spindle assembly checkpoint protein MAD2A
Q13263	Q13263	TIF1B_HUMAN	TRIM28	Transcription intermediary factor 1-beta
Q13283	Q13283	G3BP1_HUMAN	G3BP1	Ras GTPase-activating protein-binding protein 1
Q13309-2	Q13309-2	SKP2_HUMAN	SKP2	Isoform of Q13309, Isoform 2 of S-phase kinase-associated protein 2
Q13310-2	Q13310-2	PABP4_HUMAN	PABPC4	Isoform of Q13310, Isoform 2 of Polyadenylate-binding protein 4
Q13347	Q13347	EIF3I_HUMAN	EIF3I	Eukaryotic translation initiation factor 3 subunit I
Q13404-1	Q13404-1	UB2V1_HUMAN	UBE2V1	Isoform of Q13404, Isoform 1 of Ubiquitin-conjugating enzyme E2 variant 1
Q13405	Q13405	RM49_HUMAN	MRPL49	39S ribosomal protein L49, mitochondrial
Q13409-2	Q13409-2	DC1I2_HUMAN	DYNC1I2	Isoform of Q13409, Isoform 2B of Cytoplasmic dynein 1 intermediate chain 2
Q13418-2	Q13418-2	ILK_HUMAN	ILK	Isoform of Q13418, Isoform 2 of Integrin-linked protein kinase
Q13423	Q13423	NNTM_HUMAN	NNT	NAD(P) transhydrogenase, mitochondrial
Q13428-3	Q13428-3	TCOF_HUMAN	TCOF1	Isoform of Q13428, Isoform 3 of Treacle protein
Q13435	Q13435	SF3B2_HUMAN	SF3B2	Splicing factor 3B subunit 2
Q13442	Q13442	HAP28_HUMAN	PDAP1	28 kDa heat- and acid-stable phosphoprotein
Q13492-2	Q13492-2	PICAL_HUMAN	PICALM	Isoform of Q13492, Isoform 2 of Phosphatidylinositol-binding clathrin assembly protein
Q13501-2	Q13501-2	SQSTM_HUMAN	SQSTM1	Isoform of Q13501, Isoform 2 of Sequestosome-1
Q13509	Q13509	TBB3_HUMAN	TUBB3	Tubulin beta-3 chain
Q13523	Q13523	PRP4B_HUMAN	PRPF4B	Serine/threonine-protein kinase PRP4 homolog
Q13526	Q13526	PIN1_HUMAN	PIN1	Peptidyl-prolyl cis-trans isomerase NIMA-interacting 1
Q13547	Q13547	HDAC1_HUMAN	HDAC1	Histone deacetylase 1
Q13561-2	Q13561-2	DCTN2_HUMAN	DCTN2	Isoform of Q13561, Isoform 2 of Dynactin subunit 2
Q13564-2	Q13564-2	ULA1_HUMAN	NAE1	Isoform of Q13564, Isoform 2 of NEDD8-activating enzyme E1 regulatory subunit
Q13595	Q13595	TRA2A_HUMAN	TRA2A	Transformer-2 protein homolog alpha
Q13596	Q13596	SNX1_HUMAN	SNX1	Sorting nexin-1
Q13601	Q13601	KRR1_HUMAN	KRR1	KRR1 small subunit processome component homolog
Q13616	Q13616	CUL1_HUMAN	CUL1	Cullin-1
Q13617-2	Q13617-2	CUL2_HUMAN	CUL2	Isoform of Q13617, Isoform 2 of Cullin-2
Q13618-2	Q13618-2	CUL3_HUMAN	CUL3	Isoform of Q13618, Isoform 2 of Cullin-3
Q13619-2	Q13619-2	CUL4A_HUMAN	CUL4A	Isoform of Q13619, Isoform 2 of Cullin-4A
Q13620-1	Q13620-1	CUL4B_HUMAN	CUL4B	Isoform of Q13620, Isoform 2 of Cullin-4B
Q13630	Q13630	FCL_HUMAN	TSTA3	GDP-L-fucose synthase
Q13636	Q13636	RAB31_HUMAN	RAB31	Ras-related protein Rab-31
Q13637	Q13637	RAB32_HUMAN	RAB32	Ras-related protein Rab-32
Q13685	Q13685	AAMP_HUMAN	AAMP	Angio-associated migratory cell protein
Q13724-2	Q13724-2	MOGS_HUMAN	MOGS	Isoform of Q13724, Isoform 2 of Mannosyl-oligosaccharide glucosidase
Q13769	Q13769	THOC5_HUMAN	THOC5	THO complex subunit 5 homolog
Q13813-2	Q13813-2	SPTN1_HUMAN	SPTAN1	Isoform of Q13813, Isoform 2 of Spectrin alpha chain, non-erythrocytic 1
Q13823	Q13823	NOG2_HUMAN	GNL2	Nucleolar GTP-binding protein 2
Q13838-2	Q13838-2	DX39B_HUMAN	DDX39B	Isoform of Q13838, Isoform 2 of Spliceosome RNA helicase DDX39B
Q13867	Q13867	BLMH_HUMAN	BLMH	Bleomycin hydrolase
Q13868	Q13868	EXOS2_HUMAN	EXOSC2	Exosome complex component RRP4
Q13885	Q13885	TBB2A_HUMAN	TUBB2A	Tubulin beta-2A chain
Q13895	Q13895	BYST_HUMAN	BYSL	Bystin
Q13907	Q13907	IDI1_HUMAN	IDI1	Isopentenyl-diphosphate Delta-isomerase 1
Q14008-2	Q14008-2	CKAP5_HUMAN	CKAP5	Isoform of Q14008, Isoform 2 of Cytoskeleton-associated protein 5
Q14011	Q14011	CIRBP_HUMAN	CIRBP	Cold-inducible RNA-binding protein
Q14019	Q14019	COTL1_HUMAN	COTL1	Coactosin-like protein
Q14103-2	Q14103-2	HNRPD_HUMAN	HNRNPD	Isoform of Q14103, Isoform 2 of Heterogeneous nuclear ribonucleoprotein D0
Q14108	Q14108	SCRB2_HUMAN	SCARB2	Lysosome membrane protein 2
Q14116	Q14116	IL18_HUMAN	IL18	Interleukin-18
Q14118	Q14118	DAG1_HUMAN	DAG1	Dystroglycan
Q14126	Q14126	DSG2_HUMAN	DSG2	Desmoglein-2
Q14137-2	Q14137-2	BOP1_HUMAN	BOP1	Isoform of Q14137, Isoform 2 of Ribosome biogenesis protein BOP1
Q14141-2	Q14141-2	SEPT6_HUMAN	SEPT6	Isoform of Q14141, Isoform I of Septin-6
Q14151	Q14151	SAFB2_HUMAN	SAFB2	Scaffold attachment factor B2
Q14152	Q14152	EIF3A_HUMAN	EIF3A	Eukaryotic translation initiation factor 3 subunit A
Q14155-1	Q14155-1	ARHG7_HUMAN	ARHGEF7	Isoform of Q14155, Isoform 1 of Rho guanine nucleotide exchange factor 7
Q14157-1	Q14157-1	UBP2L_HUMAN	UBAP2L	Isoform of Q14157, Isoform 2 of Ubiquitin-associated protein 2-like
Q14165	Q14165	MLEC_HUMAN	MLEC	Malectin
Q14166	Q14166	TTL12_HUMAN	TTLL12	Tubulin--tyrosine ligase-like protein 12
Q14203-2	Q14203-2	DCTN1_HUMAN	DCTN1	Isoform of Q14203, Isoform p135 of Dynactin subunit 1
Q14204	Q14204	DYHC1_HUMAN	DYNC1H1	Cytoplasmic dynein 1 heavy chain 1
Q14232	Q14232	EI2BA_HUMAN	EIF2B1	Translation initiation factor eIF-2B subunit alpha
Q14240	Q14240	IF4A2_HUMAN	EIF4A2	Eukaryotic initiation factor 4A-II
Q14244-2	Q14244-2	MAP7_HUMAN	MAP7	Isoform of Q14244, Isoform 2 of Ensconsin
Q14247	Q14247	SRC8_HUMAN	CTTN	Src substrate cortactin
Q14254	Q14254	FLOT2_HUMAN	FLOT2	Flotillin-2
Q14257-2	Q14257-2	RCN2_HUMAN	RCN2	Isoform of Q14257, Isoform 2 of Reticulocalbin-2
Q14258	Q14258	TRI25_HUMAN	TRIM25	E3 ubiquitin/ISG15 ligase TRIM25
Q14318-2	Q14318-2	FKBP8_HUMAN	FKBP8	Isoform of Q14318, Isoform 2 of Peptidyl-prolyl cis-trans isomerase FKBP8
Q14331	Q14331	FRG1_HUMAN	FRG1	Protein FRG1
Q14344	Q14344	GNA13_HUMAN	GNA13	Guanine nucleotide-binding protein subunit alpha-13
Q14432	Q14432	PDE3A_HUMAN	PDE3A	cGMP-inhibited 3',5'-cyclic phosphodiesterase A
Q14444-2	Q14444-2	CAPR1_HUMAN	CAPRIN1	Isoform of Q14444, Isoform 2 of Caprin-1
Q14498-2	Q14498-2	RBM39_HUMAN	RBM39	Isoform of Q14498, Isoform 2 of RNA-binding protein 39
Q14558-2	Q14558-2	KPRA_HUMAN	PRPSAP1	Isoform of Q14558, Isoform 2 of Phosphoribosyl pyrophosphate synthase-associated protein 1
Q14566	Q14566	MCM6_HUMAN	MCM6	DNA replication licensing factor MCM6
Q14643-2	Q14643-2	ITPR1_HUMAN	ITPR1	Isoform of Q14643, Isoform 2 of Inositol 1,4,5-trisphosphate receptor type 1
Q14671-2	Q14671-2	PUM1_HUMAN	PUM1	Isoform of Q14671, Isoform 2 of Pumilio homolog 1
Q14676-3	Q14676-3	MDC1_HUMAN	MDC1	Isoform of Q14676, Isoform 3 of Mediator of DNA damage checkpoint protein 1
Q14677-3	Q14677-3	EPN4_HUMAN	CLINT1	Isoform of Q14677, Isoform 3 of Clathrin interactor 1
Q14683	Q14683	SMC1A_HUMAN	SMC1A	Structural maintenance of chromosomes protein 1A
Q14684	Q14684	RRP1B_HUMAN	RRP1B	Ribosomal RNA processing protein 1 homolog B
Q14690	Q14690	RRP5_HUMAN	PDCD11	Protein RRP5 homolog
Q14692	Q14692	BMS1_HUMAN	BMS1	Ribosome biogenesis protein BMS1 homolog
Q14694-2	Q14694-2	UBP10_HUMAN	USP10	Isoform of Q14694, Isoform 2 of Ubiquitin carboxyl-terminal hydrolase 10
Q14696	Q14696	MESD_HUMAN	MESDC2	LDLR chaperone MESD
Q14697-2	Q14697-2	GANAB_HUMAN	GANAB	Isoform of Q14697, Isoform 2 of Neutral alpha-glucosidase AB
Q14738-2	Q14738-2	2A5D_HUMAN	PPP2R5D	Isoform of Q14738, Isoform Delta-2 of Serine/threonine-protein phosphatase 2A 56 kDa regulatory subunit delta isoform
Q14764	Q14764	MVP_HUMAN	MVP	Major vault protein
Q14789-2	Q14789-2	GOGB1_HUMAN	GOLGB1	Isoform of Q14789, Isoform 2 of Golgin subfamily B member 1
Q14790-2	Q14790-2	CASP8_HUMAN	CASP8	Isoform of Q14790, Isoform 2 of Caspase-8
Q14807-2	Q14807-2	KIF22_HUMAN	KIF22	Isoform of Q14807, Isoform 2 of Kinesin-like protein KIF22
Q14839-2	Q14839-2	CHD4_HUMAN	CHD4	Isoform of Q14839, Isoform 2 of Chromodomain-helicase-DNA-binding protein 4
Q14847	Q14847	LASP1_HUMAN	LASP1	LIM and SH3 domain protein 1
Q14914	Q14914	PTGR1_HUMAN	PTGR1	Prostaglandin reductase 1
Q14919-2	Q14919-2	NC2A_HUMAN	DRAP1	Isoform of Q14919, Isoform 2 of Dr1-associated corepressor
Q14974	Q14974	IMB1_HUMAN	KPNB1	Importin subunit beta-1
Q14978-3	Q14978-3	NOLC1_HUMAN	NOLC1	Isoform of Q14978, Isoform 3 of Nucleolar and coiled-body phosphoprotein 1
Q14980-2	Q14980-2	NUMA1_HUMAN	NUMA1	Isoform of Q14980, Isoform 2 of Nuclear mitotic apparatus protein 1
Q14997	Q14997	PSME4_HUMAN	PSME4	Proteasome activator complex subunit 4
Q14C86-2	Q14C86-2	GAPD1_HUMAN	GAPVD1	Isoform of Q14C86, Isoform 2 of GTPase-activating protein and VPS9 domain-containing protein 1
Q14CX7	Q14CX7	NAA25_HUMAN	NAA25	N-alpha-acetyltransferase 25, NatB auxiliary subunit
Q15003	Q15003	CND2_HUMAN	NCAPH	Condensin complex subunit 2
Q15006	Q15006	EMC2_HUMAN	EMC2	ER membrane protein complex subunit 2
Q15007	Q15007	FL2D_HUMAN	WTAP	Pre-mRNA-splicing regulator WTAP
Q15008-4	Q15008-4	PSMD6_HUMAN	PSMD6	Isoform of Q15008, Isoform 4 of 26S proteasome non-ATPase regulatory subunit 6
Q15014	Q15014	MO4L2_HUMAN	MORF4L2	Mortality factor 4-like protein 2
Q15018	Q15018	F175B_HUMAN	FAM175B	BRISC complex subunit Abro1
Q15019-2	Q15019-2	SEPT2_HUMAN	SEPT2	Isoform of Q15019, Isoform 2 of Septin-2
Q15020-4	Q15020-4	SART3_HUMAN	SART3	Isoform of Q15020, Isoform 4 of Squamous cell carcinoma antigen recognized by T-cells 3
Q15021	Q15021	CND1_HUMAN	NCAPD2	Condensin complex subunit 1
Q15024	Q15024	EXOS7_HUMAN	EXOSC7	Exosome complex component RRP42
Q15029-2	Q15029-2	U5S1_HUMAN	EFTUD2	Isoform of Q15029, Isoform 2 of 116 kDa U5 small nuclear ribonucleoprotein component
Q15031	Q15031	SYLM_HUMAN	LARS2	Probable leucine--tRNA ligase, mitochondrial
Q15042-3	Q15042-3	RB3GP_HUMAN	RAB3GAP1	Isoform of Q15042, Isoform 2 of Rab3 GTPase-activating protein catalytic subunit
Q15043-2	Q15043-2	S39AE_HUMAN	SLC39A14	Isoform of Q15043, Isoform 2 of Zinc transporter ZIP14
Q15046-2	Q15046-2	SYK_HUMAN	KARS	Isoform of Q15046, Isoform Mitochondrial of Lysine--tRNA ligase
Q15050	Q15050	RRS1_HUMAN	RRS1	Ribosome biogenesis regulatory protein homolog
Q15054-2	Q15054-2	DPOD3_HUMAN	POLD3	Isoform of Q15054, Isoform 2 of DNA polymerase delta subunit 3
Q15056-2	Q15056-2	IF4H_HUMAN	EIF4H	Isoform of Q15056, Isoform Short of Eukaryotic translation initiation factor 4H
Q15061	Q15061	WDR43_HUMAN	WDR43	WD repeat-containing protein 43
Q15075	Q15075	EEA1_HUMAN	EEA1	Early endosome antigen 1
Q15084-2	Q15084-2	PDIA6_HUMAN	PDIA6	Isoform of Q15084, Isoform 2 of Protein disulfide-isomerase A6
Q15121	Q15121	PEA15_HUMAN	PEA15	Astrocytic phosphoprotein PEA-15
Q15126	Q15126	PMVK_HUMAN	PMVK	Phosphomevalonate kinase
Q15149	Q15149	PLEC_HUMAN	PLEC	Plectin
Q15149-3	Q15149-3	PLEC_HUMAN	PLEC	Isoform of Q15149, Isoform 3 of Plectin
Q15181	Q15181	IPYR_HUMAN	PPA1	Inorganic pyrophosphatase
Q15185-4	Q15185-4	TEBP_HUMAN	PTGES3	Isoform of Q15185, Isoform 4 of Prostaglandin E synthase 3
Q15233	Q15233	NONO_HUMAN	NONO	Non-POU domain-containing octamer-binding protein
Q15257-2	Q15257-2	PTPA_HUMAN	PPP2R4	Isoform of Q15257, Isoform 1 of Serine/threonine-protein phosphatase 2A activator
Q15269	Q15269	PWP2_HUMAN	PWP2	Periodic tryptophan protein 2 homolog
Q15286	Q15286	RAB35_HUMAN	RAB35	Ras-related protein Rab-35
Q15287-2	Q15287-2	RNPS1_HUMAN	RNPS1	Isoform of Q15287, Isoform 2 of RNA-binding protein with serine-rich domain 1
Q15291-2	Q15291-2	RBBP5_HUMAN	RBBP5	Isoform of Q15291, Isoform 2 of Retinoblastoma-binding protein 5
Q15293	Q15293	RCN1_HUMAN	RCN1	Reticulocalbin-1
Q15365	Q15365	PCBP1_HUMAN	PCBP1	Poly(rC)-binding protein 1
Q15366-2	Q15366-2	PCBP2_HUMAN	PCBP2	Isoform of Q15366, Isoform 2 of Poly(rC)-binding protein 2
Q15370	Q15370	ELOB_HUMAN	TCEB2	Transcription elongation factor B polypeptide 2
Q15382	Q15382	RHEB_HUMAN	RHEB	GTP-binding protein Rheb
Q15388	Q15388	TOM20_HUMAN	TOMM20	Mitochondrial import receptor subunit TOM20 homolog
Q15392-2	Q15392-2	DHC24_HUMAN	DHCR24	Isoform of Q15392, Isoform 2 of Delta(24)-sterol reductase
Q15393	Q15393	SF3B3_HUMAN	SF3B3	Splicing factor 3B subunit 3
Q15397	Q15397	K0020_HUMAN	KIAA0020	Pumilio domain-containing protein KIAA0020
Q15418-2	Q15418-2	KS6A1_HUMAN	RPS6KA1	Isoform of Q15418, Isoform 2 of Ribosomal protein S6 kinase alpha-1
Q15424-3	Q15424-3	SAFB1_HUMAN	SAFB	Isoform of Q15424, Isoform 3 of Scaffold attachment factor B1
Q15427	Q15427	SF3B4_HUMAN	SF3B4	Splicing factor 3B subunit 4
Q15428	Q15428	SF3A2_HUMAN	SF3A2	Splicing factor 3A subunit 2
Q15434	Q15434	RBMS2_HUMAN	RBMS2	RNA-binding motif, single-stranded-interacting protein 2
Q15436	Q15436	SC23A_HUMAN	SEC23A	Protein transport protein Sec23A
Q15437	Q15437	SC23B_HUMAN	SEC23B	Protein transport protein Sec23B
Q15459	Q15459	SF3A1_HUMAN	SF3A1	Splicing factor 3A subunit 1
Q15527	Q15527	SURF2_HUMAN	SURF2	Surfeit locus protein 2
Q15631	Q15631	TSN_HUMAN	TSN	Translin
Q15637-2	Q15637-2	SF01_HUMAN	SF1	Isoform of Q15637, Isoform 2 of Splicing factor 1
Q15642-2	Q15642-2	CIP4_HUMAN	TRIP10	Isoform of Q15642, Isoform 2 of Cdc42-interacting protein 4
Q15645	Q15645	PCH2_HUMAN	TRIP13	Pachytene checkpoint protein 2 homolog
Q15654	Q15654	TRIP6_HUMAN	TRIP6	Thyroid receptor-interacting protein 6
Q15691	Q15691	MARE1_HUMAN	MAPRE1	Microtubule-associated protein RP/EB family member 1
Q15714-2	Q15714-2	T22D1_HUMAN	TSC22D1	Isoform of Q15714, Isoform 2 of TSC22 domain family protein 1
Q15717	Q15717	ELAV1_HUMAN	ELAVL1	ELAV-like protein 1
Q15738	Q15738	NSDHL_HUMAN	NSDHL	Sterol-4-alpha-carboxylate 3-dehydrogenase, decarboxylating
Q15750-2	Q15750-2	TAB1_HUMAN	TAB1	Isoform of Q15750, Isoform 2 of TGF-beta-activated kinase 1 and MAP3K7-binding protein 1
Q15758	Q15758	AAAT_HUMAN	SLC1A5	Neutral amino acid transporter B(0)
Q15785	Q15785	TOM34_HUMAN	TOMM34	Mitochondrial import receptor subunit TOM34
Q15811-10	Q15811-10	ITSN1_HUMAN	ITSN1	Isoform of Q15811, Isoform 10 of Intersectin-1
Q15813-2	Q15813-2	TBCE_HUMAN	TBCE	Isoform of Q15813, Isoform 2 of Tubulin-specific chaperone E
Q15819	Q15819	UB2V2_HUMAN	UBE2V2	Ubiquitin-conjugating enzyme E2 variant 2
Q15836	Q15836	VAMP3_HUMAN	VAMP3	Vesicle-associated membrane protein 3
Q15843	Q15843	NEDD8_HUMAN	NEDD8	NEDD8
Q15847	Q15847	ADIRF_HUMAN	ADIRF	Adipogenesis regulatory factor
Q15907-2	Q15907-2	RB11B_HUMAN	RAB11B	Isoform of Q15907, Isoform 2 of Ras-related protein Rab-11B
Q15942	Q15942	ZYX_HUMAN	ZYX	Zyxin
Q16181	Q16181	SEPT7_HUMAN	SEPT7	Septin-7
Q16186	Q16186	ADRM1_HUMAN	ADRM1	Proteasomal ubiquitin receptor ADRM1
Q16204	Q16204	CCDC6_HUMAN	CCDC6	Coiled-coil domain-containing protein 6
Q16222-2	Q16222-2	UAP1_HUMAN	UAP1	Isoform of Q16222, Isoform AGX1 of UDP-N-acetylhexosamine pyrophosphorylase
Q16401	Q16401	PSMD5_HUMAN	PSMD5	26S proteasome non-ATPase regulatory subunit 5
Q16513-2	Q16513-2	PKN2_HUMAN	PKN2	Isoform of Q16513, Isoform 2 of Serine/threonine-protein kinase N2
Q16527	Q16527	CSRP2_HUMAN	CSRP2	Cysteine and glycine-rich protein 2
Q16531	Q16531	DDB1_HUMAN	DDB1	DNA damage-binding protein 1
Q16537-2	Q16537-2	2A5E_HUMAN	PPP2R5E	Isoform of Q16537, Isoform 2 of Serine/threonine-protein phosphatase 2A 56 kDa regulatory subunit epsilon isoform
Q16539	Q16539	MK14_HUMAN	MAPK14	Mitogen-activated protein kinase 14
Q16540	Q16540	RM23_HUMAN	MRPL23	39S ribosomal protein L23, mitochondrial
Q16543	Q16543	CDC37_HUMAN	CDC37	Hsp90 co-chaperone Cdc37
Q16555	Q16555	DPYL2_HUMAN	DPYSL2	Dihydropyrimidinase-related protein 2
Q16576	Q16576	RBBP7_HUMAN	RBBP7	Histone-binding protein RBBP7
Q16595	Q16595	FRDA_HUMAN	FXN	Frataxin, mitochondrial
Q16626	Q16626	MEA1_HUMAN	MEA1	Male-enhanced antigen 1
Q16629-2	Q16629-2	SRSF7_HUMAN	SRSF7	Isoform of Q16629, Isoform 2 of Serine/arginine-rich splicing factor 7
Q16630-2	Q16630-2	CPSF6_HUMAN	CPSF6	Isoform of Q16630, Isoform 2 of Cleavage and polyadenylation specificity factor subunit 6
Q16643-3	Q16643-3	DREB_HUMAN	DBN1	Isoform of Q16643, Isoform 3 of Drebrin
Q16658	Q16658	FSCN1_HUMAN	FSCN1	Fascin
Q16698-2	Q16698-2	DECR_HUMAN	DECR1	Isoform of Q16698, Isoform 2 of 2,4-dienoyl-CoA reductase, mitochondrial
Q16718-2	Q16718-2	NDUA5_HUMAN	NDUFA5	Isoform of Q16718, Isoform 2 of NADH dehydrogenase [ubiquinone] 1 alpha subcomplex subunit 5
Q16719	Q16719	KYNU_HUMAN	KYNU	Kynureninase
Q16740	Q16740	CLPP_HUMAN	CLPP	ATP-dependent Clp protease proteolytic subunit, mitochondrial
Q16762	Q16762	THTR_HUMAN	TST	Thiosulfate sulfurtransferase
Q16763	Q16763	UBE2S_HUMAN	UBE2S	Ubiquitin-conjugating enzyme E2 S
Q16777	Q16777	H2A2C_HUMAN	HIST2H2AC	Histone H2A type 2-C
Q16795	Q16795	NDUA9_HUMAN	NDUFA9	NADH dehydrogenase [ubiquinone] 1 alpha subcomplex subunit 9, mitochondrial
Q16822	Q16822	PCKGM_HUMAN	PCK2	Phosphoenolpyruvate carboxykinase [GTP], mitochondrial
Q16836-2	Q16836-2	HCDH_HUMAN	HADH	Isoform of Q16836, Isoform 2 of Hydroxyacyl-coenzyme A dehydrogenase, mitochondrial
Q16850	Q16850	CP51A_HUMAN	CYP51A1	Lanosterol 14-alpha demethylase
Q16851	Q16851	UGPA_HUMAN	UGP2	UTP--glucose-1-phosphate uridylyltransferase
Q16881-3	Q16881-3	TRXR1_HUMAN	TXNRD1	Isoform of Q16881, Isoform 3 of Thioredoxin reductase 1, cytoplasmic
Q16890-2	Q16890-2	TPD53_HUMAN	TPD52L1	Isoform of Q16890, Isoform 2 of Tumor protein D53
Q16891-2	Q16891-2	MIC60_HUMAN	IMMT	Isoform of Q16891, Isoform 2 of MICOS complex subunit MIC60
Q1ED39	Q1ED39	KNOP1_HUMAN	KNOP1	Lysine-rich nucleolar protein 1
Q1KMD3	Q1KMD3	HNRL2_HUMAN	HNRNPUL2	Heterogeneous nuclear ribonucleoprotein U-like protein 2
Q27J81-2	Q27J81-2	INF2_HUMAN	INF2	Isoform of Q27J81, Isoform 2 of Inverted formin-2
Q29RF7	Q29RF7	PDS5A_HUMAN	PDS5A	Sister chromatid cohesion protein PDS5 homolog A
Q2M2I8-2	Q2M2I8-2	AAK1_HUMAN	AAK1	Isoform of Q2M2I8, Isoform 2 of AP2-associated protein kinase 1
Q2NL82	Q2NL82	TSR1_HUMAN	TSR1	Pre-rRNA-processing protein TSR1 homolog
Q2TAY7	Q2TAY7	SMU1_HUMAN	SMU1	WD40 repeat-containing protein SMU1
Q32MZ4-2	Q32MZ4-2	LRRF1_HUMAN	LRRFIP1	Isoform of Q32MZ4, Isoform 2 of Leucine-rich repeat flightless-interacting protein 1
Q32P28	Q32P28	P3H1_HUMAN	LEPRE1	Prolyl 3-hydroxylase 1
Q32P41	Q32P41	TRM5_HUMAN	TRMT5	tRNA (guanine(37)-N1)-methyltransferase
Q3B726	Q3B726	RPA43_HUMAN	TWISTNB	DNA-directed RNA polymerase I subunit RPA43
Q3LXA3	Q3LXA3	DHAK_HUMAN	DAK	Bifunctional ATP-dependent dihydroxyacetone kinase/FAD-AMP lyase (cyclizing)
Q3MHD2-2	Q3MHD2-2	LSM12_HUMAN	LSM12	Isoform of Q3MHD2, Isoform 2 of Protein LSM12 homolog
Q3ZAQ7	Q3ZAQ7	VMA21_HUMAN	VMA21	Vacuolar ATPase assembly integral membrane protein VMA21
Q3ZCQ8-2	Q3ZCQ8-2	TIM50_HUMAN	TIMM50	Isoform of Q3ZCQ8, Isoform 2 of Mitochondrial import inner membrane translocase subunit TIM50
Q4G0J3-3	Q4G0J3-3	LARP7_HUMAN	LARP7	Isoform of Q4G0J3, Isoform 3 of La-related protein 7
Q4G0N4-2	Q4G0N4-2	NAKD2_HUMAN	NADK2	Isoform of Q4G0N4, Isoform 2 of NAD kinase 2, mitochondrial
Q4V328-2	Q4V328-2	GRAP1_HUMAN	GRIPAP1	Isoform of Q4V328, Isoform 2 of GRIP1-associated protein 1
Q52LJ0	Q52LJ0	FA98B_HUMAN	FAM98B	Protein FAM98B
Q53EL6-2	Q53EL6-2	PDCD4_HUMAN	PDCD4	Isoform of Q53EL6, Isoform 2 of Programmed cell death protein 4
Q53FT3	Q53FT3	HIKES_HUMAN	C11orf73	Protein Hikeshi
Q53GS9-2	Q53GS9-2	SNUT2_HUMAN	USP39	Isoform of Q53GS9, Isoform 2 of U4/U6.U5 tri-snRNP-associated protein 2
Q53H82	Q53H82	LACB2_HUMAN	LACTB2	Beta-lactamase-like protein 2
Q53HC9	Q53HC9	TSSC1_HUMAN	TSSC1	Protein TSSC1
Q562R1	Q562R1	ACTBL_HUMAN	ACTBL2	Beta-actin-like protein 2
Q5BKZ1	Q5BKZ1	ZN326_HUMAN	ZNF326	DBIRD complex subunit ZNF326
Q5F1R6-3	Q5F1R6-3	DJC21_HUMAN	DNAJC21	Isoform of Q5F1R6, Isoform 3 of DnaJ homolog subfamily C member 21
Q5GLZ8-2	Q5GLZ8-2	HERC4_HUMAN	HERC4	Isoform of Q5GLZ8, Isoform 2 of Probable E3 ubiquitin-protein ligase HERC4
Q5H9R7-2	Q5H9R7-2	PP6R3_HUMAN	PPP6R3	Isoform of Q5H9R7, Isoform 2 of Serine/threonine-protein phosphatase 6 regulatory subunit 3
Q5J8M3-2	Q5J8M3-2	EMC4_HUMAN	EMC4	Isoform of Q5J8M3, Isoform 2 of ER membrane protein complex subunit 4
Q5JRA6-2	Q5JRA6-2	MIA3_HUMAN	MIA3	Isoform of Q5JRA6, Isoform 2 of Melanoma inhibitory activity protein 3
Q5JSH3	Q5JSH3	WDR44_HUMAN	WDR44	WD repeat-containing protein 44
Q5JSZ5	Q5JSZ5	PRC2B_HUMAN	PRRC2B	Protein PRRC2B
Q5JTH9	Q5JTH9	RRP12_HUMAN	RRP12	RRP12-like protein
Q5JTJ3-2	Q5JTJ3-2	COA6_HUMAN	COA6	Isoform of Q5JTJ3, Isoform 2 of Cytochrome c oxidase assembly factor 6 homolog
Q5JTV8	Q5JTV8	TOIP1_HUMAN	TOR1AIP1	Torsin-1A-interacting protein 1
Q5JTV8-3	Q5JTV8-3	TOIP1_HUMAN	TOR1AIP1	Isoform of Q5JTV8, Isoform 3 of Torsin-1A-interacting protein 1
Q5JVF3-3	Q5JVF3-3	PCID2_HUMAN	PCID2	Isoform of Q5JVF3, Isoform 3 of PCI domain-containing protein 2
Q5K651	Q5K651	SAMD9_HUMAN	SAMD9	Sterile alpha motif domain-containing protein 9
Q5QJE6	Q5QJE6	TDIF2_HUMAN	DNTTIP2	Deoxynucleotidyltransferase terminal-interacting protein 2
Q5RKV6	Q5RKV6	EXOS6_HUMAN	EXOSC6	Exosome complex component MTR3
Q5SRE5	Q5SRE5	NU188_HUMAN	NUP188	Nucleoporin NUP188 homolog
Q5SSJ5	Q5SSJ5	HP1B3_HUMAN	HP1BP3	Heterochromatin protein 1-binding protein 3
Q5T1V6-2	Q5T1V6-2	DDX59_HUMAN	DDX59	Isoform of Q5T1V6, Isoform 2 of Probable ATP-dependent RNA helicase DDX59
Q5T3I0-3	Q5T3I0-3	GPTC4_HUMAN	GPATCH4	Isoform of Q5T3I0, Isoform 3 of G patch domain-containing protein 4
Q5T4S7-2	Q5T4S7-2	UBR4_HUMAN	UBR4	Isoform of Q5T4S7, Isoform 2 of E3 ubiquitin-protein ligase UBR4
Q5T6F2	Q5T6F2	UBAP2_HUMAN	UBAP2	Ubiquitin-associated protein 2
Q5T6V5	Q5T6V5	CI064_HUMAN	C9orf64	UPF0553 protein C9orf64
Q5T8P6-2	Q5T8P6-2	RBM26_HUMAN	RBM26	Isoform of Q5T8P6, Isoform 2 of RNA-binding protein 26
Q5TAQ9	Q5TAQ9	DCAF8_HUMAN	DCAF8	DDB1- and CUL4-associated factor 8
Q5TDH0-2	Q5TDH0-2	DDI2_HUMAN	DDI2	Isoform of Q5TDH0, Isoform 2 of Protein DDI1 homolog 2
Q5TEC6	Q5TEC6	Q5TEC6_HUMAN	HIST2H3PS2	Histone H3
Q5TFE4	Q5TFE4	NT5D1_HUMAN	NT5DC1	5'-nucleotidase domain-containing protein 1
Q5U5X0	Q5U5X0	LYRM7_HUMAN	LYRM7	Complex III assembly factor LYRM7
Q5UIP0-2	Q5UIP0-2	RIF1_HUMAN	RIF1	Isoform of Q5UIP0, Isoform 2 of Telomere-associated protein RIF1
Q5VT52-3	Q5VT52-3	RPRD2_HUMAN	RPRD2	Isoform of Q5VT52, Isoform 3 of Regulation of nuclear pre-mRNA domain-containing protein 2
Q5VT66-2	Q5VT66-2	MARC1_HUMAN	MARC1	Isoform of Q5VT66, Isoform 2 of Mitochondrial amidoxime-reducing component 1
Q5VT79	Q5VT79	AXA81_HUMAN	ANXA8L1	Annexin A8-like protein 1
Q5VTR2	Q5VTR2	BRE1A_HUMAN	RNF20	E3 ubiquitin-protein ligase BRE1A
Q5VW32-2	Q5VW32-2	BROX_HUMAN	BROX	Isoform of Q5VW32, Isoform 2 of BRO1 domain-containing protein BROX
Q5VYK3	Q5VYK3	ECM29_HUMAN	ECM29	Proteasome-associated protein ECM29 homolog
Q63ZY3-2	Q63ZY3-2	KANK2_HUMAN	KANK2	Isoform of Q63ZY3, Isoform 2 of KN motif and ankyrin repeat domain-containing protein 2
Q68CQ4	Q68CQ4	DIEXF_HUMAN	DIEXF	Digestive organ expansion factor homolog
Q68CZ2-2	Q68CZ2-2	TENS3_HUMAN	TNS3	Isoform of Q68CZ2, Isoform 2 of Tensin-3
Q68EM7-2	Q68EM7-2	RHG17_HUMAN	ARHGAP17	Isoform of Q68EM7, Isoform 2 of Rho GTPase-activating protein 17
Q69YN2	Q69YN2	C19L1_HUMAN	CWF19L1	CWF19-like protein 1
Q6DD88	Q6DD88	ATLA3_HUMAN	ATL3	Atlastin-3
Q6DKI1	Q6DKI1	RL7L_HUMAN	RPL7L1	60S ribosomal protein L7-like 1
Q6FI81	Q6FI81	CPIN1_HUMAN	CIAPIN1	Anamorsin
Q6GMV3	Q6GMV3	PTRD1_HUMAN	PTRHD1	Putative peptidyl-tRNA hydrolase PTRHD1
Q6IAA8	Q6IAA8	LTOR1_HUMAN	LAMTOR1	Ragulator complex protein LAMTOR1
Q6IN85	Q6IN85	P4R3A_HUMAN	SMEK1	Serine/threonine-protein phosphatase 4 regulatory subunit 3A
Q6KC79-2	Q6KC79-2	NIPBL_HUMAN	NIPBL	Isoform of Q6KC79, Isoform 2 of Nipped-B-like protein
Q6L8Q7-2	Q6L8Q7-2	PDE12_HUMAN	PDE12	Isoform of Q6L8Q7, Isoform 2 of 2',5'-phosphodiesterase 12
Q6NUK1	Q6NUK1	SCMC1_HUMAN	SLC25A24	Calcium-binding mitochondrial carrier protein SCaMC-1
Q6NUM9	Q6NUM9	RETST_HUMAN	RETSAT	All-trans-retinol 13,14-reductase
Q6NUQ4	Q6NUQ4	TM214_HUMAN	TMEM214	Transmembrane protein 214
Q6NXE6-2	Q6NXE6-2	ARMC6_HUMAN	ARMC6	Isoform of Q6NXE6, Isoform 2 of Armadillo repeat-containing protein 6
Q6NYC1-2	Q6NYC1-2	JMJD6_HUMAN	JMJD6	Isoform of Q6NYC1, Isoform 2 of Bifunctional arginine demethylase and lysyl-hydroxylase JMJD6
Q6NYC8	Q6NYC8	PPR18_HUMAN	PPP1R18	Phostensin
Q6NZI2	Q6NZI2	PTRF_HUMAN	PTRF	Polymerase I and transcript release factor
Q6P1J9	Q6P1J9	CDC73_HUMAN	CDC73	Parafibromin
Q6P1L8	Q6P1L8	RM14_HUMAN	MRPL14	39S ribosomal protein L14, mitochondrial
Q6P1M0-2	Q6P1M0-2	S27A4_HUMAN	SLC27A4	Isoform of Q6P1M0, Isoform 2 of Long-chain fatty acid transport protein 4
Q6P1N0-2	Q6P1N0-2	C2D1A_HUMAN	CC2D1A	Isoform of Q6P1N0, Isoform 2 of Coiled-coil and C2 domain-containing protein 1A
Q6P1Q9	Q6P1Q9	MET2B_HUMAN	METTL2B	Methyltransferase-like protein 2B
Q6P2E9	Q6P2E9	EDC4_HUMAN	EDC4	Enhancer of mRNA-decapping protein 4
Q6P2Q9	Q6P2Q9	PRP8_HUMAN	PRPF8	Pre-mRNA-processing-splicing factor 8
Q6P3W7	Q6P3W7	SCYL2_HUMAN	SCYL2	SCY1-like protein 2
Q6P587	Q6P587	FAHD1_HUMAN	FAHD1	Acylpyruvase FAHD1, mitochondrial
Q6P996	Q6P996	PDXD1_HUMAN	PDXDC1	Pyridoxal-dependent decarboxylase domain-containing protein 1
Q6PD62	Q6PD62	CTR9_HUMAN	CTR9	RNA polymerase-associated protein CTR9 homolog
Q6PGP7	Q6PGP7	TTC37_HUMAN	TTC37	Tetratricopeptide repeat protein 37
Q6PIU2-2	Q6PIU2-2	NCEH1_HUMAN	NCEH1	Isoform of Q6PIU2, Isoform 2 of Neutral cholesterol ester hydrolase 1
Q6PKG0	Q6PKG0	LARP1_HUMAN	LARP1	La-related protein 1
Q6RFH5-2	Q6RFH5-2	WDR74_HUMAN	WDR74	Isoform of Q6RFH5, Isoform 2 of WD repeat-containing protein 74
Q6UB35	Q6UB35	C1TM_HUMAN	MTHFD1L	Monofunctional C1-tetrahydrofolate synthase, mitochondrial
Q6UN15-3	Q6UN15-3	FIP1_HUMAN	FIP1L1	Isoform of Q6UN15, Isoform 3 of Pre-mRNA 3'-end-processing factor FIP1
Q6UWE0-2	Q6UWE0-2	LRSM1_HUMAN	LRSAM1	Isoform of Q6UWE0, Isoform 2 of E3 ubiquitin-protein ligase LRSAM1
Q6UWP7-2	Q6UWP7-2	LCLT1_HUMAN	LCLAT1	Isoform of Q6UWP7, Isoform 2 of Lysocardiolipin acyltransferase 1
Q6UXN9	Q6UXN9	WDR82_HUMAN	WDR82	WD repeat-containing protein 82
Q6W2J9-2	Q6W2J9-2	BCOR_HUMAN	BCOR	Isoform of Q6W2J9, Isoform 2 of BCL-6 corepressor
Q6WCQ1-2	Q6WCQ1-2	MPRIP_HUMAN	MPRIP	Isoform of Q6WCQ1, Isoform 2 of Myosin phosphatase Rho-interacting protein
Q6XQN6-3	Q6XQN6-3	PNCB_HUMAN	NAPRT	Isoform of Q6XQN6, Isoform 3 of Nicotinate phosphoribosyltransferase
Q6Y7W6-4	Q6Y7W6-4	PERQ2_HUMAN	GIGYF2	Isoform of Q6Y7W6, Isoform 3 of PERQ amino acid-rich with GYF domain-containing protein 2
Q6YN16	Q6YN16	HSDL2_HUMAN	HSDL2	Hydroxysteroid dehydrogenase-like protein 2
Q6ZSJ8	Q6ZSJ8	CA122_HUMAN	C1orf122	Uncharacterized protein C1orf122
Q70UQ0	Q70UQ0	IKIP_HUMAN	IKBIP	Inhibitor of nuclear factor kappa-B kinase-interacting protein
Q70UQ0-4	Q70UQ0-4	IKIP_HUMAN	IKBIP	Isoform of Q70UQ0, Isoform 4 of Inhibitor of nuclear factor kappa-B kinase-interacting protein
Q712K3	Q712K3	UB2R2_HUMAN	UBE2R2	Ubiquitin-conjugating enzyme E2 R2
Q71DI3	Q71DI3	H32_HUMAN	HIST2H3A	Histone H3.2
Q71RC2-4	Q71RC2-4	LARP4_HUMAN	LARP4	Isoform of Q71RC2, Isoform 4 of La-related protein 4
Q71UM5	Q71UM5	RS27L_HUMAN	RPS27L	40S ribosomal protein S27-like
Q7KZ85	Q7KZ85	SPT6H_HUMAN	SUPT6H	Transcription elongation factor SPT6
Q7KZF4	Q7KZF4	SND1_HUMAN	SND1	Staphylococcal nuclease domain-containing protein 1
Q7L014	Q7L014	DDX46_HUMAN	DDX46	Probable ATP-dependent RNA helicase DDX46
Q7L0Y3	Q7L0Y3	MRRP1_HUMAN	TRMT10C	Mitochondrial ribonuclease P protein 1
Q7L1Q6-3	Q7L1Q6-3	BZW1_HUMAN	BZW1	Isoform of Q7L1Q6, Isoform 3 of Basic leucine zipper and W2 domain-containing protein 1
Q7L2E3-2	Q7L2E3-2	DHX30_HUMAN	DHX30	Isoform of Q7L2E3, Isoform 2 of Putative ATP-dependent RNA helicase DHX30
Q7L2H7	Q7L2H7	EIF3M_HUMAN	EIF3M	Eukaryotic translation initiation factor 3 subunit M
Q7L576	Q7L576	CYFP1_HUMAN	CYFIP1	Cytoplasmic FMR1-interacting protein 1
Q7L9L4-2	Q7L9L4-2	MOB1B_HUMAN	MOB1B	Isoform of Q7L9L4, Isoform 2 of MOB kinase activator 1B
Q7LBC6	Q7LBC6	KDM3B_HUMAN	KDM3B	Lysine-specific demethylase 3B
Q7Z2W4	Q7Z2W4	ZCCHV_HUMAN	ZC3HAV1	Zinc finger CCCH-type antiviral protein 1
Q7Z2W9	Q7Z2W9	RM21_HUMAN	MRPL21	39S ribosomal protein L21, mitochondrial
Q7Z3B4-3	Q7Z3B4-3	NUP54_HUMAN	NUP54	Isoform of Q7Z3B4, Isoform 3 of Nucleoporin p54
Q7Z417	Q7Z417	NUFP2_HUMAN	NUFIP2	Nuclear fragile X mental retardation-interacting protein 2
Q7Z460-2	Q7Z460-2	CLAP1_HUMAN	CLASP1	Isoform of Q7Z460, Isoform 2 of CLIP-associating protein 1
Q7Z4H3-2	Q7Z4H3-2	HDDC2_HUMAN	HDDC2	Isoform of Q7Z4H3, Isoform 2 of HD domain-containing protein 2
Q7Z4Q2-2	Q7Z4Q2-2	HEAT3_HUMAN	HEATR3	Isoform of Q7Z4Q2, Isoform 2 of HEAT repeat-containing protein 3
Q7Z4W1	Q7Z4W1	DCXR_HUMAN	DCXR	L-xylulose reductase
Q7Z5K2-2	Q7Z5K2-2	WAPL_HUMAN	WAPAL	Isoform of Q7Z5K2, Isoform 2 of Wings apart-like protein homolog
Q7Z6Z7-2	Q7Z6Z7-2	HUWE1_HUMAN	HUWE1	Isoform of Q7Z6Z7, Isoform 2 of E3 ubiquitin-protein ligase HUWE1
Q7Z739	Q7Z739	YTHD3_HUMAN	YTHDF3	YTH domain-containing family protein 3
Q7Z7G0-3	Q7Z7G0-3	TARSH_HUMAN	ABI3BP	Isoform of Q7Z7G0, Isoform 3 of Target of Nesh-SH3
Q7Z7K0	Q7Z7K0	COXM1_HUMAN	CMC1	COX assembly mitochondrial protein homolog
Q86SF2	Q86SF2	GALT7_HUMAN	GALNT7	N-acetylgalactosaminyltransferase 7
Q86TG7-2	Q86TG7-2	PEG10_HUMAN	PEG10	Isoform of Q86TG7, Isoform RF1 of Retrotransposon-derived protein PEG10
Q86U42	Q86U42	PABP2_HUMAN	PABPN1	Polyadenylate-binding protein 2
Q86U90	Q86U90	YRDC_HUMAN	YRDC	YrdC domain-containing protein, mitochondrial
Q86UE4	Q86UE4	LYRIC_HUMAN	MTDH	Protein LYRIC
Q86UK7-2	Q86UK7-2	ZN598_HUMAN	ZNF598	Isoform of Q86UK7, Isoform 2 of Zinc finger protein 598
Q86UP2-2	Q86UP2-2	KTN1_HUMAN	KTN1	Isoform of Q86UP2, Isoform 2 of Kinectin
Q86V81	Q86V81	THOC4_HUMAN	ALYREF	THO complex subunit 4
Q86VP6	Q86VP6	CAND1_HUMAN	CAND1	Cullin-associated NEDD8-dissociated protein 1
Q86W42-3	Q86W42-3	THOC6_HUMAN	THOC6	Isoform of Q86W42, Isoform 3 of THO complex subunit 6 homolog
Q86W50-2	Q86W50-2	MET16_HUMAN	METTL16	Isoform of Q86W50, Isoform 2 of Methyltransferase-like protein 16
Q86W92-2	Q86W92-2	LIPB1_HUMAN	PPFIBP1	Isoform of Q86W92, Isoform 2 of Liprin-beta-1
Q86WX3	Q86WX3	AROS_HUMAN	RPS19BP1	Active regulator of SIRT1
Q86X55-1	Q86X55-1	CARM1_HUMAN	CARM1	Isoform of Q86X55, Isoform 1 of Histone-arginine methyltransferase CARM1
Q86XI2	Q86XI2	CNDG2_HUMAN	NCAPG2	Condensin-2 complex subunit G2
Q86XP3	Q86XP3	DDX42_HUMAN	DDX42	ATP-dependent RNA helicase DDX42
Q86Y39-2	Q86Y39-2	NDUAB_HUMAN	NDUFA11	Isoform of Q86Y39, Isoform 2 of NADH dehydrogenase [ubiquinone] 1 alpha subcomplex subunit 11
Q86Y56	Q86Y56	DAAF5_HUMAN	DNAAF5	Dynein assembly factor 5, axonemal
Q86YP4-3	Q86YP4-3	P66A_HUMAN	GATAD2A	Isoform of Q86YP4, Isoform 3 of Transcriptional repressor p66-alpha
Q8IU85-2	Q8IU85-2	KCC1D_HUMAN	CAMK1D	Isoform of Q8IU85, Isoform 2 of Calcium/calmodulin-dependent protein kinase type 1D
Q8IUD2-2	Q8IUD2-2	RB6I2_HUMAN	ERC1	Isoform of Q8IUD2, Isoform 2 of ELKS/Rab6-interacting/CAST family member 1
Q8IUE6	Q8IUE6	H2A2B_HUMAN	HIST2H2AB	Histone H2A type 2-B
Q8IV50	Q8IV50	LYSM2_HUMAN	LYSMD2	LysM and putative peptidoglycan-binding domain-containing protein 2
Q8IVF2-3	Q8IVF2-3	AHNK2_HUMAN	AHNAK2	Isoform of Q8IVF2, Isoform 3 of Protein AHNAK2
Q8IVM0-2	Q8IVM0-2	CCD50_HUMAN	CCDC50	Isoform of Q8IVM0, Isoform 2 of Coiled-coil domain-containing protein 50
Q8IVS2	Q8IVS2	FABD_HUMAN	MCAT	Malonyl-CoA-acyl carrier protein transacylase, mitochondrial
Q8IVT2	Q8IVT2	MISP_HUMAN	MISP	Mitotic interactor and substrate of PLK1
Q8IWA0	Q8IWA0	WDR75_HUMAN	WDR75	WD repeat-containing protein 75
Q8IWC1-2	Q8IWC1-2	MA7D3_HUMAN	MAP7D3	Isoform of Q8IWC1, Isoform 2 of MAP7 domain-containing protein 3
Q8IWE2	Q8IWE2	NXP20_HUMAN	FAM114A1	Protein NOXP20
Q8IWT6	Q8IWT6	LRC8A_HUMAN	LRRC8A	Volume-regulated anion channel subunit LRRC8A
Q8IWZ8	Q8IWZ8	SUGP1_HUMAN	SUGP1	SURP and G-patch domain-containing protein 1
Q8IXH7-4	Q8IXH7-4	NELFD_HUMAN	NELFCD	Isoform of Q8IXH7, Isoform NELF-D of Negative elongation factor C/D
Q8IXI1	Q8IXI1	MIRO2_HUMAN	RHOT2	Mitochondrial Rho GTPase 2
Q8IXM3	Q8IXM3	RM41_HUMAN	MRPL41	39S ribosomal protein L41, mitochondrial
Q8IXT5	Q8IXT5	RB12B_HUMAN	RBM12B	RNA-binding protein 12B
Q8IY17-2	Q8IY17-2	PLPL6_HUMAN	PNPLA6	Isoform of Q8IY17, Isoform 2 of Neuropathy target esterase
Q8IY67-2	Q8IY67-2	RAVR1_HUMAN	RAVER1	Isoform of Q8IY67, Isoform 2 of Ribonucleoprotein PTB-binding 1
Q8IY81	Q8IY81	SPB1_HUMAN	FTSJ3	pre-rRNA processing protein FTSJ3
Q8IYB3-2	Q8IYB3-2	SRRM1_HUMAN	SRRM1	Isoform of Q8IYB3, Isoform 2 of Serine/arginine repetitive matrix protein 1
Q8IYB5-2	Q8IYB5-2	SMAP1_HUMAN	SMAP1	Isoform of Q8IYB5, Isoform 2 of Stromal membrane-associated protein 1
Q8IZL8	Q8IZL8	PELP1_HUMAN	PELP1	Proline-, glutamic acid- and leucine-rich protein 1
Q8IZP0-10	Q8IZP0-10	ABI1_HUMAN	ABI1	Isoform of Q8IZP0, Isoform 10 of Abl interactor 1
Q8N0X7	Q8N0X7	SPG20_HUMAN	SPG20	Spartin
Q8N163-2	Q8N163-2	CCAR2_HUMAN	CCAR2	Isoform of Q8N163, Isoform 2 of Cell cycle and apoptosis regulator protein 2
Q8N183	Q8N183	MIMIT_HUMAN	NDUFAF2	Mimitin, mitochondrial
Q8N1F7	Q8N1F7	NUP93_HUMAN	NUP93	Nuclear pore complex protein Nup93
Q8N1G4	Q8N1G4	LRC47_HUMAN	LRRC47	Leucine-rich repeat-containing protein 47
Q8N335	Q8N335	GPD1L_HUMAN	GPD1L	Glycerol-3-phosphate dehydrogenase 1-like protein
Q8N3C0	Q8N3C0	ASCC3_HUMAN	ASCC3	Activating signal cointegrator 1 complex subunit 3
Q8N3D4	Q8N3D4	EH1L1_HUMAN	EHBP1L1	EH domain-binding protein 1-like protein 1
Q8N3U4-2	Q8N3U4-2	STAG2_HUMAN	STAG2	Isoform of Q8N3U4, Isoform 2 of Cohesin subunit SA-2
Q8N3X1-2	Q8N3X1-2	FNBP4_HUMAN	FNBP4	Isoform of Q8N3X1, Isoform 2 of Formin-binding protein 4
Q8N4C6-10	Q8N4C6-10	NIN_HUMAN	NIN	Isoform of Q8N4C6, Isoform 3 of Ninein
Q8N5K1	Q8N5K1	CISD2_HUMAN	CISD2	CDGSH iron-sulfur domain-containing protein 2
Q8N5M4	Q8N5M4	TTC9C_HUMAN	TTC9C	Tetratricopeptide repeat protein 9C
Q8N5M9	Q8N5M9	JAGN1_HUMAN	JAGN1	Protein jagunal homolog 1
Q8N5N7	Q8N5N7	RM50_HUMAN	MRPL50	39S ribosomal protein L50, mitochondrial
Q8N684-2	Q8N684-2	CPSF7_HUMAN	CPSF7	Isoform of Q8N684, Isoform 2 of Cleavage and polyadenylation specificity factor subunit 7
Q8N6H7-2	Q8N6H7-2	ARFG2_HUMAN	ARFGAP2	Isoform of Q8N6H7, Isoform 2 of ADP-ribosylation factor GTPase-activating protein 2
Q8N6T3	Q8N6T3	ARFG1_HUMAN	ARFGAP1	ADP-ribosylation factor GTPase-activating protein 1
Q8N766-2	Q8N766-2	EMC1_HUMAN	EMC1	Isoform of Q8N766, Isoform 2 of ER membrane protein complex subunit 1
Q8N7H5-3	Q8N7H5-3	PAF1_HUMAN	PAF1	Isoform of Q8N7H5, Isoform 3 of RNA polymerase II-associated factor 1 homolog
Q8N8A6	Q8N8A6	DDX51_HUMAN	DDX51	ATP-dependent RNA helicase DDX51
Q8N954	Q8N954	GPT11_HUMAN	GPATCH11	G patch domain-containing protein 11
Q8N983-4	Q8N983-4	RM43_HUMAN	MRPL43	Isoform of Q8N983, Isoform 4 of 39S ribosomal protein L43, mitochondrial
Q8N9T8	Q8N9T8	KRI1_HUMAN	KRI1	Protein KRI1 homolog
Q8NB90	Q8NB90	SPAT5_HUMAN	SPATA5	Spermatogenesis-associated protein 5
Q8NBF2	Q8NBF2	NHLC2_HUMAN	NHLRC2	NHL repeat-containing protein 2
Q8NBJ5	Q8NBJ5	GT251_HUMAN	COLGALT1	Procollagen galactosyltransferase 1
Q8NBJ7	Q8NBJ7	SUMF2_HUMAN	SUMF2	Sulfatase-modifying factor 2
Q8NBS9	Q8NBS9	TXND5_HUMAN	TXNDC5	Thioredoxin domain-containing protein 5
Q8NBU5	Q8NBU5	ATAD1_HUMAN	ATAD1	ATPase family AAA domain-containing protein 1
Q8NBX0	Q8NBX0	SCPDL_HUMAN	SCCPDH	Saccharopine dehydrogenase-like oxidoreductase
Q8NC51-3	Q8NC51-3	PAIRB_HUMAN	SERBP1	Isoform of Q8NC51, Isoform 3 of Plasminogen activator inhibitor 1 RNA-binding protein
Q8NC54	Q8NC54	KCT2_HUMAN	KCT2	Keratinocyte-associated transmembrane protein 2
Q8NCA5	Q8NCA5	FA98A_HUMAN	FAM98A	Protein FAM98A
Q8NCW5	Q8NCW5	NNRE_HUMAN	APOA1BP	NAD(P)H-hydrate epimerase
Q8NDC0	Q8NDC0	MISSL_HUMAN	MAPK1IP1L	MAPK-interacting and spindle-stabilizing protein-like
Q8NE71	Q8NE71	ABCF1_HUMAN	ABCF1	ATP-binding cassette sub-family F member 1
Q8NE86-2	Q8NE86-2	MCU_HUMAN	MCU	Isoform of Q8NE86, Isoform 2 of Calcium uniporter protein, mitochondrial
Q8NEJ9-2	Q8NEJ9-2	NGDN_HUMAN	NGDN	Isoform of Q8NEJ9, Isoform 2 of Neuroguidin
Q8NEZ5	Q8NEZ5	FBX22_HUMAN	FBXO22	F-box only protein 22
Q8NF37	Q8NF37	PCAT1_HUMAN	LPCAT1	Lysophosphatidylcholine acyltransferase 1
Q8NFH3	Q8NFH3	NUP43_HUMAN	NUP43	Nucleoporin Nup43
Q8NFH4	Q8NFH4	NUP37_HUMAN	NUP37	Nucleoporin Nup37
Q8NFH5-2	Q8NFH5-2	NUP53_HUMAN	NUP35	Isoform of Q8NFH5, Isoform 2 of Nucleoporin NUP53
Q8NHH9-5	Q8NHH9-5	ATLA2_HUMAN	ATL2	Isoform of Q8NHH9, Isoform 5 of Atlastin-2
Q8NI22-2	Q8NI22-2	MCFD2_HUMAN	MCFD2	Isoform of Q8NI22, Isoform 2 of Multiple coagulation factor deficiency protein 2
Q8NI27	Q8NI27	THOC2_HUMAN	THOC2	THO complex subunit 2
Q8NI36	Q8NI36	WDR36_HUMAN	WDR36	WD repeat-containing protein 36
Q8TAE8	Q8TAE8	G45IP_HUMAN	GADD45GIP1	Growth arrest and DNA damage-inducible proteins-interacting protein 1
Q8TAQ2	Q8TAQ2	SMRC2_HUMAN	SMARCC2	SWI/SNF complex subunit SMARCC2
Q8TAT6-2	Q8TAT6-2	NPL4_HUMAN	NPLOC4	Isoform of Q8TAT6, Isoform 2 of Nuclear protein localization protein 4 homolog
Q8TB61-2	Q8TB61-2	S35B2_HUMAN	SLC35B2	Isoform of Q8TB61, Isoform 2 of Adenosine 3'-phospho 5'-phosphosulfate transporter 1
Q8TBB5-3	Q8TBB5-3	KLDC4_HUMAN	KLHDC4	Isoform of Q8TBB5, Isoform 3 of Kelch domain-containing protein 4
Q8TBC4	Q8TBC4	UBA3_HUMAN	UBA3	NEDD8-activating enzyme E1 catalytic subunit
Q8TC07-2	Q8TC07-2	TBC15_HUMAN	TBC1D15	Isoform of Q8TC07, Isoform 2 of TBC1 domain family member 15
Q8TC12	Q8TC12	RDH11_HUMAN	RDH11	Retinol dehydrogenase 11
Q8TCD5	Q8TCD5	NT5C_HUMAN	NT5C	5'(3')-deoxyribonucleotidase, cytosolic type
Q8TCS8	Q8TCS8	PNPT1_HUMAN	PNPT1	Polyribonucleotide nucleotidyltransferase 1, mitochondrial
Q8TCT9-5	Q8TCT9-5	HM13_HUMAN	HM13	Isoform of Q8TCT9, Isoform 5 of Minor histocompatibility antigen H13
Q8TD19	Q8TD19	NEK9_HUMAN	NEK9	Serine/threonine-protein kinase Nek9
Q8TDN6	Q8TDN6	BRX1_HUMAN	BRIX1	Ribosome biogenesis protein BRX1 homolog
Q8TDX7	Q8TDX7	NEK7_HUMAN	NEK7	Serine/threonine-protein kinase Nek7
Q8TED0-3	Q8TED0-3	UTP15_HUMAN	UTP15	Isoform of Q8TED0, Isoform 3 of U3 small nucleolar RNA-associated protein 15 homolog
Q8TED1	Q8TED1	GPX8_HUMAN	GPX8	Probable glutathione peroxidase 8
Q8TEM1	Q8TEM1	PO210_HUMAN	NUP210	Nuclear pore membrane glycoprotein 210
Q8TEQ6	Q8TEQ6	GEMI5_HUMAN	GEMIN5	Gem-associated protein 5
Q8TEX9-2	Q8TEX9-2	IPO4_HUMAN	IPO4	Isoform of Q8TEX9, Isoform 2 of Importin-4
Q8WTS6	Q8WTS6	SETD7_HUMAN	SETD7	Histone-lysine N-methyltransferase SETD7
Q8WTV0-2	Q8WTV0-2	SCRB1_HUMAN	SCARB1	Isoform of Q8WTV0, Isoform 1 of Scavenger receptor class B member 1
Q8WU90	Q8WU90	ZC3HF_HUMAN	ZC3H15	Zinc finger CCCH domain-containing protein 15
Q8WUA4-2	Q8WUA4-2	TF3C2_HUMAN	GTF3C2	Isoform of Q8WUA4, Isoform 2 of General transcription factor 3C polypeptide 2
Q8WUD4	Q8WUD4	CCD12_HUMAN	CCDC12	Coiled-coil domain-containing protein 12
Q8WUF5	Q8WUF5	IASPP_HUMAN	PPP1R13L	RelA-associated inhibitor
Q8WUH1-2	Q8WUH1-2	CHUR_HUMAN	CHURC1	Isoform of Q8WUH1, Isoform 2 of Protein Churchill
Q8WUH6	Q8WUH6	TM263_HUMAN	TMEM263	Transmembrane protein 263
Q8WUM0	Q8WUM0	NU133_HUMAN	NUP133	Nuclear pore complex protein Nup133
Q8WUM4-2	Q8WUM4-2	PDC6I_HUMAN	PDCD6IP	Isoform of Q8WUM4, Isoform 2 of Programmed cell death 6-interacting protein
Q8WUX2	Q8WUX2	CHAC2_HUMAN	CHAC2	Putative glutathione-specific gamma-glutamylcyclotransferase 2
Q8WVC0	Q8WVC0	LEO1_HUMAN	LEO1	RNA polymerase-associated protein LEO1
Q8WVI0	Q8WVI0	SMIM4_HUMAN	SMIM4	Small integral membrane protein 4
Q8WVV9-4	Q8WVV9-4	HNRLL_HUMAN	HNRNPLL	Isoform of Q8WVV9, Isoform 4 of Heterogeneous nuclear ribonucleoprotein L-like
Q8WVX9	Q8WVX9	FACR1_HUMAN	FAR1	Fatty acyl-CoA reductase 1
Q8WW12	Q8WW12	PCNP_HUMAN	PCNP	PEST proteolytic signal-containing nuclear protein
Q8WWC4	Q8WWC4	CB047_HUMAN	C2orf47	Uncharacterized protein C2orf47, mitochondrial
Q8WWI1-3	Q8WWI1-3	LMO7_HUMAN	LMO7	Isoform of Q8WWI1, Isoform 3 of LIM domain only protein 7
Q8WWM7	Q8WWM7	ATX2L_HUMAN	ATXN2L	Ataxin-2-like protein
Q8WX92-2	Q8WX92-2
Q8WX93-3	Q8WX93-3	PALLD_HUMAN	PALLD	Isoform of Q8WX93, Isoform 3 of Palladin
Q8WXD5	Q8WXD5	GEMI6_HUMAN	GEMIN6	Gem-associated protein 6
Q8WXF1-2	Q8WXF1-2	PSPC1_HUMAN	PSPC1	Isoform of Q8WXF1, Isoform 2 of Paraspeckle component 1
Q8WXI9	Q8WXI9	P66B_HUMAN	GATAD2B	Transcriptional repressor p66-beta
Q8WXX5	Q8WXX5	DNJC9_HUMAN	DNAJC9	DnaJ homolog subfamily C member 9
Q8WYP5-2	Q8WYP5-2	ELYS_HUMAN	AHCTF1	Isoform of Q8WYP5, Isoform 2 of Protein ELYS
Q8WZA0-2	Q8WZA0-2	LZIC_HUMAN	LZIC	Isoform of Q8WZA0, Isoform 2 of Protein LZIC
Q92499	Q92499	DDX1_HUMAN	DDX1	ATP-dependent RNA helicase DDX1
Q92522	Q92522	H1X_HUMAN	H1FX	Histone H1x
Q92530	Q92530	PSMF1_HUMAN	PSMF1	Proteasome inhibitor PI31 subunit
Q92538-2	Q92538-2	GBF1_HUMAN	GBF1	Isoform of Q92538, Isoform 2 of Golgi-specific brefeldin A-resistance guanine nucleotide exchange factor 1
Q92541	Q92541	RTF1_HUMAN	RTF1	RNA polymerase-associated protein RTF1 homolog
Q92552-2	Q92552-2	RT27_HUMAN	MRPS27	Isoform of Q92552, Isoform 2 of 28S ribosomal protein S27, mitochondrial
Q92558	Q92558	WASF1_HUMAN	WASF1	Wiskott-Aldrich syndrome protein family member 1
Q92597	Q92597	NDRG1_HUMAN	NDRG1	Protein NDRG1
Q92598	Q92598	HS105_HUMAN	HSPH1	Heat shock protein 105 kDa
Q92600-2	Q92600-2	RCD1_HUMAN	RQCD1	Isoform of Q92600, Isoform 2 of Cell differentiation protein RCD1 homolog
Q92616	Q92616	GCN1L_HUMAN	GCN1L1	Translational activator GCN1
Q92620	Q92620	PRP16_HUMAN	DHX38	Pre-mRNA-splicing factor ATP-dependent RNA helicase PRP16
Q92621	Q92621	NU205_HUMAN	NUP205	Nuclear pore complex protein Nup205
Q92688-2	Q92688-2	AN32B_HUMAN	ANP32B	Isoform of Q92688, Isoform 2 of Acidic leucine-rich nuclear phosphoprotein 32 family member B
Q92734-2	Q92734-2	TFG_HUMAN	TFG	Isoform of Q92734, Isoform 2 of Protein TFG
Q92769	Q92769	HDAC2_HUMAN	HDAC2	Histone deacetylase 2
Q92783-2	Q92783-2	STAM1_HUMAN	STAM	Isoform of Q92783, Isoform 2 of Signal transducing adapter molecule 1
Q92797	Q92797	SYMPK_HUMAN	SYMPK	Symplekin
Q92804-2	Q92804-2	RBP56_HUMAN	TAF15	Isoform of Q92804, Isoform Short of TATA-binding protein-associated factor 2N
Q92820	Q92820	GGH_HUMAN	GGH	Gamma-glutamyl hydrolase
Q92841	Q92841	DDX17_HUMAN	DDX17	Probable ATP-dependent RNA helicase DDX17
Q92878-2	Q92878-2	RAD50_HUMAN	RAD50	Isoform of Q92878, Isoform 2 of DNA repair protein RAD50
Q92882	Q92882	OSTF1_HUMAN	OSTF1	Osteoclast-stimulating factor 1
Q92888-2	Q92888-2	ARHG1_HUMAN	ARHGEF1	Isoform of Q92888, Isoform 2 of Rho guanine nucleotide exchange factor 1
Q92889	Q92889	XPF_HUMAN	ERCC4	DNA repair endonuclease XPF
Q92890-1	Q92890-1	UFD1_HUMAN	UFD1L	Isoform of Q92890, Isoform Long of Ubiquitin fusion degradation protein 1 homolog
Q92900-2	Q92900-2	RENT1_HUMAN	UPF1	Isoform of Q92900, Isoform 2 of Regulator of nonsense transcripts 1
Q92905	Q92905	CSN5_HUMAN	COPS5	COP9 signalosome complex subunit 5
Q92922	Q92922	SMRC1_HUMAN	SMARCC1	SWI/SNF complex subunit SMARCC1
Q92945	Q92945	FUBP2_HUMAN	KHSRP	Far upstream element-binding protein 2
Q92973-2	Q92973-2	TNPO1_HUMAN	TNPO1	Isoform of Q92973, Isoform 2 of Transportin-1
Q92974-2	Q92974-2	ARHG2_HUMAN	ARHGEF2	Isoform of Q92974, Isoform 2 of Rho guanine nucleotide exchange factor 2
Q92979	Q92979	NEP1_HUMAN	EMG1	Ribosomal RNA small subunit methyltransferase NEP1
Q92990-2	Q92990-2	GLMN_HUMAN	GLMN	Isoform of Q92990, Isoform 2 of Glomulin
Q92995-2	Q92995-2	UBP13_HUMAN	USP13	Isoform of Q92995, Isoform 2 of Ubiquitin carboxyl-terminal hydrolase 13
Q93008-3	Q93008-3
Q93009	Q93009	UBP7_HUMAN	USP7	Ubiquitin carboxyl-terminal hydrolase 7
Q93015-2	Q93015-2	NAT6_HUMAN	NAT6	Isoform of Q93015, Isoform 2 of N-acetyltransferase 6
Q93052	Q93052	LPP_HUMAN	LPP	Lipoma-preferred partner
Q969G3	Q969G3	SMCE1_HUMAN	SMARCE1	SWI/SNF-related matrix-associated actin-dependent regulator of chromatin subfamily E member 1
Q969H8	Q969H8	MYDGF_HUMAN	MYDGF	Myeloid-derived growth factor
Q969M3-3	Q969M3-3	YIPF5_HUMAN	YIPF5	Isoform of Q969M3, Isoform 3 of Protein YIPF5
Q969S3	Q969S3	ZN622_HUMAN	ZNF622	Zinc finger protein 622
Q969X5-2	Q969X5-2	ERGI1_HUMAN	ERGIC1	Isoform of Q969X5, Isoform 2 of Endoplasmic reticulum-Golgi intermediate compartment protein 1
Q969X6	Q969X6	CIR1A_HUMAN	CIRH1A	Cirhin
Q969Z0	Q969Z0	TBRG4_HUMAN	TBRG4	Protein TBRG4
Q96A26	Q96A26	F162A_HUMAN	FAM162A	Protein FAM162A
Q96A33	Q96A33	CCD47_HUMAN	CCDC47	Coiled-coil domain-containing protein 47
Q96A35	Q96A35	RM24_HUMAN	MRPL24	39S ribosomal protein L24, mitochondrial
Q96A49	Q96A49	SYAP1_HUMAN	SYAP1	Synapse-associated protein 1
Q96AC1-3	Q96AC1-3	FERM2_HUMAN	FERMT2	Isoform of Q96AC1, Isoform 3 of Fermitin family homolog 2
Q96AE4	Q96AE4	FUBP1_HUMAN	FUBP1	Far upstream element-binding protein 1
Q96AG4	Q96AG4	LRC59_HUMAN	LRRC59	Leucine-rich repeat-containing protein 59
Q96AY3	Q96AY3	FKB10_HUMAN	FKBP10	Peptidyl-prolyl cis-trans isomerase FKBP10
Q96B36	Q96B36	AKTS1_HUMAN	AKT1S1	Proline-rich AKT1 substrate 1
Q96B97-2	Q96B97-2	SH3K1_HUMAN	SH3KBP1	Isoform of Q96B97, Isoform 2 of SH3 domain-containing kinase-binding protein 1
Q96BM9	Q96BM9	ARL8A_HUMAN	ARL8A	ADP-ribosylation factor-like protein 8A
Q96BW9-2	Q96BW9-2	TAM41_HUMAN	TAMM41	Isoform of Q96BW9, Isoform 2 of Phosphatidate cytidylyltransferase, mitochondrial
Q96C19	Q96C19	EFHD2_HUMAN	EFHD2	EF-hand domain-containing protein D2
Q96CN7	Q96CN7	ISOC1_HUMAN	ISOC1	Isochorismatase domain-containing protein 1
Q96CP2	Q96CP2	FWCH2_HUMAN	FLYWCH2	FLYWCH family member 2
Q96CS3	Q96CS3	FAF2_HUMAN	FAF2	FAS-associated factor 2
Q96CT7	Q96CT7	CC124_HUMAN	CCDC124	Coiled-coil domain-containing protein 124
Q96DB5-2	Q96DB5-2	RMD1_HUMAN	RMDN1	Isoform of Q96DB5, Isoform 2 of Regulator of microtubule dynamics protein 1
Q96DG6	Q96DG6	CMBL_HUMAN	CMBL	Carboxymethylenebutenolidase homolog
Q96DH6	Q96DH6	MSI2H_HUMAN	MSI2	RNA-binding protein Musashi homolog 2
Q96DI7	Q96DI7	SNR40_HUMAN	SNRNP40	U5 small nuclear ribonucleoprotein 40 kDa protein
Q96EA4-2	Q96EA4-2	SPDLY_HUMAN	SPDL1	Isoform of Q96EA4, Isoform 2 of Protein Spindly
Q96EE3-1	Q96EE3-1	SEH1_HUMAN	SEH1L	Isoform of Q96EE3, Isoform B of Nucleoporin SEH1
Q96EK5	Q96EK5	KBP_HUMAN	KIF1BP	KIF1-binding protein
Q96EK6	Q96EK6	GNA1_HUMAN	GNPNAT1	Glucosamine 6-phosphate N-acetyltransferase
Q96EL3	Q96EL3	RM53_HUMAN	MRPL53	39S ribosomal protein L53, mitochondrial
Q96EP5-2	Q96EP5-2	DAZP1_HUMAN	DAZAP1	Isoform of Q96EP5, Isoform 2 of DAZ-associated protein 1
Q96EY1-2	Q96EY1-2	DNJA3_HUMAN	DNAJA3	Isoform of Q96EY1, Isoform 2 of DnaJ homolog subfamily A member 3, mitochondrial
Q96EY7	Q96EY7	PTCD3_HUMAN	PTCD3	Pentatricopeptide repeat domain-containing protein 3, mitochondrial
Q96F86	Q96F86	EDC3_HUMAN	EDC3	Enhancer of mRNA-decapping protein 3
Q96FQ6	Q96FQ6	S10AG_HUMAN	S100A16	Protein S100-A16
Q96FV9	Q96FV9	THOC1_HUMAN	THOC1	THO complex subunit 1
Q96FW1	Q96FW1	OTUB1_HUMAN	OTUB1	Ubiquitin thioesterase OTUB1
Q96FZ7	Q96FZ7	CHMP6_HUMAN	CHMP6	Charged multivesicular body protein 6
Q96G03	Q96G03	PGM2_HUMAN	PGM2	Phosphoglucomutase-2
Q96GC5-3	Q96GC5-3	RM48_HUMAN	MRPL48	Isoform of Q96GC5, Isoform 2 of 39S ribosomal protein L48, mitochondrial
Q96GC9	Q96GC9	VMP1_HUMAN	VMP1	Vacuole membrane protein 1
Q96GE9-2	Q96GE9-2	TM261_HUMAN	TMEM261	Isoform of Q96GE9, Isoform 2 of Transmembrane protein 261
Q96GM5	Q96GM5	SMRD1_HUMAN	SMARCD1	SWI/SNF-related matrix-associated actin-dependent regulator of chromatin subfamily D member 1
Q96GM8	Q96GM8	TOE1_HUMAN	TOE1	Target of EGR1 protein 1
Q96GQ7	Q96GQ7	DDX27_HUMAN	DDX27	Probable ATP-dependent RNA helicase DDX27
Q96H20-2	Q96H20-2	SNF8_HUMAN	SNF8	Isoform of Q96H20, Isoform 2 of Vacuolar-sorting protein SNF8
Q96HC4	Q96HC4	PDLI5_HUMAN	PDLIM5	PDZ and LIM domain protein 5
Q96HE7	Q96HE7	ERO1A_HUMAN	ERO1L	ERO1-like protein alpha
Q96HP4	Q96HP4	OXND1_HUMAN	OXNAD1	Oxidoreductase NAD-binding domain-containing protein 1
Q96HS1	Q96HS1	PGAM5_HUMAN	PGAM5	Serine/threonine-protein phosphatase PGAM5, mitochondrial
Q96HY6	Q96HY6	DDRGK_HUMAN	DDRGK1	DDRGK domain-containing protein 1
Q96I24	Q96I24	FUBP3_HUMAN	FUBP3	Far upstream element-binding protein 3
Q96I25	Q96I25	SPF45_HUMAN	RBM17	Splicing factor 45
Q96I99	Q96I99	SUCB2_HUMAN	SUCLG2	Succinyl-CoA ligase [GDP-forming] subunit beta, mitochondrial
Q96IR7	Q96IR7	HPDL_HUMAN	HPDL	4-hydroxyphenylpyruvate dioxygenase-like protein
Q96IU4	Q96IU4	ABHEB_HUMAN	ABHD14B	Alpha/beta hydrolase domain-containing protein 14B
Q96IX5	Q96IX5	USMG5_HUMAN	USMG5	Up-regulated during skeletal muscle growth protein 5
Q96IZ0	Q96IZ0	PAWR_HUMAN	PAWR	PRKC apoptosis WT1 regulator protein
Q96J01	Q96J01	THOC3_HUMAN	THOC3	THO complex subunit 3
Q96JB5	Q96JB5	CK5P3_HUMAN	CDK5RAP3	CDK5 regulatory subunit-associated protein 3
Q96JY6-3	Q96JY6-3	PDLI2_HUMAN	PDLIM2	Isoform of Q96JY6, Isoform 3 of PDZ and LIM domain protein 2
Q96K17	Q96K17	BT3L4_HUMAN	BTF3L4	Transcription factor BTF3 homolog 4
Q96K76-2	Q96K76-2	UBP47_HUMAN	USP47	Isoform of Q96K76, Isoform 2 of Ubiquitin carboxyl-terminal hydrolase 47
Q96KA5-2	Q96KA5-2	CLP1L_HUMAN	CLPTM1L	Isoform of Q96KA5, Isoform 2 of Cleft lip and palate transmembrane protein 1-like protein
Q96KB5-2	Q96KB5-2	TOPK_HUMAN	PBK	Isoform of Q96KB5, Isoform 2 of Lymphokine-activated killer T-cell-originated protein kinase
Q96KG9-4	Q96KG9-4	NTKL_HUMAN	SCYL1	Isoform of Q96KG9, Isoform 4 of N-terminal kinase-like protein
Q96KP4	Q96KP4	CNDP2_HUMAN	CNDP2	Cytosolic non-specific dipeptidase
Q96KR1	Q96KR1	ZFR_HUMAN	ZFR	Zinc finger RNA-binding protein
Q96LR5	Q96LR5	UB2E2_HUMAN	UBE2E2	Ubiquitin-conjugating enzyme E2 E2
Q96M27-2	Q96M27-2	PRRC1_HUMAN	PRRC1	Isoform of Q96M27, Isoform 2 of Protein PRRC1
Q96MW1	Q96MW1	CCD43_HUMAN	CCDC43	Coiled-coil domain-containing protein 43
Q96P11-2	Q96P11-2	NSUN5_HUMAN	NSUN5	Isoform of Q96P11, Isoform 2 of Probable 28S rRNA (cytosine-C(5))-methyltransferase
Q96P16	Q96P16	RPR1A_HUMAN	RPRD1A	Regulation of nuclear pre-mRNA domain-containing protein 1A
Q96P70	Q96P70	IPO9_HUMAN	IPO9	Importin-9
Q96PK6	Q96PK6	RBM14_HUMAN	RBM14	RNA-binding protein 14
Q96PU8-3	Q96PU8-3	QKI_HUMAN	QKI	Isoform of Q96PU8, Isoform 2 of Protein quaking
Q96PZ0-2	Q96PZ0-2
Q96Q11-2	Q96Q11-2	TRNT1_HUMAN	TRNT1	Isoform of Q96Q11, Isoform 2 of CCA tRNA nucleotidyltransferase 1, mitochondrial
Q96QC0	Q96QC0	PP1RA_HUMAN	PPP1R10	Serine/threonine-protein phosphatase 1 regulatory subunit 10
Q96QK1	Q96QK1	VPS35_HUMAN	VPS35	Vacuolar protein sorting-associated protein 35
Q96R06	Q96R06	SPAG5_HUMAN	SPAG5	Sperm-associated antigen 5
Q96RE7	Q96RE7	NACC1_HUMAN	NACC1	Nucleus accumbens-associated protein 1
Q96RP9-2	Q96RP9-2	EFGM_HUMAN	GFM1	Isoform of Q96RP9, Isoform 2 of Elongation factor G, mitochondrial
Q96S55-2	Q96S55-2	WRIP1_HUMAN	WRNIP1	Isoform of Q96S55, Isoform 2 of ATPase WRNIP1
Q96SB3	Q96SB3	NEB2_HUMAN	PPP1R9B	Neurabin-2
Q96SB4-3	Q96SB4-3	SRPK1_HUMAN	SRPK1	Isoform of Q96SB4, Isoform 1 of SRSF protein kinase 1
Q96ST2-2	Q96ST2-2	IWS1_HUMAN	IWS1	Isoform of Q96ST2, Isoform 2 of Protein IWS1 homolog
Q96ST3	Q96ST3	SIN3A_HUMAN	SIN3A	Paired amphipathic helix protein Sin3a
Q96SY0-3	Q96SY0-3	VWA9_HUMAN	VWA9	Isoform of Q96SY0, Isoform 3 of von Willebrand factor A domain-containing protein 9
Q96T37-2	Q96T37-2	RBM15_HUMAN	RBM15	Isoform of Q96T37, Isoform 2 of Putative RNA-binding protein 15
Q96T58	Q96T58	MINT_HUMAN	SPEN	Msx2-interacting protein
Q96T88-2	Q96T88-2	UHRF1_HUMAN	UHRF1	Isoform of Q96T88, Isoform 2 of E3 ubiquitin-protein ligase UHRF1
Q96TA1-2	Q96TA1-2	NIBL1_HUMAN	FAM129B	Isoform of Q96TA1, Isoform 2 of Niban-like protein 1
Q96TA2-2	Q96TA2-2	YMEL1_HUMAN	YME1L1	Isoform of Q96TA2, Isoform 2 of ATP-dependent zinc metalloprotease YME1L1
Q96TC7	Q96TC7	RMD3_HUMAN	RMDN3	Regulator of microtubule dynamics protein 3
Q99417	Q99417	MYCBP_HUMAN	MYCBP	C-Myc-binding protein
Q99426	Q99426	TBCB_HUMAN	TBCB	Tubulin-folding cofactor B
Q99436	Q99436	PSB7_HUMAN	PSMB7	Proteasome subunit beta type-7
Q99439-2	Q99439-2	CNN2_HUMAN	CNN2	Isoform of Q99439, Isoform 2 of Calponin-2
Q99459	Q99459	CDC5L_HUMAN	CDC5L	Cell division cycle 5-like protein
Q99460	Q99460	PSMD1_HUMAN	PSMD1	26S proteasome non-ATPase regulatory subunit 1
Q99471	Q99471	PFD5_HUMAN	PFDN5	Prefoldin subunit 5
Q99497	Q99497	PARK7_HUMAN	PARK7	Protein deglycase DJ-1
Q99519	Q99519	NEUR1_HUMAN	NEU1	Sialidase-1
Q99536	Q99536	VAT1_HUMAN	VAT1	Synaptic vesicle membrane protein VAT-1 homolog
Q99567	Q99567	NUP88_HUMAN	NUP88	Nuclear pore complex protein Nup88
Q99570	Q99570	PI3R4_HUMAN	PIK3R4	Phosphoinositide 3-kinase regulatory subunit 4
Q99575	Q99575	POP1_HUMAN	POP1	Ribonucleases P/MRP protein subunit POP1
Q99584	Q99584	S10AD_HUMAN	S100A13	Protein S100-A13
Q99590-2	Q99590-2	SCAFB_HUMAN	SCAF11	Isoform of Q99590, Isoform 2 of Protein SCAF11
Q99613	Q99613	EIF3C_HUMAN	EIF3C	Eukaryotic translation initiation factor 3 subunit C
Q99614	Q99614	TTC1_HUMAN	TTC1	Tetratricopeptide repeat protein 1
Q99615	Q99615	DNJC7_HUMAN	DNAJC7	DnaJ homolog subfamily C member 7
Q99622	Q99622	C10_HUMAN	C12orf57	Protein C10
Q99623	Q99623	PHB2_HUMAN	PHB2	Prohibitin-2
Q99627	Q99627	CSN8_HUMAN	COPS8	COP9 signalosome complex subunit 8
Q99653	Q99653	CHP1_HUMAN	CHP1	Calcineurin B homologous protein 1
Q99661-2	Q99661-2	KIF2C_HUMAN	KIF2C	Isoform of Q99661, Isoform 2 of Kinesin-like protein KIF2C
Q99714	Q99714	HCD2_HUMAN	HSD17B10	3-hydroxyacyl-CoA dehydrogenase type-2
Q99729-2	Q99729-2	ROAA_HUMAN	HNRNPAB	Isoform of Q99729, Isoform 2 of Heterogeneous nuclear ribonucleoprotein A/B
Q99733-2	Q99733-2	NP1L4_HUMAN	NAP1L4	Isoform of Q99733, Isoform 2 of Nucleosome assembly protein 1-like 4
Q99735-2	Q99735-2	MGST2_HUMAN	MGST2	Isoform of Q99735, Isoform 2 of Microsomal glutathione S-transferase 2
Q99747-2	Q99747-2	SNAG_HUMAN	NAPG	Isoform of Q99747, Isoform 2 of Gamma-soluble NSF attachment protein
Q99757	Q99757	THIOM_HUMAN	TXN2	Thioredoxin, mitochondrial
Q99798	Q99798	ACON_HUMAN	ACO2	Aconitate hydratase, mitochondrial
Q99816	Q99816	TS101_HUMAN	TSG101	Tumor susceptibility gene 101 protein
Q99829	Q99829	CPNE1_HUMAN	CPNE1	Copine-1
Q99832	Q99832	TCPH_HUMAN	CCT7	T-complex protein 1 subunit eta
Q99848	Q99848	EBP2_HUMAN	EBNA1BP2	Probable rRNA-processing protein EBP2
Q99873-2	Q99873-2	ANM1_HUMAN	PRMT1	Isoform of Q99873, Isoform 2 of Protein arginine N-methyltransferase 1
Q99933-3	Q99933-3	BAG1_HUMAN	BAG1	Isoform of Q99933, Isoform 3 of BAG family molecular chaperone regulator 1
Q99961	Q99961	SH3G1_HUMAN	SH3GL1	Endophilin-A2
Q99962	Q99962	SH3G2_HUMAN	SH3GL2	Endophilin-A1
Q99986	Q99986	VRK1_HUMAN	VRK1	Serine/threonine-protein kinase VRK1
Q9BPX3	Q9BPX3	CND3_HUMAN	NCAPG	Condensin complex subunit 3
Q9BPX5	Q9BPX5	ARP5L_HUMAN	ARPC5L	Actin-related protein 2/3 complex subunit 5-like protein
Q9BQ04	Q9BQ04	RBM4B_HUMAN	RBM4B	RNA-binding protein 4B
Q9BQ39	Q9BQ39	DDX50_HUMAN	DDX50	ATP-dependent RNA helicase DDX50
Q9BQ48	Q9BQ48	RM34_HUMAN	MRPL34	39S ribosomal protein L34, mitochondrial
Q9BQ52-4	Q9BQ52-4	RNZ2_HUMAN	ELAC2	Isoform of Q9BQ52, Isoform 4 of Zinc phosphodiesterase ELAC protein 2
Q9BQ61	Q9BQ61	CS043_HUMAN	C19orf43	Uncharacterized protein C19orf43
Q9BQ67	Q9BQ67	GRWD1_HUMAN	GRWD1	Glutamate-rich WD repeat-containing protein 1
Q9BQA1	Q9BQA1	MEP50_HUMAN	WDR77	Methylosome protein 50
Q9BQE5	Q9BQE5	APOL2_HUMAN	APOL2	Apolipoprotein L2
Q9BQG0-2	Q9BQG0-2	MBB1A_HUMAN	MYBBP1A	Isoform of Q9BQG0, Isoform 2 of Myb-binding protein 1A
Q9BRA2	Q9BRA2	TXD17_HUMAN	TXNDC17	Thioredoxin domain-containing protein 17
Q9BRF8-2	Q9BRF8-2	CPPED_HUMAN	CPPED1	Isoform of Q9BRF8, Isoform 2 of Serine/threonine-protein phosphatase CPPED1
Q9BRJ2	Q9BRJ2	RM45_HUMAN	MRPL45	39S ribosomal protein L45, mitochondrial
Q9BRJ6	Q9BRJ6	CG050_HUMAN	C7orf50	Uncharacterized protein C7orf50
Q9BRK5-2	Q9BRK5-2	CAB45_HUMAN	SDF4	Isoform of Q9BRK5, Isoform 2 of 45 kDa calcium-binding protein
Q9BRP8-2	Q9BRP8-2	WIBG_HUMAN	WIBG	Isoform of Q9BRP8, Isoform 2 of Partner of Y14 and mago
Q9BRQ8-2	Q9BRQ8-2	AIFM2_HUMAN	AIFM2	Isoform of Q9BRQ8, Isoform 2 of Apoptosis-inducing factor 2
Q9BRT2	Q9BRT2	UQCC2_HUMAN	UQCC2	Ubiquinol-cytochrome-c reductase complex assembly factor 2
Q9BRT3	Q9BRT3	MIEN1_HUMAN	MIEN1	Migration and invasion enhancer 1
Q9BRT6	Q9BRT6	LLPH_HUMAN	LLPH	Protein LLP homolog
[truncated: 502 more rows]

## Sheet: Protein count
protID	sample1	sample2	sample3	sample4	sample5	sample6	sample7	sample8	sample9	sample10	sample11	sample12	sample13	sample14	sample15	sample16	sample17	sample18	sample19	sample20	sample21	sample22	sample23	sample24	sample25	sample26	sample27	sample28	sample29	sample30	sample31	sample32	sample33	sample34	sample35	sample36	sample37	sample38	sample39	sample40	sample41	sample42	sample43	sample44	sample45	sample46	sample47	sample48	sample49
A0A024RBG1									503.777									217.5															362.216												422.14				145.715
A0A0B4J2D5-2		1715.96		1954.67	678.467	2365.42		1988.48	1329.82			1227.24					1129.23	1193.36									790.446							1513.8															1298.8
A0AVT1		1837.14			1873.97				2328.64			1657.04			1427.33			1355.61				2545.01					1279.48		899.495	1964.7								1051.57							1212.14		1889.12
A0MZ66-3		801.791			806.179			562.825	1524.62			1330.8	738.979		1737.96		761.838	1200.12		3120.07			647.978	1597.36			894.201	1665.95	602.719	1270.91	817.11	377.9	1237.53		1212.59		2308.31	1027.14	1251.07		1584.33	1106.27			801.35	1312.35			930.886
A1L0T0	963.71		1505.84	1017.96	1242.53	622.226		819.719							770.878	1312.47		1140.23				1819.74		2263.7			1384.23	868.544		1135.93			1366.75	1215.19				1039.12				1396.45			1071.56	1075.21
A3KMH1-3		1236.41							2064.87									1326.58									934.487										1254.08		491.244				1935.42
A4D1E9		1006.38				823.456		1554.97					738.272				699.882	385.964			1076.92			1231.3									850.122	851.792											637.999		763.117		1201.9
A5YKK6		1914.8	1480.06	1350.69	2135.41	1529.84		2435.8	2153.94		1966.76	1962.87	1960.24		2403.26	2080.03	1732.84	1948.93		3105.7			898.904	3243.74			1648.7	1263.81	1788.23	2209.22	2193.4	2388.12	1960.74	1670.21	2239.66			1796.27	2777.87		1960.3	2790.29			2037.1		3222.17		1433.79
A6NDG6	2519.65	3235.59	2371.02	3525.36	3339.52	3126.85	1456.14	3154.11	3547.78		3169.17	2837.07	2454.83		3165.42	2864.42	2247.51	3509.92	1120.26		3888.76		2911.24	3068.15	3081.29	4406.41	2009.17	3782.41	2167.02	2696.22	2186.84	2768.15	2414.3	2544.76	3210.25		3486.14	3501.96	2725.08	1991.15		2576.64	5963.7	4196.18	3190.89	2656.96	1588.85	3489.67	2387.23
A6NIZ1	4781.96	3208.28	4417.58	3359.68	3630.57	2820.22		3239.17	3598.03	5135.16	4138.67	3273.54	2690.48	2390.35	3896.28	3881.02	4296.05	3647.54	3350.65	3875.14	2725.69			2204.63	9888.96	2074.99	1901.91	4059.75	2732.41	3523.88	2936.91	2807.76	3594.34	3323.21	3218.17	5523.73	2661.77	3117.67	4334.13	3272.91	3032.62	2523.43	4626.44	3557.2	2277.64	4028.9	2515.57	4065.64	4284.39
A6ZKI3																		441.19																											438.339
A8MWD9		1881.08	1681.38	1738.18	1578.74	1285.12	663.236	1751.99	2371.85		2425.19	2029.63	1790.27		1850.1	1934.15	1965.75	1469.64	1980.03	966.232	1589.87	2014.16	1023.57	1998.36			1087.98	1625.51	1074.94	1013.38	1687.99	1166.25	862.903	1025.3	1512.39	2019.12	1561.69	1278.41		1461.45	1520.81	1074.79			1603.19				1278.42
E9PAV3-2	16057.3	12732.8	12174.8	10194.9	10847.2	10369.2	8747.58	10860	9400.43	9033.93	10082	8154.49	11000.3	8598.39	11766.2	9317.41	9968.41	8798.98	9457.93	10113.1	12032.5	14315.7	12847.5	10063.4	16106.4	10293.7	12132.2	11939.5	10876	10314.7	10446.9	11335.1	9996.33	8359.2	9638.22	14449.1	7101.31	9537.21	9912.53	12280.9	9733.69	9353.79	5258.95	6197.12	9725.4	4860.19	6202.14	5964.76	5265.57
E9PRG8	3386.09	2199.99	2739.75	2265.81	2435.22	2178.86	766.135	2219.41	1150.89	3670.99	2738.8	1877.53	1873.15	1341.78	2582.55	3385.99	3515.3	3032.98	2399.33		2327.12	3640.62		2424.41	2114.79	3403.76	2078.65	2828.05	1862.41	2969.98	3326.03	2358.53	1687.89	2325.14	3100.89	3346.49		2775.28	2725.57	1889.44	2673.65	3004.2			1934.75	1831.14	2380.65	2416.62	1609.55
O00115-2					2376.99	3464.86			2377.29			2283.22	2439.24	4804.72	1961.93			2215.37	2981.16					2789.01			2200.83			7612.57			2360.76	1810.58				2359.75	2550.12	2915.52	2695.42	2277.84		6286.22	2099.27		3243.11		2956.7
O00116		2662.4	2185.44	2747.99	2004.47	2252.95	3931.87	2431.26	1949.44	2824.57	2853.4	2149.29	1947.04		2283.32	1900.31	2168.79	1782.56		2626.51	1210.16			2121.85			1648.32		1700.23	1996.33	2785.38		2052.99	2099.98	1749.68			2695.31	2411.02	1730.1		1640.86	7147.85	5473.06	1719.1	1619.12	1673.87	2877.81	1984.26
O00139-1	1912.27	1901.16			1201.42	1477.49		813.014	1422.04		2475.85	1008.72	1866.67	2706.09	793.444	1703.54		995.787	1938.03								1323.31		1034.89	1718.78	756.133	1430.57	1066.58	1419.46			1647.14		1589.03		710.254				1327.74	1288.22	1459.85	3360.46
O00148		2802.8	2085.46	3295.88	1627.01	2121.32		2336.05	3369.97		2597.51	3388	3701.93		1805.78	2749.41	2140.23	1506.31	1425.64			2007.53						971.345	830.655	973.192					1107.61			1020.44				1502.72			1428.56	1384.2	2064.03	1835.78	2018.96
O00151	2613.82	3583.68	2416.6	2445.05	1024.02	2652.51	2940.08	2335.86	2136.59		5815.93	4253.11	2819.71	3638.79	4002.01	2318.58	6010.1	2689.06	4214.17	8031.36	3531.77	8127.17	2667.46	2987.78			3162.78	3155.98	2903.24	4526.09	2898.88	3030.69	3161.24	2249.39	3387.21	5043.15	2973.16	2966.05	5238.47	3801.5	3772.61	2405.4			2783.58	2173.8	2720.36	4610.95	2588.53
O00154-4	4087.55	5590.21	6626.02	3201.82	4714.06	6893.5	3296.53	4818.95	5079.27	5512.37	5096.86	8641.85	5609.53	2641.64	4983.63	4867.51	4647.39	7454.97	4251.94	6158.29	5741.55	8309.49	4078.62	4901.9	2682.8		6890.7	5903.37	7141.74	5581.36	5527.38	5326.38	4731.45	4859.24	7111.45	3535.56	4526.07	5294.87	6721.91	5356.63	4309.71	4592.24	9909.56	6018.9	5447.46	6034.37	4569.16	6412.9	4835.71
O00159-2		2972.1		3357.53	1655.88	1959.99	2272.23	2125.82	2540.07	3283.12	3131.14	2769.63	2565.84		1643.35	1709.51	2026.37	1694.53	2190.44	4060.9	2604.87	1948.76		2388.99	2907.63		1991.13	1766.35	1649.07	3618.5	2391.61	2510.93	1784.88	2123.16	2008.26		3553.2	1928.28	2029.04	2587.95	1295.92	1797.69			1004.59	2081.23	1406.79	2105.25	1463.11
O00161-2					1354.94			1670.08				1696.24					1382.04	1684.07						2310.57	4216.62						1912.45		1780.02		1410.26			2361.82							1109.6		1288.75
O00170	1044.38	2204.01	2196.1	2657.42	1923.79	2255.85	1586.77	1668.21	2370.24	2433.6	2721.09	1850.85	2294.32	1892.61	2205.21	2161.68	1979.68	1954.32	2296.65		2625.19	1378.52	2653.07	2196.37	1332.07	1002.57	3978.75	2240.93	1362.24	1594.53	2668.06	3192.16	1615.85	2739.32	3410.07	2114.39	2243.7	2143.48	2918.7	1266.14	2532.72	1941.36		1120.86	2644.27	2081.17	1558.83	2170.65	1405.09
O00178		347.59		617.022	237.254													127.191	704.517																										299.215	334.046	404.97
O00186		811.558		695.85	389.751	1119.68		843.33	731.102			704.99				680.219		702.503			507.991						1014.22	529.103	1442.25	1422.83	278.759		748.146		588.503			277.725							626.476				641.919
O00203-3		1022.49			1433.83	741.076		796.45	849.954			1215.55			1041.18	928.799		881.682			1219.46			705.491			773.233		1031.11						2204.39			1364.84	1104.66		2060.44				695.878	1225.2	1175.84		1022.41
O00217				1575.19	1259.52	852.601		844.411	1214.2			572.368	999.439		573.06	1255.56																												1770.46			1398.59
O00231-2	4046.09	5030.79	4289.12	5432.32	5286.41	4022.13	4440.41	4393.3	5150.43	4635.4	5111.7	4224.38	5479.42	4749.91	4179.89	4827.62	5846.65	4614.77	4396.84	18016.9	4510.95	5840.79	5366.78	5163.05	4121.07	7050.56	5421.29	4265.22	5271.5	5354.75	5088.36	4982.98	5072.85	3852.08	4253.87	4614.76	4382.67	4480.55	4806.81	5975.12	5118.82	5633.77	7838.89	4575.2	5248.41	3572.92	4567.25	4881.49	4915.65
O00232		2643.83	2982.08	3103.43	1956.57	2088.88		1901.92	2472.44		2645.75	2186.87	1785.48		1803.83	1926.08	2867.52	2389.53	1954.74	4443.14	2762.71	4170.5	3414.74	2187.83	3244.52		2086.49	3401.94	2552.13	3078.47	2492.24	3041.49	2597.98	2377.45	1999.91		3676.83	2676.1	2606.97	3476.32	3409.3	2077.65			2345.81	1662.04	3526.8	2375.3	2564.75
O00264	8098.71	5720.68	7262.95	5229.08	4924.6	4856.75	2897.24	3974.07	4022.75	7473.32	6460.99	6231.2	4874.73	2929.76	3231.66	4098.18	2203.97	2857.61	3591.21		1412.22	3312.16		852.162	2755.96	1603.91	791.885	2652.08								817.644	435.973	804.184								3208.89	6231.46	3284.4	1924.94
O00267		2060.74	1278.24		1714.6	2359.78		2390.22				1478.26	3308.94		2151.69	1536.36	1260.73	1779.67	1632.1		1279.22								1306.8	1953.89			2180.53	1158.4	1650.67							1881.03			1238.49		2302.41		2730.53
O00273		1396.49		1048.55	1709.11	1353.1		1836.43	1820.83		1679.77	1093.68	1628.42		1413.93	750.812	563.88	888.394	1556.86		1275.85			1085.95			1548.82		1277.15	1721.58	1158.59	1938.35	1436.93	1133.62	1522.71		2337.95	1492.97		1460.31	1358.86	778.134			923.805	922.337	1754.84	3116.96
O00299	8563.54	11549	7525.78	10074.5	10912.5	10147.9	10406.1	13998.7	9725	7465.52	10208.3	11086.7	11777.7	6581.7	9683.18	8554.38	9545.99	5572.93	6425.86	15321.7	9675.86	11556.5	9135.15	8622	7646.42	7682.9	9376.57	8229.43	10402.7	10772.4	10284.8	13800.5	11944.8	7203.35	9070.54	8272.07	7952.67	7396.16	8848.06	9830.91	9368.48	10485.8	5897.93	12386.8	9362.38	10633	10917.9	6886.58	8837.04
O00303	7102.89	6879.3	6116.38	8097.56	7707.31	6651.5	5283.4	6409.5	6749.29	6222	6078.79	5497.69	5677.06	4484.53	6430.87	4994.45	5357.19	4824.15	5364.38	4052.81	5640.87	4555.27	7081.91	6179.55	5767.03	3289.94	7011.63	6595.97	5671.76	5692.44	4990.08	6490.14	5268.1	6156.05	6545.96	6824.93	4983.21	6852.18	7880.42	5581.26	4633.69	7791.13	5994.75	5462.65	5621.88	6823.87	6160.04	4621.42	5691.84
O00410-3	4586.02	6162.55	6382.35	4735.46	3792.13	4065.27	3709.91	3500.42	4471.44	5199.19	5616.19	4576.05	6565.78	2831.95	5143.14	5263.35	3569.32	4925.6	4834.09	4494.03	4988.94	6682.92	5399.62	5583.34	5169.2	3156	4551.68	4356.13	5509.15	5354.27	4973.46	6797.79	5440.94	4841.08	5363.09	5957.54	3624.02	5242.96	4701.02	3465.33	4919.25	4514.02	3342.97	4986.91	4830.1	3871.26	3759.02	4755.96	3695.6
O00425	1923.27	2157.49		1942.39	1874.03	2168.73	2840.63	1367.89	2211.4	2249.99	3532.87	2130.62	2288.94	2720.41	3637.78	2517.05	2048.53	1382.03	1571.8	3835.98	1731.4	1983.58	1508.24	1676.86	3836.3	2420.74	1876.9	2196.29	1876.37	2582.97	2472.6	2720.25	2482.66	3076.05	2418.83	3698.42	1911.6	3146.96	2434.48	1955.67	1989.78	2615.55			2040.41	3020.64	3008.72	1575.33	2196.14
O00429		2245.31	1598.59	1565.41	2252.33	2763.89	2906.44	1788.59	1742.01	2528.37	2728.1	1932	2235.15		2097.95	2083.27	2862.88	1374.35	1883.86		2058.61	5351.67		1821.94			1975.19	1643.78	2031.11	2680.96	1880.27	1587.92	1860.41	2615.01	2098.12	4492.17	3154.83	1942.2	5649.94	2116.2	2735.57	2078.74	5732.01	4042.35	1831.71	1938.71	2561.32	1986.21	1579.08
O00442-2		2100.4		2036.75	1669.59	2282.07		2346.24	2447.96				1991.95		2644.99	1852.84		1581.74						1938.04			1406.29	1215.52	1035.15	1868.08	1702.45		1301.79	2311.55	1709.86										1184.8	1566.24
O00461						1398.99		914.624	1023.91					1285.11	1435.27			874.802	689.451		479.686					950.837	847.237	851.107			765.347				892.287			915.938	1086.67			876.656			862.04	847.581	841.81	1975.36
O00469-2				2061.64	1003.95	2371.93	3643.79	1359.05	1747.05			1663.78		2627.15	1090.36		1594.41	530.977	1777.18	2313.59				1354.16		5030.44	1586.06	2243.58	1026.25			1387.38	1133.59	1880.26				1376.33		1036.01						1654.61	1236.36	3024.09	1900.32
O00483		4106.18		2976.35	2855.62	3252.7	3092.79		3808.59	4361.34	5481.23	3912.13	3599.8		1506.92	4281.37	2385.6	3486.99	3530.12	5692.26	2180.27			2336.88			2228.29		1128.34		1710.17	2521.17	1090.05	4328.82	2950.58		2211.41	2997.31	1413.76	3592.5	3525.03	2385.18	8446.73	6192.61	2364.31	2939.07	3302.48	4113.51	3825.12
O00487	3336.65	3323.42	5016.78	3686.1	5042.03	3474.43	3289.73	3496.46	5199.43	3153.93	4238.57	2730.2	3689.03	2728.79	4001.37	4242.21	3824.63	4827.25	4431.46	5955.12	4251.18	5805.01	8070.6	5925.18	4361.85	4107.86	4542.51	5616.36	6235.96	4936.51	5067.26	4772.01	4755.76	3837.33	4411.16	2983.5	5800.93	4960.44	4079.13	4030.81	5019	4013.82	2262.03	4517.45	4729.21	5522.05	4364.4	5956.45	4287
O00488			2092.08		1208.78											1601.8		1266.07			1513.06						1186.86							1842.68				1215.45
O00499-10		973.868	1247.24	243.959	475.502	792.336		471.159			1094.82	722.347	646.742			748.362	910.919	714.24	491.077		1039.45		1304.54	1000.74			602.995	284.603	1115.53			931.936	828.829	1406.33				678.817			1536.06				558.038	939.724			795.604
O00505		1114.15	1425.85	1315.82	1018.21	813.643		820.799	1227.55		1691.89	979.94	1037.15		1657.18	1224.38	494.432	899.686	793.27		792.08	2215.37				1533.64		1863.37	452.668	1510.43	1013.61	1870.45	1352.88	1052.19	705.244		1011.66					811.638			986.33	967.432	723.411		1693.07
O00541	2593.7	2259.82		1848.61	1676.05	1789.06		2469.25				1146.61	1673.93		1013.94	1260.31	1956.22	1272.12	1352.16															1321.7												1916.9	2019.13	2197.01	1272.09
O00560		954.654		1109.62	506.394	740.073		994.136	727.115			605.741	718.772		495.476			1345.12				415.821					267.088	694.925	638.858	450.685		1477.77	631.55		590.789			591.071	1003.06			738.115			258.972	666.266			574.709
O00567	5799.39	2089.18	2709.16	1999.12	2052.7	2822.1	3361.41	2588.06	3103.61		2353.9	2131.89	1952.12	3687.47	2270.74	3317.92	2193.01	2090.5	2599.87	2569.65	3518.11	823.53	5895.44	3489.11	5859.5		2164.6	1786.2	3089.25	3362.58	2871.42	4458.2	2510.82	3592.8	2308.56	3202.21	3017.5	2075.67	3716.16	2573.14	2997.71	1535.03			2346.79	2169.42	2230.26		2790.57
O00571	5265.4	7904.52	8524.93	8613.7	7488.65	6932.15	7336.24	8211.51	7300.79	8164.57	7325.02	6140.45	8719.82	5328.9	7667.4	7633.52	7893.5	6174.91	6795.8	5365.47	6008.23	7991.95	5806.05	9549.91	10209.7	7384.13	6338.64	5977.81	7862.79	6347.14	7112.05	5670.06	8255.74	6655.88	7586.64	5099.13	5124.68	5830.86	6224.61	5646.24	9214.09	7120.19	3188.98	5987.34	7292.04	6742.4	8645.9	5946.38	7547.67
O00592-2	4003.42	10714.5	2555.77	10175.5	5047.68	8780.97	5462.86	8144.63	8174.3	6651.4	10799.8	8263.31	10859.9		8051.15	10275	9746.13	9658.37	8538.93	10678	7526.6			8965.41	6673.57		12352.8	1581.49	6113.66	11069.7	5517	13514.2	8240.08	12617.7	10523.5	4022.01	14311.6	10094.5	13220.7	7903.51	12101.6	8099.01	24150.4	14991.1	8221	11656.5	7325.94	10401.5	7674.72
O00625		1904.88		1360.99	1812.34	2195.56		1176.98	2374.51		2800.74	1214.25	1294.11		1879.17	1851.58	1526.54	787.325	1834.68		1634.06			1902.85			1636.61	1133.65	1273.93	1859.5	1923.41	1540.59	1029.2	2682.59	1436.07				2940.37	1806.52		1963.41			1432.18	1154.2	1265.45	2076.53	1101.84
O00629	3251.53	3230.21	4179.12	2414.71	2472.35	2840.28	2496.9	2136.35	2087.91	2637.77	3148.05	2668.93	2256.57	2758.65	2353.54	1883.25	1467.32	1859.55	3037.22		2236.84	1661.65	1682.25	1762.15		3529.77	1711.52	2104.61	1440.95	2014.82	1720.62	1758.43	2367.81	3125.16	1562.66	1280.97	1817.08	1997.17	3849.01			1771.09			1582.17	2682.74	2449.1	3180.04	2969.34
O00712-4									1565.88		2130.59	1262.09	711.103		2219.5		1223.85		1979.68	5233.04				1816.64		1928.07			1972.84									1908.68		1849.26		2762.28			1676.91	1557.24	1594.63
O00750																																	1042.54
O00762		2715.37	1592.76		3548.27	2282.65	2402.55	2956.94	1928.16		3970.79	1645.62	2838.37	2511.48	3884.95	1848.8	4235.74	2054.25	3818.82	2579.73	4711.47		2008.53	1831.07			2642.24		4394.14	3282.28	3354.17	3128.48	4339.62	3491.63	4816.32	2223.8	2087.3	4683.59	3366.8	2545.3	1171.93	3578.55		4418.4	3525.72	2000.57	2117.94		1049.91
O00764	5223.51	6073.96	3678.8	5609.48	4383.95	4527.87	4523.07	4908.31	5114.28	4617.27	7337.69	6257.82	4313.89	4986.89	3445.26	5599.89	4720.96	4618.52	4706.34	3039.54	2871.82		2554.96	2137.86			1974.4	2872.17	2156.44	2663.61	3072.78		2412.02	3503.3	2997.16		2863.73	3156.44	2517.1	3798.05	2177.55	2402.26			2723.61	4221.25	4238.4	4557.57	3638.63
O14548					943.705	2100.89						1277.14						996.932						1478			778.756		676.631		1103.14						541.436							3508.31			1278.89		714.585
O14562		1983.76		1294.41	1625.21	978.783			1195.2		1406.2				1428.5	2057		1613.35			1715.73			1646.34			1202.52		1329.78		1150.8		1299.33	1707.51											1101.1
O14579-2	1761.73	1850.58	1004.96	1421.56	1470.07	1776.32	1836.61	1118.5	1459.42	2239.95	1340.36	1504.89	1538.86	2496.9	1487.82	1263.09	692.429	1223.07	2252.13	4180.55	1583.47	3009.21	1266	1741.92	1986.05	2511.13	1462.44	1563.66	1535.37	2198.95	1839.69	2320.29	2140.99	1048.71	1547.72		1759.67	1289.7	1395.25	1829.54	1898.74	1810.12		2565.77	1774.39	1662.92	1623.35	2493.69	1678.3
O14602	9867.92	5250.94	4888.49	7953.56	5943.9	9069.83	5781.64	5777.65	7026.7	5186.02	5742.55	5655.45	7200.41	4460.07	5680.48	6958.87	5408.2	6669.87	5993.13	5984.61	5836.75	9159.78	6785.14	7575.38	5721.67	8015.97	9641.84	6872.35	9407.26	7333.74	6546.09	8051.08	5174	7312.46	6256.25	5931.46	4976.82	6380.51	3715.54	6333.19	7397.09	7721.11		6956.3	8248.47	4754.53	5635.81	4523.19	6870.54
O14617-5		1450.52		1771.42	1752.06	1173.86		1349.86	2001.19			1381.76	863.494		958.434	1234.37		1109.19		2031.31		1932.52		995.043	3975.94		878.826	781.332	964.636		1058.45	1744.16			715.451							906.282			1833.49	1372.4	1284.91		1453.91
O14646-2						1166.65		1457.03										797.048			316.617												1101.67		1060.56							791.781				735.311
O14732-2									1986.63		3057.39			4857.52	2023.6						1245.53																	1753.07											2740.14
O14737	3393.63	2847.28	2860.53	2730.41	3288.58	2780.07	2716.91	3071.31	3315.39		2669.78	2431.95	4136.31		2324.06	2766.36	2515.36	2901.9	3193.09	2193.34	3090.11	2601.09	4397.25	2755.5	2185.3	2826.5	3271.62	3729.58	3354.46	2419.57	2870.42	2652.97	3045.34	2383.9	4138.56	4773.2	2915.12	3044.12	2978.78	2027.85	3059.62	3277.85	886.394	3417.67	2704.22	3508.27	3137.34	2008.7	2394.67
O14744-2	2587.08	1720.94	2965.69	1224.49	2273.7	2349.23	1469.3	1515.29	2247.59	2067.53	1741.22	934.836	1830.57	3507.93	2174.13	1681.12	1272.8	2545.85	1681.23		1786.54	2839.51	2416.73	1776.38	1778.2	5775.94	1892.33	3260.31	1862.14	2364.06	1398.18	2218.41	2431.63	2350.62	2632.18	3359.19	2500.86	2099.77	2802.02	2470.04	2231.07	2409.44	1226.22	1692.88	2744.04	1735.67	2322.36	1824.54	2119.45
O14745		4553.19	2356.03	5591.96	3570.03	5141.03	3384.43	3494.97	5475.47	2164.43	4454.35	3289.4	4685.69		3852.6	2704.91	4049.45	3601.05	5079.02	6121.56	5343.93	2875.37	2777.14	4558.98		1948.47	4127.97	2730.9	2427.65	4287.37	2904.46	3838.03	4012.61	4930.34	5212.98		8590.15	5636.77	3084.92	4277.73	5449.84	5493.33	3380.76	3381.52	2601.3	3027.71	3150.06	2627.66	3141.78
O14776-2	2625	2566.14		3200.99	2177	2155.47		2148.44	3507.32		3395.1	2847.34	2787.05		2268.81	4010.54		2042.23	1865.04																											1840.04	2296.28	3756.21
O14818	8448.8	8520.15	11529.2	6565.87	10996	8863.06	8146.87	8361.72	10043.1	7165.81	9751.94	8956.03	10037.4	18588.5	8381.48	9338.92	9789.62	9342.54	10371.6	9413.82	9549.52	7674.39	11486.3	9735.24	9320.22	8881.49	11006.6	11640.6	9537.86	14190.2	7225.22	8829.69	10337.5	9260.71	9576.62	8740.64	9276.48	9402.95	8421.49	10738.4	10328.1	10019.4	8941.29	9826.53	10384.4	7700.04	9605.47	9980.71	8280.98
O14828		1813.01	2291.97	3322.91	2330.97	2606.19		3260.5	2198.77	1653.45		2786.56	2206.17	4668.28	2399.21	1529.16	1810.02	2501.05	2197.76		1764.66		1024.33	1996.18			2095.24	1901.74	1733.88	2212.32	2152.54		2059.5	1834.71	2762.69		2099.12	2258.49	3441	2543.71		1891.15		6604.55	2209.46	2319.04	1370.77	1044.8	1575
O14880		1186.22		865.862	1199.93	369.493		786.941	1090.84			1125.58			509.117			506.102		1172.82							433.903								419.909			686.299	608.32			396.327				436.723	664.984
O14907	1855.34	3381.73	2339.1	2492.68	2386.84	2120.43	3703.35	2624.93	2541.48	2099.71	2134.49	2480.72	2511.19	2249.76	2534.67	2077.22	3158.98	1814.16	2865.97	7872.89	3215.75	3696.27	2436.19	2535.59	1133.47		2573.92	2945.72	2068.86	3352.16	3313.58	4893.02	3470.84	1892.98	2757.4	4845.25	3002.84	2706.28	3622.13	2784.66	2784.21	2470.46			2344.85	2486.7	2057.67		1982.87
O14908		938.086			674.3	627.884	1273.21	704.041	1126.37			529.201			595.116			648.862		713.281	1182.3						932.132		600.069															1053.41
O14929	2958.47	2640.46	2210.19	2476.38	1850.91	2965.01	1967.61	2277.34	2590.37		2323.65	2188.79	2615.07	2128.42	2282.02	3408.83	2749.25	2080.56	3375.38		2663.85		4043.46	3702.01	2426.03	2552.45	2596.71	2624.34	2426.44	2293.02	2055.02	2872.09	2099.47	2351.37	2066.96	2012.16	2746.04	2214.72	2279.93	1633.52	1531.55	3170	3474.35	3163.21	2371.71	1792.98	1173.81	1226.89	852.063
O14949		430.659		147.019			236.741		646.65		949.842	449.193
O14950	6829.42	24838	6834.7	19961.2	18754	12329.8	14935.4	21824.9	17531.2	15782.5	16749.1	25416.4	14234.3	6133.02	19891.2	14017.7	17545.2	16640.2	13642.8	10667.4	13301.1	6030.33	6529.04	10060.1	14265.4	6372.23	6444.15	5816.73	11137.4	10417.7	16146.6	13359.9	13576	10595.9	14851.5	6117.18	12401.3	12761.9	18565.3	13525.3	11803.4	11076.5	32519.2	12695.4	10227.9	14980.4	10711.3	11316.8	13522.9
O14964-2	2762.68	3153.51	2456.67	2074.97	2565.86	2814.61		2674.72	2534.66	2640.9	2478.16	2351.81	2436.55	2573.33	2365.59	2072.13	2657.14	2613.92	2800.47	2026.67	2080.69		1446.1	2325.95		2411.02	2703.61	2405.44	2833.27	1676.65	3169.4	1901.11	2584.08	2284.59	1349.65		2872.28	2318.32	3116.32	2357.98	2930.67	2743.69			2173.16	3089.07	2634.27		2012.22
O14974	3402.05	2783.01	2525.11	2806.98	3002.82	3540.28	3569.33	2713.65	2948.73		4576.13	2927.6	2611.82	4418.52	2514.93	2661.17	3787.02	2110.95	3536.33	2185.61	3716	3836.08		2172.04	2774.02	3829.58	2074.59	1786.77	2329.3	3413.59	2646.78	2777.6	2819.61	2648.04	2934.83	2714.5	2383.8	2850.48	3974.71	2671.44	2657.87	2259.01			2108.06	2286.93	2908.56		2075.67
O14975						937.39							775.598														575.381		425.392		567.792
O14979-2	5954.84	6917.84	6467.93	6443.91	5930.75	5976.21	5038.75	6300.46	7353.47	5329.97	7589.74	5634.64	6692.5	6272.5	7518.07	6904.19	6104.65	6652.99	6886.4	10223.2	5874.86	7283	8171.26	4737.8	6089.78	15214.1	10806.8	5629.37	5704.61	10233.4	4757.17	13248.6	5441.73	6030.38	5548	13350.9	9936.82	5570.16	7164.55	7392.88	5960.74	4689.08	3937.17	4076.51	6112.51	5300.49	6096.75	4029.22	4961.79
O14980	1617.85	1632.37	1564.27	1793	1782.27	1544.46	1236.45	1509.23	1635.82		1723.73	1631.84	1628.06	2000.92	1869.38	2315.82	988.366	1486.34	1515.21		1226.65	1907.23	1511	919.704			1027.08	1523.83	747.411	1525.88	740.165	1512.44	1065.18	1062.56	1781.35		1912.24	1474.9	1853.85	889.307	1761.25	2085.21			1126.28	1198.65	2285.06	1512.14	1442.19
O14981		835.093			457.807						1722.66		184.459		544.171			520.399		581.858							317.484		248.508										309.457			720.107			443.121				708.525
O15027-5				3592.9	2348.78	3671.31	2216.37	2242.73	3465.32		2717.01	2887.09			1222.73	2378.18	2386.39	2149.17			2685.73			2177.85			2167.81	1092.65	2519.05	2308.45	2234.95	2627.3	1447.37	1096.75	2291.61	4286.45	2849.45	3142.08	2668.39	2914.33	2767.27	1913.09			2579.35	3434.53	3072.77		2117.28
O15031				1636.07	1393.29			1465.16	1513.16									1561.43		1484.95													646.396					1234.68							879.525
O15042-2		2336.55		2479.5	1773.42	1163.99	2018.36	2411.45	2187.53			1482.92	1388.64	3289.71	1954.96	2032.23	1364.8	1322.21	2070.81		1758.62	2211.93	2417.73	1587.78			1566.08		1749.63	1866.62			1713.92	2083.17	1980.07	2134.45		1388.21	2604.83	1966.61	2204.28	1631.28			2147.87	2309.41	2466.53		1416.17
O15067	4319.56	4276.52	4293.76	6091.29	4378.72	4699.63	4609.09	5003.77	5087.77	6195.8	5461.13	2990.11	4336.17	6315.76	4747.16	5092.11	5008.22	5264.21	4000.86	4072.92	4897.76	5107.2	7604.45	4311.22	7043.93	6524.96	4604	4636.92	3096.24	4609.92	4779.95	6593.94	5450.13	5200.7	4250.97	5129.43	6152.01	4517.52	4818.06	5225.37	4679.7	4410.91	7015.67	3806.46	6314.91	5052.73	5173.74	5638.73	5551.55
O15126						1305.02			1549.17				1130.35			1668.24		694.103									1300.97		1112.43				1063.88	1310.54	1216.21			755.695						2325	960.037	895.779	911.147		990.702
O15143	2556.57	4760.96	3556.83	3779.98	2734.39	3364.58	3787.44	2710.84	3588.3		3269.7	4906.05	3443.78	2607.66	3468.36	3581.76	3805.11	3793.27	3782.54	5287.67	4268.47	4222.07	4193.98	3589.92		3633.92	4402.4	3351.74	4525.37	2987.53	3791.27	5638.36	4830.42	4809.23	4113.08	4395.58	3100.54	3945.58	4068.18	3184.8	3472.39	4393.68		5384.2	2865.47	3689.9	3466.83	3312.34	4098.11
O15144	2495.96	2919.38	3400.51	2139.85	2240	2131.09	2015.17	2002.26	2703.11	1577.35	2821.07	2518.29	2087.64		2323.62	1744.38	2272.64	1692.14	996.588		2542.97	2641.14	3155.45				1596.39	2661.82	1955.86	1297.6			3179.77	2121.03	3490.98		2589.77	2053.59	2596.14		926.037	1813.12			2490.05	1524.05	1551.95	2993.84	2115.94
O15145	2305.52	1951.86	2399.31	1714.62	1851.82	1630.38	1999.75	2183.14	2002.2		1840.51	2405.99	1559.45	1633.43	2353.09	1606.5	2210.28	2304.34	2075.1	1751.83	3813.59	1987.41	3738.75	2398.42	3477.39		3447.96	1544.74	2677.73	3162.62	2321.9	2053.59	2457.18	1636	2570.5	2110	2613.98	2414.2	3281.71	2200.66	3397.46	2519.52			2393.64	1819.77	3147.59	1643.23	2022.55
O15160-2		982.513		1485.92	1108.53	1091.88		1361.17							1183.43	967.577		753.312			1595.13		1539.94	1745.92			1026.86		797.61	723.264	959.262		1295.04												992.262		1283.39		823.039
O15173-2	4655.44	3142.04	2370.24	4213.6	2562.75	4147.79	2680.86	1885.24	3097.87	3722.64	4512.81	2820.55	2402.44	1519.4	3424.22	3242.23	1366.24	1834.48	1965.31		1514.05	2920.4						2213.28				2626.5						703.577								1573.71	3265.1	2292.2	1774.3
O15212	3596.63	4270.13	6115.93	4937.81	4530.84	4722.18	4568.47	4622.5	4749.6	3410.24	3207.89	4773.49	4889.01	36629.9	4469.05	3836.49	4480.95	3395.05	4210.14	5524.92	3979.95	3641.35	5655.23	4144.68	3650.44	4032.1	3979.98	3754.83	4946.58	4460.46	3891.97	3972.8	4351.46	3951.17	5019.31	3453.89	4420.49	4174.2	5315.13	4329.48	3168.8	4396.84	3924.5	4249.98	3889.22	3491.56	3967.56	4589.04	4593.77
O15213				1380.84	978.291			1138.47				627.607	1168.94		1194.09	1611.99		1114.22	1528.27		1075.08			1193.88				768.589	1629.68	1330.07		1964.62			1531.8			819.648		1706.7					676.361	646.301	1630.39		1533.02
O15226-2	1882.57	1306.07	2237.39			1275.47		1413.49	328.484		1052.72	756.442	733.963					761.405						1225.03			646.113													790.158	607.396				693.443		707.521
O15258		1789.76			1861.4	2433.14		1906.57	2145.22		1921.38	1634.85			2194.06		1888.46	2319.84	2531.94	4791.46																										2353.11	1447.53	1951.79	2582.29
O15269		748.965		530.73	589.019	905.608		732.765	604.848			455.796			1051.86	704.232	475.986	836.972									707.698	955.691	1149.99	720.548	1198.17		414.185	1022.02			1395.54	743.079				560.314			322.988		463.753
O15294	1685.19	2129.38	5979.16	3079.76		1799.75	4234.24	1835.12	1750.34		3817.69	1475.05	2445.63		2237.45			1848.8	2938.03		1771.18			2000.97			1947.61	1814.85	1896.4	3022.69	2319.13	2855.13	1329.69	2120.48	2823.88	2808.25	2307.11	1875.79			1222.05	2203.08		5342.32	1796.38	1700.68	2527.89		3942.35
O15305	2785.91	2823.84	3632.86	3126.96	3276.27	3229.03	1889.38	3406.49	3262.93	3948.16	3926.34	4349.39	2846.39	3190.49	2880.76	2603.85	1819.5	3656.1	4264.27	3223.65	3107.39	3877.51	4118.38	4084.91	3974.22		3316.33	2248.48	2906.97	2979.29	2993.74	3499.9	3243.04	2794.51	2390		2358.74	2791.54	3194.73	3284.99	4118.5	3496.82	2613.08		3090.8	2628.33	2529.2	3140.39	3333.86
O15347	4895.39	4864.65	4264.34	4803.36	4265.32	5211.98	2527.41	4016.72	4538.44	6893.13	4874.14	4408.56	5696.26		4237.17	6227.47	5199.75	2267.34	6147.08	5123.11	6044.93		3220.84	4275.91			5287.29	2095.36	6646.69	5567.22	4895.15	5191.32	4845.91	5515.37	5556.22	3679.99	6466.67	3986.08	4428.17	6676.07	5041.17	4237.2			3626.4	3593.93	6912.05	3471.8	4417.11
O15355	1772.26	2196.5	1880.71	2754.14	2210.82	2184.61		2293	2335.21		2877.82	3695.5	2103.44	2951.81	1731.64	1384.22	1749.72	2313.41			1962.94	2340.39	1869.44	1051.63			913.992	2107.7	1548.98	1549.29	1321.1		2073.83	2199.08	2536.68	2811.79		2144.14			2381.28	1894.42			1601.86	2574.65	2587.39	2833.12	2439.15
O15371-2	3611.71	3227.75	3044.23	2904.79	2448.4	2311.07	3456.67	2591.48	2510.54	4342.68	3080.42	2280.31	2552.61	3526.73	3581.14	2346.37	2875.05	2468.17	2796.07	4232.8	2387.04	2272.12	3215.03	3657.4			1784.55	2606.82	3010.77	3599.65	2995.89	3453.91	3015.88	2515.55	2632.05	3254.31	2188.91	2529.55	2685.95	3295.38	2699.03	2025.26			2537.68	2288.82	2691.21	2715.67	2512.82
O15372	5989.82	5777.59	5416.61	5824.45	5304.08	5848.52	3654.72	6936.46	5085.6		4624.25	4145.38	5353.08	5149.01	5154.53	5455.1	4748.62	6293.83	5618.33	10052.1	6039.05	8107.41	7707.63	7995.23		4896.98	6064.57	6028.76	5058.19	6292.03	7069.28	5690.46	6044.14	5059.39	7495.13	5589.33	6248.73	7566.17	5894.08	6000.4	8810.02	7143.07		6878.62	5588.93	4323.19	5992.8	6292.96	6390.59
O15397		977.808		1149.73	668.462	605.596		891.909	916.491		1865.25	476.911	1043.12	1499.63	743.496	1860.89	599.931	1213.74	382.98		945.588		800.535	1045.67	2648.55		1090.85	894.74	708.1	1026.3	1130.27	1305.27	1068.36	614.713	1410.02	1341.39	1067.07	513.551		1060.26	816.797				945.641	802.297	879.313
O15427		5200.5	5918.56	6541.81	5470.64	5636.21	9303.8	5380.62	8589.38	6788.24	8533.79	4534.5	6315.97		3254.3	5920.51	2223.03	6608.5	6185.74	5650.45	4930.82			4376	7099.56		2250.35	3883.33		3354.77	1757.01	5938.62	3583.97	5103.75	5194.5		4359	4764.34	3244.37		5042.97	3568.03	5704.31	9328.58	726.127	6502.34	5442.63	7425.32	6393.41
O15446-2				1141.74	410.167			1229.55	768.48		1468.84	827.276	1246.53						514.712			2365.97
O15460-2			1884.7	650.536		1101.08	1294.9		1760.58	2078.05		1682.69						430.232		764.637																		546.626								1249.57
O15504-2						1028.89						1419.38	1045.4		1393.71			1084.07						1562.49					1088.7		1353.95		977.438						2595.96	2018.35	812.21	1380.53					1979.57
O15511	6284.76	11641.9	6797.01	9050.78	7569.88	6380.27	8188.11	7689.36	7103.74	5419.3	7254.97	10537.8	7311.85	8681.95	9313.37	5553.29	8313.82	9427.34	8137.26	6587.7	8072.42	4978.72	6563.79	8290.98	5698.51	3813.24	7698.81	7153.47	7227.06	8301.51	9373.13	7117.96	9065.94	8515.11	9003.83	7356.87	6623.09	8514.45	11558.1	6333.85	6233.98	8539.99		6487.07	7096.66	8300.27	7296.52	6152.11	7017.51
O15514					3602.99							2302.69					2404.5						2283.88	3452.08			2633.6				2731.07		2506.36				3062.54	1975.2	1684.04						2192.41	729.754	1989.68
O15541																											175.739
O43143	3589.39	5546.99	5199.88	4007.3	5495.06	5196.48	4850.61	5107.65	5125.98	4791.37	5346.63	4820.74	5406.4	4877.41	6371.76	5747.61	4509.59	5614.54	5178.18	5449.83	6314.14	4449.77	5357.18	6598.47	7643.04	7978.93	5804.32	5976.48	5473.8	4812.57	6794.8	6731.22	6563.29	5317.69	6313.19	5966.33	7833.86	5876.37	6125.98	6439.91	5216.64	5665.36		4482.05	5756.85	6084.01	5766.91	5644.24	6606.84
O43148-2												833.184						827.51									753.069																		1134.77
O43169	3911.85	3598.39	2106.52	2491.78	3122.39	2611.26	1952.46	3226.92	2429.79	4128.76	2347.73	2921.69	3973.05	3062.63	2780.45	4497.12	3423.56	4564.45	2943.22	2102.42	2883.01			2678.76			2374.67	2037.73	2749.36	3628.46	2415.44	3434.49	2752.41	3381.62	2434.79		6119.72	3061.05	2412.02	3621.21	4163	3727.55	5965.07	4998.58	3369.89	2424.7	3482.03	4493.74	2865.32
O43172-2	1679.71	2367.23	2233.23	1509.08	2211.77	2379.31		2286.91	2365.57		1498.08	2003.27	2350.34	2236.36	2143.68	1744.24	2214.25	1988.63	1343.17	2432.86	2618.69	2881.59	2327.64	2181.94			2452.43	1904.57	1900.61	2194.76	2806.96	2006.22	2256.3		2289.25	2300.49	2617.04	2220.82	2179.14	2678.15	2058.37	2815.32			2311.81	2670.64	2066.89	2483.92	2850.65
O43175	8138.42	23311.8	17574.3	14040.5	19064.9	19924.1	13339.9	18394.3	17585	10459.3	13689.8	17143.1	16968.9	19841.7	23918.2	19946.4	18831	18590.2	22724	16282.2	24806.3	17450.8	15144.8	21113.4	14315	9102.51	15232.9	22634.5	17680.9	20587.2	25331.6	20422.1	20759.5	18911.7	14627.3	17421.4	15846.4	24285.3	19174	22062.1	17676.8	22872.2	14010.9	16694.5	17142	22597.2	15295.1	18910.9	23916.1
O43181		1306.85											1525.07					547.22																1352.74										1366.32
O43237	2283.55	3015.28	1745.99	2097.09	2616.68	2438.34	2111.96	2165.29	3792.34	1838.08	2363.75	2388.32	2103.31	1939.7	2036.03	2272.65	3188.58	1594.5	2306.08	2515.05	2870.29	1937.53	2242.97	2802.54		3948.77	2022.95	2317.36	2580.56	2610.51	2254.65	2481.5	2245.1	2437.28	2215.25		2068.4	1827.25	3736.83	2104.57	2036.07	2199.35		4084.66	2001.08	2248.36	1865.12		3069.23
O43242	5123.22	4936.7	4178.55	4553.81	4836.76	3466.71	5186.83	4525.65	5390.86	3275.68	4436.74	3906.42	4690.93	4698.4	4579.78	4093.43	3836.97	4372.81	3815.85	6650.06	4361.46	5869.25	5511.31	4411.73	4752.89	5110.45	4607.86	4471.21	4667.75	4894.77	4698.13	4329.57	4800.9	4591.78	4405.73	5459.45	5142.9	4199.05	5032.24	4306.89	4385.18	4506.97		3138.82	5070.72	4393.05	4001.89	3949.23	4180.44
O43252		2240.82		1848.35	1677.93	2301.33		1854.98					1096.01	1963.98	1489.01	2036.62	1512.49	1189.6	1074.82		755.974			342.326																		509.259				1834.33	2778.08	2345.55	1420.26
O43290		1526.38		977.128	1214.52	1056.65		1208.64	1342.69		2354.77	1519.11	1618.57	2235.86	1486.78	2048.96	1199.39	1194.33	1248.47	2986.03	1361.11			1214.95			1341.53	1491.52	1264.78	1791.84	1497.1	1365.26	1276.36	1450.08	1241.3			1624.62	1926.39	2034.09	1451.08	1578.52	2810.23	2542.58	1496.08	1352.94	2153.48		1304.95
O43324	6206.73	2636.94	4799.6	3303.66	2520.03	3049.59	2333.99	2397.6	3932.31	2601.28	3461.45	2826.78	3188.09	3106.25	2974.61	2863.42	2631.78	2562.76	2570.04	3905.3	2653.11	3246.42	4509.08	3284.95	4632.52	3340.39	3840.83	2583.92	3240.88	3967.28	3094.09	2928.21	3089.82	3251.01	3682.44	3350.16	3038.96	2891.78	3299.64	4043.83	3802.81	3231.89			3179.6	2470	4034.69	2515.13	2445.82
O43390	5568.42	5814.97	5074.95	3693.84	3728.01	5045.64	4403.33	4851.96	6237.34	6378.93	5320.95	4543.51	4946.72	6768.62	6359.18	5121.48	5961.87	4901.82	6909.91	10864.6	5130.26	5212.34	4142.38	5963.91	4433.77	5878.18	6741.43	5871.6	7719	5347.03	7206.55	5630.3	6024.72	3710.5	4750.3	6919.49	6776.84	5933.77	6000.15	8578.64	5293.21	5198.5	6194.21	4170.25	6341.83	4232.71	4821.9	5044.97	4476.4
O43395		2571.66	4214.58	2558.19	2717.16	2746.56	5785.4	2966.45	3171.11		3485.98	2291.16	2832.03		3394.76	3429.81	3451.18	2853.27	2789.1	861.108	2482.21		2299.47	2277.99	2946.05		2348.85	2241.68	2081.11	4199.05	3643.42	2971.22	2794.32	2274.26	2708.16	3340.17	2082.17	2429.71	4397.45	3302.09	2865.03	2254.43			2377.97	2868.73	3288.02	4540.23	2657.14
O43396				1126.02		532.39		910.105	1629.45			492.463						674.714			744.162						911.548	515.983	890.226	965.412	899.035		950.547		1346.94					828.563									756.626
O43399-5	2572.47	8612.39	6357.23	7642.6	8244.5	8228.48	5822.26	7502.64	8219.76	5823.65	8079.22	7949.65	7757.37	6133.24	9463.36	8188.89	7796	8604.33	7963.75	7081.31	8181.49	7787.48	6471.16	7539.61	4482.31	6085.27	8125.06	6743.53	9173.73	8787.11	9212.84	8948.42	9193.2	9864.01	9960.98	3187.06	7606.61	9324.4	7942.05	7973.77	7865.41	8676.28	10896	7628.87	9795.8	9328.85	6834.75	8429.85	9349.67
O43447		1647.98	2152.94	1765.92	1604.96	1737.25	2965.96	2128.43	1747.02	2314	1846.31	1902.87	1889.77		960.149		3465.73	1767.93	1096.85		2228.48	1328.78	1449.21	1875.16			1980.63		1348.49		3607.81	1200.58	1324.82	2132.31	1789.73		1702.09	1472.5	1430.24	2630.95	2262.37	1654.04			1337.83	2451.04	1978.69	2392.72	1536.34
O43464-2					806.721	821.779						1751.73				734.93		633.427									1001.31	523.551	1046.55						761.818			848.568							824.817	796.796		1280.83	770.698
O43488	855.076	846.84	823.11	753.701	739.345	957.863	1585.46	526.919	1643.06			968.168	1050.85		770.089	966.852	1314.13	1017.24	1782.41		835.217	1566.93					556.267	716.454		682.641	1248.03	1106.79		1148.43				620.268				1034.35			949.886	1022.04	944.887		1054.01
O43491		1144.62				515.841						1024.78			1216.7						377.208			1216.55			737.888		921.697		688.329	1371.75		997.444			1374.8				745.928
O43504		1177.65	984.687	2278.77	2147.92	2681.5		1644.87	2712.95	1718.63	2335.96	1577.89	1868.39		1434.15	792.456	1585.07	1724.12	2015.25		429.905	2851.48				2242						1575.78	1115.32	943.017		2571.27		851.413								1385.23	2080.43	1996.91	1415.45
O43592	1534.51	1585.18	1686.07	1931.47	1057.01	1261.65	911.731	1655.56	1393.08		1664.57	1498.46	1872.19	2591.99	1917.97	2114.04	1294.98	1165.66	1020.49	3359.35	1594.69	2820.85	1946.13	2388.22			1768.53	1305.69	1977.97	1795.13	2348.41	2110.41	1386.37	1625.56	1351.88	2944.17	2807.67	1388.85	1365.2	1915.42	944.544	1746.88			1187.51	1135.4	1772.17	5565.66	1455.97
O43598				1478.86	1542.35	1127.41	1763.9	1319.44
O43615		2119.8		2774.08	1550.3	1712.64	2238.91	2107.83	1851.05	3386.16	2813.18	1334.69	1597.1		1563.3	1810.17	1689.29	1581.2	1568.26		1751.81	7975.39		1531.05	961.648		1090.48		1382.3	1600.44	1808.93	1663.25	2294.93	2305.34	1679.11		1856.16	1932.32		2060.08	1388.56	1541.75	3144.93	3367.59	1525.12	2029.7	1937.98	2348.02	1895.77
O43633					377.464			283.186																											248.877
O43663-2	1946.23				826.426			1109.46										619.821									682.715		819.347
O43670-2		3424.82	6076.79	3238.78	3315.93	3669.41	5700.95	4052.23	3963	4534.48	3138.5	2911.96	3723.89	4163.08	4118.76	3874.32	4549.24	3422.53	3760.12	5191.86	4272.62	3394.05	3908.36	2703.82	6613.87	2939.57	2308.19	3991.72	2973.65	3856.24	5735.23	4694.67	2795.22	4102.35	4479.76	7243.71	3345.76	4097.87	5753.88	3009.16		2752.24			3288.61	4271.57	3616.06	4088.41	4347.68
O43676		1942.25		3220.9	1915.06		3024.74	2737.86	1852.47			2942.11				2544.78		1416.32						2135.49			2250.71		2196.95		2239.89	2426.36		3149.79	3021.7			2109.21	2231.64	1862.21	3311.39	1803.03		6016.91	2181.99	2486.79	4187.78		2589.47
O43681	2243.74	2086.8	2651.96	2726.68	4067.13	2569.93	4393.08	2457.88	3366.19		2544.02	2537.22	3422.38		2136.47	2878.52	3160.58	2987.6	2399.57		1960.64	1986.01			1993.58				1672.17	1502.54			2075.23	1234.62	1710.99			2112.27				1908.88			1908.09	3676.05	2770.88		2681.15
O43684-2	5983.22	8929.8	7105.86	6088.51	6905.08	8193.42	7085.34	6558.06	6115.58	6123.38	6364.23	5000.08	6912.94	7283.14	6703.72	5748.07	6136.24	6826.84	7131.05	8972.51	7983.25	7380.01	6987.84	4997.49	7755.46	8689.34	6195.87	5248.18	5641.3	6273.44	7870.6	6080.38	5468.81	5824.29	6726.13	6593.08	5492.21	7128.31	6796.2	7122.3	5042.38	6517.21	7233.31	6362.61	6597.32	5750.56	6371.71	7046.3	6165.56
O43707	23447.9	36660.7	22711.2	30326.8	32549.4	27483	27580.7	32331.1	29096.5	22399.8	38867.5	44733.7	33485.4	14679	30816	24134.6	27544.6	25322.5	26311.1	23241.6	23668.2	27233.1	19331.6	20568.2	33307.3	19339.8	21207	19147.2	19038.1	20474.7	24834.9	23404.4	24664.2	15824.4	23890	24242.8	23303	20674.9	33435.3	22684	24211.8	18952.5	18973.7	19972.6	18042.7	24912.7	26683.7	17683.7	25395.1
O43719		847.342		1189.78		1163.82							905.429														260.913				656.001
O43747-2		769.17		731.216	1034.93	794.441		930.965	1564.08		1649.63	917.032				1286.93		1291.71	1168.05								657.835			1003.06				1192.68	963.38			1199.96							501.843				1016.68
O43765		1905.77		1377.14	1804.46	2242.1	1951.62	3053.28	2774.86		2987.8	2272.42	2454.36		2864.13	2190.72	2317.35	2467.13	2621.74		2508.46			2086.73			1863.94		2546.17	3120.82		2917.73	2615.64	2840.38	3663.08			2360.47		1837.8	3159.56	2122.54	3960.96		2065.07		1914.41		2382.77
O43768-2		2688.64	3136.49	1845.74	1991.73	1715.69		2075.52	2059.21		1828.65	2738.1	1918.42		1388.73	1209.33	2261.07	1325.41	1228.68		916.851			1335.37		929.666	492.697		823.515		2054.82		1045.58	2058.48	1355.74			944.576		1317.03	1017.8	1210.67			756.903	455.575			1556.03
O43776	7179.77	4486.31	4878.06	6443.32	5836.52	5616.55	7234.73	6407.91	6028.59	5303.47	4634.33	4835.58	4492.19	5279.36	5308.29	4766.74	6271.06	4827.23	5102.92	6849.52	7257.93	6763.94	8007.39	7354.77	5568.44	7823.49	5836.37	5950.29	4999.18	4963.15	6816.35	7511.34	6916.64	6435.79	5381.39	8534.88	6640.78	5538.3	7932.52	6804.08	6254.86	6308.64	7986.27	5673.57	6449.02	5796.15	4129.76	4802.51	4562.55
O43790	2644	1930.35			1641.14	2620.61			1980.6		1739.72	1574.71	2080.75				1868.77	896.505	2143.46		1218.08			1405.49				1226.65	1256.81		1091.98	1543.7	1461.65		1591.14			1444.07			1724.76	1415.46			1304.04	1845.78	1823.2
O43795-2					441.73			377.88				324.555					611.823	589.254									417.089													779.751					452.174		416.682
O43805		1017.63			2444.24	1077.56		1094.53				917.803	1339.02			2774.25	1508.11	732.806		6515.58							1656.12	1084.85	1484.57		1690.71				2716.86							1836.82			1129.32	1421.66	1406.03
O43809		3521.15	1967.87	2759.62	2474.17	2769.75	2904.18	2689.94	4273.26		2740.47	2796.36	2975.44	3446.96	3468.73	3580.66	3147.44	2926.77	5016.07		4099.36	4467.18	2190.03	2499.6			4294.42	2563.22	4336.21	3790.87	2916.21	4550.41	3654.95	3788.61	2425.02		3236.75	2129.55	5680.8	5891.62	3471.03	2688.69		4995.53	2703.5	3346.37	2863.14	2880.66	2789.75
O43813	1943.3	3948.43	2326.78	6311.53	2829.04	3219.33	4349.49	3338.86	3917.86		4571.51	3490.28	3153.26	4550.84	2718.3	3954.4	2839.79	2319.98	3562.67	1666.65	2955.83	3963.67		2309.98		3352.84	1903.98	2478.92	1003.28	2390.76	2219.89	2382.53	2510.55	3211.82	2203.32			2971.71	2054.98	2471.87	2294.33	2864.85	6079.45	1286.72	2528.47	2680.1	3181.73	3420.74	2331.79
O43815		626.063		1072.77	736.025	933.464					857.574	1148.82	798.001		1116.96		1655.81	633.077									814.223		535.901		699.888				920.084										372.834		940.305
O43818						2426.17			32706.8			14303.6	5487.05							2292.32																									435.329	2015.56			2535.24
O43823		1168.06			1300.98			847.936								653.938		662.511			857.305													474.919				935.557				707.598					944.242		1065.01
O43847-2			3292.82	1466.26	2343.59	2503.27		2175.35	3466.32			2538.62	2370.51		2350.03		1966.52	1968.56	980.199		1574.98									2276.82			2517.23		2345.31		1867.46	1390.49								1852.93	5119.33		1191.71
O43852-3	12880.3	4238.1	7270.4	6924.9	3574.27	9809.91	7987.92	5162.7	6193.38	8700.39	7421.88	8102.23	3239.75	8360.57	4660.28	7403.75	3525.79	4537.42	5301.02	7137.92	4972.19	4276.45	5329.96	6818.22	6059.59	9619.96	7160.68	6917.44	3247.6	3362.17	2308.42	5115.27	3252.95	6139.64	2986.42		7237.67	5887.72	4828.01	3087.79	4842.29	4599.79	12477.6	14867.6	2943.04	6838.19	7389.42	8109.04	10584.8
O43865		537.118		959.299	1176.88			953.368	892.884			884.339	675.445				279.19							511.324			718.094	500.209
O43920		1158.21				1194.03						867.357	1329.49			1534.56		719.942																		750.917						552.93		1908.64	642.79	1028.79	735.357		889.659
O43929-2				1705.82	1606.52	1601.23						1636.63	1631.56				1784.5	1229.32		2284.97				1129.66		3260.89	1675.2	1924.72	1184.98		2386.42		1424.62												1412.43		1861.32		995.44
O60216		1431.31	2562.73	1600.04	1453.77	1873.1		1514.86	1856.61		2864.56	1351.69	1840.81		1327.13	1461.94		1123.67	2305.55		1647.66	2480.63	3056.2	1853.85			1167.81	1156.42	2137.28	1466.2				1047.99	2225.67		2794.8	1320.32							1125.44	1382.12	1550.26	1962.33	1122.17
O60220		1652.15		2898.41	1384.21		1276.79	1484.87	1037.56		3661.41	1733.73	2162.2		2209.12	3069.15	2084.75	1840.04	1369.22																						2405.55				1019.21	2262.95	2605.97	2754.61	2069.4
O60232			1905.25	1254.88	2091.42	1534.41		760.506	1524.21			858.128	1421	2224.39	1030.89	1212.82	952.235	1101.39	1754.23	2091.23	1117.82	1736.44		1303.84			1924.74	786.052	1355.44	1380.41	1022.96	1921.91	986.118	1555.49	1559.19		1482.17	1111.9	798.853			1011.06			1538.13		686.699		668.715
O60264	4391.91	4259.07	3647.85	3461.56	3082.31	3761.23	5159.4	4344.83	3774.7	4934.32	4250.32	3027.44	3545.03	4051.81	3828.15	3431.82	3192.82	2463.51	3361.18	2617.41	3255.01	5976.86	4535.9	3545.07		3617.73	2284.07	2240.39	2523.69	3135.62	3726.37	3627.38	2416.73	2848.52	3004.89		3444.2	2428.03	2472.96	3237.93	3114.13	2370.1			2184.71	2915.15	4180.96	5449.87	2848.11
O60271	2159.45	1113.88	1067.4	1918.21	1132.39	1388.41		1616.76		2337.34		1578.04	918.217		2224.59	1538.46	1974.65	1302.77	1360.21	3037.36	1201.11	2068.44	1916.88		2787.3		1151.36	1090.28	1767.18	2211.81	1111.7		1489.34	1164.23	1095.84		1701.95	1072.77			1715.78	1713.8	2136.1		1221.6	1571.04	1989.25		495.426
O60306		1742.85		1055.08	1208.01	2022.08		1499.96	2172.14			984.463	1765.4					1040.09																												1191.54		2518.21
O60313-10	2235.66			1515.85	1295.54	1724.09		1359.35	2740.48		2261.46	1973.5	1251.32		1377.95	1464.34		928.93			1091.05			1557.26			1038.26		724.587	1301.9	1043.26		1159.67		1495.14		1652.29	1335.51				1347.4		3594.96	915.153	1990.26	1679.38	2064.59	1534.36
O60341-2							2486.38	1318.62	1919.68															869.735											1122.12										608.683	1528.24	1701.99		1543.16
O60437					1629.88			2016.34				2788.09		1404.12			1710.62		1536.23		1835.64								1100.38	2617.89	2664.65	1797.6	1426.16					708.574	1371.69	2375.74									938.71
O60443		1415.13			576.005	1167.76						1174.12			1021.94			743.322	600.121								852.365						894.37	1754.32				1398.74								1013.62
O60488-2		3856.65		3824.18	2873.14	2687.51		2848.76	2906.3	4229.3	3883.16	3183.4	3816.66	3452.49	4141.82	3452.94	2870.14	3649.83	3522.2		2832.44			3415.12		5363.91	2476.93	1609.19	2937.89	2943.03	3094.34		4507.29	4143.63	3274.51		3522.96	4050.59	3199	3689.33	2692.52	2661.44	6699.83	6196.15	2881.35	2988.25	3433.76	4050.59	3260.06
O60493	2421.06	2261.49		1772.2	2183.32	1954.64	2894.11	2069.29	2159.05		2778.67	1533.59	2086.49				1746.05	1562.23	1357.82		1259.59			1260.83			1617.72			1249.31	951.22	1173.59	1273.39	2208.94	1687.99					1632.1		1620.84			1204.6	1996.69	2004.59
O60499		5358.65		10069.1	5043.82	7012.42		7185.6	6006.31		4756.64	5493.1	6661.5			2362.21				4765.22										2305.75	2358.6		2094.16		1548.71							1446.41				6779.61	6877.48	6071.7	5979.85
O60502-2	1929.88	2507.96		1585.01	2667.36	2695.8		2377.16	2130.31	2044.13	2102.99	1886.66	2711.89		2160	1680.45	2626.34	1690.51	2261.38		2461.07	2664.44	2036.9	2181.09	2359.84		2843.04	2142.8	2677.07	2055	3175.64	2342.66	2294.04	2826.39	3074.42		4800.5	2447.65	2525.86	2732.56	1662.74	2291.89			1652.75	2025.28	1892.69	2548.87	2210.95
O60506	16898.6	14381.8	16938.2	13451.8	13690.2	15752.1	11579.6	15926.7	15777.6	10257.9	15150.7	12694.4	14651.1	11374.3	15649.5	13930.7	14118	10435.7	14752.9	15844.7	15566.7	14315	13989.5	15279.2	14140.6	13268.7	17938	16124.5	16059.7	14336	15400.6	13547.3	13789.4	17303.7	14057.4	15321.3	11664.2	10790.1	14236.2	12631.8	13078.7	15713	8953.97	11524.9	16540.4	14580.9	19072.3	14439.8	16174.2
O60547-2					746.56			1155.79				992.76	914.65			1355.64	1903.07	936.179					521.594					991.275										434.432							947.004	941.871	1504.32		385.881
O60568	3244.66	1690.82		2634.82	2869.82	3936.77	5103.55		3082.77	2330.98	2776.48	3438.23			1880.95		2840.26	1030.53	3594.86					2605.9	2023.51		3377.23					2113.57	2362.38	2582.08			1795.63	1749.6	2117.27				5583.13	8532.55	2384.71	3663.82	3574.68	3985.05	3906.98
O60610		1982.53	2670.11	1603.87	2194.54	1586.76		1929.37	2376.27		4421.05	1831.8	2512.22		1616.04	1872.09	1924.19	1285.18	1487.48		1153.77		2057.92	1718.12			1832.01	1734.87	1519.79	1985.53	1938	1930.21	2108.11	1488.22	2620.62			1735.19			2501.82	1472.46			1130.02	1605.85	2084.87		1233.75
O60664-4	8453.45	10148.1		8781.43	9154.86	14151.5	13836.8	10931.5	12975.7	9229.57	12655.2	12330.9	10573.3	13609.4	8424.67	8930.26	10944.2	9630.24	9562.57		8677.01	8229.15	8228.69	8273.83			8099.81	5491.45	12522	18088	7488.88	10294.9	7609.15	6895.12	11952.5	5960.58	11156.8	8806.44	13976.4	4147	7826.79	9868.16	2023.5	14895.8	9412.46	6966.82	11404	18536.6	9126.13
O60684	2281.35	2151.1		1094.06	1946.07	2965.77		2642.65	2621.94			2154.31	2595.39	3397.3	2677.64		2153.93	2677.61	2698.9	3663.63	3177.43	1633.45	3766.01	2544.96			2871.78	2698.64	2556.07	2124.32	2273.76	3067.99	2323.19	2133.16	2417.81	2089.73	4960.35	3027.9	3490.41	3657.32	3347.91	2328.68		2387.11	2633.22	2100.59	2031.18	2464.76	1731.33
O60701		4403.4	4408.65	6093.95	6173.04	9489.85	4042.41	3768.33	4319.44	6862.81	5603.64	5535.95	5786.3	7455.73	3492.11	5817.16	3363.2	3624.4	3106.9	5722.42	4057.11	3882.26	5057.62	2793.47			3069.26	3975.35	4759.4	7388.87	3826.75	4491.15	2506.88	5218.61	2906.73	4788.06	9121.74	4000.75	4954.11	4249.48	4482.11	4553.1		7550.6	4270.54	3209.16	5563.14	6854.93	4407.21
O60716-10		1761.95		1977.01	1580.07	1890.23		1544.19	1489.75		2326.93	1127.17	1809.54	2451.12	1654.37		1769.89	1638.48	1571.98	1230.22	1935.89	2266.84		1788.81			1091.37	785.367	1542.03	1918.53	1502.63	1563.21	2303.64	1049.7	1774.66	5453.26		1188.6	1413.34	1668.46	1072.19	1462.65			1516.16	965.958	1321.7		1612.45
O60749-2	2645.43	2299.12		1859.33	2031.06	1972.34		1778.96	2240.55		2330.69	2333.9	2183.35	1769.83	2017.01	1657.66	2333.4	1691.67	3475.43		2500.95	2909.65	3174.05	2073.4			2273.24		1949.89	2247.61	1317.29	1894.65	2481.25	1280.64	3057.3	3992.59	2072.42	2011.11	2127.61	2429.51	2583.25	2477.59	1645.56	1596.21	1928.61	2143.31	2384.33		1795.86
O60762	3381.63	2549.47		3378.91	2484.19	1918.3		1951.98	2440.74		1633.24	2416.11	2255.86	1551.83	2267.24	1580.01	1924.63	3553.34	2824.57			1218.72		2820.15			1620.44	2027.36	2157.28		1438.91		1909.15	2025.08	2053.34		2010.53	2420.04			3510.53	2437.94			1823.9	2634.04	2951.15	3574.29	2577.65
O60763		1788.41	2144.83	2869.4	2646.34	2832.79	2826.25	2378.82	2796.11			3497.59	2170.95	2828.92	1817.71	2478.56	2023.9	2885.75	4666.72	3141.61	3070.08		6898.41	2689.65	2384.79		2077.45	2527.35	1917.31	3112.08	2375.33	2648.16	2310.9	2357.97	2662.23	1908.94	2948.19	2468.62		2558.67	2149.5	2488.69			2077.52	2432.69	2516.78		2119.73
O60814	9262.04	246638	9040.63	180167	184663	177994	4566.71	218274	252399	424123	322078	174136	263302	14004.1	243556	286617	263351	119562	256857	118511	180924	10073.6		103590	13370.9	9350.19	142639	7953.72	167388	131990	170110	128114	135745	285258	139312	15178.5	169646	159524	165769	207338	187935	175234	19831.5	19402.9	134474	160803	177285	180769	128630
O60826		735.662		1402.64		1172.84		802.263				1131.88	1053.87										1375.7															607.684	2009.61						401.177				795.834
O60832	2032.44	1075.81	2332.17	1295.5	1050.49	1225.2		1426.47	1372.95		2172.84	1028.91	1217.81	1801.93	1159.48	1775.6	1275.8	814.241	2072.4				1096.14	725.785			978.079	939.685	998.379	765.431	1514.01	1161.73	825.407	1373.62	1275.05		1819.4	1256.45		1830.15		978.188			1121.31	983.1	1557.01	1184.93	981.565
O60841	5736.26	3194.25	3874.82	4291.81	3025.7	3742.66	4441.74	3602.47	3367.45	2862.57	4301.08	4420.05	3947.28	4699.55	4303.68	4176.69	4203.61	3290.93	3774.11	5996.74	4305.47	4515.85	6206.63	5003.99	2184.82	4327.63	4051.9	3649.01	4834.65	4395.42	4538.19	4237.87	3457.79	4137.63	4516.44	4655.02	2888.21	3857.79	4518.91	4862.43	5489.67	3276.66		3509.78	3205.3	3239.24	4049.24	4208.63	3093.17
O60869-2	6731.27	5184.24		5876.24	6598.7	4362.27	5536.29	4505.54	5008.07	7307.88	6493.02	4711.56	5730.61	3978.56	8939.94	6692.11	7945.42	5905.46	9169.52	10396	6146.51	7257.03	5776.07	6559.92	5336.28	5184.88	6061.96	5809.15	8567.51	4966.66	10752.1	7683.45	5433.41	3881.65	8227.54	7681.33	6214.46	7449.13	7440.34	7381.77	8646.44	8313.26		4468.96	8059.46	4918.04	5657.41	6388.46	5061.29
O60884		1669.63	1863.47	2557.66	2076.03	2196.83	2538.97	1834.56	1526.47	1949.49		1902.64	2049.31		1766.31	2566.25	989.08	2246.7	2930.12		2290.87	4104.48	1535.36	2229.45			1808.64	2076.49	2476.51	2086.95	848.923	1686.68	2170.46	2347.12	2097.45		1569.37	2321.69	2157.56	1585.96	1920.12	2104.6		906.362	1834.41	909.574	578.881	2083.59	1735.09
O60885						428.953		628.411									937.409	353.774			580.171								400.226									568.336							447.439
O60888-2	3158.74	4180.56	2734.5	3632.14	3079.16	2160.71	2569.26	2385.62	3451.06	4167.37	3735.42	2855.98	2901.17	4978.44	4246.88	2116.27	3587.25	2299.66	4029.61	1069.88	3477.64	3710.22	2199.96	3602.03	2916.72	1875.24	3525.95	2651.81	2568.56	3610.67	3178.69	4395.9	2169.29	2532.79	2655.12	3958.73	3275.29	3270.92	5196.33	2965.45	4273.88	2167.41		5061.37	3276.98	2622.49	6146.2	3987.22	4888.91
O60921-2		934.169	961.196		863.073	908.593			683.852			657.91	1039.72		802.764		587.186	625.729			1047.99			637.576			743.236	632.027	282.211				696.089	754.58				655.606				1575.72			499.546		564.703
O60925	6814.61	6683.55	6482.07	6944.77	6713.82	6479.92	7063.12	5261.64	5407.7	6815.16	5789.2	6550.5	5782.77	5959.38	6229.57	5258.69	6527.31	5983.78	6313.61	6360.36	6600.37	8090.34	4898.71	5312.81	5642.57	8221.79	6512.58	7932.06	4105.09	6717.34	5487.61	6660.31	7065.28	5768.01	7712.61	7448.86	6648.56	6461.94	4497.33	4268.09	4453.14	6718.09	3370.94	8727.96	5486.02	4694.36	5839.26	5749.26	4381.49
O75083	12222.9	18631.3	6505.65	18282.9	19068.4	15807.3	13019.6	18056.1	16535.9	12619.6	13207.9	22599.6	11744.5	12088	15240.6	11922.7	16020.4	16390.7	11770.6	12163.6	15952.7	8563.55	4937.1	8246.79	9813.64	8997.58	10818.2	6668.98	12972.1	11180.8	12088.5	9492.16	16886.6	13689.7	11083.1	9876.17	13550.9	13100.8	15114.3	9861.84	11917.6	15607	22170.7	12835.3	12017.5	14068.8	12362.1	12382.5	13235.4
O75116	2637.76	2251.23	2009.71	1915.96	2473.28	2045.19	2135.78	2014.51	2160.21	2004.39	2844.11	4471.56	1576.39	2915.54	2187.72	2017.42	2474.92	2323.94	1661.06	3652.39	2314.87	2291.03	3178.59	1988.89			1768.21	2033.91	1499.16	1760.81	2097.29	2684.12	2963.55	1708.31	1860.6	2363.27		1962.32	1585.54	2289.06	2764.57	2231.64			2109.82	1515.85	1258.93	2667.62	1846.64
O75131	1833.81	944.683	2494.73	1380.55	1170.62	2405.51	2114.61	1689.28	2361.23	1612.42	3090.6	1466	1340.41		908.175	1343.41		1646.85			842.719	2394.76											1089.74	1095.06			1317.61	1378.84				1209.05			1006.8	1837.21
O75150		1270.2	2319.57		1467.26	1051.39		1092.19	1302			1195.3	1123.33	1896.84	1497.05	930.897	1288.81	969.684	611.98		1070.7	1308.8	1644.26	1120.55			1135.36	1398.58	1190.63	1362.24	1588.45	909.546	1018.94	1188	1004.41	827.648	1624.23	1334.79	1405.98			1287.54			962.912	814.939		2342.06	803.729
O75153	2153.29	1790.59	2786.08	2138.28	1956.24	1604.73	3397.86	1898.7	1836.95	2977.38	2787.51	1327.97	2090.76		1883.49	1941.04	1926.18	2394.51	2261.72	2710.58			4091.63	1571.5	2859.8		1602.15	1607.51	1225.59	1918.39	1399.57	1736.52	1508.19	1826.68	2088.17	2980.54	1279.13	1697.4	1746.94	1874.55	3403.88	2235.7			1538.03	2168.78	2097.8	2443.26	1742.28
O75223	4155.84	3452.28	5823.18	3049	2427.22	2225.62	2582.81	2269.19	3245.76	2788.67	5400.44	3264.47	2374.25	78736.5	3461.07	2644.05	2510.98	2438.04	2982.21	2228.83	3095.47	2692.14	3084.65	3825.39	1595		2873.63	3143.64	2449.31	27502.9	2309.82	3774.64	2228.35	2469.42	2925.44	3978.02	2772.86	2399.83	2493.59	3130.44	3109.13	2600.01			2888.2	1987.56	2851.2	2549.02	1913.3
O75251-2		1911.4		1752.1	1884.11	2752.03			2071.65	3159.71	2700.76	2654.13	1889.74			2209.84		1173.85	1960.75					3226.96			830.747		2310	2338.16	2145.85		900.216		2493.12			1955.46				2856.07		6762.51	1432.25				1926.77
O75306-2		1064.46		1926.09	839.757	1565.76			2156.2			1320.2	1706.37			1461.38		859.547						1106.77			552.971		932.176	1491.92	1166.11	1624.94		459.532	1710.96			1709.82			1372.35	1161.93	2435.63		1571.06	1333.17	1130.52		1311.89
O75312		1519.72		1096.67	1008.72				1063.17		2836.52	1317.32					722.132	1229.39		583.671				1808.43			824.971	1207.25	1184.42	1599.08	827.896		825.909	1213.43				1766.23	1020.3			998.611			894.469	663.262			1138.99
O75340-2	3287.26	3535.94	3969.13	4492.58	3447.11	3568.76	3079.85	3793.42	3834.34	4283.75	4690.14	3225.07	3919.58	2689.82	2429.15	2843.31	2330.31	2645.48	2509.96		2690.34	1977.75		1192.05	3107.78		2143.08	1625.95	1189.34	1655.4	1958.69	3116.07	2855.89	2558.32	1360.91		1993.39	2552.12	2756.57		1656.9	2023.27			2455.55	3318.96	2452.9	3518.94	2612.38
O75347	7568.26	7346.68	7167.37	6674.3	10125.4	8016.72	5185.79	7542.11	9190.66	7020.63	8028.15	7344.97	9315.87	5797.72	5325.81	6815.97	5602.53	4964.94	4072.85	6448.02	7024.91	5734.95	5827.83	7610.87	6409.01	5660.05	6079.05	4476.97	3775.51	6476.64	5328	5089.14	6371.13	4235.34	5413.23		4249.74	6676.43	3362.24	5085.39	4060.34	6304.32	5330.65	5982.3	6501.03	8811.95	7542.19	6821.28	5679.1
O75348		1550.54		1859.79	2322.28	1691.92		1295.73	1831.24	2263.58	2647.97	1488.64	2021.75		2787.21	2113.75	2152.29	2642.16	1729.25	3597.63	1429.32	5116.5	2127.92	1911.96		2055.06	1652.3	981.493	2325.88	1025.45	1812.69	1868.77	1949.83	1653.67	2281.7	1000.35	989.919	1363.17	1407.02	1476.46	2613.68	1378.15	2722.2	4530.22	1700.48	2340.04	1761.1	1807.05	2113.85
O75351		2252.96	3075.5	2604.11	2038.02	2545.15		2255.69	2795.76	2933.29	3477.31	2207.38	1780.87	1825.51	1926.68	1928.43	1671.25	1724.11	2493.77	2365.6	1328.78		2218.66	1275.71			1116.78	1179.66	1328.97		1670.94		2118.58	2245.82	2354.01		2487.4	1650.83	2518.43		2947.68	1682.56		4237.47	1908.83	2530.67	2500.51	3015.95	2259.73
O75352-2						620.241						310.868			595.566			509.41									110.318		906.061	778.956			1035.5	928.872				970.003				568.104			516.976	754.909		932.467	1221.48
O75367-2		4964.42	2738.89	5669.58	5804.68	6342.54		4108.01	4883.41	15040.2	6590.22	5759.11	6308.11		4109.02	6150.97	3911.11	2639.68	5578.33	4364.34	3169.14	5203		3194.44			2540.9	5471.86	2678.9	2941	3019.9	5514.32	3192.09	4621.2	4282.08	5765.43	5370.4	2970.17	2742.62	2960.26	4865.39	2747.47	11994.7		2642.39	4280.56	4698.68	5657.81	2753.79
O75368	3434.55	4255.87	4445.19	5205.22	3558.38	4864.8	4339.36	2007.75	3124.62	4576.51	4389.59	7245.57	3228.07	3436.81	2732.75	4105.13	2806.38	3005.4	2987.07	4655.38	2936.05	3836.56	3825.81	2926.74	6102.93	3971.7	3289.47	2747.05	4450.5	3527.3	3639.03	5732.4	4429.98	3359.64	4095.24		2056.16	1970.78	2653.68	3272.08	3395.79	4320.93			1878.71	3259.76	6978.32	2873.56	2792.01
O75369-8	10171.7	17760	8585.71	16071.7	18016.9	12378.3	18751	11524	10169.9	16001.6	19030	28776.3	20507.3	7494.9	10849.1	13457.3	9030.27	10564.5	6428.62	10174.6	10310.1	8951.27	5321.01	7757.09	9543.2	6656.08	13342.1	5146.91	11802.6	14447.8	15250.9	9070.72	12643.4	6721.8	15685.3	7947.22	12101.7	9340.36	9082.37	12466.1	16238.9	11568.2	18906.9	14726.9	10919.5	8020.34	9658.14	11722.1	12529.3
O75381-2												848.901																					1106.32											1729.78
O75390		8806.61	10485.2	9045.93	7171.51	9735.82	11375.3	9875.14	10564.5	14667.4	13427.5	9372.55	8907.35		11056.2	12221.9	7008.84	8898.65	9683.7	10333	11644.6	13226.2		11709.9			10220.1	5679.74	9454.95	8620.05	10663	13108	10101.4	11286.6	8528.05	12955	10503.7	15346	11758	8211.55	12270.4	15586.7	38151.1	37348.3	11067.6	10694.7	11318.5	13202.4	13502.2
O75391		2064.88	1777.54		1483.74	1210.63		1702.94	1548.08		1411.52	1093.1	1922.15	1600.99	1527.24		1652.14	1414.65	1646.88		2586.76		1238.68	2114.23			1402.78	1257.03	1229.17	2106.12	1503.54	1289.92	1579.1	2313.09	1468.78		1185.19	1095.81	1940.25	2712.7	976.28	1166.35			1486.88	2137.79	987.068		1653.85
O75396	3520.35	2105.25	2175.84	2670.92	3062.3	2222.99		1978.03	2177.32	3476.39	2424.58	1853.57	1506.45	6265.29	3166.39	2502.82		2238.73	2896.45		3512.73		4312.98	1639.34		1027.34	3298.7	2511.14	4467.72	4459.94	3518.59	2965.76	507.213	5583.55	1698.9		2576.64	3897.1		1765.65		3703.87			1868.69	3209.97	2517.38	3422.92	2323.17
O75400-2		2359.71	2209.92	2435.61	1849.8	2424.94	2547.89	1837.86	2128.84		3232.2	1870.98	1977.36		2088.15	2395.79	2171.57	1172.23	3024.81					2161.2			1162.1	1849.55	1267.67	1787.56	1775.19		1941.27	2582.45			980.971	1565.03							2087.19	1887.22	2464.74	1807.66	2409.75
O75436	4205.86	4625.38	4772.14	4534.93	3988.04	4371.1	4883.25	3879.3	3389.8	5282.3	6072.37	4102.04	4116.1	5937.37	4716	4999.57	4868.1	3373.28	4288.72		4205.06	3714.84	3912.96	3792			2496.15	2310.9	5368.59	4127.7	4444.49	4651.62	3955.96	4869.8	4616.41		5238.16	3277.49	3513.08	4507.86	4318.06	3271.63	6589.96	6471.73	3822.78	4634.06	5052.92	4511.84	3861.23
O75439		1643.76		2275.47	2094.45	3247.39	3096.52	2688.53	2485.5	4782.57	3185.07	1823.28	2294.13		1848.81	2935.19	1598.93	1839.06	2122.07		2295.86	4170.8					1181.4			1571.06	1502.16	1383.04	1468.37	1389.96	1416.11		5015.29	1229.6	1770.84	1668.65	2343.44	2219.47	5000.62	4547.81	1479.37	2094.3	2481.86	2630.31	2055.63
O75475		3266.91	2525.71	2253.66	2746.21	3771.62	1942.5	2668.59	3374.99	4342.57	2953.71	3583.14	3422.66		3608.2	3263.69	2578.68	1924.32	3907.31		2478.7						851.95		1079.18		1795.13	2199.17	1723.48	2398.25	1662.76		2743.21	1671.44			2365.16	1865.62			1832.62	2166.19	1599.53	2763.75	2623.56
O75477	1399.23		1509.6	1468.35	794.539	1622.34		578.397				1478.4			632.735	2116.93		501.492									592.068	1142.09						1746.77			1556.28							809.84		2104.58	1842	2248.4	2250.12
O75489		2379.44		2020.17	2100.58	1888.29		1787.1	2843.23		6464.72	1995.4	2041.23		1473.92	2611.25	2005.12	1562.12	2540.59		2893.2			2178.86	3506.49		2136.46		1874.2	2050.06	2285.82		1403.52	1974.23	2436.9		2838.27	1883.94		2984.88	1701.3	1935.8	6152.6	5148.07	1820.34	2069.54	2720.72		2478.47
O75494-2		2330.32	948.958	2289.39	1555.03	2069.26	2119.68	1397.88	2405.89	3780.47	1885.19	1417.9	1666.11			1305.86		1135.52	1355.36		1005.61						971.37																			1906.92	2618.87		1888.12
O75506		1644.9	2247.01		1078.67			2046.91	1900.13			802.068	976.354		1005.16	716.696	474.403	1376.4			611.359										1163.21				911.56
O75521-2			1568.65			944.271			1110.83				1147.72				1099.28																1124.43									1099.07	2277.43		1102.88	883.364
O75530-2																					896.034						1124.69		1165.17																957.204
O75531	7899.5	11277.5	8377.49	12059.4	10398.3	11184.4	5321.98	11993.1	8938.61	10900.3	12214.3	12075.9	11381.6	7115.53	11242.4	10979	11593.2	11716.4	10131.9	5030.26	11090.7	5217	8104.72	8689.48	7701.02	8102.78	7919.3	7842.3	7642.88	10383.7	8458.62	8683.02	7606.88	10372.2	7729.53	6926.91	6242.62	10070.4	8874.65	7993.08	8877.57	10548.3	8394.13	10687.6	11413.5	12371.7	12314.5	12686.1	11910.5
O75533	3614.03	3266.37	3645.41	3257.83	3011.19	3162.5	3330.06	2441.13	3424.51	3660.61	3383.63	3005.63	2828.77	3041.31	3468.9	2641.75	3399.78	2493.53	3363.93	3458.68	2923.86	4668.22	2492.51	2586.93		4681.37	2103.82	2276.49	2053.74	2786.41	2320.74	2755.88	2828	3311.78	2655.35	4830.97	3151.03	2294.8	3612.78	2660.09	2684.68	2733.51		3911.27	2626.7	3148.53	3811.98	4075.64	2681.05
O75534-2		3228.8	5551.41	4421.55	3948.19	2864.09		4106.87	3835.62		3071.56	3042.53	3296.4	3558.98	3642.63	3211.59	2158.52	2532.26	3209.12		3491.84	2819.76		3292.47	4338.44		2584.43	1910.59	2636.66	3076.33	2872.9	2789.15	3382.32	2570.64	3150.53		3364.11	2883.42	3538.34	3566.12	3727.83	3424.09			2520.43	2192.2	3430.09	5588.71	2909.07
O75607	1474.32	641.147	1331.21	1056.61	743.928	614.005		1917.73	1247.79		1834.07	823.975	908.746	3172.21	2011.59	2268.57	1846.13	2472.76	2073.86	8251.69	1134.35	4530.51	1495.47	3377.2	1521.51	1385.11	2003.06	2798.74	2103.32	1715.16	1316.47	1801.79	1695.58	1648.48	2699.78	3248.39		1750.03	1828.85	2288	1997.24	1870.9	313.523	1934.89	1995.58	1332.31	1023.43	1098.93	841.996
O75608-2		3139.29	4345.45	4084.5	3087.69	2644.93	3916.47	3018.38	3536.82	4214.78	3724.43	2506.31	3358.5	3505.02	2347.75	4086.28	3546.44	3260.2	2998.01	9100.59	3069.65		3925.98	3061.87	2924.13		3720.47	3033.88	2829.2	3380.78	1918.58	3359.47	2413.5	3512.42	3027.92	4186.86	2617.25	3221.12	4161.36	2791.28	4191.3	3535.1		4706.56	2810.2	3058.58	3417.37	3402.85	3151.14
O75643	4492.48	4698.85	5185.1	4698.34	3917.39	3707.69	4788.63	3938.86	4558.87	4330.78	4545.68	3080.26	4425.45	4215.55	4471.22	3849.79	3429.31	3890.53	4450	3928.75	5947.24	5941.14	5414.21	4080.32	6655.32	5205.45	3796.68	4500.69	3520.45	4333.14	4708.92	4331.09	4050.53	4557.9	4270.45	6092.92	4871.95	3638.41	4827.08	4598.75	4514.6	4855.2		5332.04	3880.27	4309.64	3411.1	4525.08	3770.03
O75683																																														592.422
O75691			1083.08	1435.85	975.986			1042.51	962.812		2186.19	935.86				1222.75		866.397					1304.85				1009.17		1230.41	1609.35	1138.92		1027.29	2103.05	1058.2		1242.85	957.465			820.771	1011.49	1088.12		1376.99	1455.04			1051.74
O75694	2141.3	2373.09	3000.37	2041.42	1524.62	1389.97	2985.43	1782.33	2381.89	2898.23	2867.1	1409.72	2524.93	2092.31	1980.98	2020.61	1893.89	1821.03	2141.04	6767.65	1961.6	2042.5		2115.56			1944.57	1253.51	2586.65	1977.33	1871.53	3255.72	1785.18	2229.37	3047.07		1814.34	2085.42	2454.47	3460.36	2173.73	2633.84	3873.79	3140.18	2117.35	1891.45	2479.7	2402.42	1854.44
O75695		769.182		956.609	573.743	763.382			834.237		1623.02	1035.87	1246.63					818.05									779.096		1608.05													872.666				1174.67	1271.74
O75718	2207.56	993.441	1905.59			1389.46		694.594				1072.1
O75787-2					1236.2			1220.44				1560.08																		1084.88										951.174				814.374	802.811				1249
O75792								560.087
O75794				1881.6	1608.82	2068.97			2509.89						1272.06			1772.04						2163.38			1984.88			1514.93	1781.83		1750.76		1982.02				1868.76	1773.18		1523.57			1696.84	1881.37			2926.33
O75817		735.466		1350.83	672.635	1135.75		629.438				1222.68			1124.39		1105.66	824.94	1339.11					618.179			852.79			1139.87		1614.52					1257.72	1110.09				906.879			747.652		1032.07
O75821	9764.26	5984.08	5993.15	6033.73	7262.1	7067.34	7203.99	7871.41	7233.34	6636.94	7129.25	6066.87	8310.77	7687.77	7066.34	8467.13	7560.72	7774.09	7079.9	9434.2	7671.81	6731.85	9469.43	10157.1	12232.6	9563.53	6528.97	10776.7	8218.25	8095.68	5532.96	6923.14	7767.98	6855.35	8255.66	11743.6	7082.21	7571.3	8904.95	7671.96	8375.77	6548.19		9319.43	7105.04	5974.42	5623.38	8825.34	6110.46
O75822	12398.6	5904.13	3996.06	7891.48	9407.66	8165.12	7831.65	10418.8	5407.24	6789.55	3660.39	7979.05	4926	5393.45	6990.75	5576.23	7469.58	9742.6	7884.82	7177.61	11179.4	9618.57	7811.13	11463	12273.2	13200.8	7451.57	8914.64	7443.72	7384.32	9373.37	8377.85	10136.1	4907.7	7188.7	5229.29	3924.26	7496.26	5231.14	7469.69	6753.27	5927.14	5594.03	7059.73	10252	7018.71	6540.31	6080.04	7893.7
O75844																		13330.1
O75874	2849.98	5086.17	4453	4623.91	4256.56	5236.45	4409.12	3414.01	3366.64		3884.45	3529.87	3779.03	6647.3	4034.06	3595.57	4985.66	4719.89	4143.4	5500.08	4438.46	4786.14	4807.4	4812.01	4109.75		3807.09	4722.85	3263.85	4048.67	4324	3806.21	3691.41	5681.27	4142.16	4595.84	4189.86	3928.05	4399.28	4205.4	3950.41	4435.93	4664.01	5330.24	3429.33	3944.36	3527.23	5202.49	4297.45
O75886					1093.82	1378.69					1673.86				1365.77												901.305						951.649	2357.89
O75915	3056.58	2835.83	2313.32	4381.47	3466.48	1807.76	2602.21	2885.33	2693.03	2951.3	2838.92	1996.93	1746.41		2566.19	1881.44	1634.61	1444.68	2008.88						1966.53			1053.69																	730.818	2155	3510.5	3866.82	3227
O75934		802.215	659.289	1129.73	534.822	661.848		557.119					1172.89		860.973	737.74				648.801	1125.7	1217.15					426.521	1047.59	155.512	634.281	859.232			1065.37			302.932		997.051	642.519					548.022	512.362	465.282	852.005
O75940	1436.25	970.216		1492.41	1543.32	1122.67			1326.48		1194.84	890.195	1241.16			720.828		1594.92	999.862		1517.01		1713.5	1217.93		562.905	792.754	870.175	1352.09		1323.18		1321.6	1119.76	957.498			1893.45	1128.85	1906.67	1150.98				959.886	1038.49
O75947		5418.08	5649.8	5202.51	3198.84	3484.35	5975.07	3135.26	3058.74	5245.77	4855.92	3003.07	3264.51		2486.36	3160.14	3567.57	2441.95	2122.27	3400.15	2712.73			1343.16			3490.97		1530.03	2233.87	2013.26		2516.5	2789.43	2263.6			2178.27	2004.07	2418.57	6840.54	2540.9	9285.92	4634.16	2507.01	4931.89	3862.92	4910.05	5709.77
O75955-2		1823.22	1814.67	2406.11	1497.79	2175.94	1735.91	2137.39	1354.4			1416	904.662		1590.28	1205.68	3294.51	1080.71			1215.53	1138.9		1472.44			986.894		1175.12		1492.74	1420.25	2123.25	1033.21	1941.47		1646.9	1358.73				345.766			1215.04	1595.57	1191.87
O75962-4		1613.54		1089.32		1870.27		2514.81			2416.56	2480.24	1823.85		1684.02						1502.75						1802.82		1709.9	2372.4				2364.02	1581.16		2459.66	1146.28	2927.86						677.176	1029.49
O75964		6931.83		9076.02	5657.38	6437.37	7328.42	6921.09	6965.91	8546.03	8682.33	7255.9	7186.16		5616.75	5891.94	5676.89	5187.07	6380.27	8323.3	8159.68			9907.1			7605.61		6022.99	6321.6	6927.44	7897.34	6424.3	7759.72	6859.28		9562.67	6902.23	6876.99	6818.05	5628.12	8143.26	31833.3	17645.1	6912.04	7852.86	6220.13	8940.42	10415.6
O76003	5311.54	5899.41	5496.22	5727.6	6339.38	5204.62	5945.25	7171.25	5532.29	5448.99	5719.3	6759.71	6209.42	5278.68	5304.5	6700.48	6090.77	7378.44	4849.33	5917.41	5753.86	5697.85	3955.11	4944.92	3560.23	4665	6346.48	5359.87	6976.57	5863.49	4813.39	4756.73	5449.26	5009.99	6478.3	4846.79	6750.36	5781.21	5188.37	5630.32	6297.31	5917.2	6480.54	5105.3	5514.41	4531.04	6257.24	5470.24	4723.48
O76021	5440.81	4135.1	3649.54	4424.51	4364.67	4361.9	4589.23	5493.32	4929.9	4438.85	5445.7	3354.16	4682.46	3747.8	4227.44	6923.74	4732.15	6289.7	4360.8	4551.97	6396.69	4394.31	5757.51	5724.11	6571.98	5999.92	5100.43	4953.59	5558.06	4069.21	5012.75	4949.36	5349.15	6340.93	5547.72	5280.55	5618.99	6154.98	4550.42	5499.63	6431.43	5039.36	3479.22	3098.58	5978.69	5148.64	5715.47	4030.83	5818.58
O76031		1935.77		3003.14	2185.6	2093.47	2451.76	2603.7	1876.88	1647.63		2113.15	1555.94		1374.48	1953.49	1839.86	1695.34	2124.45	3044.94	2019.71	1722.75		2738.25			2424.18		2184.03	1755.57	1487.39	2279.15	2027.63	2072.78	2433.91		1469.34	1981.69	2224.6	3476.07		2678.26	8987.54	6177.51	2276.96	2112.12	2212.94	3731.31	2335.97
O76070	3324.27	3393.72	1309.49	4588.35	5391.37	2987.34	4032.61	2992.92	4599.68	2158.66	2883.14	3379	1651.24	2270.26	2118.55	3601.93	2962.85	5191.57	3777.19	8439.42	3755.32	4535.66	4312.21	3172.31	5807.27	4917.87	4965.3	3802.43	4246.28	2326.15	5367.53	2875.96	4525.6	1707.74	2708.88	2194.64	3890.23	2437.64	1157.61	2302.85	3758.24	5607.43	5201.01	5193.71	5375.54	1936.16	3343.23	5347.66	4321.31
O76094	1957.01	1233.32	1339.9	1022.88	1424.96	859.625	1759.96	865.388	1260.66			866.106	1655.04	1558.96	981.11	989.111	1184.74	1040.66	902.902	5834.42	774.586	3326.35		771.231	1420.17		617.83	1127.32	950.702	1849.77	922.875	1529.41	1085.75	1606.25	1121.02		1346.52	855.283				1109.17			873.857	1265.59	858.798	1820.06	1442.75
O94760	2982.99	2969.8			2585.28			4483.72	2653.01			5736.98		3350.99	3381.71			3335.85	1571.33	3484.24	2870.85						1569.51		1586.07			1966.93	4004.38	3425.43				1902.13	2141.27						1510.52	2053.53			2247.22
O94763-2		1298.35										1405.67															1154.77						1014.95		739.096										1261.19
O94776	4429.47	3622.05	4489.88	3928.1	3433.95	3551.26	4382.21	3907.17	3908.08		4276.4	3585.03	4236.7	3924.63	4136.99	3675.93	3453.54	3518.52	3322.57	2838.01	3306.16	4437.49	3402.18	2231.38	5634.26	2220.73	2996.84	3127.19	3632.63	3328.98	2792.76	2372.07	3036.78	4486.9	3203.52	3851.85	2922.42	2636.12	2825.88	4263.59	3389.02	3358.92			3540.11	3397.3	3986.46	5532.41	3334.43
O94826		2427.4		3136.06	1991.1	2662.24	3096.44	1711.33	2108.39		2970.21	2408.34	2325.07		2493.64	3311.12	2657.33	1991.68	2048.17	3171.76	2958.48			2416.84			1975.46	1621.93	2501.87	3557.9	2255.89		2257.16	3353.49	2336.46			2360.52	3181.67		4846.41	3346.91	12522.2	8626.41	2367.11	1910.61	1739.9	3051.3	2869.18
O94855-2		900.574		543.783	798.204	1441.68		554.489				1016.42				572.537	856.652	945.686			329.61			458.648			615.639		1439.75	694.458		825.481	613.843				1068.4		866.298			1124.69			683.792		975.672		287.835
O94874																													594.939	405.999							736.077
O94888		1911.24		1928.52	2063.66						5132.94	2600.24	1955.38	3072.39		1851.04	1843.61	2198.62	1878.53								2027.23	1451.24	1480.35			2163.53	3363.49		1571.89					3920.98					1668.84	1484.26	1433.96	4589.72
O94906	4178.31	2424.57	3271.92	3036.73	2637.87	2662.2	4088.1	2301.74	3092.97	4850.22	3608.64	2727.35	3021.24	3681.73	3605.54	3002.95	2548.63	2622.67	2272.57	4364.24	3502.18	2553.96	2802.88	2604.55		12759.1	2289.31	2694.77	2804.74	4195.61	3185.34	4075.17	2629.96	3374.35	2878.04	2746.58	2645.34	2571.95	3114.09	3422.03	3914.03	2544.11			3062.06	2260.46	2224.37	4420.39	2973.07
O94925-3		5419.64		3555.02	3242.6	6156.06	7038.08	5720.43	4450.39	6591.11	6187.18	5268.23	4175.96		2881.19	3419.16	2054.61	2019.11	807.554	4289.77	3076.04	15297.8		3672.34			2425.42	2420.65	1844.41	5288.98	4875.33	4428.15	3946.62	2673.39	2038.75	13715.7	3237.66	1993.39	4091.68	1440.91	1980.25	3863.5	9363	4027.95	2404.88	3015.24	5536.09	6518.22	3683.92
O94979-4		3459.35	3081.89	3542.57	3065.04	2811.87	3379.88	3936.67	3631.94	3731.74	3366.1	3602.87	3127.32	4395.15	3185.74	3215.05	3764.97	3176.93	3460	5037.62	3245.52	4136.23	2585.18	3041.88			2610.3	3064.72	3088.9	3067.16	2574.24	3598.64	3359.1	3462.98	2708		4416.94	2835.33	3350.64	3920.69	3744.52	3675.18		4682.8	3220.64	3026.9	3839.43	4170.95	3125.57
O95140				760.569		318.422												401.939									563.239							312.023				452.657							269.63
O95149												1291.19																																		2021.26
O95155-2		1591.5			1599.56							1525.66			941.731			1374.16										948.284			995.346				1297.03	1577.38		1550.96			751.957	1334.01							1632.55
O95163		1712.22	1181.46	1018.91	830.559	997.171		946.788	1325.77			716.496	1368.04					1031.42	738.608		1101.01	993.822							567.752	801.228			678.033				701.715					758.398			777.643	903.329
O95169-3					1124.31	1105.92			1854.91		2135.01	1092.18	1384.25		1233.85	1877.28		706.264	646.461											444.894																	1374.16
O95197-2		887.26	1649.36	757.367	1488.04	1043.56	1618.78	1689.85	753.155		2467.55	1338.2	1272.16									564.279														1529.67	1245.43										228.081
O95202		1113.83		2210.54	1438.59	1867.49	2720.85	1513.72	2407.13	4795.52	1890.37	1229.08	1879.3		1464.36	2402.8	1930.7	1561.88	1963.26		1793.07			2418			2168.98		2067.86	1518.02	2664.48	2416.35	1709.96	2025.17	2249.34		2903.16	2067.57	1793.13	1483.21	1966.8	2251.86	7198.17	4804.93	1838.8	1863.35	2275.49	2162.5	2929.01
O95232		1915.82	1398.83	1275.98	1559.2	1403.42	1670.13	1892.15	1214.12			1466.26	1144.33	2238.8	1744.2	1738.09	1618.18	1716.39	1448.99		1624.21	3236.92	3456.41	2000.56	2744.61		1212.06	2025.2	1643.31	1432.62	1728.66	1819.49	1790.29	2003.74	1851.64		1885.58	1712.28		1446.43	2230.23	911.869			1301.05	1859.35	1592.35	1978.39	844.349
O95235-2		423.339			886.307	1231.69	1327.6	664.423	968.454	706.746	1445.03		739.038		1160.69		1300.75	1364.49	753.135	1860.95	824.356	274.475	1250.33				1013.53	1184.63	956.614	821.105	1376.47	1811.38	540.205	924.364	915.838					947.835		1038.09			1102.45	341.798
O95239	643.264				825.032	1259.64			1271.58		1170.75	1289.51	1125.11		1015.09		938.029	1377.92					2328.46				1236.67	713.012	1034.62	1286.88				1071.74				1180.95	2083.63	1227.45		1405.18			852.624	922.237	1425.57
O95292	3555.77	3109.53	2871.31	2203.95	2063.65	2383.37			1869.72	2349.28	2283.1	2278.77		1905.31		2305.47	1585.08	1444.44	1425.41			982.513		1310.83				992.5				1767.76			367.866		776.265	182.633								2178.82	3404.78	2549.48	1509.61
O95295		630.277	1168.08	804.872	942.993	970.513		694.591				886.01	726.63		1239.58		719.649	703.878	726.289	1763.49	757.963	3705.53		914.714			845.987	802.697	953.402	786.61	1240.31	1762.65	1558.15	642.313	1744.74		733.075	735.849	1122.74	1017.84	856.405				485.848	1066.7	875.529	1190.25	790.432
O95299				1656.85	1828.77	2063.36		711.475	2163.15	2432.16	3716.01	1636.62	2113.13		1213.37	3384.66	2119.85	1373.12	1805.62		2554.95			3524.09			1395.16		2147.09	1916.72	1745.36		2030.36	2355.67	2164.02		4006.35	1926.36			1868.61	1682.02	4198.49	4768.92	1317.02	1785.55	2081.22	2343.91	1868.63
O95336	1919.94	2731.43	1880.51	1996.82	2142.05	2533.27	1436.23	1605.03	1639.96		3562.18	2302.63	3803.29	1709.25	1164.58	2325.62	2044.97	1715.45	2290.54		1259.16	2456.86	2081.83	2545.35		1808.25	2946.81	2744.02	2512.75	3743.78	1637.74		1668.35	1355.73	3962.47			1743.63	1538.43	701.202	2679.33	1064.28			1704.74	1881.72	3203.49	2183.35
O95340-2		2100.43			1497.95			1086.93	730.495			1621.86		2532.24	2638.43			1551.09	1598.97			2283.29	1712.69	1394.57		2595.28	1692.44		2066.49	2876.03	1383.56		2222.95	1386.93		1652.82	3271.69	2614.4	1925.36	2311.62		1490.12			1889.36	2021.49	2040.73	1815.57
O95347	4140.59	4114.05	3134.95	2702.14	3291.49	3612.19	3378.61	3180.65	4211.64	3801.62	4365.71	2810.3	3429.99	3436.79	4115.66	3681.22	3773.93	3103.63	3705.88	4894.06	4226.8	4356.39	3713.35	3749.86		3599.03	3944.5	3381.67	4085.43	3640.36	4259.89	3911.8	3690.68	2445.41	3969.57	4933.65	3269.11	3544.18	3750.12	4513.03	2951.28	3787.71		4019.99	3313.97	3933.13	3943.71	5474.31	3471.34
O95352-2		1499.28			944.488			1209.12				881.812	653.49			583.88	751.296	650.023					1278.67				889.108	665.729	792.876												853.756	1145.69			711.944	965.804
O95361-2		974.404			503.618	984.763		1305.29				864.664	868.874
O95373	6718.5	7366.7	5645.93	6454.89	7247.41	5600.82	6068.62	7278.23	7122.46	6222.85	6646.76	7686.44	6608.38	6433.05	8239.41	7704.26	6819.11	7230.35	7446.53	8932.53	6684.39	7530.81	9369.27	9735.94	11657.5	7447.22	6776.6	6871.94	7593.39	8041.14	7864.7	6563.1	6113.59	6006.6	6008.01	6067.29	5591.97	6825.7	7003.06	7087.84	6851.21	7106.54	2379.38	8554.55	7363.89	7363.55	6712.25	5575.9	6740.51
O95376		1091.47		1069.97	1419.18				1036.44			1265.67				1250.25	1510.3	861.19	2454.64								1016.4	1067.25			763.79	783.031	1341.87	744.61	777.745		603.592		1118.56			925.159			1318.06				1339.12
O95394-3	1119.38	1092.31		1174.21	583.084	623.864			873.485			578.82			931.191	930.294		481.684	284.915											959.791			466.068						1322.11			473.88			669.318	1331.91		2028.77	637.031
O95400				2595.54	1854.77	1172.88		1611.74	2529.63		2801.58	1229.74	2385.78		1192.09	2284.24	1840.89	2440.81		2032.76	2232.8	3068.63		2445.71	2493.87		2223.54	1663.62	1963.35		2268.39	1585.25		2168.81	1761.47		2249.93	1421.08	1420.87	2228.52	2049.86	1866.25			1454.02	1164.58	1667.38		2372.11
O95433	4347.23	2880.07	8316.11	4594.59	4156.6	4296.5	4672.72	4887.49	3895.17	4025.92	8523.48	3627.53	3786.99	7805.85	4272.04	4983.7	2851.92	5250.18	3072.72	6277.23	4400.6	6127.24	3318.75	3737.94		3824.36	4272.34	3936.67	3703.38	4269.79	3947.08	4680.88	3771.81	4147.62	4041.85	5464.77	5768.81	4745.27	5775.19	4282.76	3993.7	4066.1	4601.49	6947.54	4556.02	3641.05	3981.39	4141.92	4552.23
O95453-2						1266.41		2075.9	1700.33				1584.1		1386.59	1196.41	787.241	1175.68	1114.59		1476.75		748.797	984.547			1406.16		1573.61	1089.48			1075.91	1389.8	1472.37			1265.42	2510.96	2222.31		1788.97			1261.15	1287.97		2212.29
O95456-2		4238.44	3849.96	2267.05	3745.53	2172.28		3378.79	1760.78	2069.54			2925.02	2848.43	1570.86	2764.26	2844.65	2776.38		3535.24	2990.54	3132.44	4213.32	3655.58			3916.25		2393.77	2645.71	2814.78	3005.78	2876.31	1688.42	2418.92	3425.28				3073.86		2361.91			2258.53	1148.43	1672.82		1463.09
O95466-2								1063.03	764.417			681.343						794.841
O95478	1157.04	2255.6		2610.15	1697.6	1275.71		2558.99	888.508		2050.53	1477.1	1588.37		1571.71	3264.23	1602.74		2447.87		2761.82		1095.69		1849.1		1116.04		1805.35	2097.03	2607.9		2208.58	2567.09	2703.28		1586.65	1453.47	1729.18	2182.4	1703.89	765.604			1332.06	2199.21	2140.62	2113.14	1822.32
O95486					702.813								590.219					521.992									799.437			535.818			507.679					568.001							349.164
O95571		636.237		672.263	1096.38	1942.62	2820.93	1342.78	1469.64		2349.24	2050.8	2135.59		1368.34	1074.24	1584.47	547.246	1145.12		396.704			868.798			1570.28		1529.61	1755.74	1050.52	1687.16	982.156	847.823	2155.64		1008.5	1310.97			2345.38	1030.74		3654.49	1045.63	962.694	2030.61		926.438
O95573	1972.86	1534.66		2067.04	1463.44	1419.8		903.372	1055.6		3054.93	1128.84	1411.13		911.017		1797.49	1569.49		1565.96	1260.2			562.575				816.467		1018.58	920.375		775.119	1378.63	1676.11						1701.1	1069.16			908.018	1172	1524.96	1553.79	1420.37
O95684-2			1982.99		966.39							1068.29						750.345			981.521						733.439	499.735	764.282		696.373				1360.07		1666.67	1024.52		600.782	1263.54	1355.63			777.247	1180.84	1173.41	2439.63	1079.11
O95747	1425.33	1358.35	1095.79	1816.27	1260.76	1633.5	1711.84	1446.12	1925.09	1401.69	2750.09	1281.28	1204.24		1157.33	2330.87	1264.94	1351.4	1360.42	3903.56	1580.16	1059.05	1533	1685.91	2216.57	1128.41	1721.75	2477.53	1482.58	1909.22	1661.93	2229.22	1665.27	881.659	1681.26		1863.9	2010.69	1233.74	1073.16	1862.75	1807.65		2551.39	1343.51	1817.53	1399.48	3580.56	2081.92
O95757	2023.6	2796.45	3201.89	2520.41	2576.18	2849.81	2892.24	2762.73	3045.64	2998.11	2918.73	2335.29	2754.7	3446.02	2852.74	3267.42	2476.65	3506.9	3151.91		2759.7	1996.72	3366.99	2280.17	1799.63	1556.79	2162.21	3048.42	2900.15	2257.31	1921.93	2354.67	2566.85	2676.95	2429.16	2370.85	2262.62	2571.23	2894.18	2634.86	2046.26	2276.17			3138.48	2603.85	2879.79	3545.24	3310.8
O95777	765.214	734.543		441.747	901.961	335.75		793.022			1126.32	631.975	361.639		1183.25			799.449	927.722		683.672			346.765				1523.91			326.314		483.376	914.438	343.248		1036.36					361.508			881.084	945.214		583.639
O95782-2	881.007	1938.22	2235.42	2642.31	1766.8	1941.44	2699.32	1882.68	2496.6		1799.57	2528.9	1880.91	3040.78	1301.19	1481.85	2822.43	1880.28	2462.51		1781.3	1918.25	2534.88	1416.5	1463.75		1929.01	1395.59	1404.03	1836.92	2261.77	959.403	1821.91		2243.21				1801.52	2262.57		1796.55			1250.3	2159.36	2317.58		2027.77
O95816	3043.8	2934.12	4035.59	3554.97	4188.18	4428.86	2990.35	3595.95	3710.78	4046.5	3114.12	1980.37	2277.13		2075.16	4158.79	3174.91	2444.29	2185.06		2849.84	8737.21		2678.08		3152.58	1735.69	3291.57			2516.35		2584.15	3713	2329.77		3081.91	3081.53		2677.34	2816.61	2798.98		7312.88	2912.74	4425.35	4983.25	3534.35	4296.31
O95817		2410.26	3541.71	2022.85	2511.75	3861.44	2329.94	2876.73	2616.61	6465.36	1873.4	2743.07	2609.39	3654.29	2425.94	2289.61	2569.06	3385.74	1955.34	3069.08	2192.41	4304.51		2620.34	4376.54	3550.68	2698.26	2729.31	2575.76	3136.7	2450.79	2754.01	2948.25	1225.1	2648.8	3515.66	3936.35	3230.08	2901.97	3099.24	1640.41	2695.46		3654.63	2677.05	2168.77	1949.94	2691.23	2560.3
O95831-3	2532.59	2146.49		3861.29	2345.64	3301.49	3451.14	3062.41	2673.1	3870.81	4115.79	3219.4	3502.46		2445.75	3144.08	2063.26	2959.87	2741.79	4361.73	2744.58			4279.36	1596.08		3452.34		2705.87	2922.21	1745.48	2578.18	2399.67	1984.69	3646.25		3459.7	2073.22	1588.26	3584.22	3154.5	2511.31	7506.66	7142.35	2642.07	1874.99	2950.93	2921.07	3271.35
O95834-2								1856.8	1195.56			1704.86															987.623			2365.95			1060.08
O95861-2		3920.81	2542.95	3429.67	2070.01	2559.67		2773.82	3232.7	3108.95	2248.68	2349.09	1802.61		2817.88	1782.35	2714.63	1913.94		3121.95	3072.47		1778.96	3249.53	2124.93	3877.28	2254.28	1625.42	2531.14	2741.05	2212.65	2528.38	2840.07	2946.23	2244.3	3817.51		2540.94		3415.74		2583.57		3078.76	2838.21	2320.44	2785.05	4265.19	2792.5
O95865						1260.26			1325.44			492.547		2602.5	1090.44													674.38	1400.68		944.283															1363.33	963.356
O95983-2					329.762										768.698							996.333					518.498			503.644												439.679			254.12
O96000		2145.87		2383.91	2513.57	2617.48	1825.16	2139.24	2300.65	2718.97	3935.16	1918.29	2248.73		1810.76	2397.63	1687.65	1233.92	2365.02	1796.06	1758.77			2400.57			1641.9		1292.85	2585.93	1882.65	1922.61	1919.55	2205.67	2450.91			2446.15	1632.22		1646.44	2030.65	6379.6	4758.12	2248.64	2345.07	2943.91	3072.97	2131.34
O96008		2517.29		2635.72	2603.06	2490.05	3644.3	2580.28	2562.51	3607.07	2935.76	2255.68	2165.84		1945.7	1961.35	3242.98	2531.93	1771.86	2781.18	2751.35			2113.08			3247.55		3305.78	2542.93	3027.65		3389.31	2088.41	2105.75			2029.12			2447.1	2142.8	6374.49	7500.44	2243.85	1766.76	2424.22	2938.83	1896.79
O96019	3970.87	7807.96	3605.94	5192.15	4694.08	4286.31		4293.06	5242.17	4007.74	5907.32	3841.27	4934.58	4970.54	5145.42	4598.56	2746.44	2731.16	4682.69		6853.01	6582.96	3823.76	5483.75	4832.87		4924.71	3404.38	4126.13	4930.63	4236.51	8861.9	4142.88	7549.22	5870.57		3019.55	4018.44	5116.6	3831.35	3784.5	4560.07	4036.15	6724.48	4052.1	4633.71	3866.47	4290.93	3338.68
P00338-3	46733.9	57239	52953.8	62113.7	81717.2	62920.6	56976.5	56241.9	87084.4	48356.6	54939.3	70094.7	61863.5	61965.8	52577.8	49287.7	54742.2	56168.2	59311.8	39139.7	52918.6	45356.5	37756	42893.1	39375.9	33786.9	45412.4	46088.4	40212.2	49938.4	41423.2	37570.8	34558.3	48194.6	44083.2	35434.3	33973.2	51398.6	43809.2	45083.8	39687.4	55412.6	37941.1	39066.7	56376.5	64365.2	68026.8	57677.2	65994.6
P00367		4208.96		4219.26	3460.43	4203.76	6794.99	4534.16	3941.48	4915.05	4476.32	3671.21	3129.45		2268.57	3255.22	3395.52	3416.77	2537.85	4223.04	3310.42	14936.7		3234.83			3120.18		2370.07	3490.28	3342.41	3552.16	3275.63	2509.88	2941.32	11868	4797.83	2981.63	2243.23	2194.92	4242.81	3768.85	10907.4	7705.66	2681.99	3556.56	3192.95	4058.08	3751.13
P00374					1228.34	1170.57		533.136	2774.28		1437.69	704.427	1420.67														705.356		665.061		968.14				663.501
P00387-2	6233.88	6915.26	3756.04	9514.34	4211.31	5919.34	5203.04	4928.04	5401.28	5015.1	5097.54	6110.94	4114.16	4768.54	4296.56	4113.46	5585.05	5295.94	5508.76	8895.34	5384.3	2709.3	2746.8	4711.26	6509.47	6413.34	4618.62	4303.52	4678.07	5078.34	5215.34	5312.67	4717.63	4786.83	4252.93		5739.08	5037.18	6402.23	4378.95	4968.8	5104.9	11990.4	7504.76	4078.91	7470.4	6807.62	9465.76	6811.26
P00390-2		4605.67	2340.32	1922.49	5843.28	3745.62	4408.53	3288.77	5951.53	4465.69	3885.32	3955.98	4750.57	5880.12	2981.76	5001.96	5420.3	4752.22	5697.8	3788.69	2904.4	2450.68	1849.07	1373	3924.5	3546.08	4034.68	5188.14	3459.64	3671.11	4326.3	4383.72	2831.01	4891.1	4760.18	4056.02	10629.3	3170.34	4922.92	3774.1	3467.54	4967.24	5883.41	8723.48	5195.19	3640.88	3052.01	6210.7	5167
P00403		7813.15	1570.22	5527.7	5572.56	4933.28	5078.34		8799.82	6405.18	6777.53	7345.18	7449.1	2941.79	3328.26	9343.64	4074.58	7190.04	4922.56	4335.92	5086.72			5113.6			4504.76		3446.33	3979.65	6048.68	5578.89		7954.39	5413.32		2354.05	6559.58	2812.79		5882.3	6854.6	25323.6	19874.5	5050.6	4879.78	5278.71	7308.79	7905.45
P00441	7030.74	9995.3	9715.12	10953.6	15378.7	14852.2	10852.5	9853.41	17036.9	7985.68	8796.08	12133.7	10759.1	39325.4	10128.7	14487.4	8808.84	9318.67	10429.9	9252.73	11779.9	12276.1	11271.7	10430.8	9935.94	9448.87	14555	8773.09	9177.84	18890.7	12019.3	14496.8	13500.5	10364.1	14563.4	8578.96	10506.8	12437.2	6755.36	7394.69	7186.64	14571.4	11312.7	9726.71	14364	10925.8	12364.5	12551.8	11468.5
P00491	2550.34	2412.1	2949.2	2606.71	3361.37	2712.74	2307.66	2651.65	4410.46	2880.85	2923.91	2125.16	4028.84	3488.22	2954.64	2216.71	3024.84	3164.51	2631.51		1419.55	3747.47	4373.22	3064.79	1617.38	3904.44	3258.6	1702.66	2121.94	2334.46	2278.73	2502.05	2685.6	1550.98	2988.68		1837.2	2096.49	2713.98	1928.65	1819.31	1483.14			2067.04	2424.59	2238.87	2959.26	2951.58
P00492	5035.4	4384.79	5665.17	7813.03	3984.51	6959.43	5834.39	3289.22	4752.51	5699.39	5803.86	4786.46	7079.71	3857.11	4184.42	6999.24	4913.14	4399.1	5245.35	3167.87	5607.97	5951.33	3355.15	3618.57	6862.85	3594.91	6918.73	5351.59	7243.2	4962.84	4499.18	5831.98	3072.7	4913.45	5740.45	7272.18	5571.04	5595.45	4756.97	8257.33	9168.06	4996.91	5347.23	6795.97	4998.2	4978.4	8758.68	4434.9	5196.6
P00505		10414.4		10276.2	8781.15	12603.3	12177.1	10589.6	9288.94	15827.3	9165.48	11183.8	10704.7	2354	8446.93	13848.1	7376.41	11751.9	9104.09	9387.61	8476.52	24962.4		8833.43			7179.92	1574.1	9086.5	10344.4	7748.07	9832.84	8267.81	13418.3	11987.1	3728.24	12270.6	9654.92	10991	11538.3	10514.7	10098.4	38336.8	31683.7	9465.09	10144.3	10565.3	11184.3	13472.7
P00533		1823.3			529.314	1165.72	4165.2	2116.69	2065.11		2983.34	1295.25	1748.61		972.3	2447.25	2118.16	1287.5		5141.12	1495.21							603.487	2096.88	982.061	1430.36		1657.42	1933.27	1576.61			835.88		2072.1		1756.27			1729.26	1520.75	2810.04	4686.58	1365.89
P00558-2	34426.2	32260	41150.4	50184.6	37402.9	38072.3	37234	30985.4	34485.1	35412.9	36321.4	52697.9	40168.8	18498.8	24804.5	34257.8	25655	30178.1	28978.8	18265.4	31354.8	53264	20738.6	24736.6	19482.3	21189.6	44816.5	26757.5	34535.3	23783.4	24797.7	21115.2	22417.1	30097.2	32312.5	23712.6	26010.9	29933	17905.2	30935.1	30105	28404.3	18587.6	34647.3	25652.5	23000.8	26265.7	21871.8	24873.5
P00568	4235.08	4576.66	2409.99	4957.56	4840.29	4357.17	11310.8	4561.61	6170.15	5418.15	6644.42	5628.47	4051.48	5083.66	4431.86	5573.58	2992.63	3524.13	6110.94	6739.62	4047.87	6008.97	4777.68	4461.78	5915		4309.76	4990.13	3437.52	3318.4	4078.93	5186.57	1813.42	2890.12	3720.84	3930.08	5231.45	3285.65	4794.86	4206.62	5074.8	3786.77			5454.97	3742.26	3811.03	5353.01	4354.22
P00846		988.422		1844.76	1943.67	1410.17	2273.32		1670.11	2481.21	2570.01	2017.04	1605.68		1217.95	2719.9	2540.1	1743.31	1327.9		2018.95									940.554	1208.4			2531.99								1252.96	3492.51		1388.75	2292.91			3022.69
P00966		1144.7					2171.07					1175.87	2266.21																		1522.84															1045.15	2546.81
P01023
P01111		3582.02		3106.56	3062.35	4649.97		3185.82	3046.8		4233.45	2684.65	3352.88		3895.25	5357.53	3973.21	2492.68	2787.36	5686.32	4226.05			4089.87			3025.9		4017.18		3990.52	3043.83	4110.2	3929.88	4794.52		4082.8		4145.33		4606.49	3079			3674.12	3215.29	3206.21		3463.65
P02545	18632.9	31352.2	20040.6	34875.1	34461.3	32188.7	21990.8	31393.6	28052.9	22216.3	20548.4	30555.1	25549.9	20490.7	18747.8	14158	14869.6	21469.5	20428.1	19029.1	17968.6	20726.2	15845.9	17074.8	17097	14520.6	16103.7	20226	13682.4	24530.8	22612.1	14264.3	16285.7	12819.6	13419.7	11401.8	21283.4	16530.9	17141.3	17335.4	16365.4	21205.4	15880.1	23930.6	14523.9	28544.7	31222.8	33106	29742.4
P02786	2588.14	2537.8	4485.81	3147.93	2260.8	4152.41	3367.3	2956.58	2661.48	3975.4	3897.1	2008.12	2113.37	3167.73	2724.44	4289.07	4338.73	3943.11	3257.22	3898.22	2612.73	3124.37		3334.99	6397.26	3750.59	2873.55	1349.46	2447.26	2678.01	2007.38	2439.01	1869.64	2294.07	1889.56		2546.44	4093.09	3954.58	3161.56	1787.12	4728.42	9686.32	10821.1	2310.86	2885.57	2884.56	3920.9	5639.72
P04004																		872.573															476.748
P04040		1961.04	6907.2	2428.62	1342.54	3189.21	5206.42				4531.31	2305.98		8033.5	1174.45			1696.42	1982.05	2786.29	1518.34			2258.64			1898.27	731.627	1212.26	9043.2	1254.89	2292	1315.98	1916.97	3001.83			1820.03	2708.35	4011.98		2240.89	5817.74	4114.16	1234.91	1027.66	1570.46	2775.17	1547.8
P04080	4869.49	6916.15	5877.46	6460.55	6623.76	6908.83	7478.51	5360.37	6583.58	4872.88	5311.91	7002.34	6023.93	6299.48	6449.19	5906.72	8319.22	5473.79	6703.89	8216.26	6761.48	6516.9	5859.64	6518.71	5943.33	7820.67	7144.87	6262.94	6232.71	8075.67	4982.37	6916.34	6680.66	8932.26	6560.5	5606.83	3701.28	5936.76	5267.01	5755.66	4276.98	5639.12	7254.59	7632.12	7778.12	6438.75	6296.47	7723.98	7530.02
P04083	18619.5	32131.5	11861.2	19216.5	25604.2	29700.6	22367.1	23531	24399.4	21539.5	16330.9	26986.4	20124	18385.7	21866.5	24328.2	29137.2	24860.4	25460.1	11499.2	20408.7	15939.4	17095.5	19877.8	20336.3	8528.7	29949.7	27396.3	29362.7	31310.5	31153	32966.6	23870.3	15113.3	27736.6	18058.1	35128.3	25440.5	21516.1	24081.5	21914.1	24300.1	21134.7	17146.8	27464	26080.6	23762.7	22161.7	23245.8
P04150-10					2494.2		2409.65	2073.55	2223.45		2996.29	2699.09	1779.04		2228.91	3733.06		2118.65			2535.07	3820.46					2157.25		1725.96			3260.56	2709.8	2865.38	2486.23		1388.96	1828.75			1795.63			4056.96	1757.45	3120.9	3021.69	3001.74	1935.31
P04181		4259.32		3461.08	3032.91	3763.9	5842.67	2750.22	4247.27	8139.64	3915.58	3831.29	3426.02		4297.04	3425.33		2900.06	3742.56	5705.19	3236.53			3741.58			2800.52		3847.95	6291.58		3920.76	3841.69	3903.1	5367.86		4424.29	3564.3	7709.93		4590.52	2984.6	6214.4	9647.39	2348.39	4655	4397.07		4096.29
P04183		1028.8						770.37				822.14				1299.16					895.798			1336.34							1456.65				682.567			1720.68				928.461
P04264	6046.32	3337.22	186892	3485.74	1253.76	2272.25	15241.2	3948.74	1965.4	4288.55	902350	3382.62	3230.03	1150760	3234.21	4144.03	2248.72	1470.21	3132.38	2413.3	3596.78	3528.03	4756.25	2043.42	10473.1	8978.06	1611.89	2542.73	1662.3	72218.3	2893.95	1668.59	4851.75	2713.07	5355.09	9318.96	3993.14	2543.06	69931.3	14906.1	8868.11	3386.52	15432.1	9060.66	1704.28	3512.71	21813.8	9932.87	8105.71
P04406	147319	222682	245822	184472	308287	270476	187515	262842	290909	186247	186310	297707	220185	236521	190787	134612	214475	191498	208161	248188	151937	307456	152418	162789	154085	218213	145528	198225	127172	179449	163940	183154	157511	163758	168024	228550	302516	168355	211232	200904	150248	165259	205359	149167	152712	167744	180163	251825	137114
P04439-2	3006.24	5074.06	3452.25	4620.62	2732.48	9685.04	4577.41	5660.55	5575.73	5085.16	6697.23	6250.4	3278.87	3621.1	5291.1	3224.15	5627.69	3577.19	4590.01	5007.11	2109.78	1765.42	2621.86	5194.34	4051.09	1889.89	2083.26	2859.6	1771.76	3711.97		4398.37	3567.3	4127.09	4180.23		1251.26	2652.41	1467.94	1477.26		2314.73	6369.61	2449.34	3269.39	5801.47	5049.01	5374.6	2973.46
P04632	3400.05	4079.15	2906.2	4255.6	3346.6	3258.08	2876.9	4475.08	3245.87	2392.11	2714.68	4661.88	2695.05		1141.34	1509.57	1294.45	1103.02	1825.17			3317.22								1106.78	776.222		1948.93	2574.7	2059.18	2295.79		1164.97			1508.03				910.037	2825.4	3037.58	2894.43
P04792	19851.8	23737.2	13087.4	29140.7	19841.5	31085.3	20729.4	34459.8	37825.1	20600.5	22376	28477.2	17158.4	28684.2	27124	15246.4	20606	21301.4	20701.9	10249.7	13094.8	19516.8	20454.8	12318.4	20911.4	12885.9	7376.28	11273.5	16879	10600.2	17966.2	9071.23	17371.4	13437.3	7555.55	12950.3	9356.88	7566.57	15637	12711.5	7418.21	15201.1	30144.4	15347.5	10568.7	28154.3	18397.1	29491.3	15207.1
P04818		2078.59	1748.4		1161.5	2376.86	4430.43	1317.79	2660.34	4059.01	3206.57	1540.78	1228.13		1874.68	1616.36	2299.62	1285.35	2429.53			3622.87		3518.79			2294.47		2439.56		3369.79		2612.63	1542.84				1487.93	2604.84						977.507	2690.97	1091.41	2489.33	2279.21
P04843	8539.91	3410.21	5523.45	4877.13	3576.67	4534.72	6642.22	3575.18	4758.03	5762.46	3857.04	5032.49	3523.51	6532.76	3916.74	3661.7	3495.55	3348.76	5737.88	5194.05	3987.9	2689.71	4200.9	4332.94	3166.12	11009.3	3323.54	4341.39	3487.53	3747.16	2445.92	5032.36	3268.62	5954.49	3099.2		4715.38	3362.69	5793.16	3800.29	3881.2	3649	3035.54	7186.48	3270.46	4487.18	5234.07	5757.33	7433.52
P04844-2	7159.13	2332.45	4222.06	3596.45	1856.09	3787.29	4946.51	2498.38	3413.77	5220.82		3225.42	1567.65	5588.51	2247.33	1899.97	2690.67	1566.62	2468.42	2450.93	2212.58	3096.9	2477.43	2446.46		8211.79	2425.38	2786.95	1719.67	2227.21	1162.29	3662.34	1720.22	3286.2	1101.15	1671.97	1730.24	1866.57			3049.82	2229.16		7793.54	1193.89	3079.71	3418.93	4961.99	4892.2
P04899-3	890.531	3467.84	1591.77	3958.65	2474.93	4069.99	5007.15	2223.55	3466.23	2015	2943.66	4059.8	2688.23	3811.01	1277.34	1520.56	1920.5	1613.13	1716.9	3710.53	2720.59	1667.49		3177.81			3132.72	2047.01	2113.53	3507.93	2196.85	2413.56	1842.73	1535.6	2194.12		2632.08	1809.68	2009.83	1636.12	1944.44	1167.68			2004.25	2156.1	1985.4	3706.13	1606.09
P05015		3915.48		4939.87							3758.77					3569.77		3345.21	3340.83		4823.13		3606.44	5090.48			3601.3				3826.97		4123.47		4054.04					4081.23	2630.09	5288.44
P05023-4	3936.49	7573.22	5730.29	7051.86	8217.38	6481.71	4269.47	7748.56	7739.3	6776.18	8902.25	7470.42	7672.92	3268.67	6324.83	6305.45	6226.11	7437.67	7134.77	6405.59	6486.45	8090.42	3522.34	6787.6	9711.64	3327.43	5937.55	3128.24	6267.47	8257.75	6698.51	7146.92	7225.16	6472.36	6846.58	9222.7	9288.39	5851.75	5165.17	6248.79	6903.81	6044.98	6831.05	6544	6452.75	5500.09	6300.65	7138.12	7432.54
P05026-2		5695.09		3746.23	5786.12	5771.97	4962.55	5873.42	4883.59	3235.1	5865.92	5479.29	6472.46		6479.85	4368.71	6298.42	5882.61	4484.19		4474.4			6771.57	10969.4		5385.5	2453.22	5068.36	5138.05	5688.99	4758.95	5543.06	4536.13	5325.12		5855.94	4563.18	5686.88	5628.59	4219.38	5629.4			5315.34	5095.98	5974.54	5758.41	6776.37
P05114					1115.63	1536.82			2406.63			1309	1761.69																																	1964.3	2985.66	3810.48	1554.67
P05141	4553.78	9822.72	2101.12	10405.6	7131.25	13011.5	11984.7	10164.4	9658.85	14602	12581.2	13278	9592.35	2773.61	8988.23	12234.5	7366.24	8515.41	7912.05	7379.64	7405.75	14936.1	979.793	7776.75	8830.32	1791.96	9532.27	4748.21	9025.94	8463.16	6429.67	8265.47	6459.6	8407.79	8620.89	6583.48	8742.96	7245.55	6434.38	9881.83	11372.3	9068.64	23986.7	34398.8	8478.17	11484.4	15197.8	11103.2	11100.7
P05161	2906.91	8697.1	1560.01	1562.09	2468.51	2421.13	8747.99	1762.98	5139.17	2932.04	2003.32	2135.53	4204.62		973.908	929.092	5922.82	3299.93	1182.22	6685.75	1293.83	908.106	4238.77		3333.7		3733.22	1542.64	1472.14	12155.8	3573.66	1354.93	1979.36	3217	1295.39	829.948	648.81	2001.82	1734.8			2407			2385.65	1113.44	3695.68	2207.07	1254.83
P05198	9532.3	6380.63	4780.16	8285.86	7510.6	6362.75	6130.79	6818.18	6835.66	5597.25	6093.99	6146.57	7346.33	7767.51	7810.44	6697.03	6050.98	6611.38	6024.76	8872.12	6944.64	7569.38	6059.07	7510.25	7602.02		7953.24	5559.13	6622.26	6184.6	6331.92	6128.01	6109.92	6084.37	5719.44	7434.3	6434.58	6579.52	4801.88	7863.39	5763.75	7554.33	4382.57	1859.21	7823.93	6267.03	5969.04	5566.15	6033.87
P05362					580.818						1240.3	419.349	507.349		1006.9												530.028								564.677										506.886
P05386	7169	4701.83	2893.63	4178.02	5269.95	2981.29	3454.62	3834.29	6731.23	4738.11	5908.78	2721.69	4464.04	3369.06	2398.62	1681.34	2033.92	1845.46	2283.78	3127.78	2259.6	1925.66	2004.74	2126.29	1965.72	1661.15	1918.77	4042.28	2834.25	1725.42	3015.91	2322.92	1965.35	1431.11	1629.11	875.345	1174.79	1730.25	1553.06			1136.59			739.551			3441.99
P05387	31220.9	22895.6	22097.7	20213.7	21002.4	20460.8	20172.9	14710.3	23603.8	17221.6	20570.6	22535.2	20785.5	17804.3	22573.4	24099.9	24164.5	23857.4	20168.9	22284.6	25050.7	33021.5	28993.1	30025.9	25550.6	26824.2	18312	23070.7	23512	20804.2	29067.5	24651.6	25438.8	17780.6	21633.3	29672.9	16785.7	25284.2	25911.5	19701.3	25633.5	27007	9574.97	20274.4	28229	24028.5	21230.3	23104.2	24532.9
P05388	19854.2	12388.4	12919.1	12575.2	13819.6	13037.1	10881.8	11100.1	10831.6	10083.3	11379.8	12329.4	14111.3	11686.3	16646.7	15070.2	16221	16554.7	19358.6	13036.2	14761	12609.7	15850.9	17163.3	10530.8	15435.3	13351.8	17274.5	14812.2	14368.8	15757.5	13735.4	16848.4	11504	14126.5	19430.5	10421.4	16591.7	13123.8	13667.4	14164.1	16818.4	7231.63	13676.7	18229.3	15316.2	13972.1	12686.6	13615.6
P05455	10992.3	8366.34	8391.76	9693.57	8453.84	7889.67	7319.69	7962.08	7631.9	8108.53	9425.35	6126.97	8593.69	8374.83	7606.24	10604.1	9010.2	11037.7	7565.41	10170	7453.7	10678.1	9398.11	7795.9	12313.6	9523.27	9372.54	11096.2	8410.19	9047.95	9608.17	7527.51	8065.22	10490	8255.69	10266.7	11082.4	8334.1	10245.5	8920.02	10572.3	8444.91	8963.5	7510.84	9195.11	7954.51	8793.51	7774.13	8568.74
P05556	5104.74	5257.02	4376.83	4997.34	3045.59	5070.76	5496.36	3700.2	4799.5	5588.17	4781.83	5248.5	4012.1		3179.28	3875.9	3853.69	3043.97	3502.57	6022.48	2670.6			3500.47		5439.96	3583.24	1728.72	3083.18	3532.59	3524.74	3951.22	4274.02	3427.93	2938.95	2681.29	3505.1	3386.54	3355.45	3445.6		3725.64		4870.79	3047.36	4240.32	5340.4	4949.77	4905.61
P05783	13125.3	39720.5	13214.9	31588.7	44837.3	36390.8	19579.8	32672.6	48610.6	48549.6	33728.2	36554.6	29484.9	8525.07	51379.5	26933.6	42333.9	41496.2	38852.1	37388.7	35977.1	4636.53	5301	30160.1	10589.9	10623.5	39011.7	7008.29	24794.2	35294.9	32604.8	53721.6	27667.4	34854.5	30137	7373.89	109006	46088.6	48711.7	23133.7	35663.5	38546.2	33541.6	43595.9	42212.3	69596.1	35926.7	34663.6	52465.4
P05787-2	22594.2	95987.3	22154	98871.9	65438.4	78325.1	49108.8	63216.7	86471	105377	54959.8	89956.5	42319.6	14629.6	58321.1	23222.2	60869.2	46913.4	37778.1	41598.2	52511.5	9736.31	4600.52	43679.8	13801.1	9051.32	53617.4	7464.79	26417.9	39194	72364.9	60629.3	50955.8	29618.1	42495.6	5959.39	81292.1	49449.9	65817.9	34167.1	46380.9	52888.2	47849.2	61704.5	43653.9	73762.2	75099.2	48297.6	71026.9
P06396	1738.99	3835.87		2146.31	2976.58	2415.47		3483.87	2641.36	5292.08	2397.22	5884.33	1966.75	4403.92	2656.69	3184.61	5910.94	2413.31	3307.89	4779.21	4107.12	2159.78	2389.39	3158.77			3436.24	5338.2	3378.44	4569.3	4408.81	4588.04	2801.36		2468.52		5527.09	4607.77	4761.38	4355.49	4078.2	3937.54	6797.8		3247.71	2821.29	2315.85	2973.84	4251.52
P06454-2	21081.6	27916.6	24816.1	37432.7	40211.6	43945.1	26063.6	47741.3	47470.7	30028.9	52615.7	24481.1	52007.2	55394.2	57100.7	60056	64345.3	54761	69597.8	110473	68935.9	70028.1	45490.6	61698.1	34354.9	48866	64156.3	46468.5	65621.8	47385.5	57935.3	91596.7	53044.2	61392.8	56757.3	54575.2	56927	54641.7	69950.9	75030.4	57877.4	55330.9	38501.7	23564.5	83259.1	54607.5	67230.2	51405.7	60709.2
P06493	3745.79	6446.96	5117.93	3425.01	4693.51	5523.53	4857.02	4791.26	7150.4	7345.98	5385.09	4242.42	5884.13	5908.44	4160.31	3936.55	5632.91	5986.83	4308.51	5367.9	4124.96	4613.34	6006.03	4175.28	5507.35	4464.7	5201.34	4827.84	3891.42	5007.94	5673.72	3638.6	6098.56	3914.32	4266.91	4142.52	5321.62	5909.81	7200.63	6622.04	3647.49	6421.18	8265.69	4899.13	5603.25	6010.33	6231.06	5893.81	6180.95
P06576	6612.58	28494.5	6235.84	32761.3	27733.3	26062.1	26264.7	29300.3	28819	34793.2	30719.9	30254.2	26782.1	9266.87	19623	20395.9	21737.3	20689.1	21180.4	16397.2	22161.1	85240.3	11302.5	27155	16732.3		26109.9	6417.91	17589.5	23377.4	24835.4	19073.2	22866.4	24564.6	21655.8	69329.9	28425.6	20373.7	18758.9	19772.5	19397.9	25801.4	93573.3	50992.3	20711.4	29167.3	22468.5	28191.6	37424.9
P06703	6590.11	14029.3	15481.1	16240.6	19380.1	25183.8	17186	12577.8	29719.9	9268.83	9839.76	32439.1	28126.5	6160.42	6807.69	9095.25	5467.59	2669.63	3288.19	22717.6	4257.67	15128.7		4086.81	22032.4		2936.28	5497.6	3176.62	6284.33	4384.97	4775.97	4603.53	2745.3	4965.85	23257.1	3942.82	3599.09	2596.12	5496.9	12586.1	3466.36	11658.8		1645.96	39798.9	60866.7	27894.3	32917.4
P06730-2		1967.83		1952.74	2393.9	3692.84	3556.47	1826.17	2303.77		2878.8	1856.64	957.507		1865.05		1864.18	2357.83	1461.68						7699.02			2153.77																		1242.77	2028.53	3735.35
P06733	79431.9	115559	78390.1	56963.5	107428	90894.6	71710	90042.5	107198	69673.6	67604	98767.6	85820.3	87239.8	99880.2	69379.6	69887.6	90420	84624.6	88283.7	97119.3	99369.4	80877.3	86950.2	67111.8	80864.3	72500.5	91915.2	70423.4	75777	86213	77710.5	89549.6	87099.9	71762.4	81266.4	82042.3	92819.5	72602.8	76686.6	77538.6	78753.4	50928.2	69425.7	85888.3	91215.4	90977.5	101413	105190
P06737-2		3284.01		2146.88	3378.63	2541.69	2619.12	3059.73	3579.46	4097.38	3350.44	3792.48	3381.47	4704.13	2760.08	3679.78	4256.26	2619.09	4980.44	3412.8	2003.66	2674.6	5742.6	2825.54		1548.71	3140.56	2225.89	2619.5	2692.62	2245.26	4269.12	2477.72	3509.54	2691.16	2606.85	3627.48	2312.91	3226.65	3434.57	3006.78	2681.58	4506.11	8412.91	3568.63	3035.83	2853.48	3150.4	3040.11
P06744	8576.71	6795.06	9416.64	7417.17	9225.18	7453.36	6810.94	8279.73	9532.84	9255.7	10322.3	9059.38	8532.96	8266.83	5853.41	5040.99	5492.44	5718.74	5018.76	5437.82	8491.48	14323.6	4328.51	7216.22	4854.7	6626.18	6457.42	9178.51	6082.77	8582.02	7448.13	7145.46	3719.86	4713.14	4562.42	10357.5	5399.17	5606.3	7287.21	5607.05	4344.83	8935.53	7094.78	6929.24	4522.24	5817.88	7239.66	6276.15	6323.14
P06748-2	14386.7	6750.91	10287.2	7959.52	9159.77	6707.52	6576.49	10389.7	5326.71	7063.92	13403.1	5202.68	11278	6996.06	9695.03	16684.5	9078.11	11957.6	8907.63	10294.9	5848.7	9852.7	12762.2	10270.1	8745.52	8606.33	11001.8	10194.5	3180.91	13046.2	9825.82	7134.36	5209.66	8938.06	7381.52	11813.1	4668.96	6446.71	10050.5	8297.26	13059.2	7964.61	5056.69	10309.3	9698.36	10680	9185.53	7823.33	6575.39
P06753-2	9197.25	36281	15546.9	30655.3	28554.2	25785.8	28299.4	27792.5	22093.9	21133.1	24783.5	36971.2	29495.4	19121.9	30907.2	19966.5	27773.5	25944.3	25199.9	20668.4	25834	9525.51	11988.7	25052.3	22038.5	9056.1	18772	7822.87	25456.6	25438.7	33019.5	20459.3	32012.6	22903.4	25222.3	14799.2	15169.1	23870.4	29105.2	21179.4	15717.5	24473	26144.3	9982.53	20433.2	23865.8	19545	24194.2	20775
P06865						978.377			712.387	1933.18		819.849						562.974	1227.35			1463.72			2037.36
P06899		60868.8	2249.3	39274.7	41583.2	51295.7		56253.4	55375.6	116907	64278.1	35251.4	73098		51236.1	60918.3	65819.6	29968.5	62546.3	36742.2	41560.4			23353.4	4258.42		30852.3	1684.75	38576.9	31859.6	34931.9	31130.2	28830.8	75380.7	41377.1	2967.93	35702.4	41413	39981.9	46893.8	42263.3	39745.7			36136.8	42516.3	41649.7	32405.4	36506.7
P07099	3542.59	3799.59	2353.6	2384.22	3525.75	2465.92		2885.92	3416.18	2614.69	3330.97	2488.48	2283.34	3288.44	3017.58		3401.93	1480.75	3464.26																			1014.3			1234.08				823.217	3803.18	4641.43	3681.12	2471.15
P07108-2	5846.45	6493.32	7333.58	8397.04	8594.17	6276.99	6655.34	5130.69	7991.52	7028.82	6304.61	7490.51	5766.1	4374.97	5550.67	4509.7	5993.78	5553.04	4250.22		1573.29				10631.9			3042.66							1326.33			1290.97								5852.72	5443.78	8117.58	4682.38
P07195	32666.6	45304.8	44986.1	31726.5	56878.3	46137.1	30733.1	46551.1	52545.8	34098.5	38588	45291.5	43435.8	43261.4	50798.1	42147	49723.5	43642.8	40545.1	33390.6	46750.4	34152.6	35636.4	45742.6	34984.4	37591.5	46445.9	54842	36242	52699.5	37595.3	36225.1	44550.2	48752.6	36014.2	39868.4	42582	46418	51431.5	40625.2	38151.1	51647.6	32918.3	37581.5	54444.9	45683.4	45453.9	44170.8	48387
P07203				1655.21	1372.16	1703.26		1178.85				1790.36			950.409	1341.84		442.708	1464.23		576.253						1012.86		858.565	617.472	1183.42	758.406	1173.19		613.063			609.247				907.597		1553.66	894.064
P07237	13285	4490.7	9275.13	7513.35	4727.03	9655.37	11957.6	5264.58	9942.6	8680.52	7539.97	8773.76	3835.37	8953.79	4618.86	4932.03	2873.89	4511.22	3915.23	6437.04	4551.1	8490.91	4700.01	5400.44	9187.86	9353.13	5143.87	7850.98	1635.8	3749	2602.57	4922.72	2823.95	6426.09	2830.07	13313.8	4706.53	5852.07	5536.62	3884.92	4140.57	4196.21	8718.44	13145.3	2592.66	7518.47	7987.99	11355.8	13480.3
P07311		837.891			1447.25	1567.08	1110.71	1408.02	1358.5		1725.49	1409.22	1114.53			1472.49	494.223	1002.99	1582.05			2152.67					1988.08		1008.42	1233.52	492.7		757.209		1578.43			1533.86	1353.75		1015.91	1559.38		2606	1052.06	629.707	1351.46	2477.56	785.593
P07339		1027.02	1401.27	1387.14	1417.97	1165.41					5845.44	2006.4	1280.05	7403.12	895.519	907.405	912.722	973.85			1276.49							1237.03		1799.07	1244.76							315.434		1292.6							1930.97		1587.73
P07355	50864	78709.5	40613.2	76258.1	77341.4	74077.8	71275.6	65941.8	67305.3	53487.7	38801.2	103193	59595.1	57722.1	33672.6	35948.7	41506.8	51480.2	48271	37206.8	32869.4	47492.3	23800.9	40869.6	35017.2	25788.6	36854.1	37999.2	33152.3	65565.8	57431.9	41867.4	48463.8	38974	40594	32101.7	21522.6	44112.5	39265	35076.3	29729.2	46316.5	40219.3	30942	43888.6	61424.3	56757.5	62664.7	56679.3
P07384		2917.33	3047.78	2664.66	1694.88	2502.34	5372.52	2158.94	1916.8	2050.87	3699.53	2925.13	2617.02	6084.59	1326.42	2277.61	2358.43	2428.75	1917.68			2444.6		743.557			1781.4	2043.74	2047.14	2060.44	1896.95		1438.43	2908.24	854.197	1938.48		1690.08							1719.1	1962.17	1706.54
P07437	45751.5	62968.2	73854.8	53222.8	60014.7	55484.9	50740.9	58633.6	61944	49014.5	59225.7	71140.2	68192.1	47279	55643.8	59833	55227.1	55011.4	58560	49321.6	57326.8	62384.6	57920.3	49352.4	60453.9	51105.6	60185.1	66869.9	57619.2	65638.9	46518.5	63262	58279	49476.5	52844.8	43924.8	59990	46636.8	46384.4	56786	50700.8	50828.7	43176.9	45751.5	55984.7	76460.2	84118.1	65829.7	77451.5
P07602-2														727.577
P07686		801.885	1204.02		910.659	986.881		948.829			2185.61	805.073	1237.81	2260.31	1144.32	1649.49	716.746	710.776	931.997		1236.8						1097.93		908.737	3013.29			980.517	810.379				787.639						2841.17	444.583	623.752	1538.51	1734.85
P07737	56699.6	82866.7	60973	77021.4	89436	73928	70150.2	101802	91127.8	56880.7	69329.3	78303.5	80935.2	71414.2	76344.8	66611.4	84267	104128	87604.6	78856.2	96691.2	61667	70211.7	87588.3	61738.7	65187.6	92946.9	81032.7	72795.9	91191.4	95471.9	90544.4	112672	70579.5	76221.2	62371.3	84904.4	94600.6	75367.2	68736.1	75574.6	92767	51429.3	55761.2	86313	78041.5	73724.1	61578.3	84515.9
P07741		3394.04	2308.66	3393.45	3603.68	3116.05	3865.36	3015.85	4494.31	4317.04		3382.85	3577	5640.4	3625.65	3812.44	5307.41	4134.91	4298.61	11531	5521.33	6332.36	4786.38	3393.67	5521.41	4147.01	2822.93	4622.64	3693.07	4053.16	4488.45	4527.62	3622.42	3442.32	3101.96	4201.6	3514.3	3699.32	4171.82	3637.26		3859.33	1965.83	5374.68	4456.79	4548.18	3143.81	6158.79	5048.07
P07814	6374.13	4801.75	5239.84	5436.5	5027.09	4244.51	4217.96	4948.97	5266.76	3607.93	4254.33	3626.17	4620.12	5127.64	4963.4	4419.27	6366.91	3212.92	4860.08	5027.15	5156.25	4679.19	4059.59	5065.91	7294.29	5884.64	4035.8	4816.42	3731.54	4557.27	4599.23	3771.67	4138.52	4131.93	4088.57	6120.39	4275.88	4540.72	3264.7	5624.72	4686.59	4289.03	2715.35	5355.54	4187.32	4081.04	4503.51	4881.71	5141.04
P07900-2	23714.1	22576.1	31463.6	29649.3	28605.1	26219.3	22788.3	33571.1	29675.8	22075.7	25575.9	27280.2	31062.9	24819.1	24317.6	27168.1	19748.7	23724.6	22223	25945.1	31668.6	25394.6	28883.1	32831.1	22892.9	25787.4	31175.4	25564	32187.3	35047.9	24532.3	26829.9	28894.7	15647.2	24081.2	18334.5	31973.8	21870.9	21338	21168.3	20451.7	22252.4	20744.1	21147.6	17942.8	25004.9	20136.8	22305.1	22524.1
P07910-2	37297	33779.5	39502.9	27947.3	30051	35651.7	31835	33360.5	35985.3	28849	31945.2	34121	36438.2	25300.8	31462.9	32999	25445.6	33743.3	30860.9	23922.5	32416.6	33124.8	31262.9	29632.5	26498.9	31008.5	31073.6	34734.7	27611.3	26434.5	29511	23964.5	26646	34714.3	26880.7	34495.2	28645	31194	22353.1	25566.5	25379.4	29959.1	12209.3	23170.5	30630.2	31182.7	34204.8	29467.9	32589.2
P07951		1775.18	980.471	1183.95	2040.65	907.648		500.054	1372.08			1478.05			1393.87			591.798	1502.68	1589.09	2471.61			1516.29			750.956		1221.21		1970.41	1670.72	734.29	948.477	1353.86		1384.18	809.473	988.401	1706.27		922.099			690.043
P07951-2	3705.73	28615	8187.03	11390.4	35688.8	7406.18	9619.3	23108	15564.4	9528.72	17393.5	49701.2	12253.3	6163.04	33508.2	8922.28	17023.3	9477.5	22679.6	20938.6	34476.8	8051	7405.26	30330.4	15585.1	12193.6	8400.45	4803.19	24809.7	12056.2	37037.8	10180	40002.5	13951.6	19026	9378.44	11913.9	15708.2	22360.8	13319.5	11565.5	20400.1	8891.06	5087.74	13744.9	17983.4	3831.64	5864.07	10142.4
P07954-2	3843.35	3875.09		3765.16	4095.94	4057.63	3082.81	3663.88	3815.88	5016.07	4050.5	4146.06	3868.47	4327.31	3045.35	4009.84	2829.39	2826.76	4031.49	3689.49	3384.78	2488.49		3889.84			3595.17	1209.94	3265.48	4060.13	2847.37	3863.57	3209.15	4273.36	3324.61	2280.02	4231.91	3703.28	3198.03	3317.14	3608.88	4258.26	12063.9	9394.28	4107.29	3549.64	3295.2	4553.01	4350.87
P08133	2506.99	3562.46	1956	3022.11	4833.83	3672.07	2066.79	3016.09	3552.63	2889.21	3257.95	4131.68	3255.66	4549.41	3682.39	2322.11	3440.3	3826.04	4105.32	3009.98	3502.54	5067.39	1403.16	2816.19	7472.23	3447.88	3089.28	4679.96	2194.36	2828.35	2633.06	2577.1	6159.05	4827.41	2707	3238.67	3881.31	4279.92	2798.07	3452.95	2378.13	3152.49		2632.49	3714.1	4024.81	3417.1	3560.91	2941.31
P08174-2					2539.55							1828.47	4692	2532.77		3732.28	3634.11		5150					3000.36			4037.42		3165.42	5231.42	3259.14		2271.94		3687.12		3696.76			4995.33				6108.26	2407.25		3498.22		3120.08
P08195	8013.96	17044	7656.76	22081.4	15156.5	13868.3	12213.8	14665	14052.6	7132.82	15348.3	15565	13109.1	7019.08	14542	15364.5	15956.2	15757.5	12679.4	13589.1	13437.9	10316.7	5529.15	14147.1	15538.7	8638.14	7499.52	7522.47	9935.84	10398.5	15183	10365.6	11291.3	10526.9	10408.2	4943.53	10747.8	11252.3	14526.9	16587.6	12147.5	13513.2	9907.4	6967.09	10502.3	16371.6	16361.8	15533.2	17653.1
P08237-3		2353.1	2465.36	3765.4	2441.2	2639.5	1670.83	2539.43	2923.61	2868.48		2124.52	2268.58	4372.69	2831.52	2569.02	2924.68	2357.84	3292.9		2318.56	2561.77	2561.98	2868.25	4493.24	2884.79	2471.2	2555.83	2453.05	2018.84	1597.79	1642.91	1953.46	2577.45	1847.09	3548.72	1995.89	2799.31	2083.6	2982.96	1150.35	2751.32	7825.11	3267.73	2163.8	2254.93	2127.09	3747.55	2495.88
P08238	60688.4	65607.7	75259.9	82144.9	88323.9	81139.1	64726.9	86585.5	86804.3	55435.3	62619.6	72864	84452.3	85079.3	72702.5	75716.8	69894.5	77725.6	71716.3	75756.4	78978.3	78876.4	74763.4	86704.9	81300.4	71181	86564.7	87734.9	82914.9	77373	76035.1	77686.9	89519.3	72239.7	74022.9	69848.9	74842.3	87256.8	68044.6	70516.3	61995.9	86286.1	60425.1	64294.3	88990.8	83082.9	74828.3	74415.2	75147.2
P08240	2238.7	1363.17			1833.91	1086.93			1381.14			1238.17	1325.48		1198.62		1014.7	846.553	1086.54		1197.57		1113.01	1353.78			1170.2	1049.98	1331.14	1715.44	1284.52	1177.62	1663.5	1286.13	1068.54			980.077		1458.36		1010.27		1999.34	1158.94	998.839	1084.06
P08243-2	3059.7	8151.31	4876.56	6335.37	5294.1	7039.19	4665.4	6528.92	5568.38	6042.7	6094.55	3481.41	5480.79	6283.97	8085.86	6240.18	9130.67	5335.63	6191.35	5763.21	6959.81	5946.13	4368.67	4878.01	8639.23		3614.27	3923.86	6676.34	4456.31	7441.18	6609.27	4921.57	6200.37	4331.39	5383.72	4275.94	5586.37	6116.66	6497.09	5959.78	5153.31	3676.04	6892.04	4861.48	5494.92	5049.58	5856.02	6894.04
P08559-2		2601.34		2544.68	2586.53	2809.38	3045.88	3141.57	2282.89		3917.75	2399.8	1958.02		1931.79	2011.54	1414.56	1578.93	2426.88		584.209						1361.92	1673.34	1154.31	1477.78	784.789	1831.2	1061.95		2091.28			1180.22	1578.35			1031.4			809.741	2098.75			1846.69
P08574		1388.99		1368.51	1459.07	1080.39		1919.49	2882.98		2715.7	1046.6	1808.9		2182.71	2449.49		959.478			1385.33			1288.99			1625.06		1578.54	1981.18	1441.42	1572.74		1319.86	2171.44		1748.65	1567.09				1201.02		5396.44	1315.63	842.591			1238.42
P08579	3544.23	1840.13	3461.5	3507.33	1283.63	2419.05	1891.06	2383.68	2232.75	2832.84	2880.3	2182.77	2812.57		1226.97	2501.15	2046.79	1927.13	2433.91		1401.17							1165.82							818.854										1347.25	1570.79	2330.79		2204.57
P08621	6258.21	5385.42	5743.58	3839.29	5562.84	4777.85	5104.21	5273.04	5683.13	4185.05	7390.84	3482	5392.38	5774.36	6004.78	5985.59	4210.44	5027.28	4323.82	5813.67	7977.83	6427.56	7455	6091.99	5450.28	8200.43	3747.03	6722.4	5630.04	7843.39	5036.92	5773.01	6271.28	6154.94	6161.72	5905.65	7047.44	7434.82	6263.71	7829.87	6353.1	5863.05	1668.3		5101.9	6720.82	6573.94	4664.54	6006.71
P08651-2		2959.21	2943.46	2192.06	2467.31	2977.4		2388.52	2842.43	4127.51		2949.28	3020.2	2169.41	2227.31		2541.96	2280.16	1755.94		3518.38		2972.89	3060.17			1486.22	1690.43	1964.19	2513.52			2650.47	973.691	1647			2477.56				3306.08			1821.93	4227.25	3023.32	2737.38	4361.84
P08670	25903.3	97140.5	8476.78	59126.6	60361	81194.9	51263.1	83190.8	71839.4	46680.1	66185	83070.6	62138.2	41069.5	60253.2	54217	75519.3	60630.2	63495.4	53278.8	50712.7	10118.3	6291.57	43847.2	13750.6	10371.7	49119	7102.41	47861.4	73929.8	64114.6	55769.7	51230.7	76246.8	49171.6	23719.3	75983	61751.9	71799.1	50928.4	37358.5	58629.7	93512.4	32867.7	53684.4	97504.7	86588.5	90695.7	75389.2
P08708	1777.32	2043.87	2032.23	1871.86	1546.73	1907.35		2061.27	2735.45		2576.81	1603.59	1929.96			1301.93	2563.39	1191.57	1636.91							2313.28	1696.25	2994.68	1243.25	2323.68		3018.87	2487.46	1015.35	2022.49
P08729	19811.2	62669.5	10078	52079.5	36003.9	65165.2	36506.7	50936.5	41185.6	85119.7	41413.6	76912.8	29614.6	6432.31	37407.7	19281.8	44322.7	29919.5	28238.6	29752.6	34853.9	5418.28		42360.5	7214.77	14553	47672	3170.65	25143.7	41896.4	61821.8	43020.9	45000	27627.3	39107.8	24724.7	26022.6	55749.8	45750.1	30922.6	35803.2	28968.7	31904.5	37431.5	30074.1	59500.2	37428.9	23641.4	32182.1
P08758	16200.1	23834.7	17915.6	18573.6	22894.2	29603.1	21752.6	21520.4	23766	21034	22004.1	30639.5	20533.8	16736.4	17057.1	21702.1	21376.2	25060.6	20743.4	15666.6	13545.7	13391.8	11359.3	16674.5	13392.2	15494.5	17567.2	17744.5	18051.1	23023.4	16609.7	19556.9	20037.8	22250.8	18623	16755.4	20588.5	21472.6	19531.4	14198.4	18507.5	17416.8	16381.7	17415	19697.9	24696.3	25957.7	21287.7	22213.3
P08865	21925	16116.8	15960.7	15382.9	16955.7	17882.3	18123.4	18474.2	15100.1	12793.6	14199.2	13271	17330.1	11782.5	21655.8	17819.5	18552.2	21674.5	17556.5	23642.5	18809.9	22728.4	17189.7	18298.1	13999.8	19214.2	18112.9	20137.1	19103.6	16834.2	17346.7	19833.9	18815.3	18151.1	17318.1	18212.4	12575.8	19714.5	15414.6	17514.6	17310.5	20302.4	7885.27	12423.6	21401.7	16835.8	17375.2	15623	18107
P09001		1789.75		2764	2267.72	1864.52			2340.17			1232.62	1916.72		2453.07	2650.56	2126.18	1332.36	1667.14								1825.3		2117.24	2153.17	1767.47							1850.76	3161.43			2000.84	6696.12	6610.39	1460.86	2450.61	2410.24	4850.84	2509.1
P09012		1364.63			1096.48							1327.46	1479.64																																	3002.93	2830.41	1900.91	3028.96
P09234	1673.82	2219.67	2717.27	1282.35	1386.75	1913.37		1237.1	1876.86		1171.48	1053.76			1471.16	955.994	1860.36	1492.58	2123.72		1116.03	1054.42					1506.98	978.728	1211.72	1595.7	1690		1677.67	1041.07	1340.89			742.141	485.282			1688.47			618.55	941.38	742.346		1401.66
P09382	28491.1	32790.7	18069.3	30303.1	23851	35481.7	23868.7	30864.3	36316.6	25737.6	40980.1	48696.6	26859	33640.4	28930.8	26779.7	31770.9	32909.2	29563.2	19323.2	17910.2	13735.5	8400.6	8817.9	6017.62		15304.4	12445.7	14382.3	21756	18560.9	15920.3	22322.3	24191.3	14955.5	6653.66	10278.2	22043.6	20390.6	12828.1	14443.5	18609.9	16318.3	18902.6	24576.5	29845.7	33251.5	26948.7	19265
P09429	4115.88	7267.74	5297.27	4933.1	5309.74	6063.8	2624.95	5728.83	8947.67	7488.44	8686.75	7434.81	8268.88	3925.03	4409.53	6546.51	4639.96	6894.88	5893.63	5998.1	5864.4	1409.63	3367.48	5554.79	2597.28	4514.38	3779.77	4140.79	3839.65	6886.83	4067.69	5984.84	5467.84	5151.44	3528.17	2538.72	3365.77	3652.07	2832.74	3301.04	3905.65	5113.67	5428.58		6550.66	5900.77	5620.24	6237.24	5308.25
P09493-2		1546.91		2922.69	1395.44	1817.87						1449.05					1351.73	1243.58						1207.15			1329.32		1510.17		2128.55																		2157.84
P09496-3		3132.49	3077.1	5793.3	4091.71	2824.93		3282.21	5274.19		2244.43	2058.92	3124.04																																	4616.61	4265.61		4032.07
P09497-2					1385.4																																										2238.02
P09525		1790.48		1200.67	2183.32	1853.31	2543.43	1687.37	2115.82		2705.7	5041.38	1406.65		782.305	2752.35	1646.79	1545.49		1263.25	1799.22	1804.27		2837.03			1028.21	1667.94	1224.38	1508	1436.57	5864.47	1887.28	998.084	1152.16	2110.59		1475.37	2568.01	1679.43	1834.38	1365.48		1707.94	1001.99	1916.87	2450.37		2241.23
P09543-2		1126.47		1017.38	1295.97		1399.18		815.727		1576.06		880.721					903.035																															1293.44
P09601		1343.56		2100.27	2263.61	981.609						1775.86			1059.26	1437.47		1427.24	3643.13		2532.56								504.004					2190.74	861.895		3508.63		1919.66		2602.43	2775.31				2907.23	3580.85		2164.29
P09622		1748.7		1391.75	1211.8			1360.62	2119.23		2680.08	874.929						1054.81	1993.07								1212.23			1137.24				520.388	1299.28			1302.87				1034.23			1137.71	919.722	1077.89		1232.47
P09651-2	38138.6	31284.4	31088.4	30393.3	32334.9	35718.7	29187.3	38341.6	40532.6	36071.2	41594.3	35319.5	39196.9	29368.3	34759.8	33619.9	34645.9	29897.4	35055.9	28591.2	31589.2	28137.9	20677.4	20939.1	25488.2	28286.3	23486.7	26798.9	25495.7	27110.3	28240.7	24554.2	24946.4	34899.6	24399.1	33057.3	26831.7	29264.9	26510.5	28865.1	31242.8	29607.9	23995.2	23571.2	27802.9	31409.1	34393.1	27121.9	31381.9
P09661	4936.16	5246.99	5617.57	4448.14	5062.33	5381.59	4755.2	4806.54	4964.51	4880.38	5237.93	5386.91	4918.93	6106.28	4974.42	5969.04	4434.49	5324.36	5618.06	5588.9	5219.08	6024.55	4817.43	5065.06	7824.62	6300.63	4674.67	4856.04	3966.54	5670.71	5061.15	5141.44	5298.81	5076.08	5159.23	5829.22	4452.43	5520.74	5100.11	5016.95	6001.67	4146.42	2966.7	5469.78	4689.56	4814.83	4817.01	3952.12	4773.24
P09874	6445.97	5732.44	4643.56	5499.54	5531.22	6048.18	4281.07	6807.47	5612.44	4884.48	5705.07	6389.82	5703.37	3922	6028.9	5161.51	5530.06	4858.85	6301.82	8369.61	6025.86	6097.01	4599.21	4997.57	4969.55	5224.77	5373.12	4840.25	4759.36	5473.72	5077.27	4530.39	5017.71	6727.26	5057.71	7022.06	4773.06	5348.19	5670.19	6853.43	5138.48	5455.13	5378.71	5587.73	7116.49	5587.79	5435.71	7295.31	6536.2
P09884	7640.87		4405.67	9689.47	7575.08	5774.73	4579.55	3577.3	9317.1			6290.06	7568.17	8409.76	5652.39	6883.42	4597.89	2767.45	6891.62	68707.3	3694.46	7536.38	14009.3	14424.3	15608.1	3556.24	2410.9	7702.67		10865.6	8282.17		16463.2	3544.36	13109.3	10384	6807.48		12073.8	8297.34	3782.18	1535.54		5721.69	3882.38	3280.07	10055.4	4818.61	4840.86
P09960	3476.67	3016.52	2928.81	3100.93	2650.5	2713.81	2349.29	2217.37	2816.88	3343.1	2726.37	3283.45	2750.5	3662.6	1868.54	2548.59	1971.33	2849.74	2438.08		2675.31	2598.36	4632.75	2558.78	3429.52	1811.57	2833.51	2924.58	2737.78	3310.79	2587.29	3435.64	3114.55	2538.79	2289.71	4393.63	2192.39	2802.89	2877.87	2354.69	3261.31	2467.2	2155.01	2658.68	2692.31	2706.18	3689.36	6142.33	2292.39
P09972	4846.9	6116.58	7814.4	6138.34	6923.14	5580.38	6928.23	8281.14	6335.59	5454.27	4963.41	8086.28	7147.52	9012.69	7516.49	6893.24	8431.76	9259.78	10756.7	14450.9	11138.4	13400.9	9052.94	10744.8	7138.7	5996.32	9138.85	11509.5	11177	11096.9	8473.06	11851.2	9466.32	7048.35	6634.77	9074.96	10010	10101.7	14973.4	9507.39	6897.23	9319.18	9565.79	6681.72	9367.08	7330.92	6986.55	4288.44	6685.39
P0C0S5		14464.6		12692	11109.5	13330.9		11683.7	11291.3	40939.3	12320.1	11247.4	12692.6		14572.9	13448.2	16703.5	7453.53	13103.7	8948.46	12087.5			13098.2			8836.43		18517.8	11083.3	20838.9	11666.9	12644.6	13313.2	10022.4		25111.6	13035.5	21968.6	11833.1	14550	11821.6			10867.7	14792	18431.2	17962.4	16470.4
P0C7X5		535.521																																												629.449
P0CG38	100221	212966	133282	170310	197464	208922	159491	184250	195179	143483	206925	265154	186024	92844.2	141800	104089	128482	148438	138773		41718.6	107959	18692.1	27094.2			9250.23	156623	4816.18		6133.63	59024.2	23321.8	38448.5	30451.8		23283	41668.9	38053.6			40003	85332.4		45945.6	102493		114671	60996.1
P0CG47	55402.1	103866	62892	101204	97243	98930.5	94842.6	89509	98693.2	74909.5	126342	92616	101640	300538	84078.6	76502	61508.5	42742.3	57194.3	82987.3	88486.7	64714.4	48649.1	91011.9	48659.3	55054.4	72769.2	35934.1	72767.7	185677	80678.7	64136.7	93453.6	60282.3	64126.7	32074.6	48633.9	71583.6	45273.3	52810.4	45881.4	73843.8	67587.5	43726.2	53289.8	111698	97224.2	85222	98436.5
P0DMV8	16409.2	20515.9	21727.9	27366.9	22618.6	28088.9	17174.6	21783	21361.5	17944.9	18505.5	19974.3	22489.7	20514.7	22715.9	28243.6	17781.8	20005.2	21166.8	19642.1	21868.9	19655.7	17256.9	20128.1	20587.1	15471.6	26878.1	17268.3	31793.6	22393	23326.3	18371.8	15716.7	24035.7	27182.8	19678.1	27455.4	32191.6	24225.4	22317.6	21702.3	28835.6	19808.2	20413.2	30630.9	18602.5	25234.9	22312.3	17839.9
P0DN76		1626.84	2012.46	1930.28	1901.17	1730.21		1973.75	2395.72		3727.91	1515.39	2793.76	2309.42	3163.34	2162.28	1568.64	2252.36	2223.9	8400.6	2607.62	4935.39	2962.34	2333.3	1909.48	3007.84	3090.74	1999.89	3329.29	3110.09	3203.39	2295.55	4027.42	3836.64	2401.09	3072.4	1575.96	3800.63	2579.01	3117.61	2686.94	2424.96		3276.5	3075.41	2671	3696.31	2130.05	3250.86
P0DN79	3111.14	2591.41	2420.81	2734.38	2392.15	2035.76		2973.76	2546.46		3095.08	1292.21	1813.44	4866.68	2656.68	3338.87	2943.3	2889.15	2452.86				2489.74				1606.48	2556.42	1791.13	2999.74	2422.78	2527.19	2107.97	2866.64	2571.64			1678.08	1960.9	2041.7	2488.68	2526.84			2035.2	2542.4	2672.21	4302.6	3206.19
P0DP23	16128.1	30399.4	15864.8	22656.6	29103.1	26687.9	23198.5	27577.6	26342.2	19630.9	33958.7	72603.1	24204.6	20302.4	22761	19394.4	22198.2	30689.3	25053.6	19392.8	19325.7	27693.4	13512.2	21173.9	19298.1	13771	22420.7	12804.1	23617.8	32603.8	25840.5	25757.8	30374.6	24851.3	30029	16706.9	21296.2	23894.4	25618.9	25283.7	20845.9	29394.4	31080.6	21661	25701.5	26653.7	23636.5	22422.4	20056.8
P0DPB6				4316.48				2504.83	2542.78			1670.8	2101.9			3012.5													1375.03			4252.64					4511.5	1671.37		5095.45			14040.3
P10155-3	2008.47	2101.71	2354.66	2129.77	2006.93	2466.7		1889.44	2245.82		3464.22	1577.73	2535.23	4697.25	2281.66	2074.62	1446.14	1799.21	2590.16	2749.78	2135.58	2001.75		1805.39	1380.92		1682.92	1699.15	1453.15	2920.68	1992.77	1944.39	1922.95	1751.25	2654.66	3477.86	2834.76	1762.74	1901.41	1619.79		1968.49			1871.81	2698.38	2213.05	3155.12	1746.45
P10321		3168.1	1895.17		1649.15	3836.8	2991.16	2878.45	3031.07	4270.93	3597.52	2399.03	2152.98	2705.88	2336.31	2433.08	3934.08	1724.43	2213.97		1612.31			2710.61			1237.82	2193.93		2729.56	1324.58	2299.22	2291.06	2905	2005.47			1880.11						1696.21	1931.54	2542.93	2217.75		2366.22
P10398				2062.05											1061.71			1024.7									633.91				364.721														913.382	1404.68
P10412	1799.38	30917.4		21362.6	22796.2	20773.6	887.879	29001.2	22402	30317.7	34997	19644.2	30659	3639.39	30286.9	46549.3	33829.1	9919.49	39072.8	77160.8	38915.6	3035.82		27114.5		2410.18	21863.4		32851.1	25056.4	25663	37224.6	27034	34958.8	26254.7	1865.05	47359.8	29211.6	24939.3	39254.3	29248.2	22612.1	1931.65		17650.7	18603.7	18448.4	17335.7	17610.3
P10515		548.892			664.627	1060.59		693.906	728.213			782.456	980.765				1180.77	673.604			883.62			665.97			912.521		655.03	1378.3			1216	594.689			1300.49	903.693			1782.1	956.463	3381.47	1632.5	963.558	879.751	739.26	1538.05
P10599	51523.3	86355.3	56685.2	54847.2	83694.5	98594.1	69044.7	61941.3	88267.9	57169.6	77425.5	89519.3	104238	221297	84325.3	114093	106447	85261.8	102008	47655.2	77629.9	58220.4	97920	62965.3	83926.4	27080.2	113132	73507.2	121183	136980	97842.6	97628.7	51725	70245.6	88639.1	63192.8	145633	80863.2	64101.9	99451.4	83934	85027.6	76310.4	75619.2	112797	87575.7	112003	84939.2	68977.9
P10606		5525.88		6148.72	4028.46	5923.36	5755.29	1656.75	5672.44	5490.14	5711.2	5339.79	5220.46		3629.4	8740.4	3958.01	4948.66	5349.73	7429.2	5060.28			5750.67			5313.04		4484.51	5602.76	6528.93	6601.27	1732.35	5387.87	6071.1		5137.82	4968.4	4976.1	5712.32	4686.27	6033.42	21602.5	19400.4	4684.59	5388.84	5267.51	4978.73	6893.71
P10619-2		1141.11			601.524	735.702			1469.87	2961.22	2421.92	1248.53		5224.31		1508.18		781.776	1709.61					906.143			1471.68		735.1	2060.33			749.459		907.96				1607.52			936.025		3891.82		1314.79	1066.33
P10644		2222.29		1643.61	1806.02	790.928		1448.67	2088.51			1391.3	1251.65
P10768		4388.83	4781.84	3734.37	4244.38	3547.9	3344.63	3480.83	4880.47	3652.94	4549.91	4468.91	4852.6	4388.79	4067.19	5430.11	3267.41	4012.46	3981.58	4296.12	3602.64	1963.63	2652.16	4540.93	4321.13		3565.4	3718.99	3115.91	4138.94	3607.68	4685.47	3254.58	5897.72	3389.08	2668.73		3444.35	2995.36	2609.06	3971.48	4595.41	6078.7		4357.48	4424.91	2867.71	5936.1	4062.53
P10809	5257.16	21482.7	4262.66	25715.5	28089.3	31533.2	29573.4	31207.3	26642.8	39373.1	34839	25631.7	29222.1	4027.19	25349.8	39472.7	25290.8	36319.5	27345.7	34408.5	30833.5	10510.6	5378.03	32723.4	8391.87	881.538	31623.9	3296.27	29519.7	31320.4	30639.9	30177.1	30259.8	44736.7	33963.5	6209.95	29903.5	33825.1	31250.6	30708.4	29575.4	37976.6	124155	104942	34385	34112.2	31476	34003.3	37259.4
P11021	29888.9	8584.08	13741.2	14357.3	8699.29	25526.3	23101.4	11005.1	17183.6	22530	13896.6	18475.2	5019.55	24927.2	10523.8	14507.5	6517.89	15026.2	11460	12877.6	12157.8	10733.6	16560.7	15183.5	18535	17734.4	18236.6	21873	6823.93	8328.83	7547.09	13924.4	6440.49	14193.5	6938.16	5649.02	11068.1	13148.3	9185.36	6192.72	10970.2	10518.3	27013.3	25033.2	6319.38	16933.3	16666.5	21475.8	30897.7
P11047	1263.84					844.948		1649.13				881.069		1542.49		1088.87		464.743			1496.2				18386.3		771.945		1355.35	1203.35				1289.08				1305.94							637.283	547.98
P11142	50638.3	59875.6	65528.2	63785.5	66519.4	66947.7	46509.3	65824.5	65672	53549.8	60267	61835.3	68583.1	61885.9	64571.2	60520.3	61594.3	73519.2	56396.4	58474.1	55868.1	53758.8	62351	59228.9	56162.6	54157.2	64795.7	65972.6	58337.7	57312.4	67515.2	66570.1	67283.7	55463.1	65504.9	55619	49692.2	63124.4	62929.8	62123	56236	66225.1	55027.2	57557.8	58984.3	57829.4	59322.3	49421.6	52389.4
P11166		7827.55	7183.15	4172.38	7850.53	6511.79	4493.18	6976.5	8178.31	5518.94	5464.64	4784.15	6560.95		4243.13	2725.99	5208.6	2533.65	5252.59	7946.22	3673.89			3325.22			2939.15		2700.57		4129.4	3811.62	5369.04	4211.07	5566.15		4298.29	3687.04		3408.41	4340.25	3235.13	3447.97	6831.23	1938.3	1909.08	3952.34		2440.46
P11171-2					2224.88	1688.4		1602.43				3312.93			2282.58			2121.73						1985.19			1220.38						629.536		1186.92				672.904						883.32				892.159
P11172		1615.27	2565.3	2216.46	2019.67	2161.5		1575.85	2249.21	2865.68	1518.61	1933.36	1837.94	4428.86	1685.83	1739.73	1496.43	1678.36	1122.86		1993.99	2842.65		2044.9	1176.49		1358.98	2059.84	1547.46	1523.29	1828.03	2048.57	2211.57	1247.74	2271.4	2083.38		1632.33							1732.49	2705.57	2206.63	2495.87	2424.98
P11177-2		4689.94		6255.5	4538.08	3949.61	4184.87	5496.54	4857.23	6372.3	6926.76	5287.03	5390.73		4634.13	6833.54	3583.91	5353.11	4114.35	4345.98	4780.47			4737.02			6946.35	2831.32	4346.44	4408.17	4629.98	5409.06	4348.72	4763.74	7351.7		6803.6	4570.52	4388.56	5802.97	4770.42	6295.06	20465.4	11056.9	5048.78	5510.5	5329.59	4301.46	6447.28
P11182		1292.76				1885.78			1771.07			1453.84			1242.63			1231.74	1893.31					1695.06			1592.11		1251.89	1564.46				1520	1239.17		1897.76	849.316				1786.77	7098.14	3777.04	1301.17	1031.12
P11216		598.052		962.614	350.269	1273.73	555.364			1926.02		717.138	762.384		795.124			661.089									817.673		839.974				1168.27	438.999	785.372		947.908	773.386	1120.56	1145.1		1162.24			1011.08	1323.56	1302.02		805.515
P11233		1916.51		1684.38	1074.96	1479.61		1498.62	1620.56		898.394	1751.69	1770.78		1451.69	2073.99		1525.92		2537.11	1573.19			2530.28			1449.55		1613.91	1613.74	1287.76	2026.37	1084.52	2132.33	1642.34		1586.85	1215.07	1610.61			1558.14			1194.19	1743.37	1601.87	2333.31	806.141
P11234-2					518.221		1486.74				1052.09	627.544	1624.6		409.366	555.896		553.113									822.364			476.627	185.852		489.316		772.623							504.067			615.145		675.692
P11279-2														1165.99
P11310-2		5191.73		2899.4	4697.31	4850.47	5883.29	5155.02	5281.09	5273.63	4820.42	5006.89	4067.95		3378.01	5537.99	3381.86	4030.33	5636.21	4537.91	4521.88			4998.04			4083.07		3265.59	5142.59	3587.72	4286.72	4541.46	6849.74	5632.04		6426.75	4547.79	4511.98	4063.19	4548.11	4642.54	12244.4	13513.8	4713.31	5235.56	4454.2	6053.54	5763.14
P11387	4157.3	2994.08	2129.37	2744.87	3865.16	3238.13	2134.05	2716.22	3745.24	6062.97	3206.59	2927.14	3292.95	3230.28	2942.83	4205.02	3778.18	3370	3185.7	2636.24	3407.64		3462.54	3326.1	3140.41		3621.68	2231.91	4078.15	4236.53	3140.89	3713.32	3512.54	4635.58	3686.4	10141	4785.48	3462.21	3867.16	3917.1	2365.67	3720.07	2193.8		3820.36	2883.1	3262.53	3932.64	3854.45
P11388-2	7395.51	5462.44	4186.73	2322	7049.65	6927.25	6715.85	5421.07	7072.1	8279.36	6719.07	4607.94	6366.92	5655.69	6980.23	3346.55	6505.06	4976.44	8482.01	3313.46	8621.23	3209.42	7138.83	2393.76	6628.47	7393.4	5790.56	3592.04	4284.81	5240.68	6822.83	6723.93	6859.84	6086.12	6737.62	8197.22	5882.22	5760.81	6753.05	4534.08	3415.54	6919.05	22356.6	4076.84	6922.73	4492.46	5910.76	5852.29	2293.64
P11413-2	9423.41	19232.2	14932.3	37117.5	18206	16703.7	9849.26	8583.19	13537.5	13519	19726.3	15607.9	19117.9	12582.7	13833.6	20888.4	15835.7	9131.51	16814.4	12668.8	8173.92	10930.1	12843.7	6490.73	9796.28	6812.42	13516.1	10805.2	17141.4	12808	13168.6	10982.4	8431.37	16272.7	10887.8	10317	17818.8	15675.9	23994.8	18642.2	18409.1	13375.4	11191.3	11903	12299.1	12630.1	16154.1	11314.2	10923.8
P11441		1623.38	1533.49		1718.93	1646.79	3818.14		1773.83		2261.77	1403.32			1213.11			1235.54			1225.13						894.253		703.868						1931.03							1716.56				1743.57			1304.82
P11498		4254.28		5095.16	3992.5	4943.06	4711.28	3068.99	4074.99		6768.02	4037.22	3038.3		3892.23	5025.13		5760.03	4232.53		3622.89	3140.88		2815.29					2723.41		2009.54		3354.56	5263.86	3244.72	8045.34		3367.86	6240.22		4079.16	3511.52	12892.6	13671.3	2657.14	3382.87	3492.99	1818.26	2915.55
P11586	5636.88	8166.78	8170	7098.69	7078.7	7174.1	6188.99	7077.58	7075.62	6624.78	6553.76	7488.24	7154.1	5744.53	8259.96	8384.13	7042.25	7369.02	7769.79	9061.42	7391.66	6976.36	6743.48	6929.45	6332.02	8020.93	7196.87	7883.87	5529.14	6258.49	6456	8588.28	7359.22	5466.45	7048.35	8036.32	7293.79	6535.2	6430.67	7176.7	9340.19	6460.31	7330.96	6672.22	6951.42	7401.62	6353.33	6832	7181.95
P11766	3325.1	4973.39	5062.41	3543.96	4196.13	4944.43	3307.78	3028.19	5257.05	4368.09	3964.35	4222.2	3629.55	3809.92	4306.6	4036.18	3998.37	4295.8	4883.55	3863.02	4320.76	5538.46	4461.97	4177	4037.18		4387.03	4010.43	5300.11	4605.1	5200.39	5927.55	4022.16	4431.92	4663.56	4684.78	4461.12	4582.95	5797.12	4293.54	4689.14	4406.43	5698.12	1686.44	5136.52	3926.63	4765.19	3651.44	5420.55
P11802		849.108		584.993		675.568									484.767			397.709																											205.335	359.367
P11908-2	847.243	1510.22	3053.88	2859.78	2172.87	2153.2	2111.03	1391.97	1590.98	2368.23	2646.76	1481.92	2040.79									2818.53																										2317.22
P11940	11303.2	14461.6	13052.6	14628.3	15398.5	13221.1	10668.2	15596.7	14495.8	12397.7	16136.8	12719.1	15239.3	11169.1	15140.9	14052.9	13504.2	14443.2	12624.3	11445.3	11039.1	10961	7469.12	8425.74	10391.8	11240.7	8823.29	12875.4	8010.24	9638.29	11354.7	10557.7	11712.7	13826.9	9122.56	7569.08	9258.67	9965.78	11281.7	10882.5	10784.7	11885.9	10405	11148.9	12206.7	12582	14839.1	12386.3	11035
P12004	3315.07	3041.1	3920.07	3594.6	3015.78	4690	3552.68	2521.9	4681.57	3739.61	4052.7	4751.25	4408.56	5058.19	3210.74	6142.21	4451.24	2906.71	5191.91	4603.73	3748.88	4237.36	5842.36	4044.77	2203.2		4422.31	3955.74	4567.24	3507.18	3974.16	4189.07	3173.05	4423.08	3789.67	4485.75	5344.84	4095.42	4201.09	5009.46	7015.33	3909.76	6162.44	2454.14	3865.25	4699.1	5081.06	4588.79	3481.47
P12081	10230.1	5937.65	5810.44	4344.76	7770.46	4988.73	6927.41	6187.24	6886.01	7049.02	5818.87	5143.35	7063.03	5864.42	4903.76	6573.27	6023.42	6994.1	6556.24	6840.71	6081.78	6424	10269	5203.37	6485.6	5974.01	5605.38	6052.69	5263.35	5803	4359.27	6057.68	5428.39	5705.92	6066.04	5004.65	7413.09	5281.47	4656.09	7009.84	4462.83	5375.46	5159.7	7929.35	5184.27	5777.64	5804.7	4942.94	4354.34
P12235					772.267	836.403		628.847	1075.48	2091.07		622.352						545.047									537.886		523.104				989.475				795.36	1112.72		1217.5		923.796			606.732		502.176		1078.07
P12236	1911.99	4180.37		1945.57	3401.47	4960.74	4579.62	4037.25	6129.31	4616.73	4549.78	4625.07	4142.63		3450.63	3228.84	2233.33	1675.67	3193.74		3393.66			2981.42			2549.42		4024.62	3049.94	4205.86	2719.69	2936.24	3848.79	3619.4		4824.15	3196.46	2727.43	2179.8	3894.07	4168.06	7425.57	11800.9	3336.47	2988.24	3364.96	3921.66	4686.3
P12268	8519.96	6486.05	7982.35	8254.57	10701.1	6675.58	5081.03	9234.51	7911.42	6325.37	6272.11	4699.91	8832.12	13334.6	9243.89	9348.58	7513.58	7710.14	7877.75	9457.14	6999.68	9202.76	9136.01	11763.1	7915.53	13404.1	8944.33	10857.4	8209.83	9589.27	7981.92	9165.95	11115.2	8523.93	8289.06	21726.6	8333.52	7976.38	7646.71	8301.92	7110.87	9858.6	1950.64	8383.02	10725.6	10499	7971.76	8950.43	8679.79
P12270	7089.11	4516.46	5333.69	3816.39	3949.66	4651.44	5679.67	4429.56	5253.89	5966.67	5691.3	3880.93	4123.55	5449.76	4930.09	5398.74	4466.65	3244.33	5074	7470.53	5035.73	7529.94	5029.69	4370.85	7012.31	6734.99	4373.27	4368.02	4770.88	4948.47	4941.1	4956.85	4848.89	5004.14	4337.25	5040.73	5755.49	4598.01	5389.88	5948.6	3864.11	4272.06		4604.7	4751.95	4322.84	4770.82	5363.36	4718.31
P12277	3978.43	10739.4	10595.1	2547.61	8141.18	10590.7	2885.15	11985.4	7091.39	8645.35	6368.99	4517.39	7617.79	9215.92	11342.2	6343.67	8831.86	13606.2	10859.9	7093.64	10063.6	6718.89	4548.04	6071.21	15473.6	3202.85	4456.58	6233.48	4504.3	8567.68	7375.3	8387.9	9938.8	7332.78	7369.2	6355.02	2353.33	8684.1	10707.1	4328.14	5500.6	7456.14	5644.27	2939.99	9666.66	8719.67	5080.15	9275.24	9821.06
P12429	7362.56	11692.5	7792.42	6679.12	5445.09	6900.78	7886.86	9886.37	7900.78	9592.31	7719.05	16197.8	7058.11	5194.65	6757.54	4327.57	7734.9	10057	5093.51	6494.93	6932.81	9083.77	6036	7454.68	5915.89	6663.17	7099.27	8646.15	9046.93	6411.62	9768.16	6110.86	12153.3	6504.38	7368.1	4522.56	3442.47	7694.62	8109.28	6136.29	6247.63	6603.43	8110.36	6430.29	7713.68	6836.69	4871.58	5877.41	6685.75
P12814-2	5052.82	9494.45	5914	8115.97	7648.51	6528.41	8571.57	8336.11	7996.81	6331.73	7970.35	10625	5745.82	5679.92	8702.42	6640.17	8556.44	7930.13	6543.29	10239.2	8912.44	11841.7	7555.15	9843.87	12348.2	8041.45	7918.18	4772.27	8724.15	6869.5	10311	7511.57	12317.1	7750.42	7928.64	6948.73	10456.6	9004.94	13698.3	6342.6	7265.77	9660.17	7072.03	7156.17	6579.02	6233.83	5957.4	6544.59	8228.41
P12955-2		661.413		1021.02		545.318		510.492			1008.61	713.404		1049.84	533.293			496.669									732.021		927.656										1830.96						718.15		1102.98	2946.4
P12956	13547.5	11916.2	10674.7	13731.4	11476.5	11919.4	9296.17	11506.2	13016.6	25144.9	12155.7	12061.1	11933.8	8556.95	11269.4	10907.7	11434.7	10239.6	11398.3	9412.66	11174.8	10472.9	11057.7	8733.56	8097.21	10752.4	11055.5	11124.7	8926.46	10245.2	10575.2	10307.8	10050.4	11699.9	9479.22	6171.3	9705.61	10425.2	11577.8	11994.6	12442	10905.5	7677.18	8256.19	8018.09	12689.1	13117.2	12480.5	11470.8
P13010	11973.4	11926	9854.67	13836.3	13083.9	12133.7	7856.46	11640.2	12786.6	21586	10583.1	11413.4	11970.6	10488	9872.89	14623.5	9759.66	10984	10463	9628.2	12441.5	10288.6	12135.2	7592.59	8479.29	8763.01	12068.2	13763	8607.96	10368.8	11234.7	9260.88	11590	13306.7	11890.6	2550.82	8322.53	11062.9	10819.4	11197.5	12590.4	12883.7	9924.62	5241.2	10949	10766.8	10993.8	11407.3	11001.7
P13073		3822.15		3558.91	2619.06	2733.44		2501.91	3426.26	3071.51	4035.11	3376.11	3286.7		1862.07	3013.08	2027.43	2473.35	1345.98		2444.05			3374.45			2076.64		1910.07	2800.33	3433.48	2288.85	1961.9	1768.06	2046.36			2337.33		1683.65	1823.35	2924.57		6495.05	1857.05				3072.7
P13473-2			1374.07	3015.11	1123.94	2869.26	3235.94		1214.69		3246.81	2164.42	1132.92	6476.53	1223.7			1392.05																919.774					4689.31							1549.58	3336.86		1932.5
P13489	4953.68	5146.35	2630.59	4539.09	4219.06	4112.77	4372.21	3737.72	4434.63	5022.71	5220.06	4019.84	4804.79	4217.52	4129.48	5843.12	4572.85	6177.6	4995.49	5824.4	3448.03	5802.44	2476.02	6077.56	5039.38	3942.24	3994.22	4565.96	3199.92	3626.1	4656.84	3943.14	5066.65	3129.49	5508.94		4576.19	4036.92	6131.57	3929.69	4634.76	5205.63	4399.63	5980.17	4485.82	4291.92	4349.61	3861.78	3222.41
P13639	33167.2	23533.5	27304.6	22090.4	30728.8	27833.7	25663.2	36481.9	27070.4	23141.4	23021.2	30965.9	23750.8	20449.1	34880.2	27238.9	28870.5	34458.4	26210.5	22152.8	24355.5	21369.9	22790.7	24543.4	22394.7	20070.3	19749.2	26659.7	24440.7	24931.2	20354.1	22379.2	31252.4	23459.4	23334.8	24184.9	16818.6	29182.5	25012.2	23378.3	25479.8	28793.1	17531	17275.1	26328.5	26679.5	27175.2	20874.7	26008.7
P13645	1968.18	2212.57	477521	4141.1	1284.72	1519.22	5669.2	1646.76	1285.72	3929.91	778309	2912.43	2590.2	671006	1538.6	4766.29	2204.41	1238.76	1503.9	2404.33	2001.34	1878.11	2257.75	1353.7	7976.81	6035.54	780.473	2077.12	1357.98	26523.1	1987.68	3102.99	2938.57	2386.63	3093.34	6960.7	5637.18	1147.9	13930.9	4206.31	3839.11	1760.06	10988.6	6732.15	1401.99	2517.2	9952.46	3934.11	3503.32
P13667	3862.77	2294.49	2341.17	2429.85	1854.61	3739.88	3859.03	1484.22	2856.27	3960.3	3143.56	2728.28	1433.44	3767.56	1473.69	2754.93	1668.28	2033.33	1885.55	1734.08	2373.05	2413.81	3416.04	1960.79	2414.15	3601.68	1898.77	3216.08	1412.44	1668.33	1246.25	2463.87	811.14	3568.71	1286.19		2225.97	1906.05	2751.77	1335.3	2154.64	1680.3	6159.85	4444.2	1059.28	3647.02	3173.49	4780.75	5886.81
P13674	984.865				485.022					1168.08		928.889						180.393			489.493						352.806																				1524.17
P13693	5262.61	5328.46	5161.4	4196.04	3078.3	3077.35	4337.92	3530.61	3937.52	3184.49	3408.36	4650.99	3489.32	1468.53	3492.2	2096.7	2305.87	3232.39	1865.95		3061.5	5627.29		2897.63	2084.09		1580.29	1557.72	1386.42	3194.54	2418.1	2468	3324.19		2593.85	7021.44	3516.8	1875.8				2742.29			1533.19			3349.54
P13797	14783.5	10488.7	12914	13020	9832.8	13676.8	15013.2	7553.25	9724.05	12218.1	9816.21	18044.7	10131.8	6267.22	11385.2	7814.94	7311.35	11997.5	8301.72	7154.51	9930.89	11328.9	5612.16	8197.38	8901.44	9199.87	10887.2	7760.35	11939.5	7225.18	12168.2	6666.02	12654.2	7803.67	9777.15	6196.04	7332.82	7686.56	9416.18	10299.8	8516.86	11229.2	8954.48	9488.63	5962.41	8406.78	9800.65	7894.34	11601.4
P13798		3376.55	3862.23	3403.59	3242.04	2337.38	4058.63	2416.54	3751.07		1759.39	2519.2	2454.57	4186.9	3502.35	3453.54	3193.53	2847.36	3315.84	3693.02	1931.41	4595.21	4244.76	4018.11	2555.03	4674.88	2701.45	5136.2	2139.36	3275.33	2779.73	4018.93	3641.88	2919.09	2957.24	5052.69	2442.02	2802.18	2742.86	5793.18	3266.63	2916.54		6033.41	3343.27	3116.7	2411.37	3361.31	2832.42
P13804		1749.03		1881.74	1699.29	2565.47	3165.37	1957.89	2289.89	1250.4	1626.27	1902.05	1587.55		1656.61	2361.68		1849.62	2244.09	3265.52	1911.14			1549.42			1932.36		1437.38	1846.66	2211.41	1856.6	1868.13	1915.78	1635.26	6597.48	1918.93	2714.08	2042.94	3737.85	2850.75	2348.79	4989.5	7793.86	2551.05	1471.81	2154.5	2218.72	2113.54
P13807-2		560.529		1136.87	992.56	793.963		1080.08	1094.66				827.618		1335.24			1003	1771.45		507.402	1582.6	755.877	1250.07	724.869		1779.27		1420.26	1314.9	701.782	1364.88	1559.14	303.304	1093.24	2294.58	834.439	1065.32	725.301		1084.12	1156.95	566.856	2573.34	927.363	1280.3	1209.4	1371.78	1235.32
P13861-2	3010.39	2433.8	2257.08	2258.27	2121.06	2070.91		2373.98	2678.74		2416.69	2996.71	2817.95	2479.35	3093.77	3551.94	1887.83	1530.91	3372.48	10528.6	2567.79		2310.95	2216.48			2035.02	1948.23	2505.04	2837.22	1583.19	3493.19	2080.01	3436.83	2498.19	1683.27	3942.44	2284.95	1952.97	3681.09		1680.95		2082.24	2487.11	3096.27	2516.08	4114.78	2840.71
P13929-3		3288.89		3191.14	2531.2			1107.28	13259.7			9406.13			1194.24									957.317			667.81				1491.08		712.242					852.096				623.56
P13984	3212.98	3083.13	2356.79	2138.04	2381.69	2385.2		2213.43	2545.02	3160.48	2800.04	2482.79	2339.14	2374.38	3177.1	2351.44	2467.5	2888	2971.53	2308.96	2573.21			1879.72			1934.23	2641.15	1977.28		1717.92	3730.38	2359.47	2197.34	2113.66	2296.43	1770.43	2665.05	1704.28			2112.31			2269.63	2563.76	2534.53	2569.73	2943.97
P13995		4764.08		3635.04	3954	4354.91		5304.72	3455.82	6717.26	5948.2	5370.95	3832.13		3420.95	4679.46	5701.34	3560.56	5368.41		4501.36		5650.83	3727.78			3294.98		4291.05	3957.11	4278.29	4650.48	4266.02	6010.88	5193.35	3126.34	2476.94	4788.9	5139.4	6068.65	4603.74	3911.93	9172.5	7755.2	3736.87	5780.27	4417.12	5627.02	7207.51
P14174	38499.6	24871.1	22365.1	27299.1	33034	27298.9	23418.3	27359.3	29891.4	23999.8	24815.4	28805.5	29164.8	18675.6	27052.3	25954.5	24545.2	26659.3	29762	15573.7	23463.1	14691.1	12728.9	13288.6	42414	14177	16449.6	16556.9	13780.5	18065	19543.6	20300	17891.2	23954.1	19378.6	17665.9	13792.7	18099.4	16565.8	19906.2	15291.5	18160.3	19213.7	24181.1	20408.7	18249.2	22339.6	26969.7	25646.8
P14314-2	9678.52	3397.08	5667.74	4048.86	2885.97	6020.75	7146.21	3814.17	6396.3	6902.21	5586.52	6339.74	1829.39	9272.16	3483.6	5510.18	2611.3	3141.05	3975.63		3367.2	6730.77	4104.54	3960.69	3996.76	7083.98	3841.45	3859.35	2404.76	3474.09	1815.54	3561.88	1716.52	5991.64	2333.2		4056.01	3609.98	3641.19	2621.83	2589.68	3240.42	7349.98	7432.59	2051.43	7528	6566.36	6500.83	9152.35
P14324-2	5764.87	11940.8	9563.78	6112.14	8307.74	5628.4	5514.55	5495.37	8363.23	5961.12	4684.78	5208.55	6146.11	9919.79	7497.4	5131.02	7273.1	7456.13	8714.96	8183.36	9065.24	7817.06	7931.75	8376.93	8439.98	7715.39	8069.18	10108.9	4743.16	8461.41	6751.12	9108.46	7721.81	8605.7	6212.43	9023.16	5827.47	8748.93	6508.46	5649.47	5742.41	5394.35	9731.61	5741.36	7914.72	11580.2	5980.86	7992.6	6763.16
P14406		1873.01		2116.85	1288.89	931.768	1503.72		2045.02	657.794	1231.04	1409.3	1892.08			997.195	1310.33	1479.67	1606.19	1116.74	1064.98						922.309		674.602		1112.31	970.314		1451.11	1075.7			1316.06	785.43	2167.61	1833.3	1010.47		5709.67	923.487	1183.06	1408.15	508.015	1235.55
P14550		505.026	683.24	642.894	774.18	945.538		623.126				557.439	1131.54			517.445		597.189	471.082		436.212	773.477		615.9			500.087	752.199		701.341		510.738				668.103	1028.73	822.641				422.025			486.277		1614.04
P14618	69173.4	91808.9	72617.2	127867	127223	122398	110654	137237	116989	108864	46863.6	155230	74095.2	102948	72076.9	91629	77430.7	102587	79104.7	118132	78215.9	106260	77187.6	116345	92695.5	86775.3	114184	138184	91080.4	92601	121691	94276.9	128960	94403.8	82367.7	76209.2	63284	113507	96688.1	93173.2	68014.4	115248	94883.9	83355.9	116996	79001.1	85461.6	102171	122222
P14625	15642.1	4065.26	9968.36	7531.14	3915.47	10844	11439.8	5146.14	9350.16	10212.3	8251.08	8884.46	2909.94	11413.9	5030.92	7644.49	3047.86	5086.23	5660.4	6572.83	5160.88	4571.48	7276.23	6605.33	6137.57	11993.3	7459.77	7160.5	2949.28	4934.43	3579.44	6250.32	3515.92	7354.82	4005.74	3410.27	7474.85	5036.01	6458.54	3425.11	6741.32	4656.87	14478.6	15449.8	2918.47	9580.35	7859.86	9985.95	14160.1
P14635-2		477.765			739.419	740.896		480.015	1170.12		716.266	314.395	670.757		1266.75		1067.34	653.023	1523.32	1648.28	1645.41						821.302		862.568	923.869	1117.7	1488.93	1319.27		1468.62		743.656	702.571	887.853			806.845			1815.03	618.239	638.175
P14678-2	2274.19	1510.5	2708.51	1412.18	1484.13	1792.1		1300.57	1450.4		1671.17	942.66	701.177		1578.27	1261.93	1375.91	1141.6	1652.03		1216.02		2006.36	1313.71			1299.66	1414.56	1342.5	1660.22	2050.18		1658.73				1366.2	840.619			767.944				714.785				861.348
P14735	2584.11	2925.54	4501.1	2973.04	3384.68	2372.91	2321.34	2891.92	3255.45	3426.92	2800.66	2211.22	2539.6	6028.75	2693.3	2753.81	2763.77	2615.52	2584.71		2338.37	4754.06	3057.25	2124.17			1908.61	3291.15	1812.89	3187.19	1806.46	2660.09	2788.22	2632.48	2283.92	2214.78	1838.11	2466.39	2161.52	4307.98	1776.94	2160.96		2785.28	2534.21	2960.59	2514.31		2562.37
P14866	5932	8713.45	7271.02	6544.53	6779.74	7243.94	8096.35	7572.31	7468.51	6411.43	8657.64	8126.36	7505.52	5716.26	7806.8	7090.11	7202.33	6574.23	8507.27	3980.61	7081.01	6542.05	5781.62	6062.53			4896.39	5440.5	5595.66	7171.27	6598.61	7206.45	7307.23	7595.23	6641.71	6106.6	5686.36	7220.53	6124.9	6879.44	7339.55	6795.04		6540.12	6405.52	7562.16	8597.7	6029.14	6221.06
P14868	6146.28	4046.03	5239.93	5269.02	3505.47	4326.53	3974.72	4676.68	4551.08	3803.4	4088	3955.29	3955.46	4635.94	4213.21	4615.41	4152.85	4477.69	3787.39	6377.23	3610.81	3215.3	5019.43	4251.41	4671.7	5071.26	3226.59	3756.07	2960.57	4104	4191.29	3355.06	3576.6	4940.04	3528.37	5184.34	4050.8	3032.66	3537.88	4000.25	4027.17	3705.76	7517.28	4112.52	4214.36	3749.89	4556.2	4114.1	4208.64
P14923		2247.87		2326.84	2015.26	2252.17	3352.46	1847.82	1249.54	1939.21	8639.36	1632.16	2464.5	21480.3	1219.7	2041.91	3102.53	2363.07	1384.02	2040.49	1734.97	2849.34		1563.19			2432.61	1398.98	1496.68	3115.4	2402.09	1285.87	1369.65	783.854	2350.85		2587.3	1411.87	3017.6	2133.83	2555.2	1754.98		2683.83	1583.75	1390.68	1856.9		1129.45
P14927		3435.68		3435.9	2861.71	4557.75	3805.64	899.59	4613.82	3631.61	3555.92	3291.6	2949.51		1854.7	3040.74	2936.97	2867.1	2594.1	4870.67	2672.07			2256.77	6794.43		2021.02		2006.66	2615.28	2734.02	3275.11	932.865	4072.9	2846.44		1952.85	2768.6	2863.67	2396.63	2440.78	2727.09	10554.4	7397.02	2459.83	2603.25	2240.21	2464.54	3972.13
P15121	4125.74	4979.5	7992.12	4610.56	3190.88	6400.26	4341.28	3415.82	4345.98	4092.53	4117.06	5132.96	4729.71	6601.81	4536.31	5099.1	2443.2	4814.54	3318.8	2967.21	2112.42	3019.32	6115.56	2073.42	4699.37		3711.07	2505.15	5393.1	2370.65	4543.27	3178.2	6320.91	6991.6	3761.65	4036.83	5600.97	5471.63	9634.1	3909.59	3193.68	5671.75	8514.58	7486.87	3692.66	4072.16	4863.05	5414.3	5306.82
P15170-2		2178.82	2674.03	1374.39	2033.75	1548.98	1753.22	1903.85	2686.55	2418.03	2441.14	1842.91	1916.39		2175.26	1062.86		2043.33	746.775		2523.73	2021.36					1289.63	1825.14	1903.75		864.112		1225.05	1218.98	1722.86			1846.27				2111.46			1222.94	818.293		1286.52	2061.31
P15311	9750.92	8010.88	7609.33	8778.64	6047.28	7101.04	7319.22	6151	7293.64	8231.68	11351.6	8409.92	6708.06	5238.15	8967.82	6485.84	8802.44	4307.19	6065.87	6879.33	8778.66	5445.57	5882.22	7163.35	6143.47	4490.94	7598.84	6137.36	7705.66	7925.12	8924.26	8382.73	8306.07	3855.9	9814.46	6362.09	6483.17	5950.88	8004.02	7144.42	8717.23	6693.2	6652.75	6090.78	4980.86	6361.66	8401.75	7045.41	7219.59
P15374	3120.09	3999.28	3731.77	2525.83	2879.37	2526	4287.57	2687.12	4159.78			3595.41	3027.35	3987.27	2152.8	3501.85	2786.52	3367.83	3863.1	8385.48	2726.37		1931.58	3105.05			1576.96	1906.75	2864.62	2121.42	1213.09	3771.95	1537.41	3602.02	2422.73		2545.23	1737.69	2421.84			1962.2			2070.81	3202.73	3220.21	4013.15	2560.81
P15529-2		2632.82		3291.45	3889.5	3311.62		2924	3945.77		2166.57	2821.24	2185.86		2523.37			1918.16																								1413.22				2562.09	3121.18	4059.11	3563.24
P15531-2	4800.19	4103.98	5986.95	6041.76	6522.94	4137.38	5395.97	5591.63	4926.87	4831.2	4024.61	3284.83	4757.82	3295.28	2761.67	3468.16	2723.68	3874.24	2075.93	5258.34	779.843	2102.81			3504.76	5858.56		779.613	445.695			2484.4	1463.93		868.58	1875.07	2131.43	1611.93					3748.91			4422.25	4561.81	4784.62	3242.18
P15559		1547.42	525.936	1273.87	2296.6	1507.69	1454.73	1347.96	2202.14	1296.28	901.912	612.292	1685.64	1419.81	1567.12	973.158	1513.22	1408.13	1221.49																											1538.81	1644.95	979.525
P15586-2				5662.11	1514.11	2472.15			1720.57			2272.92	3302.44		1194.88	1340.38		1050.25	1596.62		1693.61			1389.73			1691.47		2034.47	2228.56	1604.92	1524.67	1329.51		833.628		2652.53		3473.74	2684.81	2781.66	1260.1		7995.85	1193.97	2284.16	1556.33		1428.48
P15880	8683.66	6543.88	6572.73	5789.7	6160.17	5522.31	6955.37	6451.41	6560.09	6039.2	6574.85	3534.09	7074.77	4381.09	6171.04	7275.78	5274.36	6470.47	5716.4	6862.94	5473.17	7646.57	5514.98	3761.29	6294.67	4368.83	3885.03	5494.16	4886.44	3656.67	5406.61	3459	4392.65	5060.4	5087.47	7180.22	4346.23	5198.66	4727.67	6976.17	4728.45	5826.5	3476.94	5981.66	5157.55	6104	6824.23	6021.47	6913.02
P15924		2360.13	5517.92	2972.82	2436.4	2237.81	9816.4	2134.74	3217.85		13357.7	2356.18	2351.28	28922.8	4109.1	2046.38	2701.49	1301.56	3215.95				1000.76	601.283			2054.94	1603.83		5633.65	2203.56	2938.53	1846.29	2087	2662.64		3970.2	2923.84	4666.69	3787.62	3410.33	2783.47	11389	3990.46	2085.55	1739.39	4086.25	4986.13	2298.53
P15927-2		1448.83	2076.11		1939.99	1651.76		1839.56	1634.59			1680.73	1636.71			1364.8																																1263.06
P16070-10	2647.86	3805.94	1816.26	2001.26	3132.7	3329.44	4712.16	3197.01	2517.27	1858.8	3733.85	2887.8	4464.85		4277.09	3978.01	3564.47	4672.49	3069.99	2888.26	1941.1			2189.65	970.22		4059.86	1187.32	4372.92	4536.28	2734.95	3665.1	1983.85	3000.05	3299.07		3840.68	3735.02	3228.31	3027.89	2997.61	3650.45			3335.35	2345.1	4037.3	3441.55	3110.81
P16083	1715.16	1787.43		2628.52	2871.46	2532.24		2220.3	2002.15			1997.09	2492.19	3854.95	2045.22	1969.74	3225.96	1522.68	2428.74		2052.3	8124.09		1580.89			2096.04	2434.41	2317.62	2716.12			1563.11		2079.38		2361.15	2358.17			2680.87	2200			2131.12		1718.09		1638.03
P16104		3834.37		2480.51	2204.4	3890.5		1940.33	1145.42	3164.44	1663.02	832.892	791.934		2463.64	3918.65	3084	2312.4	3919.25	3131.55	4406.72			2077.2			3258.21		4581.97	3371.33	4827.02	3329.11	2211.33	6859.65	2789.15		3927.38	3976.55	4680.03	3174.69	2368.51	2585.94			3433.16	2723.79	2670.73	1826.58	1526.1
P16152	5499.37	5118.24	4512.78	5870.55	5112.51	5310.55	5483.01	5245.57	6542.1	5122.25	4515.16	5253	4585.84	7186.14	4312.04	5448.9	5127.69	5617.34	5471.46	4884.77	3845.96	5015.02	5318.47	5218.42	2808.69	7983.45	5105.55	4173.97	4321.89	4415.21	4898.32	5496.34	4154.73	4373.52	4581.14	5911.36	5293	4408.91	3475.66	4695.51	3989.38	4045.22	7612.13	5720.52	4146.63	4116.82	5039.18	5528.54	4404.36
P16220-1		1266.12		1203.27	1037.93	973.901		1253.97	618.395			1242.06	1696.63	1356.16	1173.62	935.906	1371.11	1069.03	1143.87		843.23			886.643			1093.49	1123.46	893.88	1112.8		1123.29	1249.56	1695.18				730.982	1280.63	1754.55	1863.48	1084.54			701.888	748.654	1140.87		649.966
P16401		53299.5		38608.1	30117.8	40313.9		30488.5	38734.4	71807.5	71111.5	43323.5	48685.6		46482.8	44660.1	29165	16852.1	49524.1	44761.2	47707.9	2939.51	1220.71	36591.3			34783.5		54021.2	35285.3	44390	48898.4	36467.6	41429.5	41695.6	5363.22	38229.4	32181.5	35137.3	54580.1	57268.7	30065.8			22625.2	47139.8	41844.3	27110.6	26579.1
P16403		123843		67862.5	90128.5	89108	5509.68	106012	94376.3	128674	136337	73715.7	110586	3670.47	90214.6	133956	103870	32642.5	111640	106948	101363	6945.15	2485.05	76588.1	3521.79	3699.66	79420.2	2076.27	109670	91641.4	94920.4	84470	82072.8	106826	75375.1	6105.33	120170	79191.2	77594.1	98844.5	99681.1	82529.8	10836.8	5465.06	51170.6	66510.5	74240.7	56675.4	50198
P16435	4536.06	2454.36		2977.03	2462.36	3374.34	2142.36	2681.88	2367.57		5158.55	2377.54	2876.08		2324.78	2748.85	2398.11	2365.25	4041.39	3936.66	2107.48	2708.04		2370.01			1441.57	1690.52	2215.54	2690.76	1378.89	2332.06	1972.74	3116.83	1841.69		2885.25	2332.49		3842.43	1454.93	2240.49			1443.58	2623.12	3331.5	2666.04	2261.18
P16615-2	7666.36	4278.81	3760.97	3238.25	3915.85	2993.17	4714.71	4181.42	4415.34	6424.25	4637.46	3753.3	3112.98	6878.93	4207.14	4418.3	4075.31	4264.34	3540.27	4142.85	3939.26	3832.82	2223.02	5325.09		4658.26	3522.18	3150.84	4171.86	4526.3	4655.01	4349.78	4999.97	4429.66	3728.43		6734.04	4624.58	3599.24	3695.22	4882.36	4014.37		4622.88	3618.87	3496	4131.14	4562.33	4341.51
P16949	5771.89	6303.88	6825.79	4451.36	2990.52	4268.76	8188.89	3337.34	5455.83		4585.69	5571.2	4209.69		3592.56	4539.19			4079.49		5310.28		7234.58	7487.15					5305.48	5994.27		4221.93	2070.82	5062.97	3202.81	7426.22	4436.68			9746.33	7061.1			6840.37		7272.52	11571.9	8065.45	8002.77
P16989																																															1378.44		718.776
P17096		1591.38		2704.62	1540.88			1899.63	1283.57		2346.43	1681.69	899.223		1765.27	1736.5		1385	2241.95		1757.46			2046.42			847.826		2474.7	2644.3	1046.32	2736.06	1209.72	1843.76	2309.78		3873.12	2035.79	2732.57	1429.22		949.275			1387.6	2333.43	2489.79	2322.58	1933.23
P17174	3338.38	4386.2	3781.25	4243.4	3605.22	3358.44	5023.21	3745.42	4448.71	4410.4	4048.03	3376.67	2731.76	5609.08	3569.67	3836.78	4528.27	4067.92	4653.65	2140.26	3794.56	2315.61	3561.81	4476.76		3156.37	3442.51	3772	3020.28	3256.12	2996.12	3076.81	2858.54	3707.2	3449.93	3605.41	3320.25	3782.94	4081.77	3220.76	2953.15	3441.26	4538.72	4260.76	3211.08	3910.96	3463.43	4719.67	3782.1
P17275		1514.95		1953.07	1591.54			1686.4	1194.35		1962.41	1017.65	1580.59			1681.15	1611.06		2607.36		1076.19						1422.6		1659.02	2595.7	1009.41	1875.81	1230.82	1759.19	2177.69		2598.41			2675.75					807.051
P17301												1216.93	1020.71			495.521											495.141			868.645		853.238	720.533		498.797												914.68
P17480-2		1239.32		1859.85	1116.46	1385.27		2082.78	2174.82		2341.93	1281.77	1985.98		2083.95	1067.3		1308.08	1283.4		1400.74	1323.78		1508.99			1825.88	675.154	1002.18	1875.13	2416.84			2094.36	1800.82											2627.88		1272.87
P17612-2		1325.97	792.943	1065.94	425.667	647.29	812.414	399.885	1174.35			893.503	1141.66		1255.19	402.328	1103.77	598.998			525.878			805.557			663.183						429.655	496.733	320.751			356.029			1421.11	822.697			731.778	1060.41	1285.09	1092.88	939.829
P17655	2546.51	2047.41	1754.22	1599.52	1808.61	1793.79	3066.91	2463.76	2260.55	1396.66	1708.24	2534.17	2257.97		2223.35	2243.01	1984.74	1412.62	2447.77	3162.74	1594.94	2706.84	2096.27	2657.93	3358.8	5107.5	1722.5	2003.23	2720.16	1899.78	1706.91	2087.25	2108.3	1444.23	1712.7	2128.99	1762.24	2177.25		2566.1	1581.67	1537.63		4912.74	2299.69	2254.55	2250.5	2157.38	2093.66
P17812	4612.94	4226.23	5142.5	2292.88	3794.18	3298.31	4435.19	5003.46	4651.61	3524.35	3590.48	4304.95	3955.07	4355.96	3909.39	3557.61	2709.1	3496.32	4713.53	2790.59	3136.24	4002.99	3164.5	3115.17	3258.04	4518.1	2612.32	3651.68	3165.78	2574.15	2625.09	2411.39	8024.28	2906.87	3378.15	5876.01	3924.45	5929.49	3017	4469.8	3430.03	3369.79	3079.89	3598.13	3386.81	3653.16	4457.18	4130.57	3299.83
P17844	14362.9	17776	18007	16860.3	16195.9	20395	15124.7	18651.6	19032.8	17322.7	19846.1	14069.5	18266.2	13512.5	23622	19568.4	17797.5	19317.7	17142.2	13585.3	18935.6	17439.6	18016.9	15251.4	18855.3	19205.8	15487	18890.1	14008.8	14600.3	19705.7	18749.7	18920.7	19099.3	17766.2	18266.1	17472.7	19008.8	17155.8	16639.3	15900.1	19829.4	14858.3	12327.5	14962.6	17152.7	20215.4	17050.1	15814.7
P17858		1738.61	2238.74	2205.09	1352.85	1709.01		1129.6	2051.91		1466.3	1306.47	1636.21		1036.65	1701.41	1685.57	1119.22	1978.12								1370.36	1465.84	1356.57	1438.91	1218.41		1145.84	1688.45	1313.65										1137.28	1710.99	1743.53	1539.64	922.767
P17931	4393.68	5018.51	5830.76	5420.94	4404.01	5180.51	3716.31	5072.72	4762.84	7193.39	4495.44	5706.37	4455.07	6076.99	3227.7	5924.25	4492.8	3975.64	4154.96		3636.64	7965.07	4447.77	2468.65			5475.22	3607.48	3560.23	6555.67	4428.85	5374.84	2134.04	2364.36	3434.16	3384.05	5194.71	4469.52	3705.96	3405.19	3263	3028.34	7842.43		3864.94	4463.85	3906.47	4900.88	3646.87
P17980	8515.55	5472.69	5863.4	6678.32	5055.04	5445.82	5992.63	5598.24	5899.7	14367.7	6001.13	4960.58	6429.27	5188.62	5305.78	5202.96	5075.32	5459.15	5870.72	7814.05	4694.89	6743.6	5917.95	5076.38		11159	5385.39	5058.51	4858.26	5660.53	4523.86	5678.34	5257.44	5125.7	5215.6	6929.53	5189.56	5044.35	5424.66	5368.16	5454.94	4795.28		4827.33	5339.24	3918.18	5507.03	5041.93	4621.88
P17987	9804.22	9641.23	12666.5	11231.2	11531.2	10468.3	10185.3	9412.65	12048.7	8477.56	9095.88	10214.1	12942.3	11449.5	11984.9	10777.9	11277.8	10711.2	10200.1	11497.6	11059.4	13890.6	13555.1	11118.7	12743.5	11421.5	10884.6	13169.3	12049.2	10990.6	9754.09	9820.49	12313.8	8970.06	10671.5	12071.7	7923.13	8421.74	10603.1	11208.2	10772	13901.2	7324.63	12845.6	12042.8	10805.1	11311.6	8399.68	10850.9
P18031	1903.52	1455.21	2366.47	1545.15	1544.34	2214.21	1883.51	1433.96				546.108			1252.11			1371.4	2222.27		2664.94			2540.88				959.762	1647.54				1531.54	2397.88	1431.08										732.517	1524.78	1262.27	2672.07	933.661
P18077	10348.8	7713.56	8231.89	9391.66	9018.16	7482.27	6410.68	8446.62	9505.49	6446.25	7064.39	6506.05	6967.05	3359.64	8235.61	7669.34	7660.79	7919.61	8473.22	9859.3	8545.06	8814.28	8104.27	11121.3	8955.89	9526.12	6312.01	7366.77	8612.54	9414.96	8580.69	8613.75	7955.7	6407.81	8417.18	4947.16	5319.89	8821.94	8138.1	9042.49	7871.98	8494.97	7065.3		8562	10819	8916.64	8276.21	10502.1
P18085	12517.9	14345.3	5751.9	11883	12147	9962.49	11273.8	10430	13342.6	15442	13096.3	14374.6	10121.4	9770.48	9888.21	8016.48	8280.81	9174.8	7045.71	11204.4	11059.1	5650.74	4930.19	11131.4	8289.11	10204.9	9277.85	6730.05	10030.3	9022.99	11986.2	8131.37	10659	7629.08	8315.87	2815.84	10361.6	11397.8	5793.31	8846	10496.8	12249.1	13603.5	9278.47	8236.08	12097.6	12535.8	10348.8	11209.5
P18124	32254.2	25326.3	22978.2	23982.6	28692.3	20756.7	20141.1	24242.6	24479	15182	21749.2	23564.7	23705	13191.5	26590.1	23340.7	23650.1	25912.9	24793.9	21995.8	20961	22767.7	23305.6	25011.4	20241.7	22771.8	19682.8	22964.9	22346.6	19138.8	18073.9	18120.9	22831.3	19080	19192.2	25845.2	16024.2	19628.9	19236.7	19976.7	22316.2	20759.8	8733.36	13266.1	21349.6	26322.1	23563.4	21479.9	24085.5
P18206-2	9665.18	14078.9	8980.67	11081.7	12794.5	10985.2	8983.01	11870.3	9309.2	10824.2	12533.3	15617.2	8471.46	14905.2	14073.7	8965.1	9314.85	12356.3	9971.1	8968.12	12949.3	10289.6	8309.46	11423.1	10511.2	10928.8	10245	9760.38	11737.2	13691.4	13214	11574	12988.9	8542.79	10346.8	8890.57	10377.3	11952.9	14606.7	9794.46	9348.58	11834.5	9476.73	8946.23	10584.4	9400.41	8312.52	9400.5	10977
P18583-2		2610.52	2457.53	2136.02	1812.67	1880.52		1673.28	2396.31		2535.45	1771.22	1936.86		1512.46	2863.24	2021.11	1255.84	1684.05		2496.9		2197.64	2061.67	1993.12		1750.62	1471.42	1914.91	2374.97	2194.74		1432.64	1980.51	1538.74		1790.21	2281.34	2072.82	2129.71		1391.07			1376.52	1596.78	2016.92		980.032
P18615-3		1601.52		2847.17	1625.5			1248.28	2103		2757.86	1620.93	2585.22	1949.14	1544.22		1761.49	1337.9	1518.99		961.29						976.458		1326.81				1698.74	2124.67	1608.66	487.293		1429.02	1951.1		1401.84	1003.64			1490.49	1710.34	1989.15		1608
P18621-3	26232.4	18825.6	19581	16951.3	21576.9	18325.3	17378	18937.2	18959.9	12816	15649.7	17408.3	19697.8	8709.44	15831.2	14410.9	13942.5	16431.3	14367.2	12305.6	12733.8	18989.2	7640.09	19933.3	17291.1	19058.9	6900.48	8110.78	7451.47	10036.3	10315.2	11349.5	12623.1	16428.4	18603.8	19486.3	12046.5	10785.6	12106.2	11961.6	10828.6	14490.2	16241.1	17181.9	16469	14145.3	14167	14443.1	11870.4
P18669	6804.62	8180.49	6993.41	7587.81	6331.34	6749.3	6803.44	7022.41	8654.3	5789.07	7246.89	7408.71	5861.94	5827.33	4914.77	5239.85	6902.73	5819.33	5960.54	5909.08	5472.67	6250.3	5733.51	5731.98	4700.61	6964.26	4252.99	4415.62	3895.88	4600.64	5550.74	6712.41	4066.79	4941.34	3838.41	5209.67	4946.2	5922.97	8285.17	7050.27	6306.5	5051.95	7481.21	7444.37	5445.8	5423.59	6585.26	9003.37	6132.65
P18754-2	5219.64	6470.73	3220.27	4081.11	4858.27	6580.95	4414.53	7306.01	5320.27	8220.68	6002.52	4213.49	5180.35	3267.04	3905.16	3660.25	4592.5	5215.37	2820.08	4390.26	2665.93		4264.32	5973.79			1639.17		3922.79	4797.79	2561.27	2278.62		4426.72	4973.08			2906.94	2836.7	4258.8		2808.76			3599.01	6507.71	6921.45	6175.71	6759.5
P18887	2269.39	2541.04	2708.67			2949.35		1761.39			3871.58	4127.44	2697.17		2403.72	2415.61	3065.14	1856.65	2114.09															1361.6	1520.78			1931.8	1833.61		2566	1619.26			2655.44	2151.3	2918.46		2215.81
P19256-2				1425.53	1522.3	2375.86		1393.67	1250.99		997.1	1183.28	1534.79		871.847			1348.28	1752.19		1430.06			680.244			1692.64											796.289	575.178			1600.96			1080.51	1709.68	1441.81	2127.57	1014.25
P19338	46343.3	29401.5	27618.7	32667.3	32903.3	34605.4	31014.7	38663.8	35449.9	23523.1	39799.4	31738.6	37797	31080.9	32921.3	42711.1	32498.5	43469.3	34121.1	29308.1	36554.8	31946.6	34354.3	28669.8	31241.7	31865.5	33483.6	32775.1	32775	26488	29889.1	27385.3	30193.4	40805.9	32885.9	38355.1	30188.4	32188.2	29527	28843.6	37100.7	29075.2	19309.5	21980.6	39988.1	30182.1	32917.6	28863.2	33738.6
P19387					531.384	562.946		817.911					943.69		1331.55	1594.96	1284.52	630.424			625.791						1170.9	708.811	972.582	1248.97	1203.51	860.807	1219.84	787.747	977.073			1037.69	1223.26	1534.96	773.002				849.661		1170.19	1060.01	903.461
P19388		885.401		747.96	995.558	1164.51	2541.63	1335.13	1077.67			755.228	1035.11		1247.03	532.766	1757.24	718.275	1908.1	657.55	807.281	1240.41	1707.06	1118.46			753.632	1172.97	1345.05	1080.48	679.69	1248.16	1105.29		1278.27	1749.94	1123.55	1236.51	1294.48	2404.56	903.539	659.241			1001.89	1796.74	895.066		885.858
P19404		1171.45			794.633	1484.33			1496.48	1842.37		1031.28	1021.68		749.878	1078.49		668.633						2630.23			1097.65		1424.05	1568.98	1509.5			754.163	1914.35			1241.06			1703.47			2086.5	1129.14		1221.69		2439.33
P19525	1301.19	741.221	1928.5	1149.77	986.619	934.54		829.449	1103.53		1213.33	1900.64	623.924		1481.39	1367.12	858.085	964.093	780.194		1214.09		777.768				1216.49	762.7	882.387	1032.34	1311.65		1133.95		852.092		1752.23	1114.87		1210.54	994.599	1237.9			788.69	1124.76	808.114		1115.45
P19623	7066.36	8070.09	8420.18	5453.67	10431.5	7869.22	9511.62	10227	9010.21	6571.45	7634.37	8770.72	9001.14	8390.18	7115.24	6826.73	5918.55	9561.98	6213.95	7646.9	3553.32	9947.38	3510.38	4210.68	4654.59		2474.39	3514.06	2361.46	2523.44	5693.04	2092.97	3629.66	4320.94	3336.59		6879.71	3772.34	2573.62		3894.85	4326.45		5638.23	5398.24	8312.5	9023.37	8941.54	5833.69
P19784	2815.78	1425.93	1331.66	1404.94	1714.31	1884.6	1445.03	1353.36	1121.4	1306.22	3346.17	1333.29	1680.99		1192.32	1197.77	1143.02	895.735			1056.94	1390.65		1418.73			790.899		953.757	1641.34	1737.75		1198.99	1451.71				1161.14				1684.43			978.751		1591.31		778.963
P19971					1528.19	1216.33		1734.75						4209.79	1387.27	1047.13	2227.36	1506.93	1494.44	1305.86							700.861		497.8	1103.12				940.228					1955.1						895.282
P20020-1		850.186		909.525	522.303	636.613					1085.89	1064.75	1106.52		481.71	375.493	707.743	446.769	379.463		190.652		741.147				522.641		331.349		952.267		246.665		572.286					207.731					480.577
P20042	11428.1	9531.01	7278.82	8671.55	9176.05	8157.29	7269.43	9073.24	8961.09	8029.56	8773.41	7808.67	8947.4	8954.16	8473.42	9882.13	9801.41	9353.36	8450.97	7671.02	9578.03	8566.92	9368.27	8387.06	10301.7	11277.6	10174.4	8417.74	9748.14	10033.1	8398.71	8053.91	8656.6	7896.78	8307.65	10500.7	9381.83	9436.14	8862.98	7574.63	8451.28	9152.16		4878.01	10613.3	8631.83	8451.2	7129.36	9781.24
P20073-2		2756.91	3351.88	2542.21	2116.92	2210.33		2662.68	2363.47		2415.93	2383.18	2334.73	3117.64	1567.72	2542.47	2080.22	2253.36	1964.83	1263.49	2392.76		1460.77	2484.36			1815.02	2122.52	2260.03	2270.52	2171.52	2767.26	1520.73	2271.48	2642.66		1117.73	1363.6	2049.67	2099.12	1266.62	2488.21		2539.06	1817.22	1591.52	1726.45	2917.16	1914.24
P20290-2	5369.09	3919.65	4067.53	4814.61	4201.1	4117.7	6451.33	4290.16	4481.31	3602.32	4400.17	3938.93	5160.19	3895.73	4033.8	3461.5	4968.12	4017.65	3447.86			7614.27	1793.43		10033.6	4670.1		5511.94				2813.76			1105.4	3382.35				2147.67					873.073	3166.89	2751.41	4376.89
P20339-2		640.396		1421.57	1890.15	1468.14		1350.51	1156.18			1010.37	980.875	1573.8	1366.43		1011.59	1081.39	514.995		1405.98			944.476			1924.3	1677.61	1020.6	1570.48	1454.35	1243.67	2182.18	1192.92	989.851		2096.52	1605.66		752.361	1089.89	966.544	3491.86	3017.43	1590.99	1509.67	1464.41	1614.95	918.497
P20340-2	5108.05	6076.9	2618.95	4362.82	5299.28	4067.7	4244.68	3505.47	5474.75	4794.15	5220.07	6059.83	4590.77	3556.64	5698.21	5139.99	4295.26	6201.41	5626.1		4028.03	3321.92		3802.66			3746.64	3286.21	3430.23	3849.01	3321.21	3257.55	2782.51	6555.82	4184.93		3623.63	4598.78	5142.31	2618.69	3917.92	4580.06	5060.87	6435.02	3864.97	4943.82	5123.45	5288.53	4401.77
P20618	4419.41	4935.67	7502.64	4031.42	6045.09	5913.27	4702.44	5530.04	6425.07	5022.69	6516.87	6073.29	5845.85	9907.99	4307.53	4967.47	6817.58	5441.88	5536.37	4290.66	4358.82	9710.18	4759.12	3772.92	2175.54		4755.22	4065.74	4395.09	3534.41	3994.81	5155.19	4041.15	6888.05	3687.79	4575.35	4002.98	5041.06	4724.5	5362.57	4622.44	5379.53	19473.9	4443.24	5357.29	5528.56	4844.29	5399.3	4231.76
P20674		5044		4676.81	4431.63	4468.84	4215.38	3268.73	4102.34	7156.02	4164.94	4334.25	4048.56		2864.52	3952.91	2707.62	2433.66	1313.34	3198.68				2786.66			2366.76		1651.36	2800.71	2655.05	2265.65	2545.49	3311.5	2671.87			2590.22	1924.97	2376.59	1948.48	2361.57	8092.54	8271.06	2052.22	4504.71	4493.59	4546.63	3032.51
P20700	6434.35	9597.91	6122.9	4934.3	7908.32	9246.89	7886.41	5838.95	8293.35	6849.83	10835.4	7609.76	8978.53	6557.24	7296.51	9250.58	7339.67	5290.99	10245.1	8154.99	8331.8	4619.64	3504.11	7469.83	5848.21		8754.5	5614.04	6410.71	7016.85	10427.7	8809.81	6534.06	10864.7	8164.43	7041.84	8739.47	7682.8	7694.1	6884.8	8960.5	6969.99	11530.6	11278.8	7537.55	8993.7	9956.69	10538.6	6495.95
P20810-10	5790.42	8747.3	5569.45	5911.34	6746.02	5343.13	5485.31	6233.63	7872.89		8732.56	6381.72	9191.75	5288.43	4438.05	5567.31	7723.88	7032.62	6007.95	5644.27	6858.28	5998.65	9877.55	6428.31	7980.18	5110.77	8357.42	7869.28	4720.88	6313.94	7032.98	4183.21	5833.78	3735.63	6756.35	5827.77	6605.31	4640.99	3936.86	4677.08	6961.82	5380.54		5588.17	4999.22	6411.96	6286.06	6138.56	4982.13
P20839-3		1178.67			993.798				1353.59			954.548	1000.96																																	863			830.153
P20962	12657.6	15401	15888.6	12901.1	12335.7	12595.3		14519.2	18725.8	8001.41	16062.8	20389.8	15295.6	8817.3	6337.1	7596.79	4449.27	2642.12	5290.17	13274.9	10431	14409.9	6580.4	11356.4	5635.83	5364.11	5085.49	2169.4	2374.23	7019	6910.71	5259.05	8297.17	3672.46	5961.58		1624.55	4609.07	3389.53	4094.07	3373.4	8238.25	4926.86	5688.36	4255.41	17095.6	20188	14928.9	13590.8
P21127-10		2744.7			1489.03	1524.52		1683.28				1088.38	1919.58				1492.42																		1454.31	5741.98		1485.15								1773.36	1391.9
P21266	3322.06	3349.86	2583.49	2403.84	2792.39	2646.24	3237.77	2213.95	3663.17	6360.82	3414.96	3345.26	2852.86	2659.06	3687.55	2800.94	2226.54	2423.38	2058.26		2816.48	4002.89	2506.32	2854.47			2533.74	3308.65	2843.11	3489.24	3468.23	2605.22	1961.91	3759.78	2133.22	4875.11	6717.59	2918.12	4020.72	3150.19	4064.7	2157.45	4079.93	4400.48	3205.34	3113.26	3750.25	4448.23	3365.94
P21291	14557	19529.3	8160.47	19571.6	23854.1	12004.5	9773.73	16506	13253	11612.9	10845.4	43924.3	10827.9	9312.69	18190.1	9156.28	14743.7	21917.4	12755.5	12575	17243.6	11081.4	4787.17	13251.5	9231.88	15719.6	10802.2	9876.34	13364.2	6756.6	13636	6795.31	23446.8	8840.49	13471.8	4923.83	6991.64	14020.1	15929.6	10138.2	8793.59	18330.5	13749.5	7688.56	15011.5	10571	8504.1	6741.12	14029.1
P21333-2	24272.1	49495.2	27332.9	63933.1	46794.6	49573.6	38693.7	49389.1	45739.5	34488.3	54145.8	84663.4	48127.4	20808.7	42956.3	46593.5	49155.5	34955	36165.4	37020.2	32414.7	28476.9	19595	36262.9	28466.8	23792.3	47248.8	25988.2	55288.6	34407.2	38348.5	33442.2	53828.4	39042.1	39502.1	27655.6	34934.7	41332.6	43584.7	47380	39513.6	39351.5	31568.6	24354.5	38041.8	40138.4	34922.9	28625.2	41764.8
P21399	741.21	495.308		1460.46	999.885	1174.35	1555.04	754.253	1228.99		856.348	1431.07	868.494	774.238	711.745	1454.9	1069.07	1510.27	1662.79		1108.43	1119.41		1044.14			959.114	967.087	1143.2	1045.58	1212.01	1118.74	1030.91	780.217	1058.55		2152.71	1070.57			456.361	1577.74			1670.55	1207.7	1229.69	564.278	1001.22
P21796		7168.73	2459.34	5049.11	8628.76	9716.65	9229	7116.55	7139.96	12522.4	8387.53	8840.07	8559.93	6239.26	7069.73	9908.43	6874.84	7712.64	6550.04	8725.02	6330.43			6925.58			5651.19		4662.01	6897.95	5970.37	6576.2	6582.58	9523.44	7631.77		8286.07	6984.07	5937.11	6153.44	8323.86	6977.83	27272.7	27137.9	6756.03	7957.72	8302.55	8017.17	7288.42
P21912	2746.37	2629.76		1881.65	2435.04	2494.94	3337.24	1418.89	2366.5	4128.11	3091.24	2544.44	2391.55		1893.98	2924.09	2372.84	2603.86	2568.81		2222.01			2821.41			2225.04	2016.89	2210.04		3001.66	2601.15	1901.48		2948.57		1695.62	3220.32		2606.5		2508.51	8925.12	5642.14	2247	3388.83	2967.19		3774.47
P22033		2953.28		2580.64	1818.54				2619.72			3678.65	2195.39		2004.6	2216.13		1644.78	2270.25	2687.25	2391.6						2681.97		2204.38		2458.11	2405.53		2329.02	2554.6		3706.89		3693.18		3126.25	2275.99		3997.05	1984.74		2656.44		2045.53
P22059		817.064		502.128	468.677	740.754		1058.89	600.067			785.851	844.517		654.632	1398.3	1313.39	963.16	370.239		1066.37			858.373			1022.39	1595.24	682.42	1046.59		1304.57	920.805				1229.89	562.264		1065.22	1363.36	718.51			1000.91		856.741		941.112
P22061-2	1669.58	1192.66	2483.48	1467.98	1438.85	1394.53		856.192	2090.02			1403.1	959.242		1619.59	1477.01	1065.72	1148.72			1092.55			1169.63	1442.76		1248.53	620.586	1091.5	944.325								902.506				795.925			901.164		1569.06		2309.05
P22087	10084.2	7155.74	8493.71	10133.9	9000.44	9581.4	8956.77	10153.1	9636.36	6814.53	10098.7	7463.56	8729.94	5943.11	9674.72	11632	8074.66	9317.74	9242.56	8320.59	10176.2	9397.24	11213.9	11002.9	8569.1	12574	8554.86	10128.3	10081.6	10049.2	9723.66	11327.8	8440.6	10501.6	9782.79	14037	8670.1	9899.16	10671.5	12032.4	10553.1	7204.67	6564.11	5587.22	10847.4	8679.12	9483.31	8736.42	11020.5
P22102	4098.1	3430.42	4264.15	4371.42	4071.19	3988.45	2945.66	3725.8	5848.84	4448.58	4458.93	2976.49	4705.98	4355.17	4792.74	4906.92	4346.37	3883.55	4278.69	5506.4	4566.8	4671.06	4765.42	3953.65	4234.61	5185.2	3795.25	4421.09	3010.23	4787.01	2754.83	3888.06	3685.08	4151.93	3059.47	4192.09	2381.89	3037.83	2325.93	3587.09	3263.47	3694.16	5440.74	4117.5	3861.44	4059.71	4112.03	4612.54	3833.97
P22234-2	7262.32	7438.81	7910.29	6739.46	7602.13	7417.7	8523.32	7373.46	5444.74	5131.22	7901	5340.85	4878.8	7275.39	7715	7658.31	7473.27	4250.15	7234.27	4721.71	8216.23	3382.34	7956.18	7983.76	8391.05	11269.3	4608.76	7221.83	7257.39	7615.71	6012.5	7626.69	6646.18	7096.49	7772.19	8504.05	6676.15	4979.13	5500.07	9110.24	7886.36	6165.2	23085.8	8997.69	4820.92	7768.17	8213.75	7438.44	9640.4
P22307-4		3821.77	3198.31	2357.57	2396.43	4390.44	3273.19	2778.82	3259.65	4438.46	2801.31	5268.9	3531.15		2779.76	1612.96	1096.85	3135.01	2093.42	935.537	2537.51	4284.46		2834.92			3482.13		2997.65	3733.73	4118.08	3710.24	3490.89	2654.34	2938.53		4024.84	2792.94	2858.64	3463.65	2713.11	2451.14	10093.6	6922.86	2856.54	2457.68	3174.36	2519.65	3797.79
P22314-2	7336.89	8872.3	10084	8906.92	8151.21	10155.1	9737.56	8613.33	10498.5	10322.8	10489.5	12732.8	10194	12295.6	8393.11	12256.1	9105.38	8826.6	8715.7	9167.86	7416.23	10376.4	8795.96	9156.11	8252.29	8201.5	10604.7	10182.8	11652.5	9914.74	8858.45	10041.1	10179.1	9046.53	10492.2	10655.2	8317.64	9278.79	8092.81	12204.4	11239.4	9096.73	8949.81	10247.1	9580.85	9301.44	9846.29	8082.78	9619.85
P22392-2	21451.8	26689.6	23781.5	29399.3	28945.3	25820	22656.5	29635.4	31789.3	19590.5	24130.3	20964.8	22902.7	16641.9	17360	15409.5	13090.3	15337.3	12362.9	17315	17493	25795.3	15696.1	23443.5	14697.7	18584	10068	6990.8	7703.31	18811.3	15866.2	14062.2	13031.6	6813.93	10548.1	13622.7	13285.5	13054.1	8834.94	10649.3	9200.57	17224.2	20249	12866.9	8977.14	16304.4	16556.3	22387.9	20787.3
P22626-2	56488.8	77483.1	66966.1	73385.1	70968.4	84278.8	53234.2	71608.4	90587.2	54350.3	81257.6	73754.9	78513.9	47230.1	66579.3	68552	51365.6	63107.6	65474.4	53826.5	47029.1	43770.4	30502.5	31375.9	30261.9	33171.4	26132.2	34753.7	32898.5	42273.9	35872.9	36769.8	34593	50294.4	34158.9	47535.4	55570	39625.8	39709.7	44884.9	37356.4	46205.1	35788.1	51940.9	36125	72019.2	77830.5	65846.7	69432.4
P22694-2		886.209		876.119	715.744	360.219		945.012					1668.58					685.961														1046.4														546.688	1320.13
P22695		2346.65		2150.58	1595.13	2279.13	5029.66		2920.62	2039.47	2719.34	2408.3	2001.31		2261.4	2235.93	2069.05	1898.86	1956.19	4579.81	2606.24		5209.27	3141.61			2505.18	2703.13	2090.63	2246.76	2115.85	3938.07	1139.84	2156.24	3202.57		3125.92	1777.86	2232.28	1819.14	2116.44	2029.63	10261.8	7385.51	1860.11	1454.33	1508.96	1664.55	2717.47
P23193		1678.42		1504.29	1065.54	1518.18		1121.58	993.604		1661.12	968.646	1631.67		972.456	1554.25	1937.77	1007.79	875.294		535.896			1330.34	2192.25		1393.4		1288.7	1838.74	1706.7				1135.13		1157.48	830.461		1032.42	1565.94	1012.44		1782.78	1023.33	1146.72	1272.12	911.578	1708.54
P23229-2		571.79	1289.82			414.988		115.066	447.809				457.681								604.907												465.733															307.971
P23246	6917.49	14694.2	10599.1	10766.6	14298.2	16129.9	11335.7	14580	13804.3	13114	16307.5	14290.3	15747.8	10993.1	14408.4	13632.6	11202.1	10699.5	12391.4	12082.1	13907.3	7442.88	6433.4	6723.88	7870.68	9581.71	5693.51	7097.55	6854.87	8180.63	10335.7	7872.78	11055.4	14513.9	11152	8703.55	9882.26	10566.7	10603.4	8501.4	11296	10203.3	6982.69	5868.6	11526.7	12957.8	15025.4	13025.4	11521.5
P23284	22064.8	5040.18	12356.6	17513.5	9676.21	21816.7	25512.1	9368.66	17830.5	21966.6	9378.16	21111.8	5134.79	18208.7	9631.26	9569.23	5203.5	12611.1	9315.82	10994.8	10122.8	11837.7	13100.4	14317.1	15983.1	24173.7	12291.8	19931	5913.51	7085.03	8548.45	10811.4	9041.85	13859.6	5017.64	5584.49	5468.95	11680.4	7506.57	8453.67	7313.48	12332.5	28831.3	28952.9	7705.21	12320.2	15826.9	20988.1	27515.7
P23368		2016.65		3049.37			3785.09	2387.8	2806.31			2069.33	1977.8		1908.4	2261.96	1667.31	1438.69						2377.66			1256.81		1490.79		1370.02				2139.11		2749.47	1967.8					6271.03		1497.03	2126.9
P23381	3572.18	4217.13	2269.29	2704.11	2812.61	3530.25	2917.53	2475.88	2646.43	2517	2653.98	1833.75	2702.78	4354.94	3544.79	1612.67	3978.27	2223.09	3877.42	3762.23	2935.87	3724.02	1877.78	4298.22	3648.88	3750.04	2514.89	2984.54	2888.91	3432.91	3663.9	3968.14	3166.68	2814.43	2223.02	3092.31	2846.78	2253.42	5175.39	2696.64	3170.03	2414.15		2176.49	3954.74	2842.61	2381.96	2708.21	3297.42
P23396	39116.9	26275.8	25165.6	27216.1	30863	28418.6	25581.1	28509.2	27507.1	17016.8	24185.8	18632.3	27352.8	15727.8	32233.3	28393.6	28034.1	32218.1	28861.5	28078.8	28612.9	27800.6	26494	25358.2	21438.8	20097.8	21352.4	25480.6	24672.4	23716	24515.5	24459.5	27026.8	27359.4	26025.8	28225.7	17776.7	27047.7	27011.8	28287.5	26728.5	28450.1	11035.2	15952.8	28929.5	27016.2	29105.8	24481.8	26473.3
P23526	8643.19	9417.3	10531.3	9916.35	10323.5	9217.48	8515.32	9405.57	9679.86	9004.96	10751.7	11473.7	9789.08	8348.98	9594.66	10597.4	10916.7	12134.2	9712.81	8090.99	6980.85	8180.36	9263.61	8634.54	8547.99	10838.8	5679.11	7699.78	10834.4	10641	9757.52	11269.1	6779.08	7253.56	6666.6	8151.94	9339.73	6900.05	7793.29	8836.61	7326.23	5485.05	13640.4	9117.98	7227.06	10996.5	8968.86	8568.6	8524.87
P23528	34955.1	95204.8	56044.5	93347.3	99481.1	93536.9	68529.1	89716.3	102512	91637	73946.7	144391	88930.1	66069	70581.6	64892.3	77310.4	109543	92209.2	78525.5	92496	46837.4	60677.3	79749.5	81856.3	58021.5	90575.6	62511.4	100771	75859.5	93208	92529.3	85325.7	88390.3	74914.7	46203.1	57722.9	90992.9	109026	67286.9	82108.4	102776	203281	170888	89226.6	97094.3	89753	98329.8	96690
P23588		2234.17		2031.49	894.746	791.924	1827.42	1207.65	1075.57			1571.54	1527.26											2305.27																		1516.75					1043.54		1894.67
P23786		6437.95		4397.89	7164.56	4825.5	4552	5624.66	5961.34			6206.17	4300.67		3293.8	2559.81	3105.6	4604.07									1918.72								1501.46									2599.73	1279.11		2490.85	4300.92
P23919-2		2301.4		2178.79	1577.15	1975.69		2188.84	2276.46		2409.2	2512.43	1908.59		1974.42	1848.02	2218.6	2638.66	1205.88		2812.71							1195.26			1232.47		1442.08	2019.5	1345.31		2002.17	1695.85		1581.21	1348.22				1765.84	2601.33	2447.1	2690.52	2635.48
P23921	2920.8	2639.46	5034.86	2373.18	2925.05	2367.5	3277.91	2216.07	4130.56	3419.95	3052.45	2273.76	2108.42	3252.69	2791.24	1429.74	1926.62	2295.11	2034.01	1616.74	3136.18	4800.06	3888.22	2886.34	2777.33	6666.27	3420.36	3358.49	1908.6	1948.5	2786.07	6015.2	2925.69	1759.14	2972.89	3707.47	4580.73	2783.11	2792.71	1762.95	2584.57	2517.96		2883.63	3675.15	2382.44	2429.98	3232.2	3158.17
P24534	14728.3	10779.2	9543.65	8968.08	11747.3	11759.7	8866.57	11174.5	12839.1	8094.1	8279.2	15180.1	11278.9	9910.15	12405.6	8349.83	10919.2	16511.4	10281.8	9521.01	9063.52	12111.3	8796.46	9353.79	9977.41	8835.38	8833.7	10574.8	9648.18	8576.62	8047.61	9367.2	8849.79	12667.5	7304	8559.38	5289.23	10941.7	9524.55	11115.9	7274.61	9282.4	2610.84	7258.59	10413	6597.23	7922.38	7520.24	6888.75
P24539		3813.93		5363.43	3784.03	5049.82	9051.27	4652.37	5215.7	8602.88	4495.01	5653.71	3129.87		3806.57	3655.64	3664.62	3200.5	4092.47		3647.65	3198.44		2118.58			2285.6	6183.57	1588.45		3341.44	2384.56	2192.38	4449.17	2514.89		2464.68	2047.31		4047.36	3016	3132.01	12299.1	11259.5	2159.18	4643.64	3292.94	6004.37	5546.23
P24666	2978.96	4863.93	4276.29	4513.99	6859.88	6264.6	5398.52	5168.28	6075.17	6426.29	4931.65	10957.5	5641.15	4999.71	5286.43	3583.59	6821.52	4725.29	6270.33	4214.87	5824.51	4241.26	2845.68	4894.5	4110.4	4638.75	4514.86	4737.94	4063.8	4991.63	3827.12	6507.24	4235.24	5483.91	5322.56	4930.7	5220.02	6134.71	6030.15	5277.73	4235.45	4951.92	4854.97	5670.36	5133.84	4812.35	4554.79	6468.12	3815.13
P24752		3700.58		5343.41	3812.56	4067.24	4348.31	3703.16	4930.97	4312.64	4870.59	4145.36	3298.4		2157.15	3727.8	3082.22	3847.2	3160.86	5045.59	3358.44			4398.07			5048.66		3059.29	3498.25	2809.11	4190.09	3926.91	4367.45	3412.15		4440.31	3095.81	3818.99	2045.65	3208.76	3314.67	16568.7	14380.5	4402.23	2787.73	2897.28	5159.62	4502.13
P24928								766.803			974.96	616.258	702.972		932.072		571.142						924.66	899.372			923.783				551.109		1111.9	1199.47	969.064					383.819						657.057		340.048	334.447
P24941-2	1835.8	2033.59	1125.17	994.436	1982.16	1233.35		1847.41	1603.07	1920.55	1852.45	2005.98	1173.41	2808.87	2003.21		1101.63	1463.66	2360.93	2138.8	2490.44	1920.14		2566.9	2213.92		1048	1939.74	1629.82	2132.95	2047.7	1589.07	1605.98	2333.36	2149.72	2174.87	2532.09	2117.69	1192.7	1099.61	740.562	2385.65			1588.4	1973.56	1280.26	2934.93	1271.67
P25325-2					816.372	869.815						714.607																	1387					1030.77				1323.72								1018.61	1017.71	1784.73	1167.55
P25398	11338.8	6258.74	9625.31	5451.51	7995.97	6516.16	5478.28	6821.97	7526.08	5665.19	8260.55	5764.07	7251.92	6848.67	9164.53	8298.28	7975.94	7919.56	9105.41	18170.3	8651.5	10644.1	8673.73	8811.93	9364.43	9062.98	10000	13127.1	10550.7	8196.81	9495.45	8479.15	12641.1	8735.47	9750.14	11012.5	6794.31	9079.62	11375.7	10614.8	9819.49	11604.8	6982.29	6968.69	10933.9	7054.23	8223.58	7401.31	9603.97
P25685	1624.3	2771.56	1738.4	2527.78	2255.73	2891.34	1714.45	3242.05	2445.52	3161.68	3839.78	2236.67	2560.41	2169.27	2921	3662.3	2100.89	2380.89	2250.02	2511.57	2681.69	2953.93	3531.35	2629.87	2937.35		2557.99	2424.19	2020.54	2077.39	2310.75	3453.4	2521.78	1801.71	3580.65	1686.29	2482.18	3041.77	3466.7	2707.37	3511.48	2441.39	4059.9	2753.43	2006.97	2413.74	3139.48	1935.7	2672.87
P25705		16490.9	2521.01	17480.4	13862.8	15903.4	14525.8	15627	16390.2	19990.2	17080.9	16487.2	13316.8	1498.09	13931.3	9731.07	12613.1	12270.9	12528.5	15500.7	15441.9	4028.69		18367.9		1136.95	17651	1710.14	13764.8	16489.5	13664	17165.6	15042	16662.6	15336.5	3195.88	14282.3	13542.2	12704	12418.8	11752.7	15822.9	56795.9	35859.1	13431.3	14377.6	10096.7	15393.6	20319.6
P25786-2	6604.02	6853.65	10599.3	8025.71	8922.08	7248.37	7021.98	6712.82	7392.66	19146.2	7800.26	7892.69	9138.49	10693	5301.68	7826.99	10018.4	8672.18	6310.42	12488.8	8650.42	8847.74	7121.95	7088.32	3425.58	6509.05	9815.43	11684.1	10657.7	10636.4	7107.97	8835.87	8791.81	7936.64	10162.7	7519.09	7630.17	6214.45	7695.63	8262.66	10493.7	8360.74		3230.98	10842.7	7370.28	5820.49	5587.27	8786.88
P25787	2632.99	1857.61	3502.04	1279.23	1742.08	1846.1	2233.36	1903.93	2475.62		2870.93	2240.55	2949.79	4177.4	2676.48	1846.97	2555.24	2689.6	2175.26	2918.23	1783.95	3013.71	1961.77	3109.27	1057.38	1136.62	3047.93	3330.36	3182.96	3220.82	2437.32	2227.36	2576.6	2872	2807.47	2361.33	2703.58	2888.28	3798.3	3083.92	3696.84	2683.48		2413.95	2867.46	2102.52	2545.5	3584.49	3415.19
P25788-2	5072.57	5774.91	7748.52	5510.12	5902.75	4867.1	4157.98	4557.76	5949.52	3640.8	5560.78	4871.05	6402.29	9156.24	4902.94	5505.49	5143.92	4994.5	4834.96	4452.07	4084.31	5814.43	5463.44	5050.65		3975.43	4904.03	3878.65	4322.69	5162.66	4080.34	4452.42	4765.99	4736.93	4482.19	3360.92	2894.29	4061.6	2922.05	5051.41	4382.27	4849.79		4260.54	4815.46	5287.23	4785.13	4449.17	4414.15
P25789	3614.01	3781.1	4826.34	4376.29	5134.19	4275.09	4051.32	4534.16	4267.32		3494.08	3649.39	5424.67	4206.74	2929.11	3333.5	2215.4	4003.14	3573.35		2877.53	3836.77		1666.29			1355.52	2694.61	1579.83	1446.47	1720.74		2701.52	2748.99	2018.67			2721.96		1816.12	2148.21	2685.42			2456.69	5277.4	3400.43	3763.18	2730.85
P26006-1		897.582				1075.76		835.168	987.93								895.675																658.34		294.99			355.026								598.964	508.005
P26038	24938	32992.8	23237.1	48494.2	31260.8	46772.4	27807.7	29995.6	35032.2	31501.5	40561.5	63643.9	36655.9	15787.1	24558.8	21014.3	23326.7	28432.5	20246.7	20378.6	20803.1	25825	11766.3	18576.4	17741.4	17388.4	18182.7	18511.9	18123.1	18507.2	24108.9	21553.3	19263.4	17396.2	14672.7	19546.9	22728.5	16555.2	21228.5	24126.9	21084.8	23429	15484.2	28800.7	15551.1	27759.1	36058.9	27511.3	29843.8
P26196	3175.57	2995.11	3900.58	3201.34	2583.76	2843.27	1641.89	2164.05	2235.36	2139.77	3369.36	2556.25	3131.64	1726.49	3208.51	2083.04	2419.68	2143.36	2518.7	3336.34	2289.36	7225.85	995.955	2878.34	2284.99	2115.49	1761.42	1516.62	1987.26	1664.29	1911.81	2680.21	1913.57	2260.85	2191.23	2774.04	1965.04	2473.4	3245.19		3102.97	2405.99			2080.85	1991.18	2809.46	5048.57	2168.95
P26232-2		1072.33			946.763			1046.24			1526	434.531	1618.06		978.185		1108.29	418.324			1467.32						564.745		605.625	1234.14	1494.98	1410.92	896.402	505.831	1038.96		1176.98	1358.47	2474.87	2257.96	1084.69	1303.92			754.349		805.179		1053.69
P26358-2		1422.86	4867.9	2731.69	1565.28	2252.71		2416.92	2464.52		3471.33	2067.17	2323.57		2134.48	2904.91	1893.62	1595.85	1122.69					2379.41			1776.24	1814.14	1859.24	1882.45	2286.72	2414.02	1767.56	1216.68	2120.69		1249.88	2115.95	2064.35	1632.78	2239	2086.27			1473.56	2178.89	2126.64	2445.67	1794.94
P26368-2	5147.1	4916.78	5966.6	4234.88	4816.14	5345.39	4906.53	6502.83	6440.53	5492.57	6530.09	4162.81	6328.83	4878.81	5340.94	5441.65	4680.05	4904.07	6115.38	4548.08	5232.78	6039.59	4190.71	4800.91	5089.49	5053.84	4742.17	5253.82	5749.94	5550.19	5465.97	4746.98	5918.12	5001.68	4627.94	7705.4	5971.67	5396.52	5425.4	7186.48	6386.98	5032.18	6262.24	6306.33	5794.24	5749.6	6438.56	4451.5	5534.45
P26373	18943.8	14780.3	14012.6	15804.5	15463	14451.3	12579.5	14473	16384.5	9912.58	12221.4	13167.2	13745.7	7905.59	13123	10299.2	11185.8	12957.8	15363.8	12258.9	9962.42	13016.8	13074.2	13163.1	13061.2	12853.3	5513.9	8114.67	11205.4	11767.9	8043.55	12343.9	9487.68	12589.4	8079.72	13243.3	11918.7	7815.38	9175.23	12431.6	7892.21	10128	9272.15	10355.6	8989.69	14719.7	13815.5	12397.9	14596.2
P26447	1611.84	4383.05	5931.14	4867.07		2785.93		2588.15	6114.57	3431.94	4321.7	1309.68	4331.59	2431.72	3065.5	3609.85	612.949	1174.58	3186.66	4110.3	2028.15	3809.97			723.698		3403.31	2261.39	761.349	2881.95	1100.54		685.517	6773.72	2856.83	4206.57	2586.95	1792.95	1804.22	1939.13					1500.95	955.525	6664.86	4143.57	2240.62
P26583		3133.1	1871.38	2197.53	2786.13	3142.28		2041.84	2194.02	2750.94	3333.8	2184.34	2623.87		1713.2	1922.02	1706.64	1179.13	2368.17	1476.52	952.764											2079.71	823.496		1036.95			863.952		1731.93						2702.02	1352.54	2438.1	2197.71
P26599-2	7782.44	6630.63	7379.31	6097.55	6080.39	6817.57	6985	7038.32	7992.32	7828.01	9049.07	7389.52	6676.36	7653.35	10271.7	8586.11	7153.31	6266.32	8759.95	9752.97	6535.74	7350.93	6969.65	7705.86	8568.01	6030.2	6400.48	7381.95	6292.45	7298.69	6488.88	7779.34	5945.7	7783.7	6130.87	8523.37	7640.35	7439.23	8530.14	7299.14	7678.82	6931.05	6805.49	8561.8	6211.24	7265.33	7711.88	6901.29	7324.28
P26639	20405.7	17347.1	14617.6	16132.8	16371.6	15390.7	13346.1	17103.4	16559.6	14452.4	16995.6	13553	16959.9	12464.6	13309.9	14144.7	13932.4	16707.7	13082.5	11325.9	13776.6	13372	10116.8	10372.1	11583.6	9090.11	10096.8	10210.7	9801.3	10269.6	11701.9	11557.3	13070.8	9787.3	10517.5	8319.73	7176.21	11208.7	9949.11	10072.4	9746.94	10076.1	11134.6	9543.94	10141.3	13304.1	13394	15970.7	14690.7
P26640	2969.36	3576.47	4147.13	5990.07	3624.98	4272.04	3061.58	5690.4	3769.42	3831.05	3929.99	3467.62	3339.2	4683.75	4109.84	4001.55	5040.54	3897.92	4562.55	6765.41	3541.03	4370.12	4398.07	5869.3	4161.46	6179.86	3968.86	5437.05	3729.66	4748.42	4166.12	5148.09	4664.57	3894.2	2723.89	4928.99	3672.78	3934.85	3331.2	6141.64	2471.1	4308.78	3253.41	5710.43	5360.87	3722.67	3900.13	4079.82	4580.66
P26641	25534.8	19142.6	17441.5	16042.7	18442.3	17211.5	14603.9	18029	20459.2	13533.1	12881.8	23450.7	16817.7	19626.1	23774	16463.7	19443.4	24948.1	19246.6	14163.1	16095.4	18586.4	18881.5	19259.3	18266.5	18917.2	18344.4	24625.6	20346.7	19734.7	17410.1	18700.3	12310.2	18917.2	15667.8	16453.9	11256.2	19491.7	20094.4	19033.7	16664.8	19515.3	10376.9	14973.8	25481.5	19407.5	19359.1	17461.5	19128.3
P26885	7976.32	2887.87	4734.4	6231.26	3110.62	4607.01	6317.02	2406.8	4376.4	8304.37	3724.14	5342.75	2355.94	7157.27	3925.66	6530.87	1811.79	3582.15	4458.6	1832.84	2506.14			2349.45		4674.04	2824.46	3434.94	1960.1	2775.8	1796.48	2784.77	2145.16	6980.24	2676.89		2587.94	3238.25	3709.29	1387.98	3964.32	3887.46		6543.49	2188.24	3558.34	6799.25	6765.07	7827.73
P27105		1727.6		3989.67	2400.93	1831.67		1953.31	2917.51	1954.27	2735.39	1223.48	1379.42		3120.23	2391.45	2112.88	2405.15	1973.7	2866	3814.86			3590.86	5143.42		2376.71	1909.63	1190.79	1207.65	2604.81	2156.32	2067.76	1084.05	1828.85		3515.32	2160.09	1174.76	1983.38	1895.8	2988.46	2652.44	2296.38	2211.65	1671.87	1431.13	2068.87	2726.98
P27348	10529.2	10697	4687.56	8368.26	7858.35	11267	8215.18	9127.74	9463.21	9250.98	8779.91	29877	9388.55	9786.91	14098.7	11534.6	11784.2	11086	11249.3	9900.81	9628.88	5627.59	9494.61	9149.64	7933	5524.33	18044.4	8959.03	12536.4	13617.9	13857.2	13849.8	9947.77	11441.7	10907.4	6301.85	10966.5	13203.1	12895.5	13678.1	11374.6	13704.6	9347.27	8610.83	15761.3	10546.1	10371.1	11003	8725.84
P27635	4813.82	4035.34	2562.11	3862.48	4769.71	3499.66	3710.91	3191.95	4476.35	2548.54	3336.4	2875.7	3465.68	3386.49	2514.87	1604.13	2059.49	3054.55	2210.64	4482.93	3518.93	5126.67	2423.01	3245.06	3072.77	2366.19	3042.91	3239.29	3555.98	3375.68	3998.94	4492.85	3391.73	2969.01	2513.15	3519.32	1531.62	3482.4	2516.65	1657.09	1103.96	1932.43			1707.07			3694.62	832.969
P27694	2549.86	3142.53	3353.52	2602.9	2796.88	3290.92	3192.49	2563.37	2845.56	4072.12	2501.06	2935.94	2810.36	2577.87	3895.95	2669.36	2058.99	3284.48	2944.47	3327.74	3864.25	3672.46	2861.24	4014.1	2037.91	5698.21	4292.16	3314.1	3181.27	3121.69	3504.56	3652.56	2508.71	3403.75	3703.74	2887.22	3891.16	3657.48	3810.11	4720.6	4430.39	3159.72	5685.98	3623.52	3425.53	2415.46	4137.48	4149.99	2550.42
P27695	7139.2	6632.33	8993	8220.39	8604.89	8516.97	5354.28	7263.51	8443.93	8227.59	7662.66	7659.54	6404.73	9071.45	7546.92	7774.7	8301.25	8116.31	7515.98	6002.76	5667.47	6354.27		5012.04	2942.85	2826.84	4385.7	4428.53	5175.79	6051.93	4500.57	4376.89	3965.49	8347.96	3090.23	7506.88	5852.22	3583.54	7176.07	6227.89	7408.64	6468.91	7948.05	5978.74	7220.34	8046.78	7963.15	7710.79	6929.51
P27708		2871.98	4282	2570.33	2274.01	2084.85	2816.84	2792.13	3367.56	3751.5	3661.48	4648.95	2625.49	4345.6	3659.93	3061.86	2957.74	2749.74	3920.15	4466.19	3419.5	6213.2	3535.02	3123.13	3505.26	2755.11	2597.86	3718.82	3656.25	3017.79	3079.25	3353.3	3484.52	2520.83	2831.6	6108.69	2122.6	2705.02	3796.4	2810.07	2970.1	2732.98		4165.61	3331.15	3529.92	3334.88	3569.86	3744.3
P27797	26943.7	7680.16	20866	11605.7	5853.78	17215.5	19538.5	7170.95	14725.1	16023.7	13493.4	16726	5273.9	11378.2	7028.29	6018.51	4973.15	5864.51	6415.97		4259.93	8375.06		3584.99	3848.5	4439.43	4812.77	6798.44	2142.86		1613.25	3030.56	2917.49	7863.61	3354			3745.14	4393.82	2951.15	5184.56	5434.85	9916.22	9112.55	1879.82	11103.8	13175.3	12447.9	14822.8
P27816	8404.09	10108.7	7737.87	10507.4	9544.52	8562.95	9055.11	6931.04	8739.8	6960.6	8445.7	10735.2	9768.69	11252.6	8983.05	8987.43	8065.02	5720.22	9363.22	10369.1	8522.26	10773	9297.38	9914.65	11066.2	7973.23	7565.43	8882.22	10935.1	9528.82	10406.8	10921.2	9168.61	7132.53	9946.8	10835.4	10767.7	8323.68	8184.53	10714.2	9631.89	8377.69	6432.47	5741.64	8452.88	8101.5	8691.73	6665.39	8288.39
P27824-2	13319.1	2884.59	8054.19	4094.78	3184.11	5252.3	5488	3331.86	4276.74	7500.96	7306.18	4589.96	2764.21	5547.9	2991.38	5557.29	964.607	3043.81	2787.77	2907.57	2709.45	6790.36	4848.08	2633.54	4852.75	7529.34	2548.95	2907	1602.69	3201.36		3315.98	2085.69	5157.37	2277.87	5375.6	3087.99	4414.31		2478.04	5435.13	1936.67	7215.07	7239.61	2361.79	4768.08	6143.29	7668.76	4447.83
P28066	4075.96	5009.53	6902.34	4668.64	4751.29	4007.87	3982.9	4245.1	5813.71	4958.98	4521.82	4541.29	4683.75	9088.68	4898.07	5115.3	5399.17	4733.54	6404.91	4032.04	3060.51	4302.42	3729.35	3148.89	5429.49	7480.38	2821.23	3343.78	3255.27	4001.5	2554.97	3202.39	3110.73	2895.07	4442.22	4689.35	5213.53	3667.04	3425.78	3387.93	4770.58	4701.99	4706.32	4735.19	2945.3	3646.01	4771.55	4445.16	3528.63
P28070		1936.45	4516.16	2355.14	2192.45	1738.69		2241.66	1690.13		3250.77	1087.11	2302.78	4761.96	2984.11	3979.65	2917.6	3945.7	3012.41	7171.31	4131.62	5543.19	3753.46	5144.41			5381	3845.61	3276.19	3494.94	455.357	3951.4	3895.74	3119.21	3968.79		3706.88	3344.55	3356.45	1911.43	3991.45	4018.57			2343.64	3521.05	2620.72	4294.77	3191.54
P28072	12767.6	10581	14564.5	10093.3	10591.9	9629.66	9420.8	10381.2	11854.5	8984.7	11410.3	9924.5	9502.24	16656.7	9471.3	11343.7	9748.56	9501.24	9742.72	11799.1	9304.91	13042.2	10377.5	14215.8	9688.25	9026.83	10811.8	11381.1	8915.57	13227.9	11305.8	8680.56	11753.1	9801.45	9389.25	8821.71	9789.96	10811.1	8887.72	9840.42	12403	11244.4	12407.3	11529.4	9976.81	11251.5	11856.7	12015	11225.6
P28074	4317.11	4352.82	5688.79	3093.96	5154.23	3717.96	4295.12	3574.99	5626.96	3270.87	4535.12	3925.07	5397.5	7642.06	3361.5	5557.27	5166.73	4403.16	5014.6	5031.81	4870.49	5800.02	3042.4	3618.82	5678.47	3484.45	4796.65	4526.67	5371.76	4694.68	3530.91	4764.05	3813.26	3499.94	5101.88	3993.85	5989.51	3461.95	2554	4781.41	6044.91	5220.34		3899.85	2929.02	3456.59	3966.93	4032.33	3915.39
P28288	1248.55	1260.32		1637.69	870.95	899.446		1661.16	1461.65	3716.21		1345.88	1532.61		1492.09			741.77									804.696								2209.9				1831.98	1637.44				1786.06	1101.21		947		1360.74
P28290-2		1035.93		1904.96	1515.35	992.154				948.651		1146.31	913.616			1975.31		679.51	839.621		1384.04						1490.25		732.239	1034.02			1036.33	892.826	1429.38														830.02
P28331-2		999.28		1310.27	867.193	1041.76		880.679	842.407		1177.56	724.784	1060.42			568.994		537.622	1075.65			1687.22					177.643							485.184		813.237										1119.51	1569.65
P28340		544.991	600.57	1134.96	864.481	486.588	1810.84	699.421	1477.15		1823.48	882.455	1010.86	909.762	873.76	1571.91	752.28	865.097	836.943	2354.88	1226.83	732.498		451.052	5361.71	2357.22	1017.38	1056.71	406.656	1462.91	178.206	1265.21	998.955		1233.79			377.577	818.217	639.69		1780.94		2199.33	829.911	675.206	1736.77		321.409
P28482		2020.21	2023.97	2081.48	2063.97	2020.78	2223.25	1716.6	1956.48	2021.67	1303.6	1732.52	1830.28	1196.84	1561.42		1476.72	1535.47	1860.94	4451.07	2006.71	2569.97	2563.56	1863.44			1560.07	1110	1968.05	1918.91	2585.87	2747.2	1407.95	499.364	1140.63	1837.95	1598.22	1605.47	2514.81	1645.43	1539.4	1796.24			1037.05	478.762		1419.91	1213.12
P28838-2		3279.62	3099.16	3117.67	2856.31	3068.04	2516.4	4011.7	4140	3102.05	2254.89	3096.48	3158.74		2017.52	3269.89	3005.85	4436.13	2850.36		1357.81	3518.71					1380.7	1456.77	1731.35	1290.77	1253.55		1733.14	2317.78	1738.55		1605.93	2135.62	2163.3	1073.43		2793.03	3854.81	5094.97	1846.36	3237.07	2641.05	3509.21	2899.86
P29144	1524.17	1784.73	1858.48	1832.59	1253.52	1485.12		1726.41	1654.64		5244.49	1409.74	2193.68	785.973	1120.29	1311.17	1354.16	1199.23	1438.09		916.211	2306.64	2895.29	1337.67			1184.9	1554.69	1275.7	1479.02	1216.49	1939.71	1155.73	1325.34	1501.73		1168.05	1215.45	2522.04		1193.11	1316.61		3358.67	1254.19	661.395	1149.28	2077.72	1304.06
P29218-3		593.207			944.485	662.784		1090.67	852.938			723.548	1017.87	1019.73	810.488		828.122							1109.37			709.297	753.653	378.409	1053.39					831.598			410.371				780.336			440.199				2743.07
P29372-2													892.969			998.975	249.932	364.347									411.573			375.898															449.262	499.256	828.795		316.607
P29401-2	16584.6	33199.2	20316.2	32019.1	33760.9	19560.5	17647.7	20724.1	27250.2	16250.4	24491.5	24183.2	23967.2	23156.1	26755.6	28196.2	19961.1	12576.7	27547.1	17649.8	24641.6	18089.5	12912.2	19069.2	13453.4	15717	19420.3	15249.5	16276.3	18341.2	21658.5	18645	16999.4	23330.3	18416.5	22778.2	37122.4	20526	16487.4	21974.2	28664.4	23752.5	16593.2	19001.8	21917.3	20661	26048.3	17988.4	21789.9
P29558-2		3880.98	3949.82	1636.6	2609.51	2677.86		3233.58	2355.88		3895.76	2698.86	1758.47	3052.01	3896.58	2218.2	3367.84	1357.57	2138.62		2134.65	1088.65		3313.2		2613.72			1682.44	4293.95	2365.7	2001.16	2310.05	2913.94	2087.55	1088.46	3219.14	1566.96	2348.73	3623.27	4704.26	1607.94			1975.13	2581.72	3516.71	3704.3	3258.43
P29966	1607.12	3105.73		1460.3	1582.74	1152.73		1542.06	1256.58	1635.51	2702.97	1643.46	1284.92		4598.08	1865.12	3150.9	1545.19	3177.21	5347.67	3682			4049			1771.62	1872.13	5171.87	3972.61	3245.09	4455.67	3290.79	3372.98	2716.3		2858.79	988.683	2695.85	2163.42	3044.88				1661.51	1805.62	1956.68	1856.23	2112.07
P29992		623.88		765.507	739.477	846.569		919.168	1294.62		1920.5	1229.39	1250.07		1692.36	1061.67	1450.73	1065.05	795.614		1240.94	1301.17		1451.25			828.783	775.886	942.643	1114.06	697.647		1489.2	331.932	942.892		762.229	1241.67	910.015	1415.2		1171.46			1112.47	728.578	554.747	1333.38
P30040	8442.52	3484.14	7084.67	4388.71	2897.27	5656.43	5481.73	3073.95	5018.02	5849.92	4652.73	4332.42	3016.9	5556.03	3077.11	3704.98	1965.46	2848.18	4977.54	3660.61	4092.18	2937.82	3619.55	4040.58	6695.36	7214.13	3952.54	7285.96	2206.99	2454.29		5559.02	2627.13	6314.94	1918.13	1711.23	3364.74	4564.47	3417.43	2877.25	4197.04	3018.04	5400.97	9079.36	1956.37	5215.24	6008.05	8230.28	8599.96
P30041	21925.9	30272.4	33488.9	30417	30427.3	41061.5	29024.3	30540.6	41818.9	32504.5	28552.1	32958.1	32154.7	29635.8	32026.2	28372.6	32085.6	35271.7	33339.8	25368	26342.6	22567.8	16734	24353.7	26924.4	18996.9	19421.7	23528.2	24741.1	27768.9	24202.8	19394.7	26843.2	32623.8	22361.7	23125.2	22156.4	28206.7	26536	29055.8	23178	27818.4	21778.6	30307.1	30103.1	35177.4	40268.1	36466.7	34318.5
P30043		2116.72		2349.19	1118.24	1384.96			1420.07			1117.63		1208.44				1715.37	1322.51		1198.3	2008.32		1361.87			1445.51		1417.74	1494.63	1529.69			533.577	1144.53							630.745			1017.99
P30044-2	11687.6	33846.8	13864	21772	18225.7	22862.2	22753.1	20196	24505.4	19152.6	19017.9	28176	21904.3	11354.5	15111.2	21343.5	23678.1	17752.3	19416.9	13813.3	21161	13941.7	15480.5	13548.4	14248.1	8723.15	19214.4	10557.9	11665	21490.8	18918.2	18244.9	8954.57	16857.3	13449.7	14264.1	14398.9	13557.3	15808.2	15416.2	20789.1	16953.4	40523.7	29860	19084.7	17939.7	17165.1	21756.5	15378.2
P30046	2664.74	3379.73	3204.03	3675.08	3501.57	3814.53	5282.22	2914.28	3641.88	4856.29	3765.93	3206.19	3708.89	5899.73	4393.74	3435.69	4670.51	4648.95	5096.35	17472.1	3335.88	1483.99	1913.79	2291.65	4433.56	1905.01	2868.62	3326.22	2389.94	3121.77	3417.47	3332.64	3104.49	4719.96	2664.3	3963.26	2721.17	4544.39	2779.92	3249.9	2822.09	4275.1	3239.95		2074.08	4442.99	4506.73	5461.24	4573.58
P30048-2		2837.18		2175.29	4112.15	4399.18	3033.49	2970.13	4315.92	4660.79	5491.27	4211	3368.39		3504.18	4367.51	2391.3	3945.45	2997.03	1963.05	2325.47	2026.19		2545.49	2101.26		3123.07		1881.23	3336.47	2324.95	1892.15	3135.61	4826.63	3150.29	3511.2	3364.32	2612.45	5109.19	3685.61	2617.66	4967.48	9814.33	7953.8	3503.94	2506.52	3354.88	5480.06	4969.57
P30049		6720.91		8058.79	6021.63	5164.5	6897.44	5315.11	6316.21	6082.8	5710.34	6829.08	5385.74		4271.8	4104.27	5769.28	2560.26	4710.41	6334.98	4117.62			5658.51			3001.59		5024.23	5273.79	3588.49	7438.65	4169.78	2683.47	3188.19		5527.61	7458.16	6422.28	5643.29	4819.76	4129.84	16159.5	8934.43	2755.45	5888.12	4595.86	7085.33	7687.8
P30050	13601	9419.06	10591	10204.5	11471.4	9331.28	8673.65	10870.5	9788.86	7155.57	8959.67	10575.8	12281.3	5589.51	6456.67	5413.09	6378.9	7039.53	9039.82	12216.1	10112.2	13173.6	10295.5	13851	7548.54	13562.4	11558.5	15191.4	10581.6	9497.21	10941.5	10939.9	7846.75	8320.27	8822.02	11302.9	5702.09	8957.87	7315.38	8019.94	7521.34	8914.97	3184.92	9125.55	8857	9360.31	9766.71	10701.6	10947.8
P30084		2669.69		1455.14	1379.78	2118.07	2003.66	1788.97	2219.68	3034.57	2315.46	1775.7	2294.54		1647.65	2063.14	1403.77	1538.2	2631.89	1133.46	1749.08	4467.93		1958.15			1635.27		1373.77	2551.43	994.476		1557.11	4494.89	1987.45	2137.39	2035.91	1409.89	2109.54	2164.63	2727.23	1745.31	6125.03	5544.1	1841.06	1712.98	1431.14	2450.02	2864.24
P30085-3	3549	3187.16	3538.91	2219.86	3402.72	3116.59	2872.06	2980.14	3266.19	2237.41	2626.52	4438.66	2483.72	3999.81	2729.34	2226.18	2760.22	2763.94	3198.95	2593.33	2963.78	2653.45	2347.29	2978.73			3705.64	2685.62	2517.18	3860.29	2619.47	3464.03	3022.42	2046.26	3134.42	4366.74	3167.04	2655.08	2796.62	3100.55	2987.01	3568.4	3600.31		3201.4	2788.13	3476.75	3836.16	2642.94
P30086	9087.01	3564.61	5527.41	6725.84	4665.35	5102.11	4796.79	4369.56	5209.08	4289.43	4924.3	4895.68	5287.72	9246.26	3073.6	3289.57	3837.5	4215.68	4368.28	3834.86	3546.42	9707.31	3056.69	3922.33		5471.03	2778.8	3660.1	4441.57	4322.47	2957.26	4230.18	2917.41	2923.75	3874.76	3534.71	3529.99	4060.37	5717.95	2741.38	4745.19	2591.48	2890.03	3321.77	3467.32	5675.23	4948.73	3601.52	5203.15
P30101	16985.4	4267.53	8085.14	8480.28	5481.62	13470.9	11918	5833.98	10447.3	12259.8	5339.18	10476.7	2932.04	8920.24	4467.64	7397.92	3411.6	6364.11	3573.25	5957.42	5085.94	5488.81	6093.71	6102.45	8406.56	8244.97	5011.13	5543.33	2371.31	3848.78	3059.45	4887.55	3501.27	4293.32	2449.8		4381.14	4872.93	4358.64	4215.23	3469.31	5340.89	10693.5	12280.3	3101.99	6794.9	7960.97	10938.3	13195.5
P30153	5323.02	3331.69	4865.54	4157.83	3215.74	4188.61	6566.94	4135.98	3869.62	5604.57	4100.14	3665.08	4337.26	5662.62	2788.1	4459.22	3698.24	3097.86	3753.24	4381.41	3088.99	4509.41	4578.52	3251.98		7902.78	2544.5	3714.25	2748.39	4426.73	6644.4	3743.93	3568.67	2274.27	2827.96	5400.84	3315.93	3587.15	4186.04	4420.04	3085.15	2991.18	10016.6	3486.43	2351.22	4264.48	4615.31	4031.93	3185.29
P30154-2		819.808		1486.25								855.303					767.755										864.775	528.723										452.456							867.566
P30260-2		1508.35	1174.34	785.209	1359.24	1098.73		1312.77	2146.72	1444.78		543.518	1773.95	1552.65	1242.24	264.049	892.886	1133.9	979.283		1335.46		1144.46	884.202			1238.68	899.849	1069.54	765.479	1175.25	915.24	1514.75	1118.05	1240.08	1811.57	1001.66	951.685	1727.42		1681.85	723.196			1339.93		1412.43		1133.09
P30405-2								2497.57	2861.66			2670.69	2913.21		2704.96			3258.74			3254.13						1875.22		2491.24				2258.77	3837.66	2331.94		4568.93	3441.37						4678.61	2950.78
P30419	2791.49	3937.78	4171.89	3874.17	3816.89	3821.23	3726.63	3953.99	4529.3		4688	2703.74	3479.08	3521.14	3550.31	3562.02	4251.48	3385.92	4538.24	4632.91	3183.52	4079.47	2735.91	2998.33	5882.7	3321.32	3895.1	4473.35	2878.29	3930.55	3942.42	2959.52	4001.47	4295.45	3555.3	3600.57	4568.35	3756.81	4634.95	5853.95	4280.1	3997.19	3858.47	2966.69	3645.92	3712.91	4839.86	4444.24	3738.41
P30519		486.526		488.619	434.676	896.019					946.492	548.161			550.358	1953.43		508.306		1537.31				686.249			606.714	534.224	345.631	679.793			542.181	467.538	669.889			1458.66			1001.5	675.2			839.245		1071.09		220.705
P30520	3149.25	4348.17	4635.97	3475.55	3679.07	4428.98	4130.62	4356.78	3751.64		3091.04	3282.52	3874.24	4600.69	4800.02	3558.05	4354.38	3809.63	2975.69	4602.84	4296.84	3873.46	4720.81	4261.75	6016.85	3922.85	3828.25	3937.43	4216.48	4041.19	3902.52	3440.37	4169.71	3773.57	4064.48	3404.66	2717.53	4088.92	3644.65	5194.95	2887.8	3953.03		4792.18	4538.27	4145.67	3880.6	3713.69	4652.08
P30566	1817.13	2097.38	3674.17	3209.35	2772.68	2837.51	4771.43	2737.45	2540.34	2698.04	2534.94	2236.65	2914.97	2739.86	2611.27	3182.1	2475.48	2497.33	2054.41	3042.31	2702.82		3272.53	1411.9	3115.5		2336.83	1845.34	1686.2	1693.61	1715.72	2160.96	2284.84	2460.92	2085.87		2414.82	1449.43	3025.41	2752.48	1915.9	1767.56			1836.29	1746.58	1683.18		2366.92
P30622-1		1318.17		1403.02	1521.03	1516.3	1415.31	1632.19	1968.64		2086.28	1584.1	1300.37	8836.91	1113.57	2566.59	1813.92	1143.22	1770.74		832.043	4658.68	2118.89	1554.08	2095.71		1506.55	1141.08	1359.8	2026.29	1515.99	1792.45	1435.79	2035.25	1986.62			1284.01	2432.37	1146.97	2343.34	1661.49			1371.25	1552.02	2117.01	3988.83	1640.16
P30626-2	4128.54	6033.78	6071.53	5969.35	5979.39	5853.81	6348.04	6414.71	8297.09	6553.37	8369.59	6594.68	6303.77	8770.25	6510.97	4972.71	3990.3	7613.72	9252.69	8274.85	6964.31	4802.5	5639.22	5805.73	5703.53	10586.5	8767.64	8687.21	6182.69	5314.44	3370.53	10210.8	5480.76	11004.5	8836.96	5316.63	8146.28	4215.69	6314.66	6275.39	9763.13	4618.44	9373.45	6067.61	7282.34	10839.6	7898.68	6882.85	7847.23
P30740		1617.09	1577.79	2319.23	1836.83	1549.03		1417.89	2530.57	2038.05		1919.79	1876.81	2062.82	1555.94	1747.68	1360.29	907.22	1585.4	2443.49	1815.73			1415.11			1536.58	2540.53	1569.29	2297.72	1709.33	2254.21	1919.49	1648.5	2035.21			1488.47	1808.41	1908.65		885.854	1371.45		1590.74	1531.53	1699.95		1459.72
P30837		2387.02		1893.67	2565.15	2003.25	1998.33	2250.49	2393.63	2070.48	2340.46	3869.44	1391.13		3675.4	1711.16	1445.91	2382.64	1391.38	880.587	2672.46			2463.96			1477.49		2303.27	1358.08	2901.05	1514.24	2297.65		1903.44			2258.8	1491.27			2983.47	4637.84	2321.33	1273.95	984.726			1955.02
P30876					812.361			1376.78	1865.14						1456.77		1309.91	1058.92			1941.69						919.496		1476.14			936.428		1159.3	1772.18		2148.26	868.255							1244.24		1787.88
P31040		2902.18		2623.91	2043.97	2061.86	3602.32	1801.4	2674.81		4540.64	1909.26	3877.01		1655.08	3938.74	1709.11	1143.63			3075.78			2684.76			814.111		1505.93	1909.39	2209.24	3028.27	1291.04	1764.24	1974.99	6387.17	2405.03	2605.68	2411.45				5009.77	4675.95	1324.1	4417.14	4042.17	3960.55	2791.06
P31150	879.615	1551.57		1401.52	1413.6	1246.27	1362.17	1050.46	1493.8		1420.11	1040.15	1223.28	1610.64	1502.79	277.016	879.23	1056.84	1179.89		645.74		1079.15	699.827			1414.04	1423.73	1294.28	843.967	1561.49	565.276	1113.84	1037.27	1240.9	981.892	644.812	1439.48		851.354	459.954	680.886			724.217		809.576	1252.35
P31153	4323.28	4656.71	6162.41	5004.32	3559.48	4478.05	6065.62	4047.9	5042.15	4982.19	5489.48	3867.02	5400.95	6139.46	4488.27	6012.88	4166.73	3559.28	4751.69	3446.72	4711.14	5780.29	3859.07	3938.04	2499.14	5219.97	2856.51	3968.12	3184.45	4070.66	3688.3	3401.24	3982.42	5050.78	4567.8	6054.85	3890.85	5019.24	5564.37	5147.04	3109.65	3354.01	3019.51	4472.02	3710.2	3880.06	4568.8	4763.91	3661.36
P31327-3		7370.77	1927.91	6601.42	7972.91	4164.38	6183.37	5328.96	7999.61	8401.52	9452.8	10947.8	5893.89		7524.39	8550.82	5192.74	5321.56	9119.01	7060.24	6914.65	6971.53		8500.23	11166.6		5240.92	2858.1	3932.73	5585.82	3734.53	7171.12	8443.28	7431.54	8366.26		4128.17	5518.93	2745.38	7510.44	7809.89	5663.41	21488.7	27412.4	3435.09	6752.77	4884.81	7003	12109
P31350-2		1125.67		398.572	2206.31			1911.87			2086.51	4274.47			2026.17	1796.31		114.77	1706.18	6798.94	1794.37			2465.98					2015.19	1827.14	779.471	3324.93	1796.6	1904.38	2260.88					1999.5	3022.76					3396.18	2964.54	2872.16
P31483		2148.97			2404.27	2895.29		2841.03	2914.61			2714.58	2078.26		1254			809.875			973.147			1968.16							2392.25		841.521					1256.94				1528.79			512.754	2651.92	2557.25		2871.5
P31689	3539.92	5281.76	6051.67	6525.33	6407.74	6543.99	6648.67	7402.06	6866.28	6599.79	5280.66	6464.73	5312.85	5243.63	11066.6	4383.66	4679.77	9471.31	6332.55	7093.39	9130.21	9941.25	6334.1	7837.96	5799.63	6839.37	5396.31	6558.11	7609.72	4319.24	9333.1	9722.87	7517.76	5218.14	5833.54	5089.34	7013.83	11576.8	6941.23	5224.21	4003.12	8135.5	7559.75	3872.26	7026.33	6040.26	6696.84	8864.22	5924.81
P31930		5119.21		4692.73	3877.99	5298.69	4642.36	2014.94	5227.65	4620.74	4735.96	5372.44	4626.3		3116.3	4517.88	3580.22	3372.1	3803.59	6961.89	2931.5	7763.1		5114.01			3611.97		4637.59	4395.24	4158.36	5121.79	2278.91	3696.11	3750.29	15011.7	5024.99	3711.89	3196.7	3251.52	4959.87	5270.47	12634.9	11743.5	4325.21	4559.67	5087.67	5502.6	7444.52
P31937		1179.74		967.811	1151.17	915.431		856.644	977.457			1530.51			1369.16			648.393	1678.65					755.378			945.08		802.263	2159.53		979.325	775.331	1544.56			2150.06	1991.63	2808.14	1391.36	1544.67		4723.95	4789.04	1276.79	1424.6	1405.42		1214.48
P31939	6846.86	7887.85	9309.83	8696.45	8479.62	8420.53	8967.59	8336.57	9943.99	8666.23	8067.83	8715.13	8826.96	10024.4	10063.8	9732.17	9011.01	11405	8516.35	9722.46	7847.49	9153.35	8573.2	9867.01	9082.95	10795.2	10816.5	12387.4	7121.4	9607.57	8939.57	7431.37	9344.54	9564.42	8042.97	8734.57	7617.31	8467.74	9901.46	9083.72	9758.42	9001.35	10611.4	8993.82	9461.29	7591.1	7284.81	6665.41	6994.95
P31942-2	3168.83	5587	5499.2	5959.55	3491.23	5958.34	5094.09	4824.2	6583.78	5250.55	8187.95	4165.41	5967.01	4780.76	5538.02	5940.79	5563.87	4329.98	5636.56	7136.12	6232.93	8287.67	4521.2	4814.57	4887.09	4434.99	5615.11	5420.76	5697.64	6498.19	6384.75	5403.32	4832.35	4474.54	7012.1	3616.12	4111.29	5868.65	5100.59	4614.16	6958.16	5470.91		6546.02	7187.94	5246.64	5250.13	4364.85	5030.77
P31943	3320.74	7345.13	5724.81	5115.93	6649.48	5326.1	5829.2	6748.01	5505.17	6242.39	7256.24	5796.21	7216.7	5995.31	5377.23	5407.64	5261.78	4045.16	6938.23	5163.62	7111.54	11954	5541.22	6687.4	2626.54	8805.22	6077.35	4073.92	5548.2	5762.62	6161.14	6951.52	6939.68	7179.37	6444.71	4969.51	5678.89	4966.41	6251.6	6584.54	4583.89	5187.56	4852.5	7261.87	6511.93	5646.25	6255.08	5791.07	5639.31
P31946-2	8850.33	15610.7	9062.2	12374.5	11235.2	12210	10847.2	11314.8	13704.8	11313.3	12929.7	14739.9	13011.1	15287.8	17693.7	11525.4	10679.8	15191.8	14660.7	12260.4	12550.9	8586.58	5801.18	10797	14789	14193.2	12209.8	14653	19145.1	11382.3	13402.8	15344.8	9685.81	14658	19734.6	13168.2	18082	16477.9	20096	18834.5	14484	12961	12108	15636.2	11873.4	15921.5	15312.5	16174.8	15264.3
P31947	6970.53	10523.2	6462.77	8452.09	7860.54	9461.73	9595.29	6072.12	10281.5	7236.45	5383.67	11264.4	8159.23	4333.62	3381.55	6822.56	4418.07	2884.68	2362.89	6587.15	7555.15	3072.37	5850.82	5172.72			4741.17	2475.44	4905.47	7959.53	3824.93	4820.99	3883.7	1388.14	4166.2		2120.06	4833.61	4686.21		2400.68	2899.06			3004.65	7421.52	6634.58	8859.55	4443.32
P31948	14758.8	14729.7	18366.1	20050.2	18684.2	18793	15071.7	15285.9	17741.6	14194.4	13422.3	16064.7	18321.5	18222.9	17027.8	18073.4	14621.6	21793	14869.8	12329.7	15359	11387.1	10890.2	8745.19	13167.3	9963.95	12102.7	14581.4	14436.4	15099.4	13299.3	10577.6	10007.7	16134.9	15972.1	11845.4	9981.62	18445.2	15646.9	14392.8	16201	15060.9	10861.7	15902.5	17640.3	17020.6	17097.7	16714.7	14547
P31949	20644.5	24737	15531.7	14107.2	13056.1	18797.6	20461	16484.3	22939.1	20980.9	18969.2	15854.3	21193.6	16331.3	8846.44	13022.4	11449.1	7297.85	8799.1	14092.6	11096.7	16224.7	14965.6	10926	12885.6	5851.5	12106.4	6508.55	9363.98	18428	10454.4	12085.4	13968.3	6279.42	11655.3	4478.13	6898.23	9459.53	4335.62	6567.36	6918.22	13924.3	14701.3	6077.85	8326.88	20059.4	22399	17557.2	16781.1
P32004-2		2775.1		2849.9	1513.61	2788.82	2978.9	2426.07	2683.24		3424.15	2578.21	2283.46		896.192	3026.24	3485.63	1209.21	2753.95	2837.69	1472.04	1582.3		2127.06			2157.73	1188.48	1553.15	1623.48	1210.95	2194	1211.31	1425.18	2129.73			1034.9	2463.38		1102.86	2017.33		3367.66	1887.04	2108.59	1837.17	2781.02
P32119	8004.59	7301	7882.11	6751.38	8762.34	10515.5	11149	6108.99	9112.24	8214.94	8983.57	10280.9	8060.57	16004.5	8334.77	8941.18	8016.23	9832.35	8618.78	7968.03	8271.38	5948.19	5623.92	8689.78	7151.75	6732.87	9381.72	9539.12	7309.77	8614.77	5825.62	7608.57	6429.91	5654.3	8698.61	6283.69	6282.09	9225.57	7523.88	6477.81	11135.8	7705.6	9864.55	9613.12	7473.9	6096.63	8300.27	6975.25	7274.16
P32322		415.431				463.493							355.944		1257.79			368.471		3334.6	627.632			618.938			641.546	338.268	592.565		1153.92	665.314	480.35		929.717	477.322		1092.8				629.302		1418.7	783.841	520.961	521.806	908.062
P32969	16858	15469.1	20045.8	15957.9	17235.8	16729.8	12679.8	16815.3	14254.2	11240.2	9451.7	13469.7	18497	8666.86	17501.1	15769.3	14907.9	16802.1	18515.2	12989	10682.4	13483.1	8234.31	5637.95	9572.72	5847.03	4765.96	6050.66	6196.75	6389.66	6309.35	7166.82	11026.1	12980.7	7218.47	7007.44	4973.57	8275.37	6883.2	6939.44	6400.96	8956.66		7612.39	9074.93	12647.9	15043.1	13153.9	13308.9
P33176	5177.86	4804.56	5095.73	4757.92	4839.29	4490.76	4422.46	4895.1	4521.35	4490.56	5261.69	4457.08	4228.94	5138.52	4667.59	4048.89	4633.85	4071.9	4228.18	5812.11	4650.85	4307.03	4160.75	4664.56	6104.62	4927.53	3742.81	3608.51	4146.95	4640.98	3524.76	3392.72	5238.02	4122.71	3834.02	3580.05	4541.52	4201.64	4481.69	4107.14	3559.71	4184.68		10514.7	3715.34	3704.79	4054.53	4921.32	3870.33
P33240-2		1847.23		1925.64	892.434	1246.63		692.254			2238.36	759.086	1560.56		1762.46	1954.35		738.814	1382.22		953.807						680.155		1249.25				872.91	652.304	1314.77			1440.33	1256.06		1218.95	935.261			768.912	726.773	1376.5		1511.12
P33316-2	2435.86	3110.26	3235.13	4730.77	3006.26	3398.41		3862.19	3931.6	5604.66		3994.09	4386.42		1242.84	2115.55		1467.94	2927.28	2165.4	4297.42			3088.19			1989.22			2293.84	5178.94		3052.85	3561.97	1554.57			1198.23				2095.12			2326.66	1856.64	3192.7	5839.19	3206.75
P33527-2		724.986		964.876	882.959	342.802		674.349				827.271	808.413		575.193	1139.84		957.298		1266.08	1047.86						1030.4		1247.92	823.914		967.831						1083.47				1050.49			1029.61	863.727			1668.52
P33897				1855.75	818.651	1461.81		679.608				1068.17						1371.15						881.195			1119.85		501.583				750.522					835.291								912.916			663.597
P33991	3146.49	3038.35	3252.37	3358.63	1936.01	2876.37	1874.17	1760.07	3317.15	3587.58	3573.91	2601.67	2974.84		2320.73	3809.54	3785.45	1194.14	2244.02	2469.98	2332.74	3152.06	2146.32	3075.67		5170.84	2407.42	2585.11	2251.66	2028.22	2362.86		1719.35	1303.04	1519.64	2525.26		2047.66	3116.21	2956.04	2846.29	2040.66	10867.3		1851.11	2197.23	2731.4	3124.96	2451.03
P33992	2056.56	4208.58	3135.27	4932.07	3125.55	3424.37	5089.96	2699.19	3928.41	4579.34	3308.02	3833.45	4066.84	3345.81	3378.93	5188.15	3743.43	1646.55	3403.81	2693.7	3597.11	2978.47	2520.33	3918.25			3419.83	3725.43	2101.51	2723.65	3948.65	2628.37	2611.5	4549.77	4033.66	4606.3	2797.81	3341.18	3730.13	3874.25	4215.4	3308.32	5209.13		2665.08	2931.75	4369.34	4635.64	2993.84
P33993	2855	4909.7	4926.67	6010.68	3615.6	4904.41	3754.13	2949.8	4215.1	3474.88	4443.99	4798.93	5483.55	4054.07	3960.76	5916.17	3890.24	1567.65	4592.47	3989.66	2784.82	3614.82	2858.92	3650.65	7204.39		3962.92	3178.77	2860.75	2323.36	3442.35	2754.5	2440.87	4975.69	3096.42	3953.41	2841.87	4287.11	4545.22	3712.87	4141.85	3732.94		3146.19	3634.39	3863.59	4432.91	4732.76	3923.5
P34896-2		2193.75			1349.21	1301.25			1830.18			967.393			1619.42	606.052		995.902	2023.25		940.477		1297.71	2404.21			1463.29	1167.14	944.015	1180.97	1597.18		1641.57		1087.48			1464.85				1068.53			1027.18	1546.54	1345.49		1241.7
P34897-3		7479.33	2565.17	8637.94	7721.18	7664.31	9188.39	9739.97	8167.4	11127.9	9527.52	8785.58	7743.72		9356.29	7467.76	10766	10275.4	9068.05	8029.79	8799.72	3322.67		10104.1			7468.79	1332.69	6331.33	6057.56	7943.85	7733.31	8584.49	11768.8	6886.32		5906.8	9169.19	7289.39	9316.82	4698.8	8872.46	29698.4	25433.7	9547.79	11382.7	9012.55	10223.1	9735.92
P34932	7207.8	5254.3	7216.49	5908.75	7607.86	5963.46	6138.33	6316.23	6627.22	5466.72	6399.1	6121.67	8055.33	7221.66	5573.14	8331.52	6480.52	7081.82	6143.41	7089.98	7591.17	7045.09	6422.73	5265.92	7462.03	4749.37	7238.37	6673.85	5222.77	7336.53	5670.45	6283.59	6157.35	7663.9	8147.75	7364.21	7969.73	6538.69	6079.31	6195.22	7354.41	5935.71	6012.9	9276.05	6140.11	4905.91	5817.73	5745.72	4621.9
P34949					155.385	543.512		580.001				435.204					461.161	724.614						1166.59			320.605	593.677		482.884		59.0564			147.397			284.535								604.86	486.392
P35221	4137.49	4128.93	3999.07	4149.88	4219.09	3381.79	3781.41	3287.65	3628.85	5393.17	5970.91	3714.6	3402.41	3621.72	4039.46	3572.63	3912.66	3536.9	3652.44	4512.51	3812.13	4984.48	2677.85	4236.51			3225.74	2553.57	3724.93	3722.02	3932.73	4664.21	4269.63	3918.9	4412.19	3304.16	5060.7	4348.68	3325.66	3530.1	3449.48	2859.86	3901.43	3717.98	3080.35	3287.71	2880.96	2614.05	3318.57
P35232		7212.1	9606.92	4561.69	6037.86	7025.9	6263.83	10519	6687.3	7440.93	10038.2	7540.82	6786	4041.32	7674.69	6381.89	7962.62	4941.76	6389.7	7832.37	8061.96			6150.97			5283.04	2279.34	5505.55	7643.18	4556.59	6641.55	5849.48	10222.4	5737.95	3862.84	7037.23	5788.02	6477.6	6033.08	6789.76	7778.04	19649	23557.4	6853.65	7340.25	6497.91	8010.45	6855.22
P35237	3142.44	4747.17	6336.57	5996.82	2770.84	3132.44	5197.44	3891.6	3736.24	3264.01	4873.54	5203.19	5140.8	5182.95	3040.54	5195.17	4957.44	3139.15	3865.06	3560.21	2624.39	4400.65	6066.55	3584.86	4454.28	4113.35	6415.77	3606.25	3234.97	7065.19	3967.92	5024.69	3057.82	3051.3	5626.06	4190.29	5354.64	3765.08	4973	3730.35	5252.81	3078.39		6648.06	3905.56	3555.52	5189.28	3821.47	2679.61
P35241		4426.91	3428.35	4045.72	4634.21	3909.63		2968.4	5394.19		5617.53	3378.25	3498.69	2390.26	4133.01	3768.22	3590.74	2080.48	4992.82	2975.53	3240.48	6195.91	2428.41	3504.72		1961.84	2470.34	2347.99	1837.92	3276.19	2932.13	2638.56	2992.07	2681.84	2866.44	3781.29	1613.74	3427.4	2061.71	1918	2944.92	3080.09		3683.13	3104.15	3872.17	3574.58	5332.44	3491.49
P35244		1940.81	1332.74	1171.51	1587.65	2393.01	1735.02	2137.96	1789.17	2697.75		2084.25	1740.78		768.102	635.389		675.072			1221.86	2910.84	662.869				748.918						963.698	610.027	1142.48	1634.93									1266.05	650.873
P35249	3088.05	2441.29			1768.51	2459.27		1849.98				2202.64	1398.9			2085.47	2536.79										1856.98						1793.24							2426.97
P35250	910.242	1949.44	2602.2	2682.27	1992.14	2426.1	2674.34	2380.51	2148.74		2488.12	2552.58	1999.62		3254.76	3129.97	2097.2	1442.06	2942.85	1759.83	2431.23	4277.64	2947.96	2270.67	2664.35		2225.71	2451.58	2876.64	2329.9	2832.45	2684.37	1946.4	3450.96	2864.29	1667.81	2225.63	2758.26	1789.45	2888.13	1687.03	2106.19			2486.94	1956.93	1998.75	3160.92	2262.91
P35251-2																731.166																																	449.439
P35268	31946.8	27383.9	26213.5	18861	28120.3	24881.6	20668.9	29770.5	25962.7	16232.1	18782.4	24398.1	25902.5	17825.9	30974	24159	27376.3	30943.6	28297.3	29966.7	29393.4	29129.1	31693.9	35135.4	24934.4	29681.8	28314.8	34248.9	30386.2	25797.2	30454.2	29218.6	30088.9	26519.4	28025.4	33122.4	23153.1	30596.4	29666.7	30608.4	30959.6	32530.2	11320.8	17216.8	35051.5	27536.2	25364.6	19229.7	25670.8
P35269		1828.52	966.639	1393.11	1094.29	1583.05		820.959	1824.09		2697.61	1397.2	1711.58	2153.2	852.01	894.265	1415.96	1291.44	695.01	4024.82	1403.92	3256.65	2393.03	1249.52	3092.67		1952.64	2110.25	1341.37	1635.22	1203.54	1275.94	1069.45	1797.91	1108.81		1410.05	1286.32	1556.69		1302.65				1274.58	1473.57	1416.38	984.085	1993.94
P35270	1112.74	1279.8		1409.5	1001.41	2581.79	1925.36	1577.41	1868.69	1181.78	979.731	4414.79	1594.82	1631.7	1521.7	1339.51	2457.78	2684.53	1703.64	1717.06	967.387	2193.57					1369.92	1949.17	1140.38	1607.34	1509.33		1620.53	2095.78	1426.82			2065.91	1704.38	1755.61	429.897		2886.48		1518.92	1127.14	1457.46	2423.66	1195.76
P35527			2950.37	596.068	914.252		6245.73	899.523	389.08		5847.26	524.788	558.205	16131.1	392.496						601.048		1507.69	1167.29		2410.08	711.716	523.834		23847.5			948.765	1049.2	571.577				7293.04	1124.56	565.622		1977.66				1981.21	2026.68	1419.19
P35573		2455.16	2030.77	1577.68	1411.6		2853.16	1676.03	1764.17			1373.15	1640.87	1517.02	1766.23	1228.52	1871.23	1465.64		3321.71	1597.75			1279.52			1339.14			1174.08			2069.53	859.711	1617.88		1878.66	1346.4	1582.93		1897.29	1689.39		4434.37	1023.4	1586.78			1443.31
P35579	8075.83	29465	6964.07	24057.9	23079.3	16606	15905.1	27795.5	19965.7	19906.5	23247.3	31242.2	19090.8	10715.9	24711.6	16030.8	23010.4	20829.9	20612.1	16846.5	23799.4	9828.26	6389.09	16325.6	21745.2	7899.7	19298.1	10746.7	23727.4	17430	25563.8	19465.3	25222.8	17955.8	19398.1	10420.5	19705.9	23260.2	32459.8	18901.3	21112.8	21368.9	43186.4	17427.8	18010.3	18367.9	12920.8	12775.1	18824.9
P35606-2	5831.55	4900.96	5461.23	4963.06	4412.91	4730.63	4676.31	3758.72	4426.27	4911.99	4546.95	4666.38	3752.21	12808.2	3889.78	3701.56	3892.24	3366.23	3967.98	3821	2955.05	3908.07	7696.39	4904.4	7434.73	6404.43	2620.19	2951.9	3183.3	4730.45	3299.59	3567.43	3566.95	2610.01	2885.88	7569.76	3139.63	3419.37	3709.67	3368.63	2805.21	4357		4180.78	2762.98	4236.16	3926.34	4579.15	3651.74
P35613-2	4373.1	9024.23	6563.57	6658.44	10596.7	8521.92	5805.5	8998.62	10498	6826.87	10987.4	11139.3	9806.27		8942.63	8580.03	6069.99	6418.68	6579.23	8000.29	6303.95	5918.19		13631.5	12373.3		3228.37	1686.07	9378.01	7655.99	9997	10803.1	4844.02	7052.72	4165.2		4046.38	5975.74	8117.45	8785.54	9741.65	5675.89	6338.71	7128.29	4173.7	13864.8	11312.6	10371.2	11892.4
P35637-2	7654.09	18286.2	10280.3	16899.3	15669.2	13708.4	8285.07	13899	15079.2	9634.13	14410.8	14343.6	15719.6	10095.8	14129.8	14378.2	10820	12272.4	11706.3	10716.9	10562.8	8829.64	7094.13	10300.6	6962.97	10998.3	7454.23	5549.04	9279.27	8927.65	10502.4	8689.72	9903.59	12453.5	9289.38	8023.03	11893.6	9910.77	11366.7	13039.1	12030.1	9533.76	8922.97	6838.2	8882.71	10226.5	11139	9515	10432.1
P35658-2	2053.29	1784.74	2366.24	1420.7	1726.17	1995.1		1804.82	2190.98			1490.69	1683.83		1226.35	2395.62	2197.39	1233.91	2409.71			1952.25		1326.54			1795.22	1372.44	1519.53	2063.07	1816.36	1654.51	1074.14	1442.7	1433.29		2134.13	1046.67		3115.45	1682.74	1229.47			1310.21	2529.16	2935.05		1261.24
P35659	2903.35	2531.72	2236.87	2759.88	2902	1637.19		2736.2	1651.07	4318.84	3241.75	2756.82	2266.69		3911.82	2869.52	2949.4	1732.1	3707.25		2263.98			3868.33			1047.46	1127.95	2203.19	2054.96	2210.62	4465.79	2453.99	3461.33	2724.62		5124.58	1668.53	2973.44	2324.93	2538.39	1823.68		6749.07	1504.18	2984.74	2340.42	3830.11	2006.97
P35754		1707.27	2671.48	1142.19	2040.04	1795.77		1612.14	1330.29		1628.06	1763.74	1820.04	4297.25	829.123	945.787	1841.96	1787.73	1912.03			3167.14		2205.36			2069.09	1994.73	1369.1	4618.97	1284.17	1886.51	1348.04	1923.59	1511.7	2806.26	3258.46	2063.86	1458.03		1773.48	1970.59			1639.49	1561.35	1742.07	1359.13	1202.5
P35998	5571.45	5160.47	5625.56	5736.47	5427.43	5313.02	5678.99	5863.26	6050.92	6204.88	5646.02	4906.65	5983.89	5252.14	5116.04	5361.5	4943.29	5321.64	5659.81	4413.84	5549.92	5621.99	4618.88	4996.37	4665	7790.2	5406.92	6286.84	5439.75	5592.87	4367.1	5185.63	5467.97	5704.22	4471.24	5265.73	5936.84	4562.55	5279.94	5263.49	5347.98	4933.83	4064.96	6605.73	5018.55	4565.68	5224.67	5403.02	5238.3
P36404-2		1984.69		3152.96	2129.75	2347.67		2082.73	2125.5		2963.13	1514.47	1787.92		1798.4			1293.27	1970.84		1980.9												1104.95		1513.23			1402.83				1255.91	3410.86		1162.8	1882.15	2051.89		2338.18
P36405	3825.85	2960.03	2699.3	2803.13	4526.97	3658.01	2371.21	2502.55	3721.82	3236.36	4058.95	2603.98	3306.89		2547.88	3837.67	2614.68	2899.69	3407.24								2016.13			2727.09			3024.21		2078.99		4519.85	2965.88	2568.9		2320.25	3746.46			2279.8	3758.18	3325.44	2260.94
P36507		1715.13		1878.23	2057.07	2201.51		2794.63	2103.03	1797.34	2108.57	1958.04	1887.4	3531.84	1526.94			1352.92	903.294	3455.94							1302.73	1419.02	1983.42	1538.31			3296.4				2525.84	3133.65	1688.71		2467.11	1672.49			1884.55	1860.42	1950.4		1692.1
P36542	998.195	2971.42	605.551	3923.08	2911.32	4007.67	1864.05	3331.08	2668.79	4089.63	3838.38	3364.54	2752.43		2000.14	2051.12	1836.83	2535.05	2165.84		1201.12						619.684	874.594		633.326				1551.82	869.447			1344.56		1503.54		1658.22		3598.63	938.365	3678.56	2454.27	2686.93	4389.13
P36578	22516.4	17464.8	17351.5	15937.5	21141.3	15613.9	14678.2	18037.9	15566.9	9949.53	14944.9	15146.9	15781.6	6327.12	18279.9	17710.6	13746.5	18152.5	17127.2	14050.4	15724.3	17046.1	16050.8	18460.3	13746.3	20289.6	15869.2	22142.5	16211	16352.7	14207.6	17113.6	19933.9	20243.4	19897.2	16192.9	9846.21	17376.7	15323.1	15340.7	15886.5	18634	5082.36	5737.8	17552.8	18581.2	17207.4	14577.7	16355.2
P36639-2		1125.2		1035.61	1146.81	1281.08		822.462	2741.73			973.595	1467.4		1567.9			1077.63		1471.34	1043.03			1663.1									979.695		541.549		1012.98	876.83	1119.92							1276.01	1327.23		891.856
P36776-2		1771.21		2112.83	2002.99	1750.95	2513.37	1872.17	2325.16	2952.07	1578.02	1867.46	2096.87		2353.62	2607.81	1893.29	1843.01	2007.62	1909.29	1771.52			1879.28	3002.98		1612.18		1754.18	2128.99	1849.62	4206.06	2136.73	2282.13	1663.97			1955.31	1636.94	2315.41	2761.84	1967.88	4485.2	5760.48	1934.11	1907.95	2192.2	2153.66	2776.4
P36871		2861.08	2272.08	1807.98	2239.56	2402.28	3080.41	2049.83	2927.45	2175.98	2545.53	2371.05	1604.76	2772.94	2514.32	2254.23	2202.16	2303.07	3720.19		2307.08						1497.13	1398.15	1454.57	1725.46	1361.37		5098.87	2363.36	1521.63		2942.12	1887.65	3217.93		2601.58	1552.4			1814.19	1719.26	2721.59		1466.26
P36873-2	3770.11	2583.25	3497.55	2481.46	3470.42	3398.1		3602.77	2991.9		3796.87	2218.05	3066.8	3366.01	3620	2860.04	2537.84	2967.76	2374.05		1973.32	3726.91	2252.18	4139.67		2291.85	2108.01	1995.78	2088.36	2557.11	2797.85	2691.96	3365.88	2694.88	3161.95			3437.25	2455.73	1707.11	1540.23	2957.13		1237.47	2468.96	2683.65	3053.81	2883.4	2577.89
P36915	1414.19				1343.16								1406.86																				747.042													904.407	1417.31		875.86
P36952	9524.78	12784.8	9615.57	8881.43	5282.89	11814.7	13468.6	6667.6	10281.5	10720.7	12624.3	15815.2	14127.7	8756.22	4244.82	6288.43	10010.7	5977.69	8610.39	8208.53	7332.2	6471.97	9322.17	5251.81	4202.08	4871.94	9636.12	5996.41	8115.21	13568.3	7194.71	11441.8	5845.71	6308.08	8354.3	4517.5	13148.4	5288.84	7037.69	10802.5	12466.2	6620.63	9315.2	7314.88	9029.31	8187.83	8413.57	9516.06	8320.59
P36957		2295.79		1898.63	1385.3	1884.25		1312.32	1421.78	3981.86	2213.41	1515.6	980.528	2693.89	1286.82	2124.75	1897.97	1611.89	1613.54	2370.98	1120.73			1415.6			1318.56	1630.31	1270.03	2193.45	1885.49	1936.8	1888.04	1782.44	2159.96		2979.94	1491.22	2412.86	1815.72	1595.55	984.531	8109.33	3514.78	1627.71	1836.26	1430.04	2254.69	1587.86
P36969-2					1204.01	1614.98		495.303	1920.07			1600.39						532.62				2740.15												1523.24													1536.58
P37108	7928.27	5322.59	4845.92	7629.17	6876.23	6922.02	3183.03	5553.89	6332.07	4889.41	4617.12	6384.88	6322.93	4506.91	5336.41	5926.78	6192.01	4793.58	6650.05	8575.47	6812.78	6858.5	3935.78	6600.17	3300.41	6005.86	5228.24	5705.43	5652.06	5160.25	7296.94	5846.39	5010.42	5993.62	5170.37	5902.01	5646.74	4130.12	5117.78	6601.83	10056.6	5963.87	7422.11	4113.42	5791.62	6147.91	7053.53	6388.68	5506.1
P37198		2405.89	3268.59	2237.16	2239.51	1960.49	2491.76	1665.39		2466.18	2409.78	1705.94	2242.19	2707.01	1887.51	1815.99	2246.7	1502.2	2820.07		1380.56	2743.72	2991.82				1956.99	1892.84	1961.03	3230.29	1756.66	2079.55	2265.15	1371.67	2056.79		2719.6	2022.13	2762.25	2246.45	1998.41	1675.52			1765.49	2027.39	2362.48	1366.39	1713.52
P37235		2494.21	1450.66	3215.41	2652.68	2940.85	3938	2423.69	2866.97	2586.12	2594.52	3897.33	3383.79		2051.62	2603.39		1656.75	1469.11		1925.12			1644.21			1394.92		2616.22	1793.65	1461.31		1911.57					1737.05			2090.66	1850.45			1645.37	2140.75	1145.7		1672.01
P37802-2	39449.8	80270.2	41467.8	64809.6	81622.1	74049.2	59810.5	71115.2	74084.1	48719.1	50637.5	113792	64738.6	27147.1	46012.9	27450.9	50513.8	52419.9	41989.5	26674.3	42328.5	26929.9	28143.8	31965.4	25398.8	25132.9	37338.9	23000	28806.7	38801.7	38487.3	28188.5	48011.6	28393.3	34724.6	24466.4	22100.2	35330.9	22395.8	26172.2	22412.1	39911.3	30738.1	31333.8	31332.1	38894.6	49672.6	42360.5	45098
P37837	3893.97	9845.3	6397	7418.32	10469.7	7973.88	7458.56	3423.05	7547.46	7264.27	6005.6	10078.4	7284.1	9723.01	7262.71	9549.5	9258.22	5821.48	9470.29	9291.03	6868.69	8877.97	7882.35	5938.77	4921.92	6722.18	7374.69	7380.04	6371.9	8527.69	6705.84	6525.25	5572.67	7587.62	6528.66	7956.67	8714.22	6700.1	8342.81	7032.64	8096.8	8137.73	8841.94	6960.73	8549.5	8116.57	8149.48	7818.97	6292.54
P37840-2			2510.26	970.567	1073.14	672.019					1837.98		933.273		884.95	1731.2		763.332									785.223	918.479	1480.57	622.457		1697.47	655.661	813.491	1069.58	1115.2	1627.06	1019.52	1492.24	469.68	628.191				785.543		988.372
P38117		5662.94		5599.91	5920.15	7743.4	6592.46	5574.53	6542.98	6908.65	5103.18	6485.87	5945.97		5526.21	6687.73	4519.68	6718.98	6684.18	5045.32	5267.59			5306.68			4845.71		4227.98	5287.54	5039.81	6029.54	4958.14	5346.66	6341.87	2525.49	7345.69	6289.58	6610.47	6186.93	5058.04	6126.51	14348.4	19990.2	5921.5	6008.7	7148.64	7100.16	6846.68
P38159	9148.86	8171.78	9174.45	8053.37	7974.34	9170.76	6918.77	8275.76	8580.25	10074.8	9460.04	7246.97	9028.91	4721.45	8166.62	8551.19	8755.97	7769.68	7775.57	7149.86	9910.19	7873.78	6044.63	4977.8	6138.34	6350.55	7037.41	7127.49	6880.79	7020.79	7882.35	6287.09	6876.78	9862.79	7913.85	8480.54	8400.49	7446.39	7058.21	7832.35	9398.29	7619.39	6270.04	6157.03	7688.93	9381.43	9131.37	8923.08	8282.15
P38432				827.362							767.142					899.758		229.886									188.59		443.368				477.705		1045.69												386.829
P38606-2		1122.56	1016.46	1211.41	889.975	1279.64	2033.97	1066.82	743.81			897.315	1097.6		1124.12	1025.84	997.189		681.924		783.65			649.131	1468.17		873.113	763.32	740.075	1251.3	1071.96		821.57	552.883				506.004		888.411		1008.06			777.493	543.115			779.151
P38646		18526.1	5478.43	17288.4	26060.8	21500.7	18966.6	24681.7	18663.8	23272.8	27941	15685.1	22534.3		22567.6	30473.8	18502.3	23606.7	19298.1	18241.5	23750.3	3374.92		21107.4	9935.21		21764.5	3034.4	15625.6	19520.5	18776.5	18272.2	19542.9	33080.8	23646.8	5668.14	26064.6	18944.9	15884.1	19216.9	28259.1	21874.2	62686.1	75231.1	22989.1	23531.8	21532.1	22607.4	20326
P38919	5290.02	6884.29	7598.87	4892.62	5258.29	3806.43	5171.07	4586.92	5980.01	6921.58	7461.67	4376.47	5110.86	4091.64	4547.3	6710.14	5976.06	4445.41	7804.16	5835.82	6709.48	5820.59	4330.22	4384.49			3445.76	4040.36	2916.08	4421.06	2986.07	3259.96	3931	4124.49	5384.66	5160.32	3800.05	6132.84	4714.75	4464.16	4359.48	4399.87			3562.64	7295.51	6997.98	6248.15	6437.06
P39019	32037.5	23424.8	22118.9	26210.3	25638.7	23238.6	19271	24647.3	25776.8	13783	21271.5	16860	22414.3	10095.6	21667.1	19925.4	18321.9	21943.3	19101.5	19959.3	18407.2	22739.8	15018.5	16540.5	18355.2	17173.9	13257.2	14927.7	14083.6	18051.3	16146.2	13607.7	19695.7	17141.1	14687.4	14885.6	15737.5	19101.8	15802.8	15136.5	15071.2	20861.5	11264	12808.2	17752.1	23759	24004	20369.4	22870.9
P39023	5337.11	6213.29	4941.43	5518.87	5515.15	5780.63	4399.63	5179.39	6632.57	3819.19	5706.03	5050.24	5381.69		1250.91	982.23		348.036		4187.53	2337.2	5484.42	2269.58	1540.72					539.251	1472.41	2061.93	1309.5	2169.24		842.304							1712.72			621.674	4114.54	5630.24	4091.44	7850.11
P39656	7256.18	1978.12	3211.11	1928.98	1883.88	3854.27	3786.78	1883.86	3163.52	4278.25	2386.44	3295.04	1700.45	5520.42	2353.54	2254.42		1941.28	2705.73		1865.24	3946.81	4360.32	2383.23		4541.37	2341.31	3693.61	2210.76	2486.33	855.183	1723.4		2644.55	982.936		2114.23	1837.31	1701.62	2034.48	2196.66	2365.36		5338.82	1289.9	4190.19	4052.57	5186.76	5043.47
P39687	5627.35	8320.8	7233.34	9462.81	8425.14	10140.4	6279.81	11015.8	7525.58	6128.09	4605.8	8359.52	7923.7	5855.53	6267.11	8070.75	6220.09	7673.11	5441.66	7653.17	7776.18	9761.74	5872.4	10516.5	5691.94	9472.38	10672.3	9353.2	7954.19	8371.31	10975.5	7598.4	7973.17	9159.71	5730.1	7549.52	5915.08	8206.88	6439.16	7335.15	6696.19	10874.4	5593.35	6937.96	8666.66	7085.66	7304.64	8600.37	7832.83
P39748	8057.66	10744.5	7423.83	7517.23	7759.97	7554.12	7296.9	6342.43	8073.09	9749.62	8435.21	9009.44	8204.41	5973.47	8320.23	9175.09	8663.07	7717.23	8872.38	7647.34	7988.37	8037.15	7494.66	7687.24	9383.05	6252.29	7916.93	6366.01	6720.88	7257.2	6225.35	8740.27	4267.77	9691.08	8646.04	8423.83	5996.35	9529.17	8310.74	8856.66	7885.55	6597.5	5774.46	6480.25	8197.86	10761.5	12668.1	13116.6	9308.15
P40121	3775.8	3288.81	4823.58	7258.08	2751.15	3478.85	6968.15	2909.83	3598.01	4745.27	4484.08	11980.5	4085.34	2967.86	1646.01	2562.88	3171.21	1800.07	1483.5	2696.28	2034.19	2882.14	5616.59	1439.61		2669.27	4016.5	3054.97	2572.57	3889.07	2979.04	2627.48	1835.66	1298.37	3923.58	2320.96	2403.03	2698.64	2978.72	2859.97	4325.52	1684.48	2353.87	3663.52	2062.46	3519.54	6400.33	4263.54	2541.45
P40123-2		1179.29				794.603			1624.88			609.712			1049.04			380.632			834.08			809.438		839.394	1438.76	602.703			799.758	941.256	1328.67	355.301	655.638	1524.97	661.714	575.299		1360.1		1055.39			721.637		655.764	1767.4	1172.21
P40222		2293.51		1594.85	1842.36	2153.49	2587.14	2517.48	2166.18			2097.46	1610.67	3099.22	2399.18	1855.97	1029.9	1512.8	2248.14	1268.5	2880.92	2446.98	2027.21	1605.46			1754.68	1612.98	1434.17	1805.35	2037.12	1405.39	1875.25		2188.28		2146.95	2398.42	2008.88	1787	1568.73	1774.83		2420.52	2178.09	2780.94	2059.1		1598.06
P40227	8498.09	9331.07	13882.1	11863.3	12525.7	11016.1	8907.11	9560.07	13108.3	8998.81	8620	10374.1	14117	9676.13	9756.53	9765.21	10173.9	9578.17	9631.49	8297.17	9925.06	11727.8	8441.46	9346.66	7936.75	7932.86	10419.8	10752.5	10564.6	10807.3	9688.63	7231.63	11152	9594.78	9508.77	8564	6957.88	9200.51	9353.49	9026.28	9257.44	10924.8	7763.71	9899.6	11281.8	9513.44	9999.78	8945.86	9504.5
P40261		942.167	1552.01	1358.89	541.413	659.582		859.502	1674.42				990.891		1140.93			837.023										620.448					703.521														576.651
P40429	19263.9	13997.6	13947.5	13502.5	14671.1	14680.2	11360.1	15875	13519.1	9557.71	12198.6	11575.4	13875.4	10591.8	18540.9	17249.9	17577.1	18535.4	20754.2	22676.9	21620.1	18532.9	18621	22996.7	15923	20311.9	18923.1	19639.9	20473.3	17937	18525.3	18399.9	20454.1	15937.7	19385.6	18159.5	11845.4	19457.9	15883.5	20145.4	17289.3	23268	6370.78	11001.2	19840.5	15085.8	15005.9	9046.07	15875.1
P40616-2	1695.31	2289.02	3114.67	2902.56	1476.31	1972.19		2224.11	2206.09	2698.57	3754.99	3437.4	2846.81	2116.49	1806.51	2923.39	1877.29	1915.16	1808.23			957.952		724.384			1378.22	1917.54	1779.7	2117.49			645.652	2054.44			1141.63	1698.44				1866.18			2255.81	2353.29	3000.49	2311.59	2493.63
P40692													678.331									753.787						825.769									1427.22	985.467							708.126
P40763-2		1951.24	1845.56	3296.55	2732.27	2010.17	2185.16		2595.83			2547.95	3060.41	2043.77	1293.06	2335.84	1800.29	2069.89	1443.27	2961.33	1608.42	2354.94		3204.34			1850.01	2343.81	1436.08		1894		2216.58	1953.3	1742.44	540.446		2290.02	1700.65	2328.29	2358.54	2045.62			1705.34	1455.88	2356.17	3681.21	1790.94
P40818					1012.97	666.942		671.219										518.576									381.51	584.074					669.295									946.972			455.88
P40925-3	11511.5	15317.8	13885.3	12875.4	15795.2	13713.9	12586.9	11566.7	18519.2	10746.5	12078.6	47859.9	14924.9	11278.6	12754.8	14781.8	12118.5	14457.5	11246.6	11896.8	12497	10373.2	9180.94	11148.6	8690.52	9858.74	11482.1	8683.65	6245.23	11846.2	8915.43	7916.36	12724.4	9191.34	9163.54	8235.61	6313.85	11596.6	8108.46	9595.31	9424.99	12405.2	13015.2	8769.05	12765.8	11488.1	12141.8	12327.9	15246.2
P40926	2691.68	9046.94	1993.26	8179.9	10766.3	10881.3	12718.8	9616.86	10068.9	10714.5	10342.4	11208.5	9861.13	7789.19	11080.9	10771.5	9544.62	12832.3	9182.83	9387.24	10263.4	16776.2	3945.09	12746.2	6493.02		13184.9	3155.45	9953.29	9925.04	8089.66	11274.4	11493.6	12184.7	9039.09	4031.05	17814.4	12256.4	11364.2	9025.6	12557.5	11881.1	36476.4	36220.8	11373.4	11455.4	11035	11474.3	13926.1
P40937-2		1421.59		1112.8	1205.53	2043.05		842.104	3591.24			1611.34	1431.68		1369.29	3430.93	1518.12	817.763																1486.57				1904.85				1466.55			889.796	1633.36	1918.85		1103.08
P40938		836.001	1229.99	1472.22	849.922	631.338		926.13	639.132			1051.92	1175.35			1210.35	449.2	503.952	1100.95	729.834	469.176			1066.8		1246.73	750.783	1248.27	1060.39	769.788	559.421	939.728	776.482	563.674	1132.92			912.963	567.557	900.284		394.155			1053.75	755.72	471.465	909.851
P40939		4664.29		4275.07	3750.61	4219.84	8548.94	4344.85	4927.63	5494.05	5665.65	9284.66	3907.63	2076.76	3334.63	4468.23	3615.64	3539.69	3984.58	4702	3388.52			3694.39			2851.32		2677.03	3013.26	3741.85	4976.92	3182.91	3797.17	4120.85		4753.4	2891.15	6604.33	3920.19	3770.16	3332.41	12614.2	9694.09	2875.65	4244.94	3725.19	4283.63	3971.48
P41091	9542.12	5929.84	6028.29	7695.87	5410.59	6487.8	5717.15	6792.83	5820.61	5600.53	5887.77	5817.03	6271.76	4072.32	5192.63	6833.14	5505.33	6011.35	5192.79	4275.23	5447.53	5962.78	7312.78	7802.51	5952.12	6553.4	6382.68	6653.26	6272.53	5542.09	5713.15	6443.16	5790.58	5182.96	5170.36	5598.24	6575.46	6195.09	4879.85	5703.92	6706.32	5982.9		2515.9	5682.52	4327.95	5715.87	6105.81	5855.65
P41214		629.23	729.761			513.296					245.629		537.638					435.915					1328.38	786.239			1084.42					788.82		781.039	766.753										432.236	574.608			352.977
P41223-2				950.497	412.286			892.279	929.444		1554.06	473.01	812.89				1232.36				1917.77						1529.05			848.704					1128.99											1516.06	1214.38
P41227	2336.83	1815.43	1304.72	1354.54	1179.13	1923.87	3360.7	1856.53	1538.82	1345.53	1851.97	1731.37	1368.72		2374.72	1254.04	1514.92	2130.73	1800.68	2866.57	1950.37	3330.87		1867.13			1418.24	1388.4	2130.44	2001.99	1239.18	2278.6	1793.46		2533.77	1388.11	2040.69	998.533	1582.02	2286.42	2652.7	1281.49			1914.42	1002.67	1155.31	1071.88	1262.41
P41240					410.743	746.756	1589.37	628.364				1090.52					937.124	969.626			944.778		411.067					443.485	414.326	627.967			906.844	1057.56				816.74	598.025			637.507			626.052		864.218	1402.01	1172.56
P41250	8513.59	5725.05	5731.21	5619.16	6133.88	6567.81	5725.36	6617.1	5765.23	6866.27	6990.08	4690.42	5974.29	6074.26	6132.13	6359.66	6843.74	6112.81	5678.84	5955.52	5292.34	4282.29	3366.09	4488.93	6768.49	4555.46	4217.04	4840.09	4419.3	5568.97	4392.25	5460.75	5416.18	5288.2	4102.85	4144.51	4235.94	4586.53	6008.16	5708.52	5226.53	4575.44	3166.1	9078.31	4399.33	5729.96	5363.44	6107.05	5471.42
P41252	10155.2	7599.96	6943.16	7087.19	8150.14	7093.96	7152.65	5667.49	7278.73	7284.72	7135.82	6381.48	6798.4	5954.02	7873.03	6625.11	8312.16	8272.44	7659.08	6651.9	7338.22	6799.75	6403.14	6415.78	8396.08	5664.53	6861.92	7570.2	6118.8	5844.43	6715.72	5957.35	6241.59	4065.25	6251.85	8428.29	7392.31	6192.01	6573.42	6810.46	7741.24	7177.53		7871.15	7420.48	5980.22	7299.3	7347.25	8367.34
P41567	5386.82	7345.98	4081.12	6677.7	6837.67	7469.54	5210.4	10365.6	7469.41	5023.82	12419.2	5139.14	8015.43	5875.42	6597.44	5940.97	7597.93	3682.31	7879.82	8363.87	8592.25	7909.75	4913	7654.49	4058.56	6350.58	8166.96	4283.28	9335.07	5919.8	11028.4	7519.1	9014.74	6040.79	7032.77	7252.99	7713.42	6266.37	10401.8	9055.7	6249.38	6242.21		5477.57	7546.27	7776.55	7103	6086.98	5841.32
P42126-2		2733.82		2497.68	2435.62	2652.54	4312.73	3018.39	4005.47	3853.54	3103.51	2780.18	2594.61		3524.28	3716.98	2108.91	3166.77	3562.41	5509.02	2464.04			3796.88		4001.44	2393.77		2760.59	3163.06	4110.78	3530.93	3177.87	4059.94	3504.46	2028.02	3779.22	3919.56	3282.2	3563.69	3840.11	2664.51	8544.23	8917.39	3710.08	4763.23	5020.96	4441.89	4256.42
P42166	5575.64	8350.59	6360.9	6005.38	5781.47	7436.17	3820.95	6810.71	7934.61	8101.49	7787.1	7505.52	6446.62	5530.09	7938.19	6618.34	8290.21	6889.28	6483.29	8439.16	10043.8	5178.62	5029.01	5855.63	5427.89	8632.76	6972.66	5577.67	6544.62	6241.83	9984.9	5956.91	6239.13	6072.5	6557.35	2840.25	10192.3	6543.94	8436.23	8094.77	6662.56	7908.92	5517.8	6040.64	6757.97	5755.56	6523.96	6050.17	5422.63
P42167	1955.22	2664.87	1751.59	2091.25	1033.62			1919.87		2549.26	2631.7	2073.45	1482.25					719.217	1179.36			1953.48															1714.57									2108.51	2033.91	3074.94
P42224	1098.17	2119.8	3463.37	2779.04	2648.98	2943.06	2245.11	2814.25	3302.14	3404.18	3753.18	2939.32	3208.92	2466.16	2629.65	2212.33	3248.21	2067.77	2347.42	3189.68	2533.3	2743.91	2688.45	1738.59			2214.13	2390.99	2626.26	2558.78	2415.55	2435.92	2521.42	2611.67	2259.4		4090.45	2453.99	2660.44		1209.55	2820.4	2311.75	2503.69	1855	2593.99	2285.39	6260.66	2236.74
P42229-2		815.337			610.319	620.049		1291.45			2124.97		1029.43						465.626					1113.02			899.44		718.696	1501.76	496.327		610.264		1041.12			694.403								466.153
P42285	4064.59	1994.21	2544.37	1654.03	1872.33	2537.08		1831.58	2720.68		2603.83	1734.92	1932.86	2198.41	2090.05	1857.31	1985.89	1996.39	1235.85		2493.81	1491.34	2194.58	1788.16		2505.59	1834.63	1808.56	1796.42	1321.8	2458.17	1625.25	1555.94	2403.39	2447.67	3941.51	994.487	2029.36	1801.5	3581.26	2072.19	2326.96			1804.06	2253.71	2531.11	2572.46	1251.83
P42677	6277.42	5241.54	4639.71	4725.73	4539.82	3756.14	3249.72	4088.04	4225.13	3166.67	3516.91	2764.09	3034.62	1543.11	4186.09	4250.89	3842.1	3701.95	2504.59	3154.62	3546.56	3426.98	5289.3	5196.91	8353.78	3844.32	3466.55	2473.77	3341.05	2819.66	3726.71	3682.56	1938.19	2119.94	2750.92	2516.08	1851.12	1653.8	3273.02	1631.35	1176.37	3827.75			2285.48	2048.94	2785.05	3089.85	2367.54
P42696-2				1376.93	1066.95	926.091						1105.34			1071.24									1503						1690.55															1142.62	1275.69	1369.03
P42704		3899.26	2989.22	4152.41	4099.56	3442.47	3569.58	5018.77	4318.68	5908.17	5583	4243.06	4282.65		4164.98	4977.37	3991.75	3949.85	3610.96	5504.95	3566.56	5472.48		4340.24			4417.15	5977.9	3773.67	4169.66	4015.33	5035.66	4675.71	5129.15	4258.44	8024.83	4120.75	3756.09	4954.86	4537.27	4862.4	4350.49	12582.2	10514.3	3711	4472.82	4105.22	5279.84	5224.48
P42765		2489.77		2162.34	1892.56	3288.11	3427.99	2428.58	2765.7	3334.35	3512.84	3208.03	2797.4	1801.4	2283.78	2715.71	2662.2	2061.27	2387.47	4641.14	2681.08			3716.4			3291.43		3157.11	4627.61	3689.21	4067.94	2359.93	3045.72	4160.78		4909.7	2249.35	3372.34	3743.09	4142.85	2798.9	8907.62	5795.96	3330.99	3356.87	2933.42	3715.39	2198.27
P42766	18990.7	12435.2	14115.5	14761.6	14202.4	12965.2	9830.87	12759.5	13436.2	8076.61	11354.1	10746.2	14894.6		12025.9	9980.13	6053.15	5676.06	6984.38	14547.8	13296.3	13773.1	11492.2	17560.6	10841	11645.4	6696.81	5127.07	6675.82	11126	11324.3	6624.26	13133.1	4968.44	8240.37	7685.07	3479.41	9836.02	4183.58	5821.72	5882.07	12241.5		4499.54	7069.47	18183.4	15771.6	13368.5	17299.3
P42771	2303.83	4965.44	668.826	3125.26	3488.34	2604.64	4145.2	5048.48	3985.26	5664.32	4218.09	2330.84	2901.47	3427.62	5619.28	3904.2	5294.15	5272.02	6430.02	5759.69	5128.35	3318.08	1388.7	4989.24		4074.35	3395.28	2765.26	9602.01	4892.26	4553.05	8982.29	6582.02	3655.64	4413.65	2390.82	2898.83	6461.15	3041.7	2296.1	2910.95	3118.08			2283.51	1604.7	1383.55		1313.11
P43034	4499.73	4612.39	3902.63	5148.51	4561.93	4271.55	3792.6	4070.53	4999.62	4402.44	4354.14	3362.15	3394.36	5650.43	5450.88	4010.06	4881.21	4255.33	4449.83	6450.51	3442.86	5319.94	5452.62	4694.12	4969.85	4855.66	4159.53	4233.3	3939.12	4113.99	5386.03	5921.8	4961.29	3245.24	5035.82	4521.67	4459.94	4842.28	5782.49	4738.63	5407.67	3644.63		5542.5	3508.7	4002.74	4236.25	4578.15	4211.26
P43121		2627.61		1687.26	2312.01	1573.01		1886.5	2119.01			1956.77			1560		2104.27	1967.04	1387.08	2693.1	2117.68			1380.14	1758.67		1434.53	533.672	801.134	1539.14	1527.51	1422.43	1531.76					1870.32	1912.39	1543.77		1858.39			1029.19				1507.96
[truncated: 1,689 more rows]
[truncated: 182 more columns]
